# Supplementary material for: Concerted SUMO-targeted ubiquitin ligase activities of TOPORS and RNF4 are essential for stress management and cell proliferation
Source: Nat Struct Mol Biol. 2024 Apr 22;31(9):1355–67. doi: 10.1038/s41594-024-01294-7 (PMC11402782; doi:10.1038/s41594-024-01294-7)
Supplement: Supplementary file 4 — Supplementary Data 1. List of genes scoring as significant regulators in FACS screens for DNMT1 abundance, related to Fig. 1b and Extended Data Fig. 1b. Sheet 1: Significant hits from 5-AzadC screen (filtered for hits scoring in a mock screen (Extended Data Fig. 1b)). Sheet 2: Significant hits from 5-AzadC screen (non-filtered). Sheet 3: Significant hits from a mock screen (non-filtered). Supplementary Data 2. Mass spectrometry analysis of DNMT1 IPs, related to Fig. 4e and Extended Data Figs. 2b and 5f. Sheet 1: Mass spectrometry quantification of DNMT1, SUMO and ubiquitin. Sheet 2: All quantified proteins. Sheet 3: All quantified ubiquitin sites. Supplementary Data 3. Mass spectrometry analysis of YFP–PML IPs, related to Fig. 3e. Supplementary Data 4. List of significant synthetic lethal genes in RNF4–dTAG cells (Sheet 1) and HAP1 TOPORS-KO cells (Sheet 2), related to Fig. 5d. [file 41594_2024_1294_MOESM4_ESM.xlsx]

## Sheet: Supplementary Data 1 - Sheet 1
gene	pv	fcpv	high	low	total insertions	log2_mi
TYMS	7.63715e-25	1.7952e-22	134	10	144	3.51199
METAP1	1.07273e-19	1.73091e-17	130	16	146	2.79019
MEAF6	2.76594e-17	3.735e-15	117	15	132	2.73129
SLC35A2	3.68943e-23	7.55341e-21	163	22	185	2.65712
RBBP4	5.10269e-13	4.8336e-11	118	24	142	2.06549
CNOT3	7.39635e-08	3.15754e-06	68	14	82	2.04791
MTBP	7.50953e-06	0.000212139	50	11	61	1.95222
DSCC1	2.94145e-05	0.000728286	45	10	55	1.93772
RNF40	4.41292e-07	1.61892e-05	66	15	81	1.9053
TOPORS	1.06984e-09	6.59214e-08	98	23	121	1.85895
UFD1	0.000189412	0.00372562	38	9	47	1.8458
HNRNPM	2.70165e-06	8.44653e-05	59	14	73	1.84308
USP7	0	0	864	212	1076	1.79495
UBE2K	0	0	1751	474	2225	1.65339
TAF11	4.14054e-17	5.513e-15	224	63	287	1.5979
PGD	7.10417e-05	0.00159133	53	15	68	1.58882
DCK	1.26117e-44	8.76933e-42	662	196	858	1.5239
RNF4	4.10917e-40	2.37087e-37	595	177	772	1.51705
NAA15	3.18997e-07	1.20034e-05	93	28	121	1.4996
DHODH	4.15148e-07	1.52595e-05	94	29	123	1.46441
ATAD5	7.54698e-16	9.15252e-14	239	75	314	1.43988
POU2F1	0	0	1127	365	1492	1.39453
SRRD	1.69201e-09	9.97397e-08	142	46	188	1.39399
CCL2	6.26317e-05	0.00142815	67	22	89	1.37446
UMPS	5.72818e-07	2.05782e-05	105	35	140	1.35276
ARID2	0	0	997	334	1331	1.34572
UBE2L3	0	0	911	306	1217	1.34188
BRD7	1.54018e-11	1.22188e-09	200	70	270	1.28239
RBM7	4.63612e-09	2.53655e-07	154	54	208	1.27971
RPS25	4.70375e-08	2.07313e-06	143	52	195	1.22724
TAF4	2.93248e-12	2.50379e-10	238	88	326	1.20321
SUMO2	3.57113e-08	1.61507e-06	151	56	207	1.19886
CDC7	3.05603e-08	1.41919e-06	153	57	210	1.19231
DDI2	6.76625e-18	9.61414e-16	372	140	512	1.17773
UBE4B	0	0	1568	591	2159	1.17576
CREB1	1.71148e-19	2.71555e-17	412	156	568	1.16896
PET117	1.62538e-06	5.29013e-05	121	46	167	1.16311
MPHOSPH8	8.05724e-06	0.000224284	109	42	151	1.14367
SLC35A1	4.35342e-08	1.93666e-06	162	63	225	1.13038
IPPK	6.41973e-05	0.00146035	90	35	125	1.13037
XRN2	3.36429e-07	1.256e-05	143	56	199	1.12033
NUP50	3.28072e-11	2.53922e-09	242	95	337	1.11683
PCBP2	6.70909e-06	0.000191803	118	47	165	1.09586
UQCRC2	4.18199e-06	0.000125394	125	50	175	1.08973
NUP153	8.44216e-07	2.91193e-05	144	58	202	1.07975
ZNF521	0.000133548	0.00274595	92	38	130	1.04343
E2F7	2.26034e-05	0.000578453	113	47	160	1.03339
CYB5R4	0.000221835	0.00427503	97	42	139	0.975395
RAD23B	1.68002e-07	6.73424e-06	192	84	276	0.96046
ZZZ3	8.98053e-09	4.63385e-07	233	102	335	0.959577
RNGTT	1.29237e-09	7.81165e-08	260	114	374	0.957298
PCNP	1.06327e-05	0.000289622	141	62	203	0.953161
PBRM1	0	0	2974	1317	4291	0.943389
UQCRC1	4.44939e-05	0.00104588	124	55	179	0.94064
COX17	2.4349e-05	0.000613234	138	62	200	0.922129
RNF138	2.0143e-09	1.17645e-07	273	123	396	0.918066
AGK	6.11202e-22	1.19972e-19	706	320	1026	0.909481
MIPEP	5.1898e-06	0.000151555	161	73	234	0.908897
ARMC8	9.27069e-10	5.80638e-08	297	136	433	0.894682
UBXN7	1.5258e-21	2.90512e-19	717	329	1046	0.891777
ZFX	0	0	1863	864	2727	0.876582
NFYC	5.36325e-08	2.34212e-06	245	114	359	0.871568
ILF3	1.33216e-06	4.4112e-05	195	91	286	0.867343
SRGAP3	0.0001891	0.00372333	120	56	176	0.867335
HELZ	1.89063e-33	7.82555e-31	1219	573	1792	0.857049
ENPP2	1.82873e-05	0.00047632	164	78	242	0.839952
KIRREL1	1.97013e-21	3.67758e-19	788	375	1163	0.839202
UHRF1	6.01537e-24	1.31647e-21	898	429	1327	0.833643
UBE2A	0.000194637	0.00381656	129	62	191	0.824833
FAM104A	3.58196e-10	2.38463e-08	367	178	545	0.811734
SCAF4	1.67789e-11	1.3256e-09	422	205	627	0.809456
EIF4ENIF1	2.943e-07	1.11846e-05	250	122	372	0.802863
SRGAP2	9.01294e-07	3.08645e-05	234	115	349	0.792689
GID4	4.5457e-05	0.0010672	168	83	251	0.785082
TSC2	2.33959e-06	7.41194e-05	226	112	338	0.780638
DLC1	1.26786e-09	7.71246e-08	367	182	549	0.779672
PPME1	3.46146e-08	1.58049e-06	306	152	458	0.777283
SMS	4.41455e-06	0.000131539	217	108	325	0.774477
TCP11L2	0.000208404	0.00404486	149	75	224	0.75815
NCKAP5	2.1109e-33	8.5514e-31	1524	771	2295	0.751044
RSRC1	8.06447e-11	5.88304e-09	461	235	696	0.739943
HBS1L	2.42017e-05	0.000611953	201	103	304	0.732356
AFDN	1.14023e-05	0.000308381	223	115	338	0.723218
PPP2R2B	2.73356e-16	3.44683e-14	777	404	1181	0.711442
CTNNA1	0	0	2918	1522	4440	0.707154
ZNF711	4.7683e-09	2.58656e-07	409	214	623	0.702321
EFEMP1	7.54792e-06	0.000212907	246	129	375	0.699098
TMPO	1.99914e-10	1.37414e-08	492	259	751	0.693552
CHSY3	2.9143e-05	0.000723445	220	116	336	0.691186
ELMO1	3.96569e-08	1.78082e-06	378	200	578	0.686218
AMOT	3.0348e-16	3.80148e-14	841	447	1288	0.679712
CRAMP1	3.91674e-13	3.78552e-11	665	354	1019	0.677468
ABCA12	7.69192e-06	0.000216648	262	140	402	0.671955
RBM5	3.17999e-08	1.46959e-06	400	214	614	0.670215
NHLRC2	0.000195491	0.00382936	183	98	281	0.668791
FAM193A	0	2.94273e-44	2722	1464	4186	0.662853
PPP1R1C	6.08951e-13	5.71154e-11	685	369	1054	0.660345
MBD2	3.22028e-05	0.000790129	232	125	357	0.660007
PRICKLE2	7.94961e-05	0.00174378	219	119	338	0.647775
THRAP3	1.76299e-07	7.02244e-06	393	216	609	0.631328
ZBTB10	1.53295e-06	5.02365e-05	342	189	531	0.623427
EP300	3.56622e-15	4.09041e-13	923	512	1435	0.618069
ACIN1	2.53503e-05	0.000635927	272	151	423	0.616875
RPS6KA6	2.74294e-06	8.56157e-05	339	189	528	0.610719
TIPARP	0.00011401	0.00239069	233	130	363	0.609623
PPHLN1	2.534e-27	7.09521e-25	1802	1008	2810	0.606082
SFMBT1	4.69629e-12	3.92181e-10	744	417	1161	0.603122
NKRF	0.000204067	0.00397284	224	126	350	0.597879
LEKR1	1.24841e-11	1.00294e-09	734	414	1148	0.594013
FOXP2	6.17598e-13	5.76425e-11	826	466	1292	0.593679
MITF	4.90472e-10	3.19815e-08	659	377	1036	0.573568
MPP5	3.00205e-07	1.13863e-05	454	260	714	0.572007
LZTS1	4.32939e-05	0.00102019	291	167	458	0.568985
GRIN3A	0.000144932	0.0029419	257	148	405	0.563978
PDE4D	7.26251e-05	0.00161918	281	162	443	0.562387
RFWD3	0.000234126	0.00450733	246	142	388	0.560578
CUBN	2.76498e-08	1.29032e-06	578	337	915	0.546166
MAGI1	8.92232e-14	9.18276e-12	1035	604	1639	0.544901
DEAF1	7.16791e-07	2.52268e-05	467	273	740	0.542347
FSIP1	3.69196e-12	3.09669e-10	908	531	1439	0.541852
MYCBP2	9.79125e-09	4.998e-07	622	364	986	0.540821
TASOR	1.12567e-09	6.89154e-08	702	411	1113	0.540186
PPARGC1A	2.54021e-08	1.20312e-06	601	353	954	0.535535
DDR2	0.00012359	0.00256335	291	171	462	0.534839
CADPS2	4.60406e-09	2.52626e-07	670	394	1064	0.533812
CUX2	1.21065e-16	1.57882e-14	1327	781	2108	0.532686
SAV1	4.57965e-08	2.02783e-06	587	346	933	0.53043
KIRREL3	1.15903e-05	0.000312578	386	228	614	0.527391
SYNCRIP	0.000249905	0.00476773	274	162	436	0.525989
SGIP1	1.43369e-07	5.82035e-06	559	331	890	0.523853
YEATS2	4.12655e-05	0.000977232	341	202	543	0.523231
NKAIN2	1.0241e-05	0.000279755	395	234	629	0.52316
RFX4	1.01059e-06	3.4299e-05	484	287	771	0.521784
LMNB1	2.69139e-08	1.26217e-06	636	378	1014	0.518485
EPHA2	7.97823e-05	0.00174604	323	192	515	0.518243
INPP4B	0.000110995	0.00233778	314	187	501	0.515541
PDGFC	5.23e-09	2.81297e-07	714	426	1140	0.512925
MLIP	1.56678e-09	9.29331e-08	759	453	1212	0.512439
RC3H1	0.000187958	0.00370852	298	178	476	0.511245
PTPRM	7.00725e-12	5.72609e-10	996	596	1592	0.508713
SEMA5A	5.36161e-08	2.34678e-06	633	379	1012	0.50785
CDH4	2.45987e-06	7.75429e-05	474	284	758	0.506825
ITPK1	6.08445e-06	0.000175262	452	272	724	0.500537
CPQ	1.13484e-21	2.18257e-19	1991	1199	3190	0.499629
TMEM178B	1.18334e-06	3.96668e-05	524	316	840	0.497474
NRG1	4.40928e-06	0.000131794	475	287	762	0.494702
LRMDA	3.2587e-05	0.000796477	387	234	621	0.493647
IGSF21	8.11223e-06	0.000225485	448	271	719	0.493032
ZFAT	2.33007e-09	1.34847e-07	815	495	1310	0.487229
HTRA1	0.000104146	0.0022131	353	215	568	0.483148
ZNF638	7.75194e-06	0.000218016	475	290	765	0.479696
MOCS2	4.30263e-05	0.00101514	398	243	641	0.479634
FAT4	2.27962e-06	7.23399e-05	535	327	862	0.478081
OXCT1	0.000174714	0.0034833	337	206	543	0.477916
SEMA6D	0.000250531	0.00477488	322	197	519	0.476672
HIKESHI	6.5335e-08	2.80175e-06	703	431	1134	0.473683
CTNND1	2.4338e-05	0.000613769	441	271	712	0.470303
CYP11A1	0.000108267	0.00228537	377	232	609	0.46826
DCHS2	1.14197e-08	5.75216e-07	807	497	1304	0.467175
INTS6	3.82048e-05	0.000911554	422	260	682	0.466549
AOAH	5.08907e-05	0.00118455	412	254	666	0.46563
PTEN	7.12821e-07	2.51335e-05	619	382	1001	0.464208
SVIL	1.28744e-09	7.80662e-08	929	574	1503	0.462492
RANBP1	4.10825e-05	0.00097411	433	268	701	0.459956
TBL1X	4.93531e-09	2.66955e-07	875	542	1417	0.458844
ANKRD17	1.31409e-06	4.35892e-05	608	377	985	0.457342
SGCE	9.12523e-09	4.68314e-07	857	532	1389	0.455723
CTDSPL2	8.19629e-07	2.84257e-05	640	398	1038	0.453144
ARHGAP18	5.26334e-11	3.92996e-09	1149	717	1866	0.448214
THSD7A	4.17859e-22	8.37478e-20	2494	1558	4052	0.446764
DNAH7	3.04678e-06	9.40206e-05	592	370	962	0.445907
DNAH8	6.78199e-05	0.00152997	432	270	702	0.445886
ABLIM1	2.26115e-06	7.18737e-05	609	381	990	0.444487
FAF1	8.83129e-07	3.04065e-05	658	412	1070	0.443278
TOX	5.38756e-37	2.69945e-34	4375	2741	7116	0.442737
RELN	3.94467e-21	7.22178e-19	2422	1518	3940	0.442015
SPEN	1.80983e-21	3.41179e-19	2486	1560	4046	0.440272
USP10	3.92521e-07	1.44837e-05	714	448	1162	0.440272
RCOR1	5.38461e-14	5.63313e-12	1559	979	2538	0.439155
TMEM182	0.000244136	0.0046717	382	240	622	0.438357
SETD1B	9.61021e-06	0.000263278	552	347	899	0.437558
RIT2	1.93367e-06	6.22963e-05	648	409	1057	0.43173
DDAH1	2.08679e-22	4.22687e-20	2693	1700	4393	0.431687
CHRM3	8.05607e-06	0.000224579	575	363	938	0.43142
ART3	7.82596e-05	0.00172661	462	293	755	0.424815
WDFY3	1.21999e-10	8.69986e-09	1236	786	2022	0.420962
HNRNPR	1.17658e-05	0.000316412	586	373	959	0.41955
SLC38A11	1.49516e-09	8.92407e-08	1107	705	1812	0.418827
OLFM3	1.75667e-08	8.51067e-07	974	622	1596	0.414872
FGF13	3.51303e-07	1.30386e-05	821	526	1347	0.410167
CBL	3.07767e-06	9.45142e-05	688	441	1129	0.409462
LAMA2	1.43197e-20	2.52451e-18	2711	1738	4449	0.409396
AKAP6	9.53466e-08	4.00751e-06	908	583	1491	0.407048
PPP4R1	1.24805e-05	0.000335161	613	394	1007	0.405524
KCND2	1.14343e-12	1.0318e-10	1619	1041	2660	0.405045
MAPK10	5.68679e-09	3.03296e-07	1096	705	1801	0.404424
VIT	1.04217e-09	6.44251e-08	1203	774	1977	0.404107
PRKD1	3.97037e-11	3.02383e-09	1406	905	2311	0.403497
NPAS3	0.000178789	0.0035571	464	299	763	0.401794
PPP3CA	5.40443e-14	5.62297e-12	1851	1194	3045	0.400429
THRB	9.62736e-11	6.94337e-09	1372	885	2257	0.400418
MAP2	7.45877e-08	3.17707e-06	953	615	1568	0.399751
ADGRL3	3.12826e-20	5.22474e-18	2788	1800	4588	0.399237
RTKN2	3.00266e-06	9.31118e-05	729	471	1200	0.398033
FHOD3	1.72662e-08	8.42945e-07	1057	683	1740	0.39788
FHIT	0	0	9144	5913	15057	0.397431
R3HDM1	1.46253e-07	5.9248e-06	923	597	1520	0.396455
GPM6A	4.36087e-10	2.87304e-08	1306	845	2151	0.396017
GLIS3	4.51703e-31	1.53579e-28	4492	2908	7400	0.395458
TNMD	1.57771e-08	7.78226e-07	1086	704	1790	0.39324
WWC2	4.22877e-09	2.3474e-07	1172	760	1932	0.392768
CSGALNACT1	3.00771e-09	1.70437e-07	1195	775	1970	0.392614
MME	5.50485e-10	3.55296e-08	1345	876	2221	0.386491
CDH6	2.87408e-09	1.63351e-07	1236	805	2041	0.386491
RNF182	1.65592e-05	0.000436687	673	440	1113	0.38094
DCUN1D3	2.73025e-07	1.04806e-05	979	642	1621	0.37659
GMDS	1.80517e-10	1.2544e-08	1497	982	2479	0.376168
ADGRL2	5.94668e-19	9.20526e-17	2942	1934	4876	0.373208
SLC35F1	9.96338e-05	0.00212195	579	381	960	0.371592
AFF3	5.89785e-05	0.00135132	618	407	1025	0.37041
UBE2H	5.84022e-26	1.44413e-23	4217	2780	6997	0.369215
FN1	0.000127461	0.00263217	567	374	941	0.368131
MORF4L1	1.95769e-06	6.28575e-05	880	581	1461	0.366812
RASA2	0.000123171	0.00255744	574	379	953	0.366678
FAM126A	1.08051e-05	0.000293481	763	505	1268	0.363238
PTPN12	6.80767e-05	0.00153213	627	415	1042	0.363182
SLC7A14	4.63971e-05	0.00108793	657	435	1092	0.362711
ASXL1	4.61636e-07	1.68706e-05	1051	700	1751	0.354193
PLB1	0.000149135	0.00302078	596	397	993	0.354001
CLIP4	1.09048e-05	0.000295765	811	541	1352	0.351911
RBMS3	6.33779e-18	9.07305e-16	3098	2067	5165	0.351798
SHROOM4	3.30256e-05	0.000806162	728	486	1214	0.350814
PHF12	5.28106e-05	0.00122624	695	464	1159	0.350724
MAML2	7.5121e-28	2.16713e-25	5010	3346	8356	0.350497
TRPM3	1.18249e-28	3.69092e-26	5197	3474	8671	0.349218
GPC6	4.86619e-14	5.11891e-12	2404	1607	4011	0.349014
MEF2C	3.639e-10	2.41416e-08	1676	1121	2797	0.34813
BMP7	0.000220365	0.00425533	595	399	994	0.344329
SECISBP2L	4.40969e-06	0.0001316	928	623	1551	0.342737
OSBPL6	8.89762e-05	0.00192076	685	460	1145	0.342293
IQGAP1	6.01131e-05	0.00137567	724	487	1211	0.339901
NCOA7	0.000144296	0.00293211	652	439	1091	0.338476
EGLN3	2.91283e-06	9.06214e-05	1005	678	1683	0.335689
CTTNBP2	5.51903e-05	0.00127993	747	504	1251	0.335518
CFAP77	2.45916e-06	7.7649e-05	1031	697	1728	0.332668
CACNB2	2.78385e-09	1.58696e-07	1637	1107	2744	0.33229
FRYL	1.52026e-10	1.06811e-08	1923	1302	3225	0.330535
TFDP2	0.000257847	0.00488498	638	432	1070	0.330352
SNCAIP	1.0135e-09	6.30625e-08	1777	1205	2982	0.328308
CALCR	6.37172e-06	0.000182983	977	663	1640	0.327193
COL4A6	2.81117e-06	8.76019e-05	1052	714	1766	0.326986
NHSL2	9.42534e-07	3.2161e-05	1166	792	1958	0.325858
CHD7	0.000176555	0.00351632	689	468	1157	0.325824
ATP2C1	2.63361e-10	1.78448e-08	1939	1318	3257	0.324868
ARHGEF6	5.98735e-06	0.000172726	1003	682	1685	0.324327
KCNK2	2.77838e-11	2.16805e-09	2157	1467	3624	0.324073
SLC26A7	1.91925e-06	6.19364e-05	1113	757	1870	0.323946
PBX1	1.69165e-09	1.00028e-07	1779	1211	2990	0.322759
PEBP4	7.28448e-05	0.00162029	780	531	1311	0.322597
ACSS3	3.8514e-05	0.000917781	840	572	1412	0.322205
RAB8B	1.70339e-06	5.53455e-05	1133	772	1905	0.321328
NAV2	3.23231e-08	1.49015e-06	1517	1034	2551	0.320866
SLC7A11	5.55247e-07	2.00605e-05	1244	848	2092	0.320716
EBF1	7.39875e-05	0.00164187	792	540	1332	0.320369
BTBD9	7.10502e-05	0.00158965	799	545	1344	0.319768
ZNF423	1.17182e-07	4.83979e-06	1400	955	2355	0.319722
PDCD1LG2	1.93591e-05	0.000502177	916	625	1541	0.319329
MARCHF10	3.85747e-06	0.000116213	1079	737	1816	0.317813
MAP6	1.25703e-05	0.000337096	973	665	1638	0.316934
RORA	1.38411e-28	4.25057e-26	6267	4288	10555	0.315647
LRRC28	6.87041e-07	2.43146e-05	1263	864	2127	0.315613
ITSN1	3.20176e-13	3.11028e-11	2710	1854	4564	0.315601
MAP4K4	3.32199e-06	0.000101526	1119	766	1885	0.31465
RNLS	5.06277e-08	2.22622e-06	1547	1060	2607	0.313292
FZD3	0.000143329	0.00291869	765	525	1290	0.310968
BCL9	7.59567e-08	3.22816e-06	1531	1051	2582	0.310584
ANO1	2.41115e-05	0.000610482	957	658	1615	0.308268
NAV1	8.13918e-05	0.00177311	843	580	1423	0.307312
ARIH2	7.94493e-05	0.00174477	840	578	1418	0.307149
AKT3	1.5256e-09	9.07731e-08	1982	1365	3347	0.305959
ARHGAP6	2.04804e-06	6.55372e-05	1224	843	2067	0.305854
PLXDC2	1.44956e-13	1.47591e-11	2979	2053	5032	0.30506
NXPH1	8.92627e-06	0.000245957	1081	745	1826	0.304908
PDE11A	2.6928e-12	2.3305e-10	2675	1844	4519	0.304651
CLSTN2	6.17287e-07	2.20509e-05	1372	946	2318	0.304231
SIPA1L2	0.000153448	0.00309825	793	547	1340	0.303611
USP14	4.68807e-09	2.55762e-07	1894	1307	3201	0.303073
HNRNPLL	5.74578e-05	0.00132125	897	619	1516	0.303003
NHS	1.16351e-09	7.10039e-08	2054	1418	3472	0.302489
MIB1	3.38057e-05	0.000820995	979	677	1656	0.299995
ZNF366	6.99332e-07	2.47037e-05	1395	965	2360	0.299526
SDC2	6.82729e-11	5.03844e-09	2445	1695	4140	0.296475
NEO1	9.36751e-05	0.00200177	890	617	1507	0.296369
COBLL1	1.73811e-07	6.93788e-06	1590	1103	2693	0.295476
MICALCL	1.1486e-06	3.86385e-05	1378	956	2334	0.295359
FOCAD	0.000203718	0.0039701	810	562	1372	0.295182
NBEA	0.00010599	0.00224227	891	619	1510	0.293323
NELL1	2.33314e-16	2.9814e-14	3981	2769	6750	0.29178
NHSL1	1.02826e-14	1.15847e-12	3544	2465	6009	0.29178
EPHA5	3.48269e-05	0.000840436	1050	732	1782	0.288311
SRGAP1	1.08181e-12	9.80839e-11	3085	2152	5237	0.287555
PDSS2	3.38524e-17	4.53908e-15	4345	3032	7377	0.287118
ST18	6.27887e-13	5.83169e-11	3164	2208	5372	0.286976
PARD3	6.26226e-09	3.32127e-07	2070	1445	3515	0.286467
PAK3	8.55539e-18	1.19775e-15	4551	3179	7730	0.285651
CACNA2D1	1.54537e-10	1.08176e-08	2532	1769	4301	0.285272
ADGRG4	2.02342e-09	1.17816e-07	2236	1563	3799	0.284514
CARMIL1	5.10178e-08	2.2382e-06	1860	1301	3161	0.283566
AMMECR1	7.69209e-05	0.00170101	996	697	1693	0.282831
KCTD16	7.85402e-06	0.000219913	1272	891	2163	0.281455
PRR16	1.85825e-09	1.08865e-07	2404	1692	4096	0.274625
SHB	0.000112442	0.00236042	1003	706	1709	0.274423
C4orf45	0.000126731	0.00261992	993	699	1692	0.274339
TSC22D3	0.000202248	0.00394954	938	661	1599	0.272776
ADD1	0.000164453	0.00329599	962	678	1640	0.272585
SLC4A5	1.43166e-07	5.82454e-06	1884	1329	3213	0.271342
PLD5	2.40879e-05	0.000611511	1222	862	2084	0.27133
GRIA3	8.01941e-06	0.000224214	1408	996	2404	0.267284
KIZ	0.000236666	0.00455164	957	677	1634	0.2672
ATP9A	4.74256e-05	0.00110932	1169	827	1996	0.267164
CCDC141	0.00016582	0.0033164	1013	717	1730	0.266421
NFIA	2.18283e-07	8.53409e-06	1924	1364	3288	0.264152
UBE2D1	0.000213563	0.00413656	994	705	1699	0.263455
GALNTL6	8.83242e-05	0.00190884	1122	796	1918	0.26307
MEIS1	0.000157962	0.00317927	1057	751	1808	0.260929
CSMD3	4.59303e-09	2.52749e-07	2542	1808	4350	0.259483
NF1	1.27504e-11	1.01577e-09	3447	2455	5902	0.257578
UGT1A6	1.28638e-06	4.28943e-05	1790	1276	3066	0.256202
ESRRG	8.42855e-09	4.36086e-07	2522	1798	4320	0.256093
COLGALT2	2.09945e-06	6.69574e-05	1714	1222	2936	0.255996
VGLL4	8.92984e-05	0.00192553	1174	837	2011	0.255972
UBE2R2	6.53989e-05	0.00148238	1223	872	2095	0.255875
NAV3	9.21079e-11	6.66819e-09	3229	2305	5534	0.254267
ROBO2	4.27078e-21	7.74435e-19	6880	4915	11795	0.25336
CDH10	4.4535e-06	0.000132492	1649	1178	2827	0.253118
KLF5	0.000130534	0.00268688	1160	830	1990	0.25078
JAZF1	9.72133e-07	3.31116e-05	1907	1365	3272	0.250282
GRAMD1B	1.81397e-05	0.000474423	1464	1048	2512	0.250137
ZSWIM6	0.000126283	0.00261351	1196	857	2053	0.248693
EPHA6	4.26136e-09	2.35861e-07	2859	2054	4913	0.244997
CPA6	1.34946e-06	4.46071e-05	1941	1395	3336	0.244412
PPFIA2	2.62566e-08	1.24051e-06	2579	1854	4433	0.244083
NRXN1	2.90222e-14	3.1044e-12	4941	3561	8502	0.240546
ADAM12	1.93044e-08	9.30522e-07	2722	1963	4685	0.23952
MEIS2	5.85182e-05	0.00134239	1407	1015	2422	0.238995
SH3KBP1	8.9383e-08	3.78189e-06	2522	1822	4344	0.236952
DLG2	3.69937e-38	1.95656e-35	14904	10785	25689	0.235176
FAM13A	7.77504e-05	0.00171736	1424	1031	2455	0.233753
NKAIN3	2.69284e-08	1.25975e-06	2803	2030	4833	0.23341
LRRC4C	1.54702e-05	0.000410241	1756	1275	3031	0.229662
PLCB4	7.80163e-07	2.72556e-05	2299	1670	3969	0.229046
MID1	1.59486e-07	6.41988e-06	2646	1926	4572	0.226114
TMCC1	2.53996e-06	7.99351e-05	2140	1558	3698	0.225793
UACA	1.7088e-08	8.36391e-07	3098	2257	5355	0.224855
MAP4K3	1.6273e-14	1.80139e-12	5778	4212	9990	0.224114
LHFPL6	3.22691e-05	0.000790737	1752	1280	3032	0.220726
SMAD6	7.86998e-05	0.00173431	1600	1170	2770	0.219413
NMNAT2	5.20904e-07	1.89637e-05	2579	1886	4465	0.219376
DIP2B	1.19044e-08	5.98047e-07	3328	2434	5762	0.219265
SYT1	4.8485e-14	5.12863e-12	5891	4314	10205	0.217529
BIRC6	0.000138745	0.00284361	1631	1201	2832	0.209378
SLIT2	2.77412e-14	3.00109e-12	6486	4778	11264	0.208992
PLCB1	5.95024e-07	2.12956e-05	2866	2115	4981	0.206281
RASAL2	7.96273e-05	0.00174465	1818	1343	3161	0.204754
EPHA3	2.53762e-05	0.000635741	2140	1584	3724	0.20191
ANGPT1	5.93964e-06	0.00017187	2589	1923	4512	0.196922
BMF	0.000135409	0.00277821	1902	1416	3318	0.193557
NEDD4L	8.11634e-07	2.81998e-05	3198	2382	5580	0.192901
ARID5B	1.33295e-10	9.46988e-09	5956	4466	10422	0.183366
DACH1	1.74468e-12	1.54506e-10	7445	5596	13041	0.179944
MECOM	1.70506e-08	8.36708e-07	4817	3623	8440	0.178912
ATP8A1	2.94755e-05	0.000728848	2862	2163	5025	0.171873
ABCA13	1.08547e-06	3.65795e-05	3921	2965	6886	0.171117
PRKN	8.34658e-10	5.2797e-08	6433	4875	11308	0.168103
CHN1	1.46551e-10	1.03345e-08	7138	5415	12553	0.166587
PPFIBP2	6.62443e-05	0.00149619	2861	2174	5035	0.164053
TCF12	4.07843e-05	0.000968246	3060	2327	5387	0.162945
NEDD9	0.000245974	0.00470215	2472	1881	4353	0.162042
IL1RAPL1	1.76919e-12	1.55951e-10	9308	7092	16400	0.160378
MAP1B	8.0759e-05	0.00176336	3112	2379	5491	0.155374
CRADD	3.08625e-06	9.46253e-05	4369	3341	7710	0.154946
CDKAL1	2.84211e-08	1.32308e-06	6257	4789	11046	0.153728
ATP8A2	5.57049e-07	2.00875e-05	5205	3988	9193	0.152183
CAMKMT	0.00019147	0.00375835	2901	2223	5124	0.151924
FOXO3	0.000189482	0.00372315	2983	2289	5272	0.149923
BICD1	9.23073e-05	0.00197697	3398	2613	6011	0.146864
ARHGAP35	2.73165e-05	0.000681659	4032	3105	7137	0.144803
ST3GAL3	3.0646e-06	9.42648e-05	5312	4104	9416	0.140163
ADAMTSL1	0.000253918	0.00481535	3399	2631	6030	0.137385
SHROOM3	1.82731e-05	0.000476602	4705	3644	8349	0.136585
PTPRD	3.42072e-06	0.000104209	8030	6323	14353	0.112767
TANC2	0.000198499	0.00388429	11579	9361	20940	0.074752
SBF2	2.39434e-05	0.000608655	6062	5581	11643	-0.113107
HMBOX1	0.000119846	0.00249658	3889	3618	7507	-0.128128
PACRG	9.2022e-05	0.00197309	3265	3067	6332	-0.142072
ABR	7.49906e-06	0.000212158	3891	3672	7563	-0.148778
DOCK3	4.88642e-06	0.000144021	3810	3607	7417	-0.153363
RNF157	0.000159926	0.00321201	2243	2140	4383	-0.164487
PDZD2	1.54421e-06	5.05184e-05	3517	3362	6879	-0.167332
TRPM1	1.97425e-05	0.000509346	2522	2424	4946	-0.175144
PITPNC1	3.2885e-07	1.23254e-05	3305	3194	6499	-0.183076
MYBPC1	2.94029e-07	1.11966e-05	2877	2806	5683	-0.196303
ANO10	2.62568e-06	8.24965e-05	2350	2296	4646	-0.198792
KDM2A	8.7898e-05	0.00190179	1633	1596	3229	-0.199232
ANK2	9.96926e-08	4.17175e-06	2781	2733	5514	-0.207238
SETBP1	1.78536e-05	0.000467582	1752	1725	3477	-0.2099
ACER3	3.87877e-05	0.000923148	1600	1576	3176	-0.210494
CNTN6	9.18959e-05	0.0019726	1407	1389	2796	-0.213715
FADS2	0.000140289	0.00286907	1330	1313	2643	-0.213727
CRPPA	2.42447e-05	0.000612226	1625	1605	3230	-0.214436
CYP3A43	4.16773e-05	0.000984537	1445	1433	2878	-0.220263
SLC9A8	0.000200692	0.00392318	1145	1139	2284	-0.2247
ABI1	0.000104538	0.00221895	1237	1231	2468	-0.22527
PLEKHG4B	0.000142183	0.00289846	1168	1164	2332	-0.227332
DNAJC15	7.28439e-05	0.00162216	1244	1242	2486	-0.229966
SGMS2	8.71703e-06	0.00024159	1530	1530	3060	-0.232305
NCALD	0.000156747	0.00315816	1092	1093	2185	-0.2336
NSD1	0.000161789	0.00324602	1084	1085	2169	-0.23361
MYH15	0.000139673	0.00285955	1087	1090	2177	-0.236257
VAV2	2.71711e-05	0.00067892	1309	1313	2622	-0.236696
RTN4RL1	3.02253e-05	0.000745454	1287	1291	2578	-0.236769
ABCC2	7.57091e-05	0.00167616	1147	1152	2299	-0.23856
RIMS2	2.14954e-07	8.42124e-06	1938	1949	3887	-0.240496
RAD54L2	7.37326e-06	0.00020922	1428	1437	2865	-0.241366
KREMEN1	8.03797e-09	4.1815e-07	2307	2327	4634	-0.244808
GTF2I	3.63621e-06	0.000109894	1486	1499	2985	-0.244873
TAX1BP1	7.104e-05	0.00159317	1088	1098	2186	-0.245482
GON4L	2.53138e-05	0.000635851	1163	1178	2341	-0.250778
SIAH1	0.000144237	0.00293406	908	923	1831	-0.255913
TGIF1	1.62446e-07	6.52526e-06	1717	1747	3464	-0.257316
ZNF532	1.34232e-08	6.67304e-07	2007	2043	4050	-0.257994
RYR2	1.28353e-12	1.14735e-10	3043	3105	6148	-0.261512
ASH1L	1.62267e-05	0.000429107	1117	1140	2257	-0.261694
CDA	0.000243899	0.00467187	812	829	1641	-0.262163
NFIX	3.91857e-05	0.000931454	998	1020	2018	-0.26374
BCAT1	3.55997e-08	1.61385e-06	1776	1817	3593	-0.26526
KDM6A	0.000105357	0.00223384	858	880	1738	-0.268801
ABCA1	2.52188e-09	1.44629e-07	1914	1973	3887	-0.276148
EFHC2	5.38011e-08	2.33875e-06	1582	1632	3214	-0.277217
TNRC6A	5.3455e-09	2.867e-07	1816	1874	3690	-0.277698
ITGB5	0.000240446	0.00461502	700	724	1424	-0.280901
TBC1D23	2.2607e-05	0.000577768	924	956	1880	-0.2814
FRMD4A	1.36438e-07	5.59864e-06	1429	1479	2908	-0.281933
GRK3	1.86726e-06	6.03611e-05	1163	1204	2367	-0.282283
PNCK	3.78765e-05	0.000904853	863	894	1757	-0.283192
IGF2BP3	5.83234e-08	2.51239e-06	1495	1549	3044	-0.283515
KY	0.000188507	0.0037155	706	732	1438	-0.284442
GPR1	0.000183272	0.00363869	703	729	1432	-0.284662
FBXL20	3.11401e-07	1.17874e-05	1318	1367	2685	-0.284973
BCAR3	6.6188e-06	0.000189507	1004	1043	2047	-0.287269
CDK19	3.06306e-06	9.43701e-05	1069	1111	2180	-0.28789
PHF20	0.000203072	0.00396158	672	699	1371	-0.289097
APBA2	1.17478e-12	1.05509e-10	2466	2565	5031	-0.28918
TEAD1	3.71101e-11	2.83766e-09	2138	2224	4362	-0.289265
PHF7	0.000140837	0.00287719	697	726	1423	-0.291078
WDR20	2.36464e-12	2.05583e-10	2344	2444	4788	-0.292659
KIF9	1.44186e-09	8.633e-08	1738	1813	3551	-0.293295
BMERB1	4.70941e-05	0.00110292	782	816	1598	-0.293675
CSPP1	6.79926e-05	0.00153205	737	770	1507	-0.295466
BORCS5	2.09338e-06	6.68758e-05	1031	1079	2110	-0.297945
SAMHD1	1.17303e-05	0.000315904	878	919	1797	-0.298126
KCTD20	0.000108817	0.00229443	682	714	1396	-0.298421
TMEM131	7.75442e-06	0.000217764	908	951	1859	-0.299038
KIF3B	4.00324e-15	4.56417e-13	2799	2932	5731	-0.299399
UBR3	5.6828e-08	2.4591e-06	1319	1384	2703	-0.301716
DNAJC7	5.61732e-05	0.00129641	719	755	1474	-0.302756
OSMR	1.71559e-05	0.000451171	815	856	1671	-0.303089
PACSIN2	0.000262142	0.00495649	586	616	1202	-0.304291
KYAT1	9.05479e-05	0.00194586	665	700	1365	-0.30627
AP4S1	7.32628e-05	0.00162768	675	711	1386	-0.307232
SLC4A8	1.75531e-08	8.52578e-07	1365	1438	2803	-0.307485
GVQW3	3.63857e-05	0.000873625	728	767	1495	-0.307562
TULP2	4.76595e-05	0.00111342	704	742	1446	-0.308116
ABCC5	6.53556e-05	0.00148316	684	721	1405	-0.308273
ZNF143	8.8603e-06	0.000244848	842	888	1730	-0.309022
SEPTIN10	8.27926e-05	0.00179746	657	693	1350	-0.309231
TXNDC15	0.000208023	0.00404158	575	607	1182	-0.310397
LARP1B	7.92137e-05	0.0017416	653	690	1343	-0.311782
SLC2A14	0.000186263	0.00368654	575	608	1183	-0.312773
STAU1	3.30709e-08	1.52094e-06	1250	1323	2573	-0.314202
LTBP4	7.58602e-09	3.9572e-07	1347	1428	2775	-0.316571
GTDC1	6.3761e-09	3.37225e-07	1360	1442	2802	-0.31679
NCOA3	2.02191e-17	2.76958e-15	2905	3080	5985	-0.316839
CCDC102B	1.3969e-07	5.71978e-06	1103	1171	2274	-0.318614
NGEF	0.000151634	0.00306813	567	602	1169	-0.318678
NSD2	1.84898e-06	5.98717e-05	904	960	1864	-0.319002
FN3K	9.54432e-08	4.00273e-06	1117	1188	2305	-0.321212
CUX1	1.2526e-11	1.00208e-09	1791	1905	3696	-0.321387
CFAP74	1.93475e-06	6.22258e-05	880	937	1817	-0.322834
EDARADD	6.44885e-05	0.00146523	617	657	1274	-0.322891
COX5A	0.000221057	0.00426436	524	558	1082	-0.322958
IL34	6.29926e-05	0.00143466	615	655	1270	-0.323177
BCR	7.0246e-06	0.000199923	766	817	1583	-0.325272
CPNE4	1.52945e-06	5.02083e-05	879	938	1817	-0.326015
TBC1D14	1.13926e-10	8.18545e-09	1573	1679	3252	-0.326429
KLRB1	2.86399e-05	0.000711886	661	706	1367	-0.32729
PNKD	1.64153e-08	8.07615e-07	1164	1247	2411	-0.331685
OPA3	8.24647e-05	0.00179238	564	605	1169	-0.333505
LYST	1.00943e-11	8.14385e-10	1665	1787	3452	-0.334374
NLRC5	5.02316e-06	0.000147594	731	787	1518	-0.338772
ESR1	7.36074e-09	3.86084e-07	1155	1245	2400	-0.34057
UVRAG	1.02085e-09	6.33125e-08	1284	1385	2669	-0.341568
NRXN2	2.49595e-07	9.65911e-06	907	979	1886	-0.342503
CFAP61	8.73417e-05	0.00189191	516	558	1074	-0.345158
ATP9B	9.83743e-09	5.00815e-07	1099	1189	2288	-0.345871
OSBPL8	0.000184904	0.00366344	458	497	955	-0.350156
PXDNL	7.37444e-16	9.0006e-14	2098	2279	4377	-0.35179
ZSWIM3	1.56686e-06	5.11715e-05	741	805	1546	-0.3518
DTNA	3.02548e-06	9.3515e-05	703	764	1467	-0.352328
KLF3	3.36475e-05	0.000818196	551	599	1150	-0.35277
UBE2E1	0.000184283	0.00365495	441	480	921	-0.354514
KLRG2	6.08696e-09	3.23731e-07	1065	1160	2225	-0.355584
CNOT4	5.06698e-06	0.000148423	655	714	1369	-0.356707
MTRF1	1.51297e-05	0.000402333	580	633	1213	-0.358423
TMEM116	2.04685e-07	8.06873e-06	826	903	1729	-0.360877
SCN8A	3.10422e-10	2.07384e-08	1208	1321	2529	-0.361339
MKLN1	5.20601e-12	4.30967e-10	1447	1583	3030	-0.361947
CCL26	1.40813e-05	0.0003755	559	613	1172	-0.365308
SDHAF3	6.5514e-07	2.32721e-05	732	803	1535	-0.365842
REPS2	4.46797e-13	4.27488e-11	1551	1702	3253	-0.366394
AGO4	4.51208e-06	0.000134025	599	660	1259	-0.372184
NECTIN2	7.67416e-12	6.24428e-10	1336	1473	2809	-0.373181
PMVK	0.000251431	0.00478724	380	419	799	-0.373206
UBR1	1.88817e-08	9.12457e-07	889	982	1871	-0.375843
ABLIM2	6.18658e-07	2.20585e-05	689	762	1451	-0.377572
ZBTB1	0.000258639	0.00489512	366	405	771	-0.378331
EYA2	5.74618e-05	0.00131975	448	496	944	-0.379102
HERC4	9.19998e-12	7.45394e-10	1277	1414	2691	-0.379365
TMEM62	8.32302e-07	2.88128e-05	668	740	1408	-0.37996
ROR2	1.39261e-06	4.59537e-05	637	706	1343	-0.380655
MKRN1	5.66373e-07	2.03851e-05	676	750	1426	-0.382151
TTYH1	2.74011e-05	0.000682875	474	526	1000	-0.38244
HOMER2	3.54153e-08	1.60933e-06	811	901	1712	-0.384122
UBAP1	4.91783e-05	0.00114749	439	488	927	-0.384921
ALDH1A2	4.07754e-11	3.08081e-09	1159	1289	2448	-0.385705
DPYS	2.24715e-06	7.1548e-05	581	648	1229	-0.389731
PKM	1.30848e-05	0.0003504	485	542	1027	-0.392575
ACTN1	6.56773e-07	2.32867e-05	624	698	1322	-0.393961
ALDH3A1	3.2291e-05	0.000790257	438	490	928	-0.394113
TMEFF2	1.33891e-09	8.06739e-08	902	1013	1915	-0.399745
GNB1	3.68873e-08	1.6643e-06	746	838	1584	-0.400069
MROH8	3.72075e-09	2.08976e-07	848	953	1801	-0.400716
ZNF487	1.29876e-06	4.32316e-05	573	644	1217	-0.400802
RORC	0.000251969	0.00479271	327	368	695	-0.402666
ITGB1	0.000205303	0.00399283	331	373	704	-0.404598
C9orf85	9.94994e-16	1.19149e-13	1532	1728	3260	-0.406065
ZNF664-RFLNA	3.52147e-36	1.67622e-33	3722	4202	7924	-0.407607
CASQ2	0.000106574	0.00225212	355	401	756	-0.408039
LY96	3.49589e-07	1.30004e-05	605	684	1289	-0.409343
GUCY1A1	3.40142e-05	0.000823957	397	449	846	-0.409836
ADAM18	3.87353e-16	4.7891e-14	1525	1728	3253	-0.412673
KIF4A	1.71651e-10	1.19715e-08	923	1048	1971	-0.415553
FXYD5	1.53654e-05	0.00040803	414	471	885	-0.41836
SNX8	8.01629e-05	0.00175236	341	389	730	-0.422254
RNF212B	9.99175e-07	3.39719e-05	524	598	1122	-0.422855
SPON2	1.15034e-05	0.000310674	414	473	887	-0.424473
CLUAP1	0.000128267	0.00264594	315	360	675	-0.424897
PCMTD2	3.54517e-06	0.000107313	461	527	988	-0.425306
PRKAR1B	4.41383e-05	0.0010388	354	405	759	-0.42643
NWD2	2.66248e-06	8.33775e-05	468	536	1004	-0.427995
C2CD3	3.99568e-07	1.47152e-05	542	621	1163	-0.428579
MARCHF8	2.56876e-07	9.92074e-06	562	644	1206	-0.428772
CCDC7	4.03619e-10	2.66837e-08	820	941	1761	-0.43088
ARL8B	1.21559e-07	4.99887e-06	581	667	1248	-0.431431
PHKA1	7.1286e-10	4.53942e-08	786	903	1689	-0.432503
CD48	6.74182e-06	0.00019245	423	486	909	-0.432564
NOX5	4.6735e-10	3.06839e-08	800	920	1720	-0.433943
IGF2BP1	2.03986e-13	2.04415e-11	1110	1277	2387	-0.434543
PARP14	8.94706e-05	0.00192488	312	359	671	-0.434691
MYO1E	8.11468e-13	7.46394e-11	1047	1205	2252	-0.435109
PLEC	2.70998e-15	3.16552e-13	1270	1463	2733	-0.436463
HYAL1	0.000240967	0.00462036	276	318	594	-0.436608
STK31	0.000118584	0.00247299	298	344	642	-0.439348
TTYH3	2.15802e-05	0.000554503	362	418	780	-0.439772
GCH1	2.51405e-09	1.44615e-07	704	814	1518	-0.441752
WDPCP	1.35772e-14	1.51175e-12	1165	1349	2514	-0.443913
TSPAN14	3.34203e-05	0.000813712	335	388	723	-0.444152
CHODL	2.24493e-08	1.07126e-06	611	708	1319	-0.444865
ZRANB1	0.00011213	0.00235646	289	335	624	-0.445342
SCML4	4.52736e-08	2.00934e-06	583	676	1259	-0.445814
PNPLA1	9.50268e-09	4.86374e-07	632	734	1366	-0.448148
UNC13B	2.2279e-17	3.02995e-15	1369	1592	2961	-0.450096
GMEB2	8.63395e-05	0.00187233	291	339	630	-0.452519
VPS41	2.05348e-13	2.04702e-11	1012	1179	2191	-0.452692
PAK5	2.65021e-11	2.07655e-09	836	974	1810	-0.452736
YES1	3.54891e-07	1.31462e-05	484	564	1048	-0.452963
G2E3	5.38635e-06	0.000156813	387	451	838	-0.453058
LHFPL3	2.70084e-10	1.82355e-08	743	867	1610	-0.454977
KDM3B	1.81055e-09	1.06398e-07	664	776	1440	-0.457171
COLEC11	9.85658e-06	0.00026964	361	422	783	-0.457506
ANKRD13C	6.23458e-11	4.61893e-09	783	916	1699	-0.458648
STARD3	7.76714e-06	0.0002178	364	426	790	-0.459177
LRRTM4	2.3967e-14	2.6226e-12	1061	1242	2303	-0.459586
LEPR	5.94352e-06	0.000171722	372	436	808	-0.461289
ZNF611	8.7884e-10	5.52248e-08	672	789	1461	-0.463864
ZNF566	6.58307e-05	0.00149039	280	329	609	-0.464913
FGD3	1.64386e-13	1.66485e-11	965	1134	2099	-0.465155
TMEM163	9.64023e-13	8.82452e-11	900	1058	1958	-0.465671
ST6GALNAC1	7.76511e-07	2.71779e-05	428	504	932	-0.468084
ACSBG2	4.23622e-06	0.00012682	371	437	808	-0.468477
TIMD4	4.33803e-08	1.93434e-06	518	611	1129	-0.470503
MGAT4A	1.19604e-07	4.92913e-06	484	571	1055	-0.470763
TEX11	2.15244e-20	3.65915e-18	1476	1742	3218	-0.471453
NPSR1	1.33522e-10	9.45075e-09	702	830	1532	-0.473945
C1GALT1	3.72262e-05	0.000891555	289	342	631	-0.47518
OTUD7A	2.36527e-08	1.12587e-06	525	622	1147	-0.476882
ATP8B1	5.71571e-08	2.46773e-06	492	583	1075	-0.477117
RHOA	0.000246539	0.00470823	226	268	494	-0.478157
MIPOL1	2.34146e-10	1.5979e-08	669	794	1463	-0.479436
SCARA5	4.78089e-10	3.12811e-08	642	762	1404	-0.479516
PRTFDC1	8.82596e-17	1.16699e-14	1145	1360	2505	-0.480623
ABI3BP	1.41273e-07	5.75984e-06	454	540	994	-0.482543
STT3B	5.38197e-07	1.95559e-05	408	486	894	-0.484657
ARHGAP26	8.94167e-05	0.0019259	249	297	546	-0.486568
ZNF529	8.94108e-07	3.06736e-05	385	460	845	-0.489044
ZNF260	3.5121e-05	0.00084646	269	322	591	-0.491707
PPTC7	2.64244e-14	2.87497e-12	901	1080	1981	-0.493768
ZNF83	7.4665e-13	6.90108e-11	800	959	1759	-0.493853
RANBP3L	2.65716e-07	1.02414e-05	412	494	906	-0.49414
KIF3A	6.93966e-08	2.96924e-06	446	536	982	-0.497466
SPTLC2	3.6489e-12	3.07412e-10	729	878	1607	-0.500618
MCUB	3.29032e-26	8.35302e-24	1692	2038	3730	-0.500869
TBCD	9.20161e-06	0.000252448	298	359	657	-0.50093
C3orf70	0.00014813	0.00300361	214	258	472	-0.502007
UBE2E3	1.7044e-07	6.8176e-06	408	492	900	-0.502362
CDH1	2.02866e-28	6.03528e-26	1828	2205	4033	-0.502975
RBL1	1.73282e-18	2.55759e-16	1148	1386	2534	-0.504178
SUCO	0.000105792	0.00224058	220	266	486	-0.50617
IL6R	2.8216e-10	1.89835e-08	588	711	1299	-0.50633
HDAC8	1.1667e-10	8.35115e-09	609	737	1346	-0.507523
TSPAN16	3.27825e-16	4.07959e-14	971	1176	2147	-0.508695
CCPG1	2.5959e-09	1.48426e-07	516	625	1141	-0.508773
HMCN1	4.805e-12	3.99507e-10	693	840	1533	-0.509847
SLC4A1AP	7.2053e-05	0.0016102	230	279	509	-0.51088
TRIM24	7.18645e-09	3.77983e-07	477	580	1057	-0.514346
ZNF322	3.39561e-05	0.000823597	245	298	543	-0.514783
CD38	6.15735e-05	0.0014074	225	274	499	-0.516499
ZNF565	1.95845e-07	7.76851e-06	379	462	841	-0.517965
FBXO11	3.00471e-05	0.000742019	241	294	535	-0.519034
DOC2B	3.13883e-06	9.60826e-05	302	369	671	-0.521333
SYTL2	8.51125e-06	0.000236231	273	334	607	-0.523204
TFAP4	8.0546e-11	5.89844e-09	580	710	1290	-0.524066
TULP4	3.6003e-19	5.61883e-17	1090	1335	2425	-0.524884
C17orf99	5.03938e-06	0.000147842	284	348	632	-0.525455
YWHAZ	5.90011e-06	0.000171247	278	341	619	-0.526945
C10orf99	0.000158794	0.00319264	194	238	432	-0.52715
EDA	2.50683e-08	1.19027e-06	418	513	931	-0.527733
ZNF432	8.78211e-06	0.00024304	263	323	586	-0.528727
KPNA3	5.06163e-05	0.0011796	219	269	488	-0.528925
CLPSL1	1.18473e-17	1.64652e-15	973	1197	2170	-0.531269
ERI1	2.85421e-05	0.000710381	234	288	522	-0.531813
OIT3	2.92809e-06	9.09476e-05	289	356	645	-0.533067
CNTNAP5	4.8784e-28	1.429e-25	1559	1926	3485	-0.53743
TRPV3	5.0926e-11	3.81745e-09	555	686	1241	-0.538019
VPS53	8.94886e-06	0.000246223	253	313	566	-0.53928
CCDC170	9.39091e-20	1.5414e-17	1059	1311	2370	-0.540338
IGSF11	9.32619e-22	1.81194e-19	1173	1453	2626	-0.541221
SH3RF2	4.94816e-06	0.000145615	262	325	587	-0.543129
MAOB	0.000125223	0.00259438	187	232	419	-0.543333
ZNF718	9.13809e-08	3.84932e-06	361	448	809	-0.543772
XPNPEP3	1.90176e-10	1.31671e-08	510	633	1143	-0.544001
DNTT	9.09604e-09	4.68077e-07	414	514	928	-0.544416
BTLA	3.73147e-21	6.89778e-19	1120	1391	2511	-0.545007
TVP23A	2.0922e-07	8.2135e-06	338	420	758	-0.545635
PXMP4	9.42254e-10	5.88214e-08	468	582	1050	-0.546797
SLCO1A2	5.63146e-09	3.01188e-07	421	524	945	-0.548027
VTCN1	5.39866e-07	1.95791e-05	308	384	692	-0.55044
NFU1	0.000253354	0.00480944	165	206	371	-0.552421
CENPP	2.15694e-18	3.15909e-16	922	1153	2075	-0.554911
EIPR1	3.48369e-07	1.29803e-05	311	389	700	-0.555121
WDTC1	6.87345e-05	0.00154511	191	239	430	-0.555685
TMED10	0.000172956	0.00345187	170	213	383	-0.557563
C4orf19	7.63269e-07	2.67636e-05	292	366	658	-0.558138
RAPGEF1	4.31828e-21	7.75661e-19	1052	1320	2372	-0.559781
SLC44A2	2.81248e-12	2.42306e-10	575	722	1297	-0.560743
ZNF814	2.20272e-05	0.000565226	211	265	476	-0.561
INPP5K	1.52797e-07	6.16367e-06	324	407	731	-0.561303
WDR72	1.07339e-06	3.63009e-05	281	353	634	-0.561358
CP	3.99023e-08	1.78762e-06	353	444	797	-0.563164
PITX2	0.000186941	0.00369228	162	204	366	-0.564817
DNAJC5	1.56829e-06	5.11304e-05	266	335	601	-0.564994
ZNF680	8.92001e-07	3.06565e-05	281	354	635	-0.565441
KIAA1257	7.60221e-19	1.15797e-16	908	1144	2052	-0.565682
F8	9.07593e-08	3.83161e-06	330	416	746	-0.566387
NPFFR2	6.37514e-07	2.26884e-05	282	356	638	-0.568443
RANBP9	8.86292e-06	0.000244565	222	281	503	-0.572263
PPEF1	3.83672e-38	1.97436e-35	1875	2374	4249	-0.572941
MS4A13	3.09774e-05	0.000761044	195	247	442	-0.573287
RPSAP58	8.04341e-31	2.68678e-28	1483	1881	3364	-0.575433
ADAMTS6	5.37138e-08	2.3403e-06	326	414	740	-0.577029
THEG	2.44884e-06	7.74518e-05	243	309	552	-0.578907
ZNF875	2.80805e-14	3.02064e-12	635	808	1443	-0.579918
CD200R1	4.58267e-13	4.3627e-11	571	727	1298	-0.580774
MERTK	8.58109e-19	1.27644e-16	847	1080	1927	-0.582951
MICU1	5.54155e-32	2.06885e-29	1486	1898	3384	-0.585503
B4GALNT2	4.00471e-11	3.03784e-09	453	582	1035	-0.593801
CLIC2	2.87488e-12	2.46567e-10	502	646	1148	-0.596148
LIPC	8.3524e-07	2.8862e-05	250	322	572	-0.597391
HTR7	3.09705e-31	1.07214e-28	1386	1785	3171	-0.597444
TRPC7	3.27514e-09	1.84493e-07	357	460	817	-0.597987
UBOX5	7.38553e-06	0.000209257	203	262	465	-0.600339
EPHB1	1.89916e-29	6.02667e-27	1280	1654	2934	-0.602247
CD44	1.08091e-09	6.63891e-08	368	477	845	-0.606564
DMRT1	3.06453e-11	2.38157e-09	437	567	1004	-0.608008
BDNF	3.33925e-05	0.000814075	168	218	386	-0.608114
NRDC	2.0143e-17	2.77916e-15	707	918	1625	-0.609121
PBX4	7.36119e-19	1.1303e-16	772	1003	1775	-0.609997
PYROXD2	1.4866e-05	0.000395871	182	237	419	-0.613198
DNMT3L	5.08313e-06	0.000148668	199	260	459	-0.617995
FLVCR2	9.36598e-20	1.55068e-17	779	1020	1799	-0.621226
FAAH2	3.23092e-09	1.82542e-07	329	431	760	-0.621875
ZNF91	3.13792e-13	3.0639e-11	496	650	1146	-0.622403
CCDC39	2.24464e-08	1.07382e-06	291	382	673	-0.624822
ZNF793	4.46005e-26	1.11736e-23	1035	1359	2394	-0.625313
GMEB1	1.39657e-08	6.92467e-07	294	387	681	-0.628787
ZNF569	3.99592e-13	3.84254e-11	479	631	1110	-0.629916
UPP2	2.4021e-07	9.33387e-06	240	317	557	-0.63371
MRPL1	0.000122303	0.00254496	133	176	309	-0.636392
CACNA1H	0.000116242	0.00243215	132	175	307	-0.639058
DLEC1	1.97086e-34	8.72678e-32	1320	1750	3070	-0.639272
ODF3L2	3.72473e-05	0.000890941	148	197	345	-0.644844
CNBP	4.56745e-06	0.000135248	179	239	418	-0.649301
RANBP17	8.82309e-14	9.12998e-12	473	632	1105	-0.650388
CCL28	2.74702e-07	1.05238e-05	221	296	517	-0.653809
CSNK1A1	0.000114281	0.00239375	123	165	288	-0.656049
UBASH3B	1.03846e-26	2.74615e-24	951	1276	2227	-0.656506
ZNF578	9.50777e-20	1.54725e-17	687	922	1609	-0.656801
MYH14	3.41146e-12	2.89974e-10	398	535	933	-0.659062
SYK	8.10267e-07	2.82038e-05	200	269	469	-0.659862
ZNF791	2.68293e-08	1.26131e-06	251	338	589	-0.661602
NECTIN4	0.00012983	0.00267529	117	158	275	-0.665656
ST8SIA1	4.04749e-09	2.25995e-07	277	375	652	-0.669274
SNTB2	1.49378e-42	9.47945e-40	1485	2011	3496	-0.669951
WDR37	1.25369e-15	1.48263e-13	506	686	1192	-0.671386
CFAP53	1.04877e-08	5.3108e-07	258	350	608	-0.672251
ZNF354B	0.00015481	0.00312243	112	152	264	-0.672812
ZNF808	2.43232e-07	9.43204e-06	206	281	487	-0.680183
ZNF788P	1.0465e-06	3.54544e-05	184	251	435	-0.680236
NPEPPS	1.1108e-14	1.24409e-12	449	615	1064	-0.686176
MAP1LC3A	2.0884e-08	1.00412e-06	234	321	555	-0.688329
SPAG7	6.42683e-06	0.000184287	152	209	361	-0.691679
ZNF329	4.55814e-06	0.000135182	154	212	366	-0.693383
ADGRD1	1.09539e-19	1.75262e-17	603	831	1434	-0.695029
MLLT1	1.07152e-05	0.000291453	141	195	336	-0.700026
USP6	0.000116789	0.00244091	107	148	255	-0.700225
VMP1	1.0521e-24	2.44292e-22	752	1042	1794	-0.702921
SLC1A2	1.0949e-16	1.43772e-14	489	678	1167	-0.703767
TTLL10	3.90229e-09	2.18528e-07	244	339	583	-0.706672
ZNF568	1.3115e-06	4.35794e-05	164	228	392	-0.70759
PARVB	3.56266e-41	2.11979e-38	1238	1730	2968	-0.715235
ERICH6B	9.66556e-05	0.00206314	100	141	241	-0.727934
PGR	1.84138e-05	0.000478959	119	168	287	-0.729744
PARVG	4.97822e-10	3.22399e-08	248	352	600	-0.737507
LRRC41	5.07613e-11	3.82014e-09	275	391	666	-0.740015
C12orf65	5.03293e-22	9.98197e-20	577	825	1402	-0.748166
NUP42	0.000214339	0.00414738	86	123	209	-0.748486
TENT5D	3.29664e-07	1.23316e-05	157	226	383	-0.757811
RMND1	1.0748e-06	3.6284e-05	142	205	347	-0.761984
AMBN	3.90692e-06	0.000117331	125	181	306	-0.766308
ADGRL4	2.21554e-13	2.19708e-11	312	453	765	-0.770255
PKN2	2.38837e-18	3.47134e-16	442	642	1084	-0.770845
UBE2V2	1.28157e-08	6.40451e-07	181	265	446	-0.782263
MRLN	3.53025e-06	0.000107032	120	176	296	-0.784786
BOLA3	1.37981e-05	0.000368983	104	153	257	-0.78919
VAMP7@chrX+	8.0382e-06	0.00022441	107	158	265	-0.794557
ZNF141	2.93641e-05	0.000727986	90	134	224	-0.806476
AREG	4.05849e-09	2.25946e-07	179	267	446	-0.809142
SINHCAF	1.98955e-10	1.3725e-08	203	305	508	-0.819597
TPO	5.54314e-05	0.00128396	75	115	190	-0.848908
KNG1	4.53086e-07	1.65899e-05	117	180	297	-0.853736
SEPHS2	1.97372e-05	0.000509899	82	127	209	-0.863373
WNK3	0	0	971	1504	2475	-0.863735
INTS13	7.03797e-06	0.000200004	89	138	227	-0.865033
CCM2	3.17061e-07	1.19541e-05	116	180	296	-0.866121
PMM2	2.46837e-16	3.13319e-14	290	453	743	-0.875754
KIF18B	2.01848e-07	7.97342e-06	117	183	300	-0.877584
THAP7	5.49799e-08	2.38455e-06	124	195	319	-0.885385
ZC3HC1	2.16491e-12	1.89953e-10	206	325	531	-0.89007
ATP5MF-PTCD1	1.13658e-08	5.7402e-07	134	212	346	-0.894086
NIPBL	2.14707e-09	1.24635e-07	143	228	371	-0.905277
CRKL	1.43838e-08	7.11345e-07	116	190	306	-0.944127
OGDH	9.7432e-05	0.00207739	54	89	143	-0.953082
ITGAV	2.11016e-23	4.46415e-21	353	582	935	-0.953677
GRSF1	2.32283e-05	0.000591265	63	104	167	-0.955396
FZR1	4.59039e-08	2.02787e-06	102	170	272	-0.969215
ATP5PF	2.66037e-07	1.0233e-05	88	148	236	-0.982266
SLC30A9	1.96971e-07	7.79696e-06	88	149	237	-0.991984
TSC22D2	1.15893e-07	4.79696e-06	81	142	223	-1.04214
CDC16	8.44956e-08	3.58307e-06	81	143	224	-1.05227
TMEM41B	1.4055e-05	0.000375326	51	91	142	-1.06761
FKBPL	6.27905e-06	0.000180594	50	92	142	-1.11194
VSTM4	1.12288e-05	0.000304121	47	87	134	-1.12059
ATP5MPL	3.57308e-05	0.000858983	41	76	117	-1.12261
OTUD5	2.306e-07	8.99719e-06	62	116	178	-1.13603
ZNF600	2.52879e-05	0.00063604	41	77	118	-1.14147
ATG16L1	2.65996e-05	0.000665515	39	74	113	-1.15628
HAS1	1.04603e-05	0.000285334	42	81	123	-1.17977
TCOF1	2.28134e-05	0.00058226	36	71	107	-1.21206
UBA3	0.00015331	0.00309875	26	53	79	-1.25971
YME1L1	0.000186844	0.0036942	25	51	76	-1.2608
UPF2	2.56891e-15	3.01927e-13	111	228	339	-1.27074
ZNF665	2.03256e-06	6.51513e-05	39	81	120	-1.28668
JMJD6	8.73285e-10	5.50575e-08	65	135	200	-1.28669
RNF146	5.23075e-06	0.000152517	36	75	111	-1.29113
ANKRD52	9.11371e-06	0.000250397	33	69	102	-1.29636
AIFM1	6.90662e-09	3.64271e-07	47	106	153	-1.40557
RAC1	5.97143e-10	3.82815e-08	52	118	170	-1.41445
ATP5PB	7.8762e-05	0.00173367	21	48	69	-1.42487
UBR5	5.86019e-24	1.29742e-21	128	300	428	-1.46111
ATP5F1B	3.42437e-05	0.000828464	21	50	71	-1.48377
ATP5F1D	0.000164666	0.00329678	14	36	50	-1.5948
TRIM28	0.000103543	0.00220274	14	37	51	-1.63433
PDAP1	1.5112e-07	6.10895e-06	25	67	92	-1.65447
DNM1L	2.87267e-07	1.0983e-05	20	58	78	-1.76829
SHQ1	1.75202e-05	0.000459482	13	39	52	-1.81719
CCNF	5.63268e-05	0.00129838	11	34	45	-1.86026
TOMM70	3.42713e-05	0.000828079	11	35	46	-1.90208
EXOSC1	3.86566e-06	0.000116275	13	42	55	-1.92411
ATP5PO	7.86532e-07	2.74278e-05	14	47	61	-1.97946
PSTK	4.90129e-07	1.78775e-05	13	46	59	-2.05535
OPA1	2.61338e-10	1.7771e-08	20	72	92	-2.08023
TAZ	0.00021479	0.00415187	6	23	29	-2.17082
ATP5F1C	7.23108e-05	0.00161406	7	27	34	-2.17976
SSB	0.000122557	0.00254747	6	24	30	-2.23223
ATP5MF	2.27784e-12	1.98945e-10	20	80	100	-2.23224
ATP5F1E	1.50182e-06	4.94718e-05	9	37	46	-2.27176
ATP5PD	4.59085e-06	0.00013573	8	33	41	-2.27662
DNMT1	0	0	27	283	310	-3.62209		exluded from mock filtering
SEC61B	5.64332e-05	0.00129926	0	13	13	-3.93266

## Sheet: Supplementary Data 1 - Sheet 2
gene	pv	fcpv	low	high	total insertions	log2 mi
HDAC3	1.7158e-13	1.72851e-11	4	66	70	3.8122
RNF20	0.000761126	0.0123756	1	16	17	3.76778
TYMS	7.63715e-25	1.7952e-22	10	134	144	3.51199
WAC	0	0	72	729	801	3.10784
METAP1	1.07273e-19	1.73091e-17	16	130	146	2.79019
MEAF6	2.76594e-17	3.735e-09	15	117	132	2.73129
SLC35A2	3.68943e-23	7.55341e-21	22	163	185	2.65712
PIK3CG	0.00129638	0.019149	3	21	24	2.57514
CNOT2	0	0	83	501	584	2.36154
RAD51D	1.77268e-07	7.0463e-06	11	59	70	2.19101
TFDP1	3.75801e-32	1.43105e-29	54	289	343	2.18789
RBBP4	5.10269e-13	4.8336e-11	24	118	142	2.06549
CNOT3	7.39635e-08	3.15754e-06	14	68	82	2.04791
NAA30	1.48002e-25	3.56703e-23	52	249	301	2.02741
TP63	0.00346941	0.0432881	5	23	28	1.96942
MTBP	7.50953e-06	0.000212139	11	50	61	1.95222
DSCC1	2.94145e-05	0.000728286	10	45	55	1.93772
RNF40	4.41292e-07	1.61892e-05	15	66	81	1.9053
TOPORS	1.06984e-09	6.59214e-08	23	98	121	1.85895
UFD1	0.000189412	0.00372562	9	38	47	1.8458
HNRNPM	2.70165e-06	8.44653e-05	14	59	73	1.84308
USP7	0	0	212	864	1076	1.79495
SUZ12	1.45011e-24	3.32651e-22	75	294	369	1.7387
NAA35	1.4013e-45	7.6651e-43	149	574	723	1.71365
EPC2	0	0	239	894	1133	1.67124
TAF5	0.000638933	0.0105785	10	37	47	1.65532
UBE2K	0	0	474	1751	2225	1.65339
PEX19	1.9565e-05	0.000506827	16	59	75	1.65044
ACLY	7.84586e-18	1.10656e-15	64	231	295	1.61958
TAF11	4.14054e-17	5.513e-09	63	224	287	1.5979
DPY30	0.000848054	0.0135347	11	39	50	1.59376
PGD	7.10417e-05	0.00159133	15	53	68	1.58882
TIPRL	1.75127e-28	5.29272e-26	111	391	502	1.58448
CAPZB	2.07039e-07	8.14466e-06	25	88	113	1.58337
ING3	1.15744e-15	1.37736e-13	61	211	272	1.55819
EED	4.89706e-40	2.74236e-37	168	577	745	1.54801
RALGAPB	7.96569e-19	1.19423e-16	79	267	346	1.52475
DCK	1.26117e-44	8.76933e-42	196	662	858	1.5239
RNF4	4.10917e-40	2.37087e-37	177	595	772	1.51705
NAA15	3.18997e-07	1.20034e-05	28	93	121	1.4996
RANBP2	0.000658525	0.0108557	13	43	56	1.49362
HNRNPA1	2.80867e-15	3.2608e-13	67	220	287	1.4831
GINS4	0.00282378	0.0362296	11	36	47	1.47828
DHODH	4.15148e-07	1.52595e-05	29	94	123	1.46441
ATAD5	7.54698e-16	9.15252e-14	75	239	314	1.43988
DBF4	1.95068e-27	5.54343e-25	146	452	598	1.39822
POU2F1	0	0	365	1127	1492	1.39453
SRRD	1.69201e-09	9.97397e-08	46	142	188	1.39399
NF2	5.25676e-34	2.27474e-31	186	572	758	1.38861
TAF13	1.96136e-14	2.15863e-12	75	230	305	1.3845
CCL2	6.26317e-05	0.00142815	22	67	89	1.37446
TAF3	3.60134e-43	2.36815e-40	245	745	990	1.37239
EWSR1	7.74217e-16	9.3298e-14	86	260	346	1.36393
UMPS	5.72818e-07	2.05782e-05	35	105	140	1.35276
UQCRB	0.000919073	0.0144382	16	48	64	1.35275
ARID2	0	0	334	997	1331	1.34572
UBE2L3	0	0	306	911	1217	1.34188
AGPS	0	0	1076	3116	4192	1.3024
NCOR1	0	0	731	2099	2830	1.28994
BRD7	1.54018e-11	1.22188e-09	70	200	270	1.28239
EIF3J	0.00369312	0.0454538	14	40	54	1.28236
RBM7	4.63612e-09	2.53655e-07	54	154	208	1.27971
DIO2	0.00317658	0.0401875	15	42	57	1.25321
ZBTB16	0.00137589	0.0200896	18	50	68	1.24172
RPS25	4.70375e-08	2.07313e-06	52	143	195	1.22724
PEX7	1.08169e-07	4.49682e-06	51	139	190	1.21432
CDK2	3.27999e-07	1.23177e-05	48	130	178	1.20521
TAF4	2.93248e-12	2.50379e-10	88	238	326	1.20321
SUMO2	3.57113e-08	1.61507e-06	56	151	207	1.19886
CDC7	3.05603e-08	1.41919e-06	57	153	210	1.19231
TCERG1	1.16753e-06	3.92059e-05	44	118	162	1.19101
XRCC2	0.0027178	0.035298	18	48	66	1.18283
SPPL3	1.56572e-26	4.08373e-24	213	567	780	1.18038
DDI2	6.76625e-18	9.61414e-16	140	372	512	1.17773
UBE4B	0	0	591	1568	2159	1.17576
CNOT11	5.75171e-06	0.000167195	40	106	146	1.17379
CREB1	1.71148e-19	2.71555e-17	156	412	568	1.16896
PET117	1.62538e-06	5.29013e-05	46	121	167	1.16311
CNOT10	8.41218e-11	6.11328e-09	85	221	306	1.14634
MPHOSPH8	8.05724e-06	0.000224284	42	109	151	1.14367
EZH2	2.4005e-23	5.02259e-21	202	523	725	1.14033
PEX3	0.00101372	0.0156159	24	62	86	1.13702
SLC35A1	4.35342e-08	1.93666e-06	63	162	225	1.13038
IPPK	6.41973e-05	0.00146035	35	90	125	1.13037
XRN2	3.36429e-07	1.256e-05	56	143	199	1.12033
NUP50	3.28072e-11	2.53922e-09	95	242	337	1.11683
PCBP2	6.70909e-06	0.000191803	47	118	165	1.09586
UQCRC2	4.18199e-06	0.000125394	50	125	175	1.08973
MED26	0.000316181	0.00583908	31	77	108	1.08038
NUP153	8.44216e-07	2.91193e-05	58	144	202	1.07975
PI4KA	0.00160586	0.0227836	25	62	87	1.07813
E2F3	1.47816e-23	3.19821e-21	244	596	840	1.05631
ZNF521	0.000133548	0.00274595	38	92	130	1.04343
E2F7	2.26034e-05	0.000578453	47	113	160	1.03339
ZFC3H1	0.00335766	0.0420592	26	61	87	0.998087
PPP4R2	6.11411e-32	2.2387e-29	390	911	1301	0.991905
SFSWAP	4.22722e-08	1.88935e-06	89	206	295	0.978584
CYB5R4	0.000221835	0.00427503	42	97	139	0.975395
RAD23B	1.68002e-07	6.73424e-06	84	192	276	0.96046
ZZZ3	8.98053e-09	4.63385e-07	102	233	335	0.959577
RNGTT	1.29237e-09	7.81165e-08	114	260	374	0.957298
PCNP	1.06327e-05	0.000289622	62	141	203	0.953161
PBRM1	0	0	1317	2974	4291	0.943389
UQCRC1	4.44939e-05	0.00104588	55	124	179	0.94064
CSNK2A1	2.87216e-19	4.5195e-17	258	581	839	0.939038
ANKRD11	0	0	1274	2851	4125	0.930321
COX17	2.4349e-05	0.000613234	62	138	200	0.922129
KMT2E	0	0	964	2144	3108	0.921307
RNF138	2.0143e-09	1.17645e-07	123	273	396	0.918066
CXXC1	0.00120173	0.0179458	37	82	119	0.915896
AGK	6.11202e-22	1.19972e-19	320	706	1026	0.909481
MIPEP	5.1898e-06	0.000151555	73	161	234	0.908897
COG7	0.00222306	0.029724	35	77	112	0.905297
ARMC8	9.27069e-10	5.80638e-08	136	297	433	0.894682
UBXN7	1.5258e-21	2.90512e-19	329	717	1046	0.891777
KRT7	0.00124279	0.0185009	40	87	127	0.888811
ANXA2	1.69997e-20	2.9425e-18	317	687	1004	0.883707
TBL1XR1	3.45367e-23	7.14761e-21	369	796	1165	0.877045
ZFX	0	0	864	1863	2727	0.876582
NFYC	5.36325e-08	2.34212e-06	114	245	359	0.871568
CAD	0.00137093	0.0200481	41	88	129	0.869674
CTPS1	7.01026e-05	0.001574	62	133	195	0.868884
ILF3	1.33216e-06	4.4112e-05	91	195	286	0.867343
SRGAP3	0.0001891	0.00372333	56	120	176	0.867335
SIAH3	0.00382233	0.0466221	35	75	110	0.867327
HELZ	1.89063e-33	7.82555e-31	573	1219	1792	0.857049
KMT5B	3.37738e-11	2.60346e-09	179	379	558	0.850071
LSM10	0.000290187	0.00541152	55	116	171	0.844418
SPTAN1	2.70016e-20	4.54965e-18	349	736	1085	0.84437
ENPP2	1.82873e-05	0.00047632	78	164	242	0.839952
KIRREL1	1.97013e-21	3.67758e-19	375	788	1163	0.839202
NAA25	0.00274704	0.0355324	40	84	124	0.838185
YBX1	0.000519476	0.00895097	53	111	164	0.834291
UHRF1	6.01537e-24	1.31647e-21	429	898	1327	0.833643
PTPA	1.15126e-33	4.87109e-31	620	1295	1915	0.83058
PITPNB	7.69673e-10	4.88486e-08	164	342	506	0.828128
UBE2A	0.000194637	0.00381656	62	129	191	0.824833
NFYB	0.000854392	0.0136017	50	104	154	0.824377
SELENOI	1.33054e-08	6.63179e-07	143	296	439	0.817402
FAM104A	3.58196e-10	2.38463e-08	178	367	545	0.811734
INPP4A	1.59315e-31	5.72333e-29	613	1262	1875	0.809711
SCAF4	1.67789e-11	1.3256e-09	205	422	627	0.809456
PEX13	1.73446e-05	0.000455505	86	177	263	0.809151
EIF4ENIF1	0.2943	1.11846e-05	122	250	372	0.802863
GIGYF2	6.82189e-25	1.62361e-22	495	1010	1505	0.796772
PRSS55	0.00119485	0.0178571	51	104	155	0.795808
SRGAP2	9.01294e-07	3.08645e-05	115	234	349	0.792689
GID4	4.5457e-05	0.0010672	83	168	251	0.785082
ZBTB14	3.03911e-05	0.000748572	87	176	263	0.784295
ARSI	0.0032412	0.0408692	45	91	136	0.783733
TSC2	2.33959e-06	7.41194e-05	112	226	338	0.780638
DLC1	1.26786e-09	7.71246e-08	182	367	549	0.779672
PPME1	3.46146e-08	1.58049e-06	152	306	458	0.777283
SMS	4.41455e-06	0.000131539	108	217	325	0.774477
S100A10	2.15669e-08	1.03434e-06	158	317	475	0.772384
TSC1	4.9326e-10	3.20535e-08	197	395	592	0.771488
PIK3R1	1.81455e-06	5.88568e-05	118	236	354	0.767816
C11orf52	0.00151349	0.0217815	54	108	162	0.767799
TCP11L2	0.000208404	0.00404486	75	149	224	0.75815
SLBP	0.000514847	0.00887924	65	129	194	0.756656
EIF4E2	6.61698e-05	0.00149629	88	174	262	0.751318
NCKAP5	2.1109e-33	8.5514e-31	771	1524	2295	0.751044
CMAS	0.000556029	0.00948638	66	130	196	0.745771
RSRC1	8.06447e-11	5.88304e-09	235	461	696	0.739943
YLPM1	0.0026556	0.0345609	52	102	154	0.739779
PEX1	0.00028137	0.00526773	76	149	225	0.739044
DCC	0.000751574	0.0122307	67	131	198	0.735132
HBS1L	2.42017e-05	0.000611953	103	201	304	0.732356
ACOXL	0.000386335	0.00693292	74	144	218	0.728269
AFDN	1.14023e-05	0.000308381	115	223	338	0.723218
MSN	3.67504e-06	0.000110892	128	248	376	0.722011
ZFR	7.47266e-07	2.62508e-05	144	279	423	0.722011
NCAM1	0.00215628	0.0290762	59	114	173	0.718044
S1PR2	0.00110288	0.0167188	66	127	193	0.712085
PPP2R2B	2.73356e-16	3.44683e-14	404	777	1181	0.711442
CTNNA1	0	0	1522	2918	4440	0.707154
ZNF711	4.7683e-09	2.58656e-07	214	409	623	0.702321
EFEMP1	7.54792e-06	0.000212907	129	246	375	0.699098
TMPO	1.99914e-10	1.37414e-08	259	492	751	0.693552
CHSY3	2.9143e-05	0.000723445	116	220	336	0.691186
SCO1	0.000346135	0.00633084	86	163	249	0.690265
ELMO1	3.96569e-08	1.78082e-06	200	378	578	0.686218
AMOT	3.0348e-16	3.80148e-14	447	841	1288	0.679712
CRAMP1	3.91674e-13	3.78552e-11	354	665	1019	0.677468
ABCA12	7.69192e-06	0.000216648	140	262	402	0.671955
RBM5	3.17999e-08	1.46959e-06	214	400	614	0.670215
GNPAT	0.00195024	0.0267718	68	127	195	0.669018
NHLRC2	0.000195491	0.00382936	98	183	281	0.668791
FAM193A	0	2.94273e-44	1464	2722	4186	0.662853
SBNO1	0.00186655	0.025753	71	132	203	0.662443
TRAF7	0.000720572	0.0117766	84	156	240	0.660883
PPP1R1C	6.08951e-13	5.71154e-11	369	685	1054	0.660345
MBD2	3.22028e-05	0.000790129	125	232	357	0.660007
PRICKLE2	7.94961e-05	0.00174378	119	219	338	0.647775
SCN9A	0.00221373	0.0296827	74	136	210	0.645803
CNR1	0.00080734	0.0130159	86	158	244	0.645314
USP34	2.63024e-42	1.61557e-39	1407	2577	3984	0.641148
MMRN1	0.00284268	0.0363985	71	130	201	0.640417
COX15	0.00366853	0.0452975	68	124	192	0.634528
THRAP3	1.76299e-07	7.02244e-06	216	393	609	0.631328
LZTR1	1.62519e-05	0.000429178	150	272	422	0.626458
ZBTB10	1.53295e-06	5.02365e-05	189	342	531	0.623427
TASP1	4.32478e-16	5.31251e-14	543	979	1522	0.618248
EP300	3.56622e-15	4.09041e-13	512	923	1435	0.618069
PEX6	0.00210999	0.0285734	81	146	227	0.617769
ACIN1	2.53503e-05	0.000635927	151	272	423	0.616875
SLC25A1	0.000168501	0.00336648	122	219	341	0.611852
RPS6KA6	2.74294e-06	8.56157e-05	189	339	528	0.610719
TIPARP	0.00011401	0.00239069	130	233	363	0.609623
PPHLN1	2.534e-21	7.09521e-25	1008	1802	2810	0.606082
MAPK4	0.000995751	0.0154139	98	175	273	0.604299
SFMBT1	4.69629e-12	3.92181e-10	417	744	1161	0.603122
NKRF	0.000204067	0.00397284	126	224	350	0.597879
LEKR1	1.24841e-11	1.00294e-09	414	734	1148	0.594013
FOXP2	6.17598e-13	5.76425e-11	466	826	1292	0.593679
ADNP2	0.00231339	0.0306521	87	154	241	0.591641
IMPG1	0.000314485	0.0058134	123	217	340	0.586846
FAM155A	0.00161482	0.0228596	96	169	265	0.583721
METTL18	0.000884918	0.013994	108	190	298	0.582768
RASGRP3	0.000439225	0.00775055	122	214	336	0.578533
COL14A1	0.000281878	0.00527207	129	226	355	0.576754
MITF	4.90472e-10	3.19815e-08	377	659	1036	0.573568
MPP5	3.00205e-07	1.13863e-05	260	454	714	0.572007
ZNF407	0.00320821	0.0405068	90	157	247	0.57057
DIAPH1	1.14306e-07	4.74157e-06	280	488	768	0.569287
LZTS1	4.32939e-05	0.00102019	167	291	458	0.568985
GRIN3A	0.000144932	0.0029419	148	257	405	0.563978
ELAVL1	0.00115934	0.0174496	110	191	301	0.563871
PDE4D	7.26251e-05	0.00161918	162	281	443	0.562387
INPPL1	0.000857381	0.0136379	116	201	317	0.560871
RFWD3	0.000234126	0.00450733	142	246	388	0.560578
SENP1	0.00370218	0.0455065	89	154	243	0.558855
CDC25A	2.92672e-10	1.96214e-08	412	712	1124	0.557091
RBM18	0.000297327	0.00552842	139	240	379	0.555757
IL7R	0.000564222	0.00960035	128	221	349	0.555708
TTC37	0.000688645	0.0112838	124	214	338	0.55507
CUBN	2.76498e-08	1.29032e-06	337	578	915	0.546166
MAGI1	8.92232e-14	9.18276e-12	604	1035	1639	0.544901
TEKT3	0.00354172	0.0439884	97	166	263	0.542922
DPH7	0.00104811	0.0160676	121	207	328	0.542426
DEAF1	7.16791e-07	2.52268e-05	273	467	740	0.542347
FSIP1	3.69196e-12	3.09669e-10	531	908	1439	0.541852
TASOR	1.12567e-09	6.89154e-08	411	702	1113	0.540186
CDK8	0.00157188	0.0224353	113	193	306	0.540077
PEX2	0.000252807	0.00480383	153	261	414	0.53833
KCNMA1	0.000838235	0.0133893	129	220	349	0.537932
PPARGC1A	2.54021e-08	1.20312e-06	353	601	954	0.535535
DDR2	0.00012359	0.00256335	171	291	462	0.534839
CADPS2	4.60406e-09	2.52626e-07	394	670	1064	0.533812
CUX2	1.21065e-16	1.57882e-14	781	1327	2108	0.532686
PEX14	1.01694e-12	9.26433e-11	583	990	1573	0.531808
CLINT1	0.000999641	0.015449	129	219	348	0.531359
SAV1	4.57965e-08	2.02783e-06	346	587	933	0.53043
ARHGEF28	0.000448119	0.00788557	145	246	391	0.53041
KIRREL3	1.15903e-05	0.000312578	228	386	614	0.527391
TRPC5	0.000358141	0.00651913	153	259	412	0.527231
SYNCRIP	0.000249905	0.00476773	162	274	436	0.525989
SGIP1	1.43369e-07	5.82035e-06	331	559	890	0.523853
YEATS2	4.12655e-05	0.000977232	202	341	543	0.523231
NKAIN2	1.0241e-05	0.000279755	234	395	629	0.52316
RFX4	1.01059e-06	3.4299e-05	287	484	771	0.521784
MDC1	0.00386061	0.0469387	104	175	279	0.518575
LMNB1	2.69139e-08	1.26217e-06	378	636	1014	0.518485
EPHA2	7.97823e-05	0.00174604	192	323	515	0.518243
LOC645177	0.00249535	0.0327439	116	195	311	0.517155
INPP4B	0.000110995	0.00233778	187	314	501	0.515541
ATXN10	0.000455672	0.00796694	155	260	415	0.514046
LOC101928436	0.000455672	0.00797426	155	260	415	0.514046
PDGFC	5.23e-09	2.81297e-07	426	714	1140	0.512925
MLIP	1.56678e-09	9.29331e-08	453	759	1212	0.512439
RC3H1	0.000187958	0.00370852	178	298	476	0.511245
RPS6KA5	0.000978952	0.0152157	138	231	369	0.511033
PTPRM	7.00725e-12	5.72609e-10	596	996	1592	0.508713
RHBDL3	0.000576281	0.00976191	152	254	406	0.50856
SEMA5A	5.36161e-08	2.34678e-06	379	633	1012	0.50785
CDH4	2.45987e-06	7.75429e-05	284	474	758	0.506825
REV1	0.000352389	0.00643905	167	278	445	0.503043
TNIK	0.00141735	0.0205531	134	223	357	0.502616
RYR3	0.00374818	0.0459237	113	188	301	0.502208
ITPK1	6.08445e-06	0.000175262	272	452	724	0.500537
PURG	0.00161732	0.022878	133	221	354	0.500425
CPQ	1.13484e-21	2.18257e-19	1199	1991	3190	0.499629
TMEM178B	1.18334e-06	3.96668e-05	316	524	840	0.497474
NRG1	4.40928e-06	0.000131794	287	475	762	0.494702
LRMDA	3.2587e-05	0.000796477	234	387	621	0.493647
IGSF21	8.11223e-06	0.000225485	271	448	719	0.493032
ZFAT	2.33007e-09	1.34847e-07	495	815	1310	0.487229
LBH	0.00275214	0.0355501	129	212	341	0.484499
PIWIL2	0.00217	0.0291991	137	225	362	0.48355
HTRA1	0.000104146	0.0022131	215	353	568	0.483148
ZNF638	7.75194e-06	0.000218016	290	475	765	0.479696
MOCS2	4.30263e-05	0.00101514	243	398	641	0.479634
FAT4	2.27962e-06	7.23399e-05	327	535	862	0.478081
OXCT1	0.000174714	0.0034833	206	337	543	0.477916
SEMA6D	0.000250531	0.00477488	197	322	519	0.476672
HIKESHI	6.5335e-08	2.80175e-06	431	703	1134	0.473683
GRIA2	0.00102763	0.0158046	165	269	434	0.472945
HDX	0.00029307	0.0054546	197	321	518	0.472186
LRCH2	0.000622039	0.0103619	180	293	473	0.470709
CTNND1	2.4338e-05	0.000613769	271	441	712	0.470303
LPGAT1	0.000604682	0.010117	179	291	470	0.468865
CYP11A1	0.000108267	0.00228537	232	377	609	0.46826
DCHS2	1.14197e-08	5.75216e-07	497	807	1304	0.467175
INTS6	3.82048e-05	0.000911554	260	422	682	0.466549
AOAH	5.08907e-05	0.00118455	254	412	666	0.46563
PTEN	7.12821e-07	2.51335e-05	382	619	1001	0.464208
CLEC19A	0.00295765	0.0376933	142	230	372	0.463549
SVIL	1.28744e-09	7.80662e-08	574	929	1503	0.462492
MAP3K2	4.14149e-15	4.69369e-13	958	1550	2508	0.462094
VPS50	0.000849227	0.0135421	180	291	471	0.460826
RANBP1	4.10825e-05	0.00097411	268	433	701	0.459956
TBL1X	4.93531e-09	2.66955e-07	542	875	1417	0.458844
ANKRD17	1.31409e-06	4.35892e-05	377	608	985	0.457342
ACACA	3.01427e-30	9.89513e-28	2077	3347	5424	0.456438
CERS3	0.000271964	0.00512692	216	348	564	0.45587
SGCE	9.12523e-09	4.68314e-07	532	857	1389	0.455723
CTDSPL2	8.19629e-07	2.84257e-05	398	640	1038	0.453144
LRRC31	0.00403582	0.0484502	142	228	370	0.450939
KCNIP1	0.000631281	0.0104883	197	316	513	0.449535
ARHGAP18	5.26334e-11	3.92996e-09	717	1149	1866	0.448214
THSD7A	4.17859e-22	8.37478e-20	1558	2494	4052	0.446764
BCKDHB	0.000333788	0.00611678	218	349	567	0.446711
DNAH7	3.04678e-06	9.40206e-05	370	592	962	0.445907
DNAH8	6.78199e-05	0.00152997	270	432	702	0.445886
ABLIM1	2.26115e-06	7.18737e-05	381	609	990	0.444487
FAF1	8.83129e-07	3.04065e-05	412	658	1070	0.443278
TOX	5.38756e-37	2.69945e-34	2741	4375	7116	0.442737
DDX17	3.43421e-06	0.000104453	369	589	958	0.442482
SEPTIN7	9.2562e-05	0.0019802	265	423	688	0.442482
RELN	3.94467e-21	7.22178e-19	1518	2422	3940	0.442015
SPEN	1.80983e-21	3.41179e-19	1560	2486	4046	0.440272
USP10	3.92521e-07	1.44837e-05	448	714	1162	0.440272
RCOR1	5.38461e-14	5.63313e-12	979	1559	2538	0.439155
KIF21A	0.000583909	0.00983862	211	336	547	0.439027
TMEM182	0.000244136	0.0046717	240	382	622	0.438357
SETD1B	9.61021e-06	0.000263278	347	552	899	0.437558
KLHL5	0.0010851	0.016515	195	309	504	0.431944
RIT2	1.93367e-06	6.22963e-05	409	648	1057	0.43173
DDAH1	2.08679e-22	4.22687e-20	1700	2693	4393	0.431687
CHRM3	8.05607e-06	0.000224579	363	575	938	0.43142
PPARGC1B	0.003693	0.0454817	156	247	403	0.430767
CARM1	5.60985e-18	8.09179e-16	1347	2132	3479	0.430414
KCNAB1	0.000277035	0.00519679	251	396	647	0.425631
ART3	7.82596e-05	0.00172661	293	462	755	0.424815
SNRK	0.000548394	0.0093645	226	356	582	0.423363
FAM114A1	0.00407611	0.0488723	160	252	412	0.423159
WDFY3	1.21999e-10	8.69986e-09	786	1236	2022	0.420962
HNRNPR	1.17658e-05	0.000316412	373	586	959	0.41955
SLC38A11	1.49516e-09	8.92407e-08	705	1107	1812	0.418827
OLFM3	1.75667e-08	8.51067e-07	622	974	1596	0.414872
ASIC5	0.000616388	0.0102767	237	371	608	0.414341
VRK1	0.00217927	0.0293032	188	294	482	0.41289
SUSD5	0.000358053	0.00652376	256	400	656	0.411665
IQCJ	0.000374394	0.00674406	258	403	661	0.41122
MEMO1	0.000275696	0.00517678	269	420	689	0.410602
FGF13	3.51303e-07	1.30386e-05	526	821	1347	0.410167
CBL	3.07767e-06	9.45142e-05	441	688	1129	0.409462
LAMA2	1.43197e-20	2.52451e-18	1738	2711	4449	0.409396
SETD5	9.33971e-07	3.1926e-05	491	765	1256	0.407581
AKAP6	9.53466e-08	4.00751e-06	583	908	1491	0.407048
RB1CC1	0.000570698	0.00969322	246	383	629	0.406493
PPP4R1	1.24805e-05	0.000335161	394	613	1007	0.405524
KCND2	1.14343e-12	1.0318e-10	1041	1619	2660	0.405045
MAPK10	5.68679e-09	3.03296e-07	705	1096	1801	0.404424
VIT	1.04217e-09	6.44251e-08	774	1203	1977	0.404107
PRKD1	3.97037e-11	3.02383e-09	905	1406	2311	0.403497
CASC4	0.0037452	0.0459167	181	281	462	0.402384
NPAS3	0.000178789	0.0035571	299	464	763	0.401794
PPP3CA	5.40443e-14	5.62297e-12	1194	1851	3045	0.400429
THRB	9.62736e-11	6.94337e-09	885	1372	2257	0.400418
MAP2	7.45877e-08	3.17707e-06	615	953	1568	0.399751
ADGRL3	3.12826e-20	5.22474e-18	1800	2788	4588	0.399237
TIAL1	0.0033097	0.0415403	188	291	479	0.398088
RTKN2	3.00266e-06	9.31118e-05	471	729	1200	0.398033
FHOD3	1.72662e-08	8.42945e-07	683	1057	1740	0.39788
FHIT	0	0	5913	9144	15057	0.397431
EML4	0.000799923	0.0129291	249	385	634	0.396521
R3HDM1	1.46253e-07	5.9248e-06	597	923	1520	0.396455
GPM6A	4.36087e-10	2.87304e-08	845	1306	2151	0.396017
GLIS3	4.51703e-31	1.53579e-28	2908	4492	7400	0.395458
PPP4R3A	0.000600348	0.0100533	261	403	664	0.394547
RPRD2	4.74867e-09	2.58328e-07	753	1162	1915	0.393757
TMEM30A	0.00304861	0.0387228	197	304	501	0.39368
TNMD	1.57771e-08	7.78226e-07	704	1086	1790	0.39324
WWC2	4.22877e-09	2.3474e-07	760	1172	1932	0.392768
CSGALNACT1	3.00771e-09	1.70437e-07	775	1195	1970	0.392614
WDR7	3.05105e-05	0.000750544	386	595	981	0.39212
HHAT	0.000850077	0.0135443	252	388	640	0.390448
LATS2	0.00255639	0.0334298	208	320	528	0.389291
CDH2	1.15144e-13	1.17868e-11	1238	1904	3142	0.38895
CDH6	2.87408e-09	1.63351e-07	805	1236	2041	0.386491
MME	5.50485e-10	3.55296e-08	876	1345	2221	0.386491
FAT1	0.000416125	0.00739778	295	452	747	0.38342
RNF182	1.65592e-05	0.000436687	440	673	1113	0.38094
CDH7	0.00145716	0.0210503	246	376	622	0.379887
DCUN1D3	2.73025e-07	1.04806e-05	642	979	1621	0.37659
GMDS	1.80517e-10	1.2544e-08	982	1497	2479	0.376168
SMARCA4	0.00178067	0.0247655	243	370	613	0.374377
ADGRL2	5.94668e-19	9.20526e-17	1934	2942	4876	0.373208
SLC35F1	9.96338e-05	0.00212195	381	579	960	0.371592
AFF3	5.89785e-05	0.00135132	407	618	1025	0.37041
NPRL3	1.04161e-07	4.33965e-06	711	1079	1790	0.369628
UBE2H	5.84022e-26	1.44413e-23	2780	4217	6997	0.369215
FN1	0.000127461	0.00263217	374	567	941	0.368131
NTN4	0.000415015	0.00738493	322	488	810	0.367639
MORF4L1	1.95769e-06	6.28575e-05	581	880	1461	0.366812
RASA2	0.000123171	0.00255744	379	574	953	0.366678
MBNL1	1.01586e-08	5.15784e-07	840	1272	2112	0.36651
BANK1	0.00134153	0.0196937	269	407	676	0.365233
FAM126A	1.08051e-05	0.000293481	505	763	1268	0.363238
PTPN12	6.80767e-05	0.00153213	415	627	1042	0.363182
SLC7A14	4.63971e-05	0.00108793	435	657	1092	0.362711
ERCC6	0.00116091	0.0174596	289	435	724	0.357755
IFIT3	0.00280074	0.0360068	247	371	618	0.354712
ASXL1	4.61636e-07	1.68706e-05	700	1051	1751	0.354193
PLB1	0.000149135	0.00302078	397	596	993	0.354001
CLIP4	1.09048e-05	0.000295765	541	811	1352	0.351911
RBMS3	6.33779e-18	9.07305e-16	2067	3098	5165	0.351798
AKR1C3	0.000397622	0.00711535	355	532	887	0.351425
SHROOM4	3.30256e-05	0.000806162	486	728	1214	0.350814
PHF12	5.28106e-05	0.00122624	464	695	1159	0.350724
MAML2	7.5121e-28	2.16713e-25	3346	5010	8356	0.350497
FBN1	0.000792118	0.0128139	324	485	809	0.349807
KHDRBS3	0.00107339	0.0163892	306	458	764	0.349626
TRPM3	1.18249e-28	3.69092e-26	3474	5197	8671	0.349218
EHHADH	0.00288208	0.0368288	256	383	639	0.349014
GPC6	4.86619e-14	5.11891e-12	1607	2404	4011	0.349014
LGSN	0.000779622	0.012644	323	483	806	0.3483
MEF2C	0.0003639	2.41416e-08	1121	1676	2797	0.34813
LAMA4	0.00203835	0.027781	279	417	696	0.347598
BMP7	0.000220365	0.00425533	399	595	994	0.344329
CORO1C	5.93577e-06	0.00017202	605	902	1507	0.344033
PRMT7	0.000372975	0.0067376	373	556	929	0.343726
EPB41L4B	0.000520939	0.00896806	357	532	889	0.343317
SECISBP2L	4.40969e-06	0.0001316	623	928	1551	0.342737
OSBPL6	8.89762e-05	0.00192076	460	685	1145	0.342293
EFNB2	0.00284517	0.0364059	270	402	672	0.342043
RIPOR2	0.00401077	0.0483629	254	378	632	0.341371
IQGAP1	6.01131e-05	0.00137567	487	724	1211	0.339901
NCOA7	0.000144296	0.00293211	439	652	1091	0.338476
RAD51B	3.75263e-07	1.38738e-05	782	1161	1943	0.337985
TOX2	0.00163475	0.0230219	310	460	770	0.337174
EGLN3	2.91283e-06	9.06214e-05	678	1005	1683	0.335689
CTTNBP2	5.51903e-05	0.00127993	504	747	1251	0.335518
E2F8	0.00201956	0.0275843	301	446	747	0.335094
CFAP77	2.45916e-06	7.7649e-05	697	1031	1728	0.332668
RAB31	0.000540086	0.00923921	382	565	947	0.332496
CACNB2	2.78385e-09	1.58696e-07	1107	1637	2744	0.33229
EFR3A	0.000968234	0.0150984	352	520	872	0.330753
FRYL	1.52026e-10	1.06811e-08	1302	1923	3225	0.330535
TFDP2	0.000257847	0.00488498	432	638	1070	0.330352
TSPAN18	0.000929897	0.0145722	357	527	884	0.329698
SNCAIP	1.0135e-09	6.30625e-08	1205	1777	2982	0.328308
CALCR	6.37172e-06	0.000182983	663	977	1640	0.327193
COL4A6	2.81117e-06	8.76019e-05	714	1052	1766	0.326986
NHSL2	9.42534e-07	3.2161e-05	792	1166	1958	0.325858
CHD7	0.000176555	0.00351632	468	689	1157	0.325824
ZCCHC8	0.000970919	0.0151155	360	530	890	0.325812
ATP2C1	2.63361e-10	1.78448e-08	1318	1939	3257	0.324868
ARHGEF6	5.98735e-06	0.000172726	682	1003	1685	0.324327
LSM12	0.000396679	0.00710515	423	622	1045	0.324085
KCNK2	2.77838e-11	2.16805e-09	1467	2157	3624	0.324073
SLC26A7	1.91925e-06	6.19364e-05	757	1113	1870	0.323946
PREP	0.000318329	0.00587304	439	645	1084	0.322897
PBX1	1.69165e-09	1.00028e-07	1211	1779	2990	0.322759
PEBP4	7.28448e-05	0.00162029	531	780	1311	0.322597
ACSS3	3.8514e-05	0.000917781	572	840	1412	0.322205
UBE3C	0.00230973	0.0306248	318	467	785	0.322205
RAB8B	1.70339e-06	5.53455e-05	772	1133	1905	0.321328
SPOP	1.03836e-07	4.33561e-06	954	1400	2354	0.321235
NAV2	3.23231e-08	1.49015e-06	1034	1517	2551	0.320866
SLC7A11	5.55247e-07	2.00605e-05	848	1244	2092	0.320716
EBF1	7.39875e-05	0.00164187	540	792	1332	0.320369
BTBD9	7.10502e-05	0.00158965	545	799	1344	0.319768
ZNF423	1.17182e-07	4.83979e-06	955	1400	2355	0.319722
PDCD1LG2	1.93591e-05	0.000502177	625	916	1541	0.319329
MARCHF10	3.85747e-06	0.000116213	737	1079	1816	0.317813
GSK3B	0.000318345	0.00586765	455	666	1121	0.317478
MAP6	1.25703e-05	0.000337096	665	973	1638	0.316934
RORA	1.38411e-28	4.25057e-26	4288	6267	10555	0.315647
LRRC28	6.87041e-07	2.43146e-05	864	1263	2127	0.315613
ITSN1	3.20176e-13	3.11028e-11	1854	2710	4564	0.315601
MAP4K4	3.32199e-06	0.000101526	766	1119	1885	0.31465
ERF	0.00101235	0.0156074	387	565	952	0.313733
PAPSS2	0.00327631	0.0412299	311	454	765	0.313583
RNLS	5.06277e-08	2.22622e-06	1060	1547	2607	0.313292
LRRIQ4	0.00416566	0.0498205	296	432	728	0.313246
SLC26A4	0.00326715	0.0411691	319	465	784	0.31148
FZD3	0.000143329	0.00291869	525	765	1290	0.310968
BCL9	7.59567e-08	3.22816e-06	1051	1531	2582	0.310584
STRA6	0.00103631	0.0159253	397	578	975	0.309747
KCTD8	0.00216609	0.0291672	354	515	869	0.30864
ANO1	2.41115e-05	0.000610482	658	957	1615	0.308268
NAV1	8.13918e-05	0.00177311	580	843	1423	0.307312
ARIH2	7.94493e-05	0.00174477	578	840	1418	0.307149
ZNF277	0.000739539	0.0120555	429	623	1052	0.306076
AKT3	1.5256e-09	9.07731e-08	1365	1982	3347	0.305959
ARHGAP6	2.04804e-06	6.55372e-05	843	1224	2067	0.305854
ARHGEF38	0.000449419	0.00788658	465	675	1140	0.30548
PLXDC2	1.44956e-13	1.47591e-11	2053	2979	5032	0.30506
NXPH1	8.92627e-06	0.000245957	745	1081	1826	0.304908
PDE11A	2.6928e-12	2.3305e-10	1844	2675	4519	0.304651
CLSTN2	6.17287e-07	2.20509e-05	946	1372	2318	0.304231
SIPA1L2	0.000153448	0.00309825	547	793	1340	0.303611
SREBF2	2.40892e-05	0.00061073	683	990	1673	0.303389
USP14	4.68807e-09	2.55762e-07	1307	1894	3201	0.303073
HNRNPLL	5.74578e-05	0.00132125	619	897	1516	0.303003
NHS	1.16351e-09	7.10039e-08	1418	2054	3472	0.302489
PDZRN3	0.000475787	0.00830338	478	692	1170	0.301588
MIB1	3.38057e-05	0.000820995	677	979	1656	0.299995
CALD1	0.000885572	0.0139928	435	629	1064	0.299866
ZNF366	6.99332e-07	2.47037e-05	965	1395	2360	0.299526
SPARCL1	0.000374143	0.00674591	501	724	1225	0.29901
MACF1	0.000589151	0.00991816	470	679	1149	0.298576
TJP1	0.000478081	0.00832053	487	703	1190	0.297426
SDC2	6.82729e-11	5.03844e-09	1695	2445	4140	0.296475
NEO1	9.36751e-05	0.00200177	617	890	1507	0.296369
COBLL1	1.73811e-07	6.93788e-06	1103	1590	2693	0.295476
MICALCL	1.1486e-06	3.86385e-05	956	1378	2334	0.295359
FOCAD	0.000203718	0.0039701	562	810	1372	0.295182
MAP3K13	0.00104302	0.0160026	440	634	1074	0.294794
NBEA	0.00010599	0.00224227	619	891	1510	0.293323
NELL1	2.33314e-16	2.9814e-14	2769	3981	6750	0.29178
NHSL1	1.02826e-14	1.15847e-12	2465	3544	6009	0.29178
KLHL6	0.000644007	0.0106533	495	711	1206	0.290247
EPHA5	3.48269e-05	0.000840436	732	1050	1782	0.288311
CNST	0.00226436	0.0301704	401	575	976	0.28778
SRGAP1	1.08181e-12	9.80839e-11	2152	3085	5237	0.287555
PDSS2	3.38524e-17	4.53908e-15	3032	4345	7377	0.287118
ST18	6.27887e-13	5.83169e-11	2208	3164	5372	0.286976
PARD3	6.26226e-09	3.32127e-07	1445	2070	3515	0.286467
PAK3	8.55539e-18	1.19775e-15	3179	4551	7730	0.285651
RNF111	0.00371897	0.045654	373	534	907	0.285473
PPP4R4	0.000812485	0.0130878	489	700	1189	0.285343
CACNA2D1	1.54537e-10	1.08176e-08	1769	2532	4301	0.285272
ADGRG4	2.02342e-09	1.17816e-07	1563	2236	3799	0.284514
CARMIL1	5.10178e-08	2.2382e-06	1301	1860	3161	0.283566
AMMECR1	7.69209e-05	0.00170101	697	996	1693	0.282831
KCTD16	7.85402e-06	0.000219913	891	1272	2163	0.281455
CELF1	0.000875589	0.0138927	505	720	1225	0.279531
SLCO5A1	0.000514089	0.00887421	556	792	1348	0.278246
OSCP1	0.000330639	0.00607075	597	850	1447	0.277556
NUAK2	0.000674945	0.0110784	545	775	1320	0.27577
SACS	0.00138837	0.0202254	484	688	1172	0.275222
PRR16	1.85825e-09	1.08865e-07	1692	2404	4096	0.274625
SHB	0.000112442	0.00236042	706	1003	1709	0.274423
C4orf45	0.000126731	0.00261992	699	993	1692	0.274339
PREX1	0.00111952	0.0169038	510	724	1234	0.273313
TSC22D3	0.000202248	0.00394954	661	938	1599	0.272776
ADD1	0.000164453	0.00329599	678	962	1640	0.272585
SSBP2	0.00255998	0.0334536	440	624	1064	0.271856
SLC4A5	1.43166e-07	5.82454e-06	1329	1884	3213	0.271342
PLD5	2.40879e-05	0.000611511	862	1222	2084	0.27133
ADGRA3	0.00193734	0.0266139	479	678	1157	0.269081
DYNC2H1	0.0013198	0.0194347	517	731	1248	0.267524
GRIA3	8.01941e-06	0.000224214	996	1408	2404	0.267284
KIZ	0.000236666	0.00455164	677	957	1634	0.2672
ATP9A	4.74256e-05	0.00110932	827	1169	1996	0.267164
SEMA6A	0.00376594	0.0460819	421	595	1016	0.266888
M1AP	0.00199434	0.0272593	482	681	1163	0.266445
CCDC141	0.00016582	0.0033164	717	1013	1730	0.266421
ASAP1	0.00377525	0.0461662	431	608	1039	0.2642
NFIA	2.18283e-07	8.53409e-06	1364	1924	3288	0.264152
UBE2D1	0.000213563	0.00413656	705	994	1699	0.263455
BRIP1	0.000141724	0.00289221	749	1056	1805	0.263407
GALNTL6	8.83242e-05	0.00190884	796	1122	1918	0.26307
MEIS1	0.000157962	0.00317927	751	1057	1808	0.260929
CSMD3	4.59303e-09	2.52749e-07	1808	2542	4350	0.259483
TTC7B	0.00281639	0.0361836	479	673	1152	0.258398
SEL1L3	0.00223738	0.0298527	504	708	1212	0.258145
CNTNAP4	0.00100182	0.0154702	586	823	1409	0.257819
MPDZ	0.000367284	0.00664742	685	962	1647	0.257771
NF1	1.27504e-11	1.01577e-09	2455	3447	5902	0.257578
EPC1	8.35671e-09	4.33547e-07	1797	2521	4318	0.256322
UGT1A6	1.28638e-06	4.28943e-05	1276	1790	3066	0.256202
ESRRG	8.42855e-09	4.36086e-07	1798	2522	4320	0.256093
PATJ	0.00213598	0.0288637	519	728	1247	0.25602
COLGALT2	2.09945e-06	6.69574e-05	1222	1714	2936	0.255996
VGLL4	8.92984e-05	0.00192553	837	1174	2011	0.255972
UBE2R2	6.53989e-05	0.00148238	872	1223	2095	0.255875
TNRC18	3.6719e-05	0.000880515	937	1313	2250	0.254594
PPP2R5C	0.00114668	0.0172728	591	828	1419	0.254292
NAV3	9.21079e-11	6.66819e-09	2305	3229	5534	0.254267
PDS5A	0.00256387	0.0334816	509	713	1222	0.25405
THADA	0.00132585	0.0195086	577	808	1385	0.253602
ROBO2	4.27078e-21	7.74435e-19	4915	6880	11795	0.25336
CDH10	4.4535e-06	0.000132492	1178	1649	2827	0.253118
KLF5	0.000130534	0.00268688	830	1160	1990	0.25078
JAZF1	9.72133e-07	3.31116e-05	1365	1907	3272	0.250282
GRAMD1B	1.81397e-05	0.000474423	1048	1464	2512	0.250137
RALGAPA2	0.00135818	0.0198921	590	824	1414	0.249749
ZSWIM6	0.000126283	0.00261351	857	1196	2053	0.248693
COL4A5	0.00107742	0.0164245	625	872	1497	0.248304
CDH9	0.00036024	0.00655108	744	1038	1782	0.248268
CCDC50	0.000292368	0.00544687	771	1075	1846	0.247369
SMCHD1	0.00173819	0.0242811	588	819	1407	0.245873
SATL1	0.00224307	0.0299076	566	788	1354	0.245216
EPHA6	4.26136e-09	2.35861e-07	2054	2859	4913	0.244997
PCDH7	0.00295549	0.0376909	536	746	1282	0.244765
CPA6	1.34946e-06	4.46071e-05	1395	1941	3336	0.244412
PPFIA2	2.62566e-08	1.24051e-06	1854	2579	4433	0.244083
FER	0.000624755	0.010398	706	982	1688	0.243888
SKAP1	0.00238528	0.0314731	563	783	1346	0.243693
SETD2	0.0013146	0.019388	628	873	1501	0.243048
PRDM16	0.00228379	0.0303443	579	804	1383	0.24145
DEPDC5	0.00050797	0.00878452	744	1033	1777	0.241303
NRXN1	2.90222e-14	3.1044e-12	3561	4941	8502	0.240546
METTL24	0.00095228	0.014874	684	949	1633	0.240241
PTPRK	0.00197872	0.0271043	604	838	1442	0.240229
ADAM12	1.93044e-08	9.30522e-07	1963	2722	4685	0.23952
MEIS2	5.85182e-05	0.00134239	1015	1407	2422	0.238995
ARL15	0.00398088	0.0480939	530	734	1264	0.2376
TPK1	0.000377636	0.0067832	803	1112	1915	0.237527
SH3KBP1	8.9383e-08	3.78189e-06	1822	2522	4344	0.236952
ARIH1	0.0031353	0.0396915	565	782	1347	0.236744
DLG2	3.69937e-38	1.95656e-35	10785	14904	25689	0.235176
SEPTIN6	0.00401516	0.0482935	542	749	1291	0.234489
FAM13A	7.77504e-05	0.00171736	1031	1424	2455	0.233753
NKAIN3	2.69284e-08	1.25975e-06	2030	2803	4833	0.23341
FIGN	0.000361037	0.00655929	852	1176	2028	0.232796
CGNL1	0.00064791	0.0107085	787	1085	1872	0.231088
GADL1	0.00319882	0.0404151	601	828	1429	0.230092
LRRC4C	1.54702e-05	0.000410241	1275	1756	3031	0.229662
ARHGAP21	0.000822695	0.0132298	775	1067	1842	0.22912
PLCB4	7.80163e-07	2.72556e-05	1670	2299	3969	0.229046
SIPA1L1	0.00107154	0.0163741	744	1024	1768	0.228677
CA5B	0.000749824	0.0122127	796	1095	1891	0.227926
RSBN1L	0.00133085	0.0195671	729	1002	1731	0.226718
MID1	1.59486e-07	6.41988e-06	1926	2646	4572	0.226114
TMCC1	2.53996e-06	7.99351e-05	1558	2140	3698	0.225793
UACA	1.7088e-08	8.36391e-07	2257	3098	5355	0.224855
MAP4K3	1.6273e-14	1.80139e-12	4212	5778	9990	0.224114
PICALM	0.00110981	0.0167837	772	1059	1831	0.223855
CACHD1	0.000615265	0.010267	848	1163	2011	0.223546
STARD13	0.00124283	0.0184871	777	1064	1841	0.221345
LHFPL6	3.22691e-05	0.000790737	1280	1752	3032	0.220726
APBA1	0.00161903	0.0228852	746	1021	1767	0.220565
SMAD6	7.86998e-05	0.00173431	1170	1600	2770	0.219413
NMNAT2	5.20904e-07	1.89637e-05	1886	2579	4465	0.219376
DIP2B	1.19044e-08	5.98047e-07	2434	3328	5762	0.219265
SYT1	4.8485e-14	5.12863e-12	4314	5891	10205	0.217529
ZNF618	0.00183227	0.0253904	753	1028	1781	0.216945
GCLC	0.00204406	0.027839	758	1033	1791	0.214398
SPTBN1	3.49767e-06	0.000106213	1702	2318	4020	0.21354
NELL2	0.00118892	0.0177964	842	1146	1988	0.212544
ZEB2	0.000674704	0.011084	946	1286	2232	0.210813
BIRC6	0.000138745	0.00284361	1201	1631	2832	0.209378
SLIT2	2.77412e-14	3.00109e-12	4778	6486	11264	0.208992
PLCB1	5.95024e-07	2.12956e-05	2115	2866	4981	0.206281
RASAL2	7.96273e-05	0.00174465	1343	1818	3161	0.204754
ENOX1	0.00184258	0.0254962	853	1154	2007	0.203853
RETREG1	0.00248722	0.0326598	803	1086	1889	0.203377
RUNX1T1	0.00049082	0.00851113	1080	1460	2540	0.202775
EPHA3	2.53762e-05	0.000635741	1584	2140	3724	0.20191
TBC1D9	0.000287983	0.00537568	1177	1590	2767	0.201759
DIP2C	0.00219125	0.0294227	845	1141	1986	0.201107
ANGPT1	5.93964e-06	0.00017187	1923	2589	4512	0.196922
BMF	0.000135409	0.00277821	1416	1902	3318	0.193557
ZFHX3	5.91489e-11	4.3992e-09	4153	5577	9730	0.193343
NEDD4L	8.11634e-07	2.81998e-05	2382	3198	5580	0.192901
RBM6	0.00256717	0.0335017	901	1209	2110	0.192043
CORO2B	0.00133838	0.0196626	1031	1383	2414	0.191588
GALNT2	0.00384703	0.0468034	844	1132	1976	0.191386
CHD2	0.00198604	0.0271849	973	1304	2277	0.190261
SSH2	0.000817096	0.0131509	1151	1541	2692	0.188819
ARID5B	1.33295e-10	9.46988e-09	4466	5956	10422	0.183366
UNC13C	0.00221142	0.0296727	1052	1401	2453	0.181153
DACH1	1.74468e-12	1.54506e-10	5596	7445	13041	0.179944
PALLD	0.00105246	0.0161213	1234	1641	2875	0.179078
MECOM	1.70506e-08	8.36708e-07	3623	4817	8440	0.178912
ALPK1	0.0013795	0.0201115	1223	1622	2845	0.175186
GASK1B	0.000476	0.0082919	1477	1958	3435	0.17456
ELF2	0.00109617	0.0166436	1318	1745	3063	0.172718
KSR1	0.00228114	0.0303302	1163	1539	2702	0.171975
ATP8A1	2.94755e-05	0.000728848	2163	2862	5025	0.171873
DNAH11	0.00222398	0.0297156	1172	1550	2722	0.17113
ABCA13	1.08547e-06	3.65795e-05	2965	3921	6886	0.171117
DCLK1	0.00337936	0.0422476	1076	1423	2499	0.171092
PRKN	8.34658e-10	5.2797e-08	4875	6433	11308	0.168103
CHN1	1.46551e-10	1.03345e-08	5415	7138	12553	0.166587
RFX3	0.000266775	0.0050341	1760	2320	4080	0.166407
EMSY	0.00161944	0.022874	1324	1745	3069	0.166163
LUZP2	0.00188647	0.0259901	1301	1714	3015	0.165584
PPFIBP2	6.62443e-05	0.00149619	2174	2861	5035	0.164053
IMMP2L	0.00177954	0.0247679	1349	1775	3124	0.163769
KCNN3	0.00198859	0.0272003	1315	1730	3045	0.16355
TCF12	4.07843e-05	0.000968246	2327	3060	5387	0.162945
NEDD9	0.000245974	0.00470215	1881	2472	4353	0.162042
IL1RAPL1	1.76919e-12	1.55951e-10	7092	9308	16400	0.160378
ATF7IP	0.000724332	0.0118279	1716	2247	3963	0.156811
MAP1B	8.0759e-05	0.00176336	2379	3112	5491	0.155374
CRADD	3.08625e-06	9.46253e-05	3341	4369	7710	0.154946
CDKAL1	2.84211e-08	1.32308e-06	4789	6257	11046	0.153728
ATP8A2	5.57049e-07	2.00875e-05	3988	5205	9193	0.152183
CAMKMT	0.00019147	0.00375835	2223	2901	5124	0.151924
TACC1	0.0015458	0.022146	1642	2140	3782	0.150001
FOXO3	0.000189482	0.00372315	2289	2983	5272	0.149923
BICD1	9.23073e-05	0.00197697	2613	3398	6011	0.146864
ANKS1A	0.0016047	0.0227841	1743	2265	4008	0.145795
ARHGAP35	2.73165e-05	0.000681659	3105	4032	7137	0.144803
ANK3	0.00234605	0.0310199	1656	2149	3805	0.143811
MSI2	0.00129294	0.0191131	1868	2423	4291	0.143158
ST3GAL3	3.0646e-06	9.42648e-05	4104	5312	9416	0.140163
CHN2	0.00402655	0.0483999	1589	2056	3645	0.139561
TCF4	0.000475969	0.00829895	2340	3027	5367	0.139247
ADAMTSL1	0.000253918	0.00481535	2631	3399	6030	0.137385
SHROOM3	1.82731e-05	0.000476602	3644	4705	8349	0.136585
CSNK1G1	0.00172484	0.0241477	1994	2572	4566	0.135075
SGCD	0.00184811	0.025554	2081	2678	4759	0.131734
TENM3	0.000657679	0.0108511	2508	3226	5734	0.131076
DACH2	0.0015981	0.0227074	2221	2853	5074	0.129125
MPPED2	0.00172578	0.0241432	2296	2944	5240	0.12651
LIMCH1	0.0015242	0.021919	2365	3031	5396	0.125823
PTPRD	3.42072e-06	0.000104209	6323	8030	14353	0.112767
ADK	0.00237273	0.0313293	3364	4239	7603	0.101421
ADGRV1	0.000310259	0.00574085	5873	7348	13221	0.0911785
SOX5	0.00277515	0.0357503	4917	6117	11034	0.0829342
TANC2	0.000198499	0.00388429	9361	11579	20940	0.074752
ZBTB20	0.00304284	0.0386754	11345	13836	25181	0.0543206
FOXP1	0.00312226	0.0395528	4032	4441	8473	-0.0929248
LRRC1	0.00319214	0.0403575	3593	3943	7536	-0.0982028
TMC1	2.3158e-07	9.01693e-06	10349	11331	21680	-0.1017
MTA3	0.000880613	0.0139491	4075	4454	8529	-0.104024
SBF2	2.39434e-05	0.000608655	5581	6062	11643	-0.113107
MMP24-AS1-EDEM2	0.00090908	0.0143049	2954	3188	6142	-0.122326
EFNA5	0.000528829	0.00907109	2969	3192	6161	-0.12783
HMBOX1	0.000119846	0.00249658	3618	3889	7507	-0.128128
TNRC6B	0.000802833	0.0129652	2598	2785	5383	-0.132028
ILRUN	0.00121359	0.0181088	2272	2428	4700	-0.13649
FOXN3	0.00113191	0.0170772	2226	2375	4601	-0.138821
MLLT10	0.000510145	0.00881411	2503	2669	5172	-0.139665
PACRG	9.2022e-05	0.00197309	3067	3265	6332	-0.142072
CLIP1	0.00105673	0.0161737	2123	2259	4382	-0.142713
DENND2A	0.00292625	0.037343	1728	1837	3565	-0.144031
MMP24	0.00269621	0.0350415	1738	1847	3585	-0.144525
FSTL5	0.00155601	0.0222588	1876	1990	3866	-0.147178
ABR	7.49906e-06	0.000212158	3672	3891	7563	-0.148778
DOCK3	4.88642e-06	0.000144021	3607	3810	7417	-0.153363
PRLR	0.00308314	0.0390832	1505	1589	3094	-0.15392
DGKB	0.00196798	0.0269764	1604	1691	3295	-0.156077
DENND5A	0.0032891	0.0413636	1417	1493	2910	-0.156899
ACYP2	0.00128558	0.0190487	1691	1781	3472	-0.157473
DET1	0.00406006	0.0487105	1355	1427	2782	-0.157578
RNF157	0.000159926	0.00321201	2140	2243	4383	-0.164487
NARS2	8.19541e-05	0.00178332	2329	2441	4770	-0.164551
PPM1H	0.000304738	0.00564967	1911	2000	3911	-0.166624
PDZD2	1.54421e-06	5.05184e-05	3362	3517	6879	-0.167332
SPATS2	0.00238869	0.0314963	1268	1322	2590	-0.172105
DIS3L	0.00352405	0.0438548	1152	1200	2352	-0.173373
ZNRF1	0.00399501	0.048234	1118	1164	2282	-0.174096
NFAT5	0.000486466	0.00844331	1623	1689	3312	-0.174781
TRPM1	1.97425e-05	0.000509346	2424	2522	4946	-0.175144
SYNE2	5.55181e-05	0.0012844	1997	2067	4064	-0.182604
FBXO31	0.00212744	0.0287893	1149	1189	2338	-0.182899
PITPNC1	3.2885e-07	1.23254e-05	3194	3305	6499	-0.183076
ARHGEF18	0.00401462	0.0483176	1011	1046	2057	-0.183164
KLHL18	0.00383675	0.0467382	1002	1035	2037	-0.185515
KLF13	0.00153338	0.0220011	1099	1129	2228	-0.193415
MYBPC1	2.94029e-07	1.11966e-05	2806	2877	5683	-0.196303
MYO10	1.69262e-11	1.33171e-09	4762	4877	9639	-0.198022
SHISA5	0.000927645	0.0145609	1148	1175	2323	-0.198735
CAMK1D	0.000375126	0.00674448	1318	1349	2667	-0.198742
ANO10	2.62568e-06	8.24965e-05	2296	2350	4646	-0.198792
KDM2A	8.7898e-05	0.00190179	1596	1633	3229	-0.199232
TNKS	0.00166581	0.0234074	1016	1039	2055	-0.199973
FBXO46	0.00057789	0.00977178	1161	1183	2344	-0.205194
RARB	0.000997205	0.0154239	1051	1070	2121	-0.206422
ANK2	9.96926e-08	4.17175e-06	2733	2781	5514	-0.207238
SETBP1	1.78536e-05	0.000467582	1725	1752	3477	-0.2099
ACER3	3.87877e-05	0.000923148	1576	1600	3176	-0.210494
ERBIN	0.00042542	0.00754189	1137	1153	2290	-0.212116
EPB41L1	0.000733509	0.0119674	1041	1055	2096	-0.212999
CNTN6	9.18959e-05	0.0019726	1389	1407	2796	-0.213715
FADS2	0.000140289	0.00286907	1313	1330	2643	-0.213727
CRPPA	2.42447e-05	0.000612226	1605	1625	3230	-0.214436
EYA3	0.00138961	0.0202125	907	917	1824	-0.216446
PI4K2B	0.00337274	0.0421925	758	766	1524	-0.217112
TIAM2	0.000435256	0.00769478	1077	1087	2164	-0.218941
CYP3A43	4.16773e-05	0.000984537	1433	1445	2878	-0.220263
UGP2	0.000180225	0.00358192	1198	1208	2406	-0.22029
STON1-GTF2A1L	0.000582392	0.00983044	1006	1014	2020	-0.220845
FSTL4	0.00216006	0.0291066	794	800	1594	-0.221399
SUN3	0.00394672	0.0477418	705	710	1415	-0.222061
KMT2C	0.000367428	0.00664371	1052	1058	2110	-0.22407
FCHSD2	0.000273981	0.00514965	1097	1103	2200	-0.224408
SLC9A8	0.000200692	0.00392318	1139	1145	2284	-0.2247
ABI1	0.000104538	0.00221895	1231	1237	2468	-0.22527
PLEKHB2	0.00186123	0.0257168	786	789	1575	-0.226765
PLEKHG4B	0.000142183	0.00289846	1164	1168	2332	-0.227332
BABAM2	0.0026682	0.0347012	725	727	1452	-0.228283
FOXK2	0.0023418	0.0309853	744	746	1490	-0.228387
HTT	0.00186429	0.0257405	774	776	1550	-0.228537
CDKL5	0.00175893	0.0245169	778	780	1558	-0.228557
DNAJC15	7.28439e-05	0.00162216	1242	1244	2486	-0.229966
ZFYVE9	0.00276003	0.0356037	693	693	1386	-0.232257
SGMS2	8.71703e-06	0.00024159	1530	1530	3060	-0.232305
NCALD	0.000156747	0.00315816	1093	1092	2185	-0.2336
NSD1	0.000161789	0.00324602	1085	1084	2169	-0.23361
TLK2	0.000995157	0.0154172	823	822	1645	-0.234019
STK32C	0.00162544	0.0229248	744	742	1486	-0.236143
MYH15	0.000139673	0.00285955	1090	1087	2177	-0.236257
VAV2	2.71711e-05	0.00067892	1313	1309	2622	-0.236696
RTN4RL1	3.02253e-05	0.000745454	1291	1287	2578	-0.236769
NPAS2	0.00410963	0.0492432	613	611	1224	-0.236968
ASTN2	0.000766645	0.0124547	837	834	1671	-0.237445
TNPO2	0.00152931	0.0219593	736	733	1469	-0.238153
ABCC2	7.57091e-05	0.00167616	1152	1147	2299	-0.23856
RIMS2	2.14954e-07	8.42124e-06	1949	1938	3887	-0.240496
RAD54L2	7.37326e-06	0.00020922	1437	1428	2865	-0.241366
GALNT5	0.000969013	0.0150982	785	780	1565	-0.241482
TRAPPC9	0.000575681	0.00976043	836	830	1666	-0.242659
PELI2	0.00100236	0.0154659	766	760	1526	-0.243609
KREMEN1	8.03797e-09	4.1815e-07	2327	2307	4634	-0.244808
GTF2I	3.63621e-06	0.000109894	1499	1486	2985	-0.244873
TAX1BP1	7.104e-05	0.00159317	1098	1088	2186	-0.245482
DENND6A	0.00360758	0.0447189	574	568	1142	-0.247412
F11R	0.00222904	0.0297622	632	625	1257	-0.248324
GRK5	0.000577738	0.00977789	803	794	1597	-0.248528
FEZ2	0.000906679	0.0142789	743	734	1477	-0.249845
GON4L	2.53138e-05	0.000635851	1178	1163	2341	-0.250778
RNF103-CHMP3	0.000337596	0.00618061	853	842	1695	-0.250994
PHACTR4	0.000779172	0.0126474	737	726	1463	-0.253957
RNF135	0.00155751	0.0222635	648	638	1286	-0.254696
SIAH1	0.000144237	0.00293406	923	908	1831	-0.255913
CCDC36	0.00218717	0.0293886	597	587	1184	-0.256625
TGIF1	1.62446e-07	6.52526e-06	1747	1717	3464	-0.257316
ZNF532	1.34232e-08	6.67304e-07	2043	2007	4050	-0.257994
MAML1	0.00378288	0.0462298	525	515	1040	-0.259996
RYR2	1.28353e-12	1.14735e-10	3105	3043	6148	-0.261512
ASH1L	1.62267e-05	0.000429107	1140	1117	2257	-0.261694
SREBF1	0.000558777	0.00952473	734	719	1453	-0.262052
CDA	0.000243899	0.00467187	829	812	1641	-0.262163
BAHCC1	0.000392706	0.00704061	772	756	1528	-0.262481
CNTN5	0.00096306	0.0150301	662	648	1310	-0.263097
NFIX	3.91857e-05	0.000931454	1020	998	2018	-0.26374
RPH3AL	0.00183841	0.025457	579	566	1145	-0.265015
SLC35A3	0.00121982	0.0181874	622	608	1230	-0.2651
KIAA1324	0.000272596	0.00512868	798	780	1578	-0.265183
BCAT1	3.55997e-08	1.61385e-06	1817	1776	3593	-0.26526
LHCGR	0.000309424	0.00573097	768	750	1518	-0.266483
PFKFB4	0.00109526	0.0166431	633	618	1251	-0.266857
SLC41A3	0.00389299	0.0472117	485	473	958	-0.268394
KDM6A	0.000105357	0.00223384	880	858	1738	-0.268801
GFPT2	0.00232916	0.0308395	529	515	1044	-0.270948
CCDC178	0.00177915	0.0247805	566	551	1117	-0.271005
C3	0.00276297	0.0356174	504	490	994	-0.272893
VPS54	0.00228542	0.0303447	517	502	1019	-0.274728
ABCA1	2.52188e-09	1.44629e-07	1973	1914	3887	-0.276148
EFHC2	5.38011e-08	2.33875e-06	1632	1582	3214	-0.277217
ANO7	0.00395701	0.0478359	456	442	898	-0.277235
ITGB5	0.000240446	0.00461502	724	700	1424	-0.280901
MED13	0.00363285	0.0449444	448	433	881	-0.281379
TBC1D23	2.2607e-05	0.000577768	956	924	1880	-0.2814
FRMD4A	1.36438e-07	5.59864e-06	1479	1429	2908	-0.281933
NEK8	0.00209233	0.0283545	499	482	981	-0.282258
GRK3	1.86726e-06	6.03611e-05	1204	1163	2367	-0.282283
PNCK	3.78765e-05	0.000904853	894	863	1757	-0.283192
IGF2BP3	5.83234e-08	2.51239e-06	1549	1495	3044	-0.283515
KY	0.000188507	0.0037155	732	706	1438	-0.284442
GPR1	0.000183272	0.00363869	729	703	1432	-0.284662
FBXL20	3.11401e-07	1.17874e-05	1367	1318	2685	-0.284973
ARHGAP39	0.00205018	0.0278825	498	480	978	-0.285363
ST8SIA4	0.00368345	0.0454229	440	424	864	-0.285687
ARFGEF2	0.000827824	0.0132675	576	555	1131	-0.285838
YWHAQ	0.0040267	0.0483712	428	412	840	-0.287214
BCAR3	6.6188e-06	0.000189507	1043	1004	2047	-0.287269
CDK19	3.06306e-06	9.43701e-05	1111	1069	2180	-0.28789
PHF20	0.000203072	0.00396158	699	672	1371	-0.289097
APBA2	1.17478e-12	1.05509e-10	2565	2466	5031	-0.28918
TEAD1	3.71101e-11	2.83766e-09	2224	2138	4362	-0.289265
PHF7	0.000140837	0.00287719	726	697	1423	-0.291078
WDR20	2.36464e-12	2.05583e-10	2444	2344	4788	-0.292659
FAM234A	0.000782947	0.0126871	552	529	1081	-0.293658
BMERB1	4.70941e-05	0.00110292	816	782	1598	-0.293675
CSPP1	6.79926e-05	0.00153205	770	737	1507	-0.295466
VPS9D1	0.00337237	0.0422156	413	395	808	-0.296536
MED13L	6.67607e-12	5.5027e-10	2266	2166	4432	-0.297491
BORCS5	2.09338e-06	6.68758e-05	1079	1031	2110	-0.297945
SAMHD1	1.17303e-05	0.000315904	919	878	1797	-0.298126
KCTD20	0.000108817	0.00229443	714	682	1396	-0.298421
TMEM131	7.75442e-06	0.000217764	951	908	1859	-0.299038
KIF3B	4.00324e-15	4.56417e-13	2932	2799	5731	-0.299399
CPM	0.00205048	0.0278667	450	429	879	-0.301197
UBR3	5.6828e-08	2.4591e-06	1384	1319	2703	-0.301716
DNAJC7	5.61732e-05	0.00129641	755	719	1474	-0.302756
TSKS	0.00202525	0.0276422	439	418	857	-0.302968
OSMR	1.71559e-05	0.000451171	856	815	1671	-0.303089
PACSIN2	0.000262142	0.00495649	616	586	1202	-0.304291
TOP1MT	0.0037447	0.0459401	384	365	749	-0.305455
KYAT1	9.05479e-05	0.00194586	700	665	1365	-0.30627
AP4S1	7.32628e-05	0.00162768	711	675	1386	-0.307232
SLC4A8	1.75531e-08	8.52578e-07	1438	1365	2803	-0.307485
GVQW3	3.63857e-05	0.000873625	767	728	1495	-0.307562
TULP2	4.76595e-05	0.00111342	742	704	1446	-0.308116
ABCC5	6.53556e-05	0.00148316	721	684	1405	-0.308273
ITPA	0.00153888	0.0220635	446	423	869	-0.308637
ZNF143	8.8603e-06	0.000244848	888	842	1730	-0.309022
SEPTIN10	8.27926e-05	0.00179746	693	657	1350	-0.309231
TXNDC15	0.000208023	0.00404158	607	575	1182	-0.310397
ADAMTSL5	0.000833532	0.0133365	492	466	958	-0.310583
GDPD1	0.000833532	0.0133477	492	466	958	-0.310583
ASXL2	0.00035255	0.0064358	565	535	1100	-0.310971
FBXO42	0.00290253	0.0370652	393	372	765	-0.311474
LARP1B	7.92137e-05	0.0017416	690	653	1343	-0.311782
RIMS1	0.000593033	0.00994832	522	494	1016	-0.311795
JAK1	0.000936904	0.0146579	483	457	940	-0.312083
SLC2A14	0.000186263	0.00368654	608	575	1183	-0.312773
RAPGEF2	0.00058968	0.00991829	512	484	996	-0.313393
GRAMD1A	0.000636095	0.0105591	509	481	990	-0.313884
STAU1	3.30709e-08	1.52094e-06	1323	1250	2573	-0.314202
LTBP4	7.58602e-09	3.9572e-07	1428	1347	2775	-0.316571
GTDC1	6.3761e-09	3.37225e-07	1442	1360	2802	-0.31679
NCOA3	2.02191e-17	2.76958e-15	3080	2905	5985	-0.316839
GBE1	0.00136444	0.0199684	438	413	851	-0.31704
CCDC102B	1.3969e-07	5.71978e-06	1171	1103	2274	-0.318614
NGEF	0.000151634	0.00306813	602	567	1169	-0.318678
NSD2	1.84898e-06	5.98717e-05	960	904	1864	-0.319002
FAM81A	0.00363387	0.0449279	355	334	689	-0.320216
PPM1L	0.000938738	0.0146745	456	429	885	-0.320308
HIPK2	0.000791823	0.01282	471	443	914	-0.320673
TMLHE	0.00178667	0.0248127	403	379	782	-0.32083
FN3K	9.54432e-08	4.00273e-06	1188	1117	2305	-0.321212
CUX1	1.2526e-11	1.00208e-09	1905	1791	3696	-0.321387
SNX30	0.00383612	0.0467604	350	329	679	-0.321512
GK	0.000977039	0.0151984	450	423	873	-0.321519
UBE2D2	6.20209e-05	0.00141592	663	623	1286	-0.322045
CFAP74	1.93475e-06	6.22258e-05	937	880	1817	-0.322834
EDARADD	6.44885e-05	0.00146523	657	617	1274	-0.322891
COX5A	0.000221057	0.00426436	558	524	1082	-0.322958
IL34	6.29926e-05	0.00143466	655	615	1270	-0.323177
ANKRD24	0.00099276	0.0154052	442	415	857	-0.323187
MROH1	0.00375019	0.0459187	339	318	657	-0.324502
GPBP1	0.000881455	0.0139509	452	424	876	-0.324511
BCR	7.0246e-06	0.000199923	817	766	1583	-0.325272
CPNE4	1.52945e-06	5.02083e-05	938	879	1817	-0.326015
NDUFV2	0.00163398	0.0230281	397	372	769	-0.326085
TBC1D14	1.13926e-10	8.18545e-09	1679	1573	3252	-0.326429
KLRB1	2.86399e-05	0.000711886	706	661	1367	-0.32729
FRAS1	0.00110356	0.0167158	423	396	819	-0.327408
ACTL8	0.00283587	0.0363602	356	333	689	-0.3286
GNA15	0.00332738	0.0417072	340	318	658	-0.328752
DPEP2	0.000421559	0.00748041	489	457	946	-0.329896
RWDD2B	0.000638386	0.0105787	456	426	882	-0.330434
SLC25A42	0.000980283	0.015224	424	396	820	-0.330815
COL23A1	0.00242021	0.0318678	363	339	702	-0.33093
STAT6	0.000582769	0.00982809	468	437	905	-0.331129
PNKD	1.64153e-08	8.07615e-07	1247	1164	2411	-0.331685
TRIML2	0.00137739	0.0200962	404	377	781	-0.332041
TRIT1	0.00306983	0.0389664	344	321	665	-0.332081
LRPPRC	6.84131e-06	0.000194998	790	737	1527	-0.332468
USP15	0.00154813	0.0221627	385	359	744	-0.333123
OPA3	8.24647e-05	0.00179238	605	564	1169	-0.333505
RAPH1	0.00241833	0.031865	354	330	684	-0.333529
CACNA1A	0.00165023	0.0232056	381	355	736	-0.33422
LYST	1.00943e-11	8.14385e-10	1787	1665	3452	-0.334374
ARRDC2	0.00261784	0.0341161	351	327	678	-0.334425
ZBTB7A	0.00272183	0.0353263	345	321	666	-0.336267
NLRC5	5.02316e-06	0.000147594	787	731	1518	-0.338772
ESR1	7.36074e-09	3.86084e-07	1245	1155	2400	-0.34057
UVRAG	1.02085e-09	6.33125e-08	1385	1284	2669	-0.341568
CACNG8	0.00367399	0.0453355	313	290	603	-0.342353
NRXN2	2.49595e-07	9.65911e-06	979	907	1886	-0.342503
TRPC6	0.00143703	0.0207911	373	345	718	-0.344828
CFAP61	8.73417e-05	0.00189191	558	516	1074	-0.345158
ZBTB32	0.000444055	0.00782128	451	417	868	-0.345333
MS4A12	0.00167445	0.0234941	357	330	687	-0.345706
SLC6A3	0.00167445	0.0234768	357	330	687	-0.345706
ATP9B	9.83743e-09	5.00815e-07	1189	1099	2288	-0.345871
FBXO47	0.00360161	0.044674	303	280	583	-0.346133
MRPS28	3.00943e-06	9.31701e-05	788	728	1516	-0.346538
ZFP30	0.000705751	0.0115442	413	381	794	-0.348602
DEFB123	0.00368368	0.0453963	296	273	569	-0.348938
OSBPL8	0.000184904	0.00366344	497	458	955	-0.350156
YAF2	0.0025998	0.0339042	317	292	609	-0.350758
EMILIN2	0.00141652	0.0205568	355	327	682	-0.350775
PXDNL	7.37444e-16	9.0006e-14	2279	2098	4377	-0.35179
ZSWIM3	1.56686e-06	5.11715e-05	805	741	1546	-0.3518
DTNA	3.02548e-06	9.3515e-05	764	703	1467	-0.352328
CMIP	4.13387e-05	0.000977749	587	540	1127	-0.352667
KLF3	3.36475e-05	0.000818196	599	551	1150	-0.35277
UBE2E1	0.000184283	0.00365495	480	441	921	-0.354514
KLF16	0.000607637	0.0101486	404	371	775	-0.355188
KLRG2	6.08696e-09	3.23731e-07	1160	1065	2225	-0.355584
TMEM218	0.000542535	0.00927276	414	380	794	-0.355883
TMPRSS9	0.000872254	0.0138629	376	345	721	-0.356386
CNOT4	5.06698e-06	0.000148423	714	655	1369	-0.356707
SV2C	0.00040789	0.00726494	421	386	807	-0.357472
MXI1	0.000374616	0.00674168	433	397	830	-0.357481
MTRF1	1.51297e-05	0.000402333	633	580	1213	-0.358423
ERP44	0.00303708	0.0386279	294	269	563	-0.360453
TMEM116	2.04685e-07	8.06873e-06	903	826	1729	-0.360877
SCN8A	3.10422e-10	2.07384e-08	1321	1208	2529	-0.361339
MKLN1	5.20601e-12	4.30967e-10	1583	1447	3030	-0.361947
LDLR	0.00353875	0.0439803	278	254	532	-0.362497
LYPLA1	0.00204894	0.0278855	312	285	597	-0.362828
ITGAL	0.002223	0.0297441	309	282	591	-0.364156
TM9SF4	0.000592396	0.0099464	387	353	740	-0.364916
LARS2	0.00157615	0.0224456	330	301	631	-0.364948
CCL26	1.40813e-05	0.0003755	613	559	1172	-0.365308
SIRT1	0.00330547	0.0415147	283	258	541	-0.365673
SDHAF3	6.5514e-07	2.32721e-05	803	732	1535	-0.365842
REPS2	4.46797e-13	4.27488e-11	1702	1551	3253	-0.366394
AGPAT3	5.25298e-05	0.00122121	529	482	1011	-0.366498
RIPOR1	0.00383913	0.0467372	267	243	510	-0.368125
RMDN2	0.00030039	0.00557448	413	375	788	-0.371504
PSMD9	0.00125326	0.0186276	325	295	620	-0.371971
AGO4	4.51208e-06	0.000134025	660	599	1259	-0.372184
EIF4H	0.00111632	0.0168688	335	304	639	-0.372337
NECTIN2	7.67416e-12	6.24428e-10	1473	1336	2809	-0.373181
PMVK	0.000251431	0.00478724	419	380	799	-0.373206
MAPK15	0.00416313	0.0498216	256	232	488	-0.374258
DOCK7	0.002841	0.0364016	275	249	524	-0.375528
RHPN2	0.000804759	0.0129853	349	316	665	-0.375551
CCDC51	0.0014255	0.0206557	317	287	604	-0.375678
UBR1	1.88817e-08	9.12457e-07	982	889	1871	-0.375843
OSGEPL1	0.000319575	0.00588463	401	363	764	-0.375886
SLC17A7	0.00340462	0.0425355	261	236	497	-0.377504
ABLIM2	6.18658e-07	2.20585e-05	762	689	1451	-0.377572
IKZF4	0.00303496	0.0386267	271	245	516	-0.377752
ZBTB1	0.000258639	0.00489512	405	366	771	-0.378331
EYA2	5.74618e-05	0.00131975	496	448	944	-0.379102
HERC4	9.19998e-12	7.45394e-10	1414	1277	2691	-0.379365
TMEM62	8.32302e-07	2.88128e-05	740	668	1408	-0.37996
ROR2	1.39261e-06	4.59537e-05	706	637	1343	-0.380655
MKRN1	5.66373e-07	2.03851e-05	750	676	1426	-0.382151
TTYH1	2.74011e-05	0.000682875	526	474	1000	-0.38244
XPO7	0.000897757	0.0141735	332	299	631	-0.383285
HOMER2	3.54153e-08	1.60933e-06	901	811	1712	-0.384122
CARHSP1	0.00138926	0.0202228	300	270	570	-0.384248
UBAP1	4.91783e-05	0.00114749	488	439	927	-0.384921
ALDH1A2	4.07754e-11	3.08081e-09	1289	1159	2448	-0.385705
TMEM67	0.000277239	0.00519551	386	347	733	-0.385918
SEC61A2	0.00145331	0.0210107	295	265	560	-0.386966
GGA3	0.00226641	0.0301765	272	244	516	-0.388967
DPYS	2.24715e-06	7.1548e-05	648	581	1229	-0.389731
PKM	1.30848e-05	0.0003504	542	485	1027	-0.392575
DEK	0.00228683	0.0303423	265	237	502	-0.393347
ACTN1	6.56773e-07	2.32867e-05	698	624	1322	-0.393961
ALDH3A1	3.2291e-05	0.000790257	490	438	928	-0.394113
MAPRE3	0.00150748	0.0217113	282	252	534	-0.394515
RNH1	0.00166908	0.023436	280	250	530	-0.395743
FOLH1	0.00127548	0.0189136	289	258	547	-0.395942
APOBEC3F	0.00163657	0.0230305	279	249	528	-0.396363
NME6	0.00109946	0.0166802	297	265	562	-0.396715
CCDC58	0.00400126	0.0482788	232	207	439	-0.396734
ANKH	0.00157537	0.0224514	277	247	524	-0.397617
TMEFF2	1.33891e-09	8.06739e-08	1013	902	1915	-0.399745
GNB1	3.68873e-08	1.6643e-06	838	746	1584	-0.400069
MROH8	3.72075e-09	2.08976e-07	953	848	1801	-0.400716
ZNF487	1.29876e-06	4.32316e-05	644	573	1217	-0.400802
FNBP1L	0.00274445	0.035523	244	217	461	-0.401427
RORC	0.000251969	0.00479271	368	327	695	-0.402666
FBXW7	3.56916e-12	3.02031e-10	1317	1170	2487	-0.403086
PLAAT2	0.000591471	0.00993963	320	284	604	-0.40443
ITGB1	0.000205303	0.00399283	373	331	704	-0.404598
ARPC1A	0.000579765	0.00979479	319	283	602	-0.405002
C9orf85	9.94994e-16	1.19149e-13	1728	1532	3260	-0.406065
ZNF664-RFLNA	3.52147e-36	1.67622e-33	4202	3722	7924	-0.407607
CASQ2	0.000106574	0.00225212	401	355	756	-0.408039
LY96	3.49589e-07	1.30004e-05	684	605	1289	-0.409343
GUCY1A1	3.40142e-05	0.000823957	449	397	846	-0.409836
PWWP2B	0.00028188	0.00526692	344	304	648	-0.410587
HOXC10	0.00126258	0.0187516	275	243	518	-0.41072
OXSR1	0.00371691	0.0456581	222	196	418	-0.411946
ADAM18	3.87353e-16	4.7891e-14	1728	1525	3253	-0.412673
IRAK2	0.00363713	0.044939	221	195	416	-0.412812
YBEY	3.71865e-08	1.67383e-06	789	696	1485	-0.41323
ARMC3	0.00116301	0.0174773	271	239	510	-0.413526
C15orf41	0.000333442	0.00611632	330	291	621	-0.413695
KIF4A	1.71651e-10	1.19715e-08	1048	923	1971	-0.415553
FXYD5	1.53654e-05	0.00040803	471	414	885	-0.41836
CUL1	0.000572087	0.00970814	297	261	558	-0.41866
GLYATL2	0.0041365	0.0495339	205	180	385	-0.419864
PIGU	0.000134146	0.00275528	369	324	693	-0.41988
CCDC47	0.00253214	0.0331809	227	199	426	-0.422163
SNX8	8.01629e-05	0.00175236	389	341	730	-0.422254
RNF212B	9.99175e-07	3.39719e-05	598	524	1122	-0.422855
SPON2	1.15034e-05	0.000310674	473	414	887	-0.424473
CLUAP1	0.000128267	0.00264594	360	315	675	-0.424897
PCMTD2	3.54517e-06	0.000107313	527	461	988	-0.425306
NIM1K	0.00128742	0.019061	255	223	478	-0.425697
CHCHD6	0.0014907	0.0215185	247	216	463	-0.425722
PRKAR1B	4.41383e-05	0.0010388	405	354	759	-0.42643
NOSIP	0.000593149	0.00994151	285	249	534	-0.427062
PUS7	0.00123236	0.0183601	253	221	474	-0.427333
NWD2	2.66248e-06	8.33775e-05	536	468	1004	-0.427995
KCNQ5	0.00104127	0.0159886	260	227	487	-0.428063
ALG8	4.70921e-06	0.000139013	512	447	959	-0.428137
C2CD3	3.99568e-07	1.47152e-05	621	542	1163	-0.428579
MARCHF8	2.56876e-07	9.92074e-06	644	562	1206	-0.428772
ARHGDIA	0.00208285	0.028246	226	197	423	-0.430367
CCDC7	4.03619e-10	2.66837e-08	941	820	1761	-0.43088
ARL8B	1.21559e-07	4.99887e-06	667	581	1248	-0.431431
PHKA1	7.1286e-10	4.53942e-08	903	786	1689	-0.432503
CD48	6.74182e-06	0.00019245	486	423	909	-0.432564
PDE1B	0.000499351	0.00865118	285	248	533	-0.432867
NOX5	4.6735e-10	3.06839e-08	920	800	1720	-0.433943
IGF2BP1	2.03986e-13	2.04415e-11	1277	1110	2387	-0.434543
PARP14	8.94706e-05	0.00192488	359	312	671	-0.434691
MYO1E	8.11468e-13	7.46394e-11	1205	1047	2252	-0.435109
PLEC	2.70998e-15	3.16552e-13	1463	1270	2733	-0.436463
MYO1F	0.00082456	0.0132375	265	230	495	-0.436602
HYAL1	0.000240967	0.00462036	318	276	594	-0.436608
DPPA2	0.000437788	0.00773237	287	249	536	-0.43715
TXLNG	0.00174563	0.0243672	226	196	422	-0.437709
LBP	0.00042843	0.00758113	286	248	534	-0.437922
TNNI3	0.00107468	0.0163957	248	215	463	-0.438247
STK31	0.000118584	0.00247299	344	298	642	-0.439348
TTYH3	2.15802e-05	0.000554503	418	362	780	-0.439772
GCH1	2.51405e-09	1.44615e-07	814	704	1518	-0.441752
SLC4A7	0.00248587	0.0326871	206	178	384	-0.443007
CFAP57	0.0015272	0.0219456	228	197	425	-0.443079
C3orf22	0.00128953	0.0190774	235	203	438	-0.443422
WDPCP	1.35772e-14	1.51175e-12	1349	1165	2514	-0.443913
TSPAN14	3.34203e-05	0.000813712	388	335	723	-0.444152
ZDHHC15	0.00172895	0.0241698	219	189	408	-0.444785
CHODL	2.24493e-08	1.07126e-06	708	611	1319	-0.444865
ZRANB1	0.00011213	0.00235646	335	289	624	-0.445342
SCML4	4.52736e-08	2.00934e-06	676	583	1259	-0.445814
PNPLA1	9.50268e-09	4.86374e-07	734	632	1366	-0.448148
TRPC4	0.000363077	0.00658379	280	241	521	-0.448641
UNC13B	2.2279e-17	3.02995e-15	1592	1369	2961	-0.450096
ZCCHC2	1.2355e-06	4.12699e-05	520	447	967	-0.450508
MSL1	0.00332617	0.0417195	191	164	355	-0.452114
GMEB2	8.63395e-05	0.00187233	339	291	630	-0.452519
VPS41	2.05348e-13	2.04702e-11	1179	1012	2191	-0.452692
PAK5	2.65021e-11	2.07655e-09	974	836	1810	-0.452736
YES1	3.54891e-07	1.31462e-05	564	484	1048	-0.452963
G2E3	5.38635e-06	0.000156813	451	387	838	-0.453058
LHFPL3	2.70084e-10	1.82355e-08	867	743	1610	-0.454977
ZNF84	0.000655707	0.010828	250	214	464	-0.456562
KDM3B	1.81055e-09	1.06398e-07	776	664	1440	-0.457171
COLEC11	9.85658e-06	0.00026964	422	361	783	-0.457506
ANKRD13C	6.23458e-11	4.61893e-09	916	783	1699	-0.458648
STARD3	7.76714e-06	0.0002178	426	364	790	-0.459177
LRRTM4	2.3967e-14	2.6226e-12	1242	1061	2303	-0.459586
VDAC1	0.00118298	0.0177494	226	193	419	-0.459963
MEI4	0.000485377	0.00843979	259	221	480	-0.46115
FRK	0.00327031	0.0411817	184	157	341	-0.461178
LEPR	5.94352e-06	0.000171722	436	372	808	-0.461289
KXD1	0.00161394	0.0228812	211	180	391	-0.461486
ZNF611	8.7884e-10	5.52248e-08	789	672	1461	-0.463864
KMT2A	0.00215123	0.0290286	195	166	361	-0.464528
ZNF566	6.58307e-05	0.00149039	329	280	609	-0.464913
FGD3	1.64386e-13	1.66485e-11	1134	965	2099	-0.465155
TMEM163	9.64023e-13	8.82452e-11	1058	900	1958	-0.465671
PSMF1	0.00047563	0.00830826	252	214	466	-0.468058
ST6GALNAC1	7.76511e-07	2.71779e-05	504	428	932	-0.468084
NLRP12	0.00137186	0.0200462	212	180	392	-0.468308
ACSBG2	4.23622e-06	0.00012682	437	371	808	-0.468477
CDK10	0.000928618	0.0145642	224	190	414	-0.469741
TIMD4	4.33803e-08	1.93434e-06	611	518	1129	-0.470503
MGAT4A	1.19604e-07	4.92913e-06	571	484	1055	-0.470763
UBALD2	0.00107017	0.0163663	216	183	399	-0.471429
TEX11	2.15244e-20	3.65915e-18	1742	1476	3218	-0.471453
VCAN	0.00369586	0.0454581	169	143	312	-0.473244
NPSR1	1.33522e-10	9.45075e-09	830	702	1532	-0.473945
C1GALT1	3.72262e-05	0.000891555	342	289	631	-0.47518
OTUD7A	2.36527e-08	1.12587e-06	622	525	1147	-0.476882
ATP8B1	5.71571e-08	2.46773e-06	583	492	1075	-0.477117
WRAP53	0.00192927	0.0265222	192	162	354	-0.477352
SYTL5	0.000906077	0.0142812	217	183	400	-0.478093
RHOA	0.000246539	0.00470823	268	226	494	-0.478157
MIPOL1	2.34146e-10	1.5979e-08	794	669	1463	-0.479436
SCARA5	4.78089e-10	3.12811e-08	762	642	1404	-0.479516
PRTFDC1	8.82596e-17	1.16699e-14	1360	1145	2505	-0.480623
CHP1	2.05118e-05	0.000528477	353	297	650	-0.481461
ABHD6	0.000564624	0.00959861	233	196	429	-0.481719
ABI3BP	1.41273e-07	5.75984e-06	540	454	994	-0.482543
STT3B	5.38197e-07	1.95559e-05	486	408	894	-0.484657
ARHGAP26	8.94167e-05	0.0019259	297	249	546	-0.486568
CPLX1	0.000880453	0.0139582	210	176	386	-0.487055
MSL2	0.000563883	0.00960316	227	190	417	-0.488935
ZNF529	8.94108e-07	3.06736e-05	460	385	845	-0.489044
MTO1	0.00391209	0.0473529	159	133	292	-0.489836
SERPINB5	0.00066567	0.010964	220	184	404	-0.490041
PLEKHA6	0.00262559	0.0341938	171	143	314	-0.490217
HHLA2	0.000361567	0.00656267	237	198	435	-0.49163
ZNF260	3.5121e-05	0.00084646	322	269	591	-0.491707
ZNF678	0.00255038	0.033374	170	142	312	-0.49188
HHLA3	0.00203641	0.0277745	175	146	321	-0.493624
PPTC7	2.64244e-14	2.87497e-12	1080	901	1981	-0.493768
ZNF83	7.4665e-13	6.90108e-11	959	800	1759	-0.493853
RANBP3L	2.65716e-07	1.02414e-05	494	412	906	-0.49414
ZNF44	0.00227562	0.0302779	173	144	317	-0.49694
ABHD18	0.00347589	0.0433121	155	129	284	-0.497132
KIF3A	6.93966e-08	2.96924e-06	536	446	982	-0.497466
ZNF606	0.000448444	0.00787673	226	188	414	-0.497832
ZNF675	0.000448444	0.007884	226	188	414	-0.497832
SPTLC2	3.6489e-12	3.07412e-10	878	729	1607	-0.500618
MCUB	3.29032e-26	8.35302e-24	2038	1692	3730	-0.500869
TBCD	9.20161e-06	0.000252448	359	298	657	-0.50093
C3orf70	0.00014813	0.00300361	258	214	472	-0.502007
RPL29	0.00207782	0.028198	170	141	311	-0.502076
UBE2E3	1.7044e-07	6.8176e-06	492	408	900	-0.502362
STRIP2	0.000320216	0.00589075	234	194	428	-0.502695
CDH1	2.02866e-28	6.03528e-26	2205	1828	4033	-0.502975
RBL1	1.73282e-18	2.55759e-16	1386	1148	2534	-0.504178
SUCO	0.000105792	0.00224058	266	220	486	-0.50617
IL6R	2.8216e-10	1.89835e-08	711	588	1299	-0.50633
HDAC8	1.1667e-10	8.35115e-09	737	609	1346	-0.507523
CCDC180	0.000637012	0.0105651	207	171	378	-0.507876
ZNF607	0.00282149	0.0362246	155	128	283	-0.50836
TSPAN16	3.27825e-16	4.07959e-14	1176	971	2147	-0.508695
CCPG1	2.5959e-09	1.48426e-07	625	516	1141	-0.508773
HMCN1	4.805e-06	3.99507e-10	840	693	1533	-0.509847
SLC4A1AP	7.2053e-05	0.0016102	279	230	509	-0.51088
ABAT	0.00107783	0.0164175	187	154	341	-0.512347
C2CD4C	0.0025022	0.0328112	158	130	288	-0.513648
NPC1	0.000439377	0.00774605	214	176	390	-0.514278
TRIM24	7.18645e-09	3.77983e-07	580	477	1057	-0.514346
ZNF322	3.39561e-05	0.000823597	298	245	543	-0.514783
CBX3	0.000425811	0.00754181	213	175	388	-0.51574
CD38	6.15735e-05	0.0014074	274	225	499	-0.516499
MBD3	2.63419e-08	1.24146e-06	531	436	967	-0.516662
UBE2G1	3.65886e-24	8.19585e-22	1763	1447	3210	-0.517387
HAT1	0.000501283	0.00867675	206	169	375	-0.517862
ZNF565	1.95845e-07	7.76851e-06	462	379	841	-0.517965
FBXO11	3.00471e-05	0.000742019	294	241	535	-0.519034
ZNF704	0.000901855	0.0142265	188	154	342	-0.520041
DOC2B	3.13883e-06	9.60826e-05	369	302	671	-0.521333
ZNF709	0.000872396	0.0138536	187	153	340	-0.521747
SYTL2	8.51125e-06	0.000236231	334	273	607	-0.523204
TFAP4	8.0546e-11	5.89844e-09	710	580	1290	-0.524066
CBFA2T3	0.000526107	0.00904068	202	165	367	-0.524131
KRAS	0.000673383	0.0110719	191	156	347	-0.524268
TULP4	3.6003e-19	5.61883e-17	1335	1090	2425	-0.524884
C17orf99	5.03938e-06	0.000147842	348	284	632	-0.525455
EIF4B	3.38218e-08	1.55173e-06	504	411	915	-0.526562
YWHAZ	5.90011e-06	0.000171247	341	278	619	-0.526945
C10orf99	0.000158794	0.00319264	238	194	432	-0.52715
EDA	2.50683e-08	1.19027e-06	513	418	931	-0.527733
ZNF432	8.78211e-06	0.00024304	323	263	586	-0.528727
KPNA3	5.06163e-05	0.0011796	269	219	488	-0.528925
MBTD1	0.000297345	0.00552336	215	175	390	-0.529225
ZNF107	0.000932652	0.0146034	177	144	321	-0.529918
CLPSL1	1.18473e-17	1.64652e-15	1197	973	2170	-0.531269
ERI1	2.85421e-05	0.000710381	288	234	522	-0.531813
OIT3	2.92809e-06	9.09476e-05	356	289	645	-0.533067
ADAM29	0.00342286	0.0427352	138	112	250	-0.533403
TRAPPC13	0.000827102	0.0132671	180	146	326	-0.534268
NDUFB3	0.0041799	0.049928	132	107	239	-0.53516
ECSIT	0.00162135	0.022884	158	128	286	-0.536018
DEFB108B	0.000606077	0.0101314	189	153	342	-0.537095
CNTNAP5	4.8784e-28	1.429e-19	1926	1559	3485	-0.53743
TRPV3	5.0926e-11	3.81745e-09	686	555	1241	-0.538019
SLC20A1	0.00149423	0.0215532	162	131	293	-0.538664
VPS53	8.94886e-06	0.000246223	313	253	566	-0.53928
ZNF544	0.00190774	0.0262642	151	122	273	-0.539903
CCDC170	9.39091e-20	1.5414e-17	1311	1059	2370	-0.540338
IGSF11	9.32619e-22	1.81194e-19	1453	1173	2626	-0.541221
SH3RF2	4.94816e-06	0.000145615	325	262	587	-0.543129
CCDC126	0.00110412	0.0167111	165	133	298	-0.543278
MAOB	0.000125223	0.00259438	232	187	419	-0.543333
ZNF718	9.13809e-08	3.84932e-06	448	361	809	-0.543772
XPNPEP3	1.90176e-10	1.31671e-08	633	510	1143	-0.544001
DNTT	9.09604e-09	4.68077e-07	514	414	928	-0.544416
BTLA	3.73147e-21	6.89778e-19	1391	1120	2511	-0.545007
TVP23A	2.0922e-07	8.2135e-06	420	338	758	-0.545635
OGA	0.000485806	0.00843955	189	152	341	-0.546555
PXMP4	9.42254e-10	5.88214e-08	582	468	1050	-0.546797
SLCO1A2	5.63146e-09	3.01188e-07	524	421	945	-0.548027
VTCN1	5.39866e-07	1.95791e-05	384	308	692	-0.55044
AGAP5	0.000912573	0.014348	166	133	299	-0.551996
NFU1	0.000253354	0.00480944	206	165	371	-0.552421
CCDC173	0.00296389	0.0377474	135	108	243	-0.554163
CCDC6	1.24573e-08	6.24175e-07	490	392	882	-0.554206
CENPP	2.15694e-18	3.15909e-16	1153	922	2075	-0.554911
EIPR1	3.48369e-07	1.29803e-05	389	311	700	-0.555121
WDTC1	6.87345e-05	0.00154511	239	191	430	-0.555685
ZNF567	0.001027	0.0158076	164	131	295	-0.556366
TMED10	0.000172956	0.00345187	213	170	383	-0.557563
C4orf19	7.63269e-07	2.67636e-05	366	292	658	-0.558138
RAPGEF1	4.31828e-21	7.75661e-19	1320	1052	2372	-0.559781
SLC44A2	2.81248e-12	2.42306e-10	722	575	1297	-0.560743
ZNF814	2.20272e-05	0.000565226	265	211	476	-0.561
INPP5K	1.52797e-07	6.16367e-06	407	324	731	-0.561303
WDR72	1.07339e-06	3.63009e-05	353	281	634	-0.561358
CP	3.99023e-08	1.78762e-06	444	353	797	-0.563164
ZSCAN1	0.000404967	0.00721963	185	147	332	-0.563949
ARID4B	5.56625e-10	3.58045e-08	564	448	1012	-0.564484
PITX2	0.000186941	0.00369228	204	162	366	-0.564817
DNAJC5	1.56829e-06	5.11304e-05	335	266	601	-0.564994
ZNF680	8.92001e-07	3.06565e-05	354	281	635	-0.565441
KIAA1257	7.60221e-19	1.15797e-16	1144	908	2052	-0.565682
F8	9.07593e-08	3.83161e-06	416	330	746	-0.566387
NPFFR2	6.37514e-07	2.26884e-05	356	282	638	-0.568443
RANBP9	8.86292e-06	0.000244565	281	222	503	-0.572263
PPEF1	3.83672e-38	1.97436e-35	2374	1875	4249	-0.572941
MS4A13	3.09774e-05	0.000761044	247	195	442	-0.573287
RPSAP58	8.04341e-31	2.68678e-28	1881	1483	3364	-0.575433
HAPLN4	0.00362435	0.0448684	118	93	211	-0.575716
AGO2	3.32416e-06	0.000101429	306	241	547	-0.576755
ADAMTS6	5.37138e-08	2.3403e-06	414	326	740	-0.577029
DCAF4	0.00192573	0.0264926	136	107	243	-0.57823
PIK3CA	0.00037397	0.00674919	178	140	318	-0.578691
THEG	2.44884e-06	7.74518e-05	309	243	552	-0.578907
TUBB	0.00067035	0.0110315	159	125	284	-0.579338
ZNF875	2.80805e-14	3.02064e-12	808	635	1443	-0.579918
CD200R1	4.58267e-13	4.3627e-11	727	571	1298	-0.580774
ANKRD45	0.000454136	0.00795468	172	135	307	-0.581689
VKORC1L1	0.00135306	0.0198324	144	113	257	-0.581983
PARL	0.00234797	0.0310238	130	102	232	-0.582177
SMG7	0.000117339	0.00244972	204	160	364	-0.582741
MERTK	8.58109e-19	1.27644e-16	1080	847	1927	-0.582951
CHFR	0.00307923	0.0390597	120	94	214	-0.584536
MICU1	5.54155e-32	2.06885e-29	1898	1486	3384	-0.585503
TRIP13	0.00274012	0.0355152	123	96	219	-0.589785
B4GALNT2	4.00471e-11	3.03784e-09	582	453	1035	-0.593801
GATA6	0.00272354	0.0353244	117	91	208	-0.594803
CLIC2	2.87488e-12	2.46567e-10	646	502	1148	-0.596148
CAND1	1.92279e-05	0.000499454	242	188	430	-0.596523
LIPC	8.3524e-07	2.8862e-05	322	250	572	-0.597391
HTR7	3.09705e-31	1.07214e-28	1785	1386	3171	-0.597444
TRPC7	3.27514e-09	1.84493e-07	460	357	817	-0.597987
UBOX5	7.38553e-06	0.000209257	262	203	465	-0.600339
EPHB1	1.89916e-29	6.02667e-27	1654	1280	2934	-0.602247
PRKDC	1.19541e-06	4.00011e-05	304	235	539	-0.603667
DDA1	0.000354122	0.00645833	167	129	296	-0.604716
CD44	1.08091e-09	6.63891e-08	477	368	845	-0.606564
DMRT1	3.06453e-11	2.38157e-09	567	437	1004	-0.608008
BDNF	3.33925e-05	0.000814075	218	168	386	-0.608114
NRDC	2.0143e-17	2.77916e-15	918	707	1625	-0.609121
PBX4	7.36119e-19	1.1303e-16	1003	772	1775	-0.609997
PYROXD2	1.4866e-05	0.000395871	237	182	419	-0.613198
MTIF3	0.000530173	0.00908596	150	115	265	-0.615566
DNMT3L	5.08313e-06	0.000148668	260	199	459	-0.617995
LPCAT3	0.000262817	0.00496431	166	127	293	-0.618595
SUPT3H	4.0982e-27	1.13087e-24	1437	1098	2535	-0.62059
FLVCR2	9.36598e-20	1.55068e-17	1020	779	1799	-0.621226
FAAH2	3.23092e-09	1.82542e-07	431	329	760	-0.621875
ZNF91	3.13792e-13	3.0639e-11	650	496	1146	-0.622403
WARS2	0.00157414	0.0224506	122	93	215	-0.623812
CCDC39	2.24464e-08	1.07382e-06	382	291	673	-0.624822
ZNF793	4.46005e-26	1.11736e-23	1359	1035	2394	-0.625313
ZNF891	0.00390847	0.0473393	100	76	176	-0.62816
MTX2	0.00140338	0.0203972	125	95	220	-0.628162
GMEB1	1.39657e-08	6.92467e-07	387	294	681	-0.628787
ZNF569	3.99592e-13	3.84254e-11	631	479	1110	-0.629916
UPP2	2.4021e-07	9.33387e-06	317	240	557	-0.63371
ZNF440	0.00181323	0.0251449	115	87	202	-0.63478
MRPL1	0.000122303	0.00254496	176	133	309	-0.636392
ABI3	0.00329938	0.0414655	102	77	179	-0.63787
RTN4IP1	0.002474	0.0325535	106	80	186	-0.638225
CACNA1H	0.000116242	0.00243215	175	132	307	-0.639058
DLEC1	1.97086e-34	8.72678e-32	1750	1320	3070	-0.639272
ODF3L2	3.72473e-05	0.000890941	197	148	345	-0.644844
DDX42	0.00279211	0.0359202	104	78	182	-0.647269
CNBP	4.56745e-06	0.000135248	239	179	418	-0.649301
RANBP17	8.82309e-14	9.12998e-12	632	473	1105	-0.650388
ZC3H4	2.03958e-20	3.49852e-18	973	728	1701	-0.650852
SEPHS1	7.53898e-09	3.94347e-07	376	281	657	-0.652432
CCL28	2.74702e-07	1.05238e-05	296	221	517	-0.653809
EMX2	0.000320539	0.00589099	146	109	255	-0.653879
TBX22	0.00131605	0.0193945	114	85	199	-0.655733
ZNF841	0.0017552	0.0244828	110	82	192	-0.656042
CSNK1A1	0.000114281	0.00239375	165	123	288	-0.656049
UBASH3B	1.03846e-26	2.74615e-24	1276	951	2227	-0.656506
ZNF578	9.50777e-20	1.54725e-17	922	687	1609	-0.656801
MYH14	3.41146e-12	2.89974e-10	535	398	933	-0.659062
CHTOP	0.00116662	0.0175176	117	87	204	-0.659657
SYK	8.10267e-07	2.82038e-05	269	200	469	-0.659862
ZNF791	2.68293e-08	1.26131e-06	338	251	589	-0.661602
SPINK5	0.000834467	0.0133403	120	89	209	-0.663392
NECTIN4	0.00012983	0.00267529	158	117	275	-0.665656
ST8SIA1	4.04749e-09	2.25995e-07	375	277	652	-0.669274
SNTB2	1.49378e-42	9.47945e-40	2011	1485	3496	-0.669951
ZSCAN18	0.000698894	0.0114419	122	90	212	-0.67112
WDR37	1.25369e-15	1.48263e-13	686	506	1192	-0.671386
CFAP53	1.04877e-08	5.3108e-07	350	258	608	-0.672251
HSF1	0.00285708	0.0365338	95	70	165	-0.672805
ZNF354B	0.00015481	0.00312243	152	112	264	-0.672812
ZMYND19	0.00254863	0.0333741	98	72	170	-0.677017
MRM3	0.00118607	0.0177678	113	83	196	-0.677373
KEAP1	1.98079e-16	2.54826e-14	709	520	1229	-0.679592
ZNF808	2.43232e-07	9.43204e-06	281	206	487	-0.680183
ZNF788P	1.0465e-06	3.54544e-05	251	184	435	-0.680236
STMP1	0.00387066	0.0470009	86	63	149	-0.681215
VPS16	0.00387066	0.046971	86	63	149	-0.681215
NPEPPS	1.1108e-14	1.24409e-12	615	449	1064	-0.686176
MLST8	0.000526415	0.00903782	122	89	211	-0.68724
MAP1LC3A	2.0884e-08	1.00412e-06	321	234	555	-0.688329
GCN1	1.68434e-05	0.000443567	188	137	325	-0.688801
WDR59	0.00149969	0.0216155	103	75	178	-0.689914
DCAF7	0.000995107	0.015429	110	80	190	-0.691665
C15orf65	0.000627749	0.0104387	121	88	209	-0.691667
SPAG7	6.42683e-06	0.000184287	209	152	361	-0.691679
PTGES3	2.58082e-13	2.54605e-11	542	394	936	-0.692394
ZNF329	4.55814e-06	0.000135182	212	154	366	-0.693383
WFDC11	0.00213651	0.0288505	95	69	164	-0.693563
ADGRD1	1.09539e-19	1.75262e-17	831	603	1434	-0.695029
SHISAL1	0.000416484	0.00739725	123	89	212	-0.699016
MLLT1	1.07152e-05	0.000291453	195	141	336	-0.700026
USP6	0.000116789	0.00244091	148	107	255	-0.700225
ZNF555	0.00179012	0.0248425	97	70	167	-0.702863
VMP1	1.0521e-24	2.44292e-22	1042	752	1794	-0.702921
SLC1A2	1.0949e-16	1.43772e-14	678	489	1167	-0.703767
PPP1R3B	0.000523275	0.00900013	118	85	203	-0.705488
TTLL10	3.90229e-09	2.18528e-07	339	244	583	-0.706672
ZNF568	1.3115e-06	4.35794e-05	228	164	392	-0.70759
RIF1	0.00158396	0.0225232	95	68	163	-0.714624
PARVB	3.56266e-41	2.11979e-38	1730	1238	2968	-0.715235
LAMTOR5	0.00118567	0.0177757	100	71	171	-0.726341
ERICH6B	9.66556e-05	0.00206314	141	100	241	-0.727934
TMEM196	0.000823417	0.0132303	103	73	176	-0.728909
PGR	1.84138e-05	0.000478959	168	119	287	-0.729744
PARVG	4.97822e-10	3.22399e-08	352	248	600	-0.737507
LRRC41	5.07613e-11	3.82014e-09	391	275	666	-0.740015
SFTPB	0.00109309	0.0166234	94	66	160	-0.742427
CRYBA4	0.00359143	0.0445768	77	54	131	-0.74413
COIL	0.000401764	0.00716924	110	77	187	-0.746807
FAM136A	0.000401764	0.00717597	110	77	187	-0.746807
C1QBP	0.000238423	0.0045808	120	84	204	-0.746809
C12orf65	5.03293e-22	9.98197e-20	825	577	1402	-0.748166
NUP42	0.000214339	0.00414738	123	86	209	-0.748486
VEZT	3.14781e-08	1.45826e-06	268	187	455	-0.751453
TENT5D	3.29664e-07	1.23316e-05	226	157	383	-0.757811
GCNT3	0.00045023	0.00789353	108	75	183	-0.758304
DNAJA1	0.00127534	0.0189263	88	61	149	-0.760927
PARN	1.00265e-36	4.895e-28	1374	952	2326	-0.761781
RMND1	1.0748e-06	3.6284e-05	205	142	347	-0.761984
TPRG1	0.00113492	0.0171092	91	63	154	-0.762747
AMBN	3.90692e-06	0.000117331	181	125	306	-0.766308
ADGRL4	2.21554e-13	2.19708e-11	453	312	765	-0.770255
PKN2	2.38837e-18	3.47134e-16	642	442	1084	-0.770845
AKAP8L	3.48233e-08	1.58621e-06	253	174	427	-0.772308
LARP4B	5.54939e-07	2.00875e-05	208	143	351	-0.772818
DICER1	6.86972e-12	5.63791e-10	393	270	663	-0.773849
KIF5A	0.00142998	0.0207048	86	59	145	-0.775854
UBE2V2	1.28157e-08	6.40451e-07	265	181	446	-0.782263
MRLN	3.53025e-06	0.000107032	176	120	296	-0.784786
BOLA3	1.37981e-05	0.000368983	153	104	257	-0.78919
SEH1L	2.28446e-05	0.000582276	143	97	240	-0.7922
DYRK1A	1.67043e-23	3.57359e-21	802	544	1346	-0.792342
VAMP7@chrX+	8.0382e-06	0.00022441	158	107	265	-0.794557
ARF1	0.00206891	0.028097	74	50	124	-0.797827
ZNF141	2.93641e-05	0.000727986	134	90	224	-0.806476
TMEM174	0.00278515	0.0358548	70	47	117	-0.806925
AREG	4.05849e-09	2.25946e-07	267	179	446	-0.809142
SCD	0.000111453	0.00234483	115	77	192	-0.810941
FAM81B	0.00141322	0.0205246	78	52	130	-0.817193
SINHCAF	1.98955e-10	1.3725e-08	305	203	508	-0.819597
LGALS9	0.000401279	0.00717405	95	63	158	-0.824809
OSTC	0.00386568	0.0469704	62	41	103	-0.828873
VPS29	5.85091e-07	2.09795e-05	182	120	302	-0.833153
MRPL42	0.00161417	0.0228674	72	47	119	-0.847567
PAICS	0.00178652	0.0248287	69	45	114	-0.8489
TPO	5.54314e-05	0.00128396	115	75	190	-0.848908
SMG6	1.74933e-08	8.51847e-07	223	145	368	-0.853246
KNG1	4.53086e-07	1.65899e-05	180	117	297	-0.853736
SEPHS2	1.97372e-05	0.000509899	127	82	209	-0.863373
WNK3	0	0	1504	971	2475	-0.863735
INTS13	7.03797e-06	0.000200004	138	89	227	-0.865033
CCM2	3.17061e-07	1.19541e-05	180	116	296	-0.866121
TXNDC17	3.54884e-05	0.000854233	114	73	187	-0.875304
PMM2	2.46837e-16	3.13319e-14	453	290	743	-0.875754
KIF18B	2.01848e-07	7.97342e-06	183	117	300	-0.877584
CYP4X1	0.00362338	0.0448856	58	37	95	-0.880755
ACSL4	5.96138e-13	5.61904e-11	344	219	563	-0.883755
THAP7	5.49799e-08	2.38455e-06	195	124	319	-0.885385
MAPKAP1	5.89484e-30	1.90233e-27	850	539	1389	-0.889543
ZC3HC1	2.16491e-12	1.89953e-10	325	206	531	-0.89007
KDM8	0.0022194	0.0297168	60	38	98	-0.891191
PTMA	0.0022194	0.0297377	60	38	98	-0.891191
ATP5MF-PTCD1	1.13658e-08	5.7402e-07	212	134	346	-0.894086
BRD1	1.39892e-07	5.71574e-06	179	113	292	-0.895886
NIPBL	2.14707e-09	1.24635e-07	228	143	371	-0.905277
SUPT20H	2.20399e-05	0.000564792	114	71	185	-0.915381
ACTR3	7.86825e-19	1.18898e-16	490	305	795	-0.916279
ZFAND5	0.000679869	0.0111496	71	44	115	-0.922546
TBX18	0.0013422	0.0196884	63	39	102	-0.924106
TRNAU1AP	1.97049e-05	0.000509757	109	67	176	-0.934334
RICTOR	5.58692e-05	0.00129096	98	60	158	-0.940055
CRKL	1.43838e-08	7.11345e-07	190	116	306	-0.944127
HUWE1	1.00893e-26	2.70563e-24	674	410	1084	-0.949466
OGDH	9.7432e-05	0.00207739	89	54	143	-0.953082
ITGAV	2.11016e-23	4.46415e-21	582	353	935	-0.953677
GRSF1	2.32283e-05	0.000591265	104	63	167	-0.955396
DNAJA3	0.00389605	0.0472188	48	29	77	-0.959209
FZR1	4.59039e-08	2.02787e-06	170	102	272	-0.969215
ELMO2	0.00347471	0.0433257	47	28	75	-0.979462
RPTOR	3.08419e-15	3.55897e-13	346	206	552	-0.980409
NRBP1	1.42887e-09	8.58223e-08	205	122	327	-0.980998
PSMG1	0.000272579	0.00513344	74	44	118	-0.982255
ATP5PF	2.66037e-07	1.0233e-05	148	88	236	-0.982266
MED15	2.26333e-24	5.13021e-22	577	343	920	-0.982688
MRPL14	0.00156585	0.022366	54	32	86	-0.987117
SLC30A9	1.96971e-07	7.79696e-06	149	88	237	-0.991984
DROSHA	7.53359e-05	0.00166984	84	49	133	-1.00984
SRRM2	0.00274732	0.0355119	45	26	71	-1.02364
PGLS	2.09151e-05	0.000538139	94	54	148	-1.03194
TSC22D2	1.15893e-07	4.79696e-06	142	81	223	-1.04214
CDC16	8.44956e-08	3.58307e-06	143	81	224	-1.05227
TAF1B	0.00195177	0.0267736	46	26	72	-1.05535
ING2	0.00157672	0.022437	48	27	75	-1.0623
SAMD4B	0.00351984	0.0438311	41	23	64	-1.06622
TMEM41B	1.4055e-05	0.000375326	91	51	142	-1.06761
RPRD1B	8.08771e-05	0.00176392	75	42	117	-1.06873
BUD31	0.00379595	0.0463597	38	21	59	-1.08783
TTC27	0.00379595	0.04633	38	21	59	-1.08783
UBE2M	1.82066e-05	0.000475521	87	48	135	-1.09022
TAF6L	6.06804e-08	2.60803e-06	138	76	214	-1.09284
LARP4	1.24439e-20	2.21431e-18	402	221	623	-1.09545
FKBPL	6.27905e-06	0.000180594	92	50	142	-1.11194
VSTM4	1.12288e-05	0.000304121	87	47	134	-1.12059
ATP5MPL	3.57308e-05	0.000858983	76	41	117	-1.12261
BAP1	0.000533558	0.00913575	54	29	83	-1.12913
OTUD5	0.2306	8.99719e-06	116	62	178	-1.13603
ZNF600	2.52879e-05	0.00063604	77	41	118	-1.14147
ATG16L1	2.65996e-05	0.000665515	74	39	113	-1.15628
WNK1	2.49518e-31	8.79782e-29	574	302	876	-1.15884
PIK3CB	1.55245e-12	1.38125e-10	206	107	313	-1.17729
HAS1	1.04603e-05	0.000285334	81	42	123	-1.17977
SRD5A3	1.72239e-16	2.2309e-14	277	143	420	-1.18615
SEC62	1.59401e-05	0.000422113	74	38	112	-1.19376
TCOF1	2.28134e-05	0.00058226	71	36	107	-1.21206
MTRF1L	0.00186823	0.0257575	38	19	57	-1.23223
UBA3	0.00015331	0.00309875	53	26	79	-1.25971
YME1L1	0.000186844	0.0036942	51	25	76	-1.2608
UPF2	2.56891e-15	3.01927e-13	228	111	339	-1.27074
OR5AC2	0.00416774	0.049814	31	15	46	-1.27953
MNT	0	0	1535	742	2277	-1.28131
ZNF665	2.03256e-06	6.51513e-05	81	39	120	-1.28668
JMJD6	8.73285e-10	5.50575e-08	135	65	200	-1.28669
RNF146	5.23075e-06	0.000152517	75	36	111	-1.29113
ANKRD52	9.11371e-06	0.000250397	69	33	102	-1.29636
YWHAE	0	0	868	414	1282	-1.30048
CDC42	2.0147e-10	1.37985e-08	141	67	208	-1.30571
SEPSECS	4.38888e-09	2.42215e-07	116	54	170	-1.33534
TADA2B	3.62839e-11	2.78567e-09	147	68	215	-1.34446
AIFM1	6.90662e-09	3.64271e-07	106	47	153	-1.40557
RAC1	5.97143e-10	3.82815e-08	118	52	170	-1.41445
ATP5PB	7.8762e-05	0.00173367	48	21	69	-1.42487
XRCC5	0.000366206	0.00663422	39	17	56	-1.43017
UBR5	5.86019e-24	1.29742e-21	300	128	428	-1.46111
ARPC2	2.34155e-26	6.02474e-24	333	142	475	-1.46193
CYB5B	0.00248588	0.0326647	26	11	37	-1.47323
CLPB	7.70809e-11	5.66649e-09	123	52	175	-1.47432
ATP5F1B	3.42437e-05	0.000828464	50	21	71	-1.48377
HSD17B12	0	4.94658e-43	559	228	787	-1.52617
C16orf72	4.98199e-40	2.7102e-37	471	188	659	-1.55733
UBE3D	6.5606e-27	1.78448e-24	306	121	427	-1.57082
ATP5F1D	0.000164666	0.00329678	36	14	50	-1.5948
C7orf26	0.00119052	0.0178064	26	10	36	-1.61074
KAT7	1.50237e-20	2.62433e-18	221	85	306	-1.61079
C11orf53	0.00401134	0.0483086	21	8	29	-1.62454
GRIK1	0.00401134	0.0483392	21	8	29	-1.62454
TRIM28	0.000103543	0.00220274	37	14	51	-1.63433
PDAP1	1.5112e-07	6.10895e-06	67	25	92	-1.65447
SEC63	6.90581e-33	2.6834e-30	349	130	479	-1.65702
DNM1L	2.87267e-07	1.0983e-05	58	20	78	-1.76829
NOL10	0.0017068	0.0239128	21	7	28	-1.81719
PPIH	0.00322781	0.0407273	18	6	24	-1.81719
SHQ1	1.75202e-05	0.000459482	39	13	52	-1.81719
DGCR8	3.15452e-07	1.19171e-05	57	19	76	-1.8172
ACTR2	7.11544e-10	4.54624e-08	81	27	108	-1.8172
CCNF	5.63268e-05	0.00129838	34	11	45	-1.86026
TRIP12	0	0	770	247	1017	-1.87278
TOMM70	3.42713e-05	0.000828079	35	11	46	-1.90208
EXOSC1	3.86566e-06	0.000116275	42	13	55	-1.92411
TOP1	5.15143e-09	2.77856e-07	68	21	89	-1.92738
SREK1	3.60768e-36	1.67537e-33	302	90	392	-1.97886
ATP5PO	7.86532e-07	2.74278e-05	47	14	61	-1.97946
C19orf18	0.00213024	0.0288067	17	5	22	-1.99776
CREBBP	1.4013e-45	7.69313e-43	376	109	485	-2.01873
CAB39	4.59426e-14	4.88686e-12	107	31	138	-2.01952
PSTK	4.90129e-07	1.78775e-05	46	13	59	-2.05535
NAF1	0.000211848	0.00410752	25	7	32	-2.06873
PITRM1	3.42152e-08	1.566e-06	54	15	69	-2.08023
OPA1	2.61338e-10	1.7771e-08	72	20	92	-2.08023
TADA1	2.90363e-07	1.10792e-05	47	13	60	-2.08638
XPO5	2.65494e-06	8.32785e-05	38	10	48	-2.15823
TAZ	0.00021479	0.00415187	23	6	29	-2.17082
ATP5F1C	7.23108e-05	0.00161406	27	7	34	-2.17976
SSB	0.000122557	0.00254747	24	6	30	-2.23223
ATP5MF	2.27784e-12	1.98945e-10	80	20	100	-2.23224
DCPS	2.35947e-09	1.36134e-07	57	14	71	-2.25777
ATP5F1E	1.50182e-06	4.94718e-05	37	9	46	-2.27176
INTS10	1.50182e-06	4.93864e-05	37	9	46	-2.27176
ATP5PD	4.59085e-06	0.00013573	33	8	41	-2.27662
DHX35	8.61729e-26	2.1035e-23	173	41	214	-2.30935
ADAT2	0.00352579	0.0438479	13	3	16	-2.3477
WDR4	3.31499e-33	1.31495e-30	206	43	249	-2.49252
SRSF10	9.66632e-36	4.38207e-33	193	32	225	-2.82474
CFHR5	0.00275583	0.0355735	8	0	8	-3.23223
CNOT9	0	0	326	40	366	-3.25913
PRIM1	0.00274309	0.0355296	9	1	10	-3.40215
METTL1	2.67563e-13	2.62598e-11	55	6	61	-3.42863
MVD	0.00130869	0.0193159	10	1	11	-3.55415
DNMT1	0	0	283	27	310	-3.62209
SEC61B	5.64332e-05	0.00129926	13	0	13	-3.93266

## Sheet: Supplementary Data 1 - Sheet 3
gene	pv	fcpv	low	high	total insertions	log2 mi
HDAC3	6.86793e-09	9.01831e-07	3	36	39	3.74453
EMC1	1.13127e-08	1.42644e-06	6	42	48	2.96692
CAPZB	1.5302e-13	3.64188e-11	11	72	83	2.87007
PEX19	1.00466e-08	1.27525e-06	8	47	55	2.71415
SPPL3	0	0	97	395	492	2.18546
ANXA2	0	0	206	813	1019	2.14041
AP2S1	0.000111442	0.00591044	8	30	38	2.06645
SELENOI	3.47974e-31	3.31271e-28	74	265	339	2.00002
CNOT2	4.95474e-20	2.35845e-17	56	182	238	1.86004
WAC	9.47034e-29	8.19615e-26	88	277	365	1.81394
ZFR	2.42677e-25	1.77714e-22	78	244	322	1.80495
GNPAT	1.14697e-09	1.76116e-07	36	99	135	1.619
TMEM30A	1.12757e-17	4.2938e-15	71	195	266	1.61718
FAR1	1.29601e-17	4.83842e-15	76	202	278	1.56988
ERCC4	7.92573e-06	0.000575977	22	58	80	1.55811
RAD51D	6.8259e-06	0.000505701	23	60	83	1.54289
HNRNPA1	6.78136e-12	1.3311e-09	54	138	192	1.51322
NAA25	4.14836e-08	4.78696e-06	42	100	142	1.41111
RAD51C	2.32085e-09	3.29769e-07	50	118	168	1.39836
AP2M1	1.53679e-05	0.00104877	30	68	98	1.34013
NAA35	5.54451e-35	6.59797e-32	238	536	774	1.33095
NAA30	1.76968e-06	0.000146499	38	85	123	1.32103
PEX10	0.000205951	0.00982783	24	53	77	1.30252
RALGAPB	1.88707e-10	3.20801e-08	69	152	221	1.29899
SREBF2	0	0	427	919	1346	1.26559
PCYT2	0.000173943	0.00855783	27	58	85	1.26266
S100A10	1.31003e-15	4.15715e-13	118	251	369	1.2485
PEX14	0	0	543	1138	1681	1.22728
DNM2	3.69138e-14	9.37119e-12	113	235	348	1.21594
EPC2	4.83888e-24	3.17697e-21	204	421	625	1.20489
EMC2	1.50568e-11	2.89578e-09	93	191	284	1.19786
PEX13	1.93161e-07	1.98799e-05	58	118	176	1.18424
TIPRL	7.57322e-09	9.87631e-07	72	146	218	1.17948
TK1	0.000283508	0.0127915	30	60	90	1.15956
PEX5	6.19829e-29	5.61978e-26	280	555	835	1.14673
NCOR1	0	0	636	1256	1892	1.14156
DBF4	5.90518e-15	1.70356e-12	140	276	416	1.13885
APEX2	0.00120931	0.0414869	26	51	77	1.13154
FASN	4.80079e-08	5.47347e-06	71	139	210	1.12877
ING3	3.14205e-09	4.33511e-07	84	164	248	1.12482
PEX7	5.33856e-06	0.000401764	51	99	150	1.1165
DAGLA	2.29387e-05	0.00151125	45	87	132	1.11066
PEX2	1.29879e-09	1.94716e-07	101	189	290	1.06362
POLD2	0.000474256	0.0195029	36	67	103	1.05572
PEX6	1.32639e-06	0.000113759	67	124	191	1.04768
EED	6.32576e-12	1.25461e-09	135	249	384	1.04278
TBL1XR1	3.61945e-21	1.91429e-18	265	481	746	1.01969
TFDP1	4.65925e-05	0.00282523	53	95	148	1.0015
SUZ12	1.29124e-06	0.000111246	77	137	214	0.990817
LDLRAP1	0.000423902	0.017817	43	76	119	0.981224
EWSR1	9.90002e-07	8.80825e-05	80	141	221	0.977199
ACLY	1.23311e-07	1.31901e-05	96	168	264	0.966932
CSNK2A1	3.63618e-13	8.14505e-11	194	332	526	0.934735
SFSWAP	1.06611e-06	9.39752e-05	89	152	241	0.931774
DHCR24	2.67185e-05	0.00171865	67	114	181	0.926371
ADSS2	0.000143228	0.00729158	58	98	156	0.916293
GIGYF2	2.94354e-21	1.60128e-18	344	581	925	0.915781
CTPS1	8.18242e-05	0.0045027	64	107	171	0.901031
THAP12	1.97941e-12	4.14154e-10	200	333	533	0.895132
CDK2	0.000485696	0.0198448	53	87	140	0.874585
FBXO33	0.000838627	0.0312475	53	86	139	0.857909
PPP4R2	1.52086e-18	6.03273e-16	345	559	904	0.855894
PEX1	1.6704e-05	0.00113183	86	139	225	0.852247
TAF3	3.70074e-15	1.10097e-12	283	456	739	0.847861
CNOT11	0.00142366	0.0473063	53	84	137	0.823961
GNA13	9.66866e-21	4.84451e-18	428	678	1106	0.823342
ATIC	0.00033842	0.0147112	68	107	175	0.813574
AGPS	2.98449e-26	2.36769e-23	582	909	1491	0.802962
TCERG1	0.00148172	0.0489792	57	88	145	0.786103
TNPO3	0.000134868	0.00699695	83	128	211	0.784529
XRCC3	0.000104587	0.00559366	90	137	227	0.765747
GPATCH8	1.15047e-20	5.61667e-18	519	784	1303	0.754793
KMT5B	4.88646e-07	4.67529e-05	157	236	393	0.747611
DAZAP1	3.37005e-08	3.98545e-06	192	287	479	0.739537
LDLR	6.50157e-08	7.19708e-06	184	275	459	0.739321
ACACA	7.70714e-44	1.21385e-40	1239	1839	3078	0.729575
PITPNB	4.90904e-06	0.000372383	138	204	342	0.72348
SPTAN1	1.52043e-09	2.20985e-07	246	362	608	0.716938
SAMHD1	3.28177e-19	1.32947e-16	540	794	1334	0.715849
ZBTB14	0.000431596	0.018021	86	126	212	0.710578
TAF13	0.000208484	0.00992382	101	147	248	0.701034
SP2	7.39181e-06	0.000543398	145	211	356	0.700768
WDR7	3.86742e-18	1.50277e-15	533	775	1308	0.699729
CNOT10	0.000100212	0.00538993	112	162	274	0.69207
ANKRD11	2.13311e-39	2.70762e-36	1284	1845	3129	0.682798
PEX12	0.000218942	0.010293	106	152	258	0.679577
PIK3R1	0.000272914	0.0124016	106	151	257	0.670052
SETD5	2.47291e-13	5.67279e-11	440	620	1060	0.654399
BRIP1	5.54446e-24	3.51889e-21	846	1189	2035	0.650737
1,00 STN	2.33171e-07	2.3741e-05	231	323	554	0.643237
EIF4E2	0.000315095	0.0139197	113	158	271	0.643173
EZH2	3.86779e-05	0.00238326	152	211	363	0.632752
UBE2T	1.18413e-05	0.000838138	175	242	417	0.627233
KIAA1109	0.000347739	0.0149795	124	170	294	0.614766
MAP3K2	1.2048e-31	1.20733e-28	1300	1779	3079	0.612343
PDS5A	3.00435e-12	6.15085e-10	468	640	1108	0.611201
PTPA	1.37704e-13	3.31884e-11	532	726	1258	0.608185
FANCB	0.000294601	0.0131981	134	182	316	0.601278
MSN	0.000464315	0.0191769	126	171	297	0.600146
CDC25A	1.00724e-09	1.57196e-07	386	521	907	0.592302
TSC1	2.53241e-05	0.00164563	188	253	441	0.587989
LZTR1	0.000136277	0.00705083	158	212	370	0.583712
INPP4A	1.36389e-13	3.32928e-11	583	782	1365	0.583327
SETD2	1.74466e-15	5.27276e-13	715	948	1663	0.566611
SARNP	0.000338363	0.0147424	152	201	353	0.562699
USP9X	2.14567e-05	0.00143346	213	281	494	0.559296
NADK	9.12777e-15	2.51874e-12	706	930	1636	0.557229
INPPL1	0.0014229	0.0473636	125	164	289	0.551334
YTHDF2	5.81237e-05	0.00336375	200	262	462	0.549147
CHMP3	5.40236e-12	1.09427e-09	626	809	1435	0.529621
KDM6A	9.16316e-15	2.49238e-12	815	1047	1862	0.521061
ADIPOR2	4.8545e-07	4.66816e-05	363	463	826	0.510648
PICALM	2.50695e-12	5.1883e-10	704	896	1600	0.507576
DERA	9.17643e-09	1.18053e-06	486	617	1103	0.503929
ERF	9.54239e-07	8.57015e-05	369	465	834	0.493207
FANCD2	0.000191058	0.00925633	227	284	511	0.482776
PKN2	1.34918e-10	2.40078e-08	686	854	1540	0.475666
RBM26	3.47449e-05	0.00218331	307	378	685	0.459736
SLC25A1	0.0012507	0.0425999	195	239	434	0.453112
SPOP	2.21005e-14	5.68641e-12	1074	1316	2390	0.452848
E2F3	0.000127611	0.00667504	285	347	632	0.443554
DIAPH1	6.68612e-05	0.00377756	335	403	738	0.426211
A4GALT	1.61068e-06	0.000135696	531	631	1162	0.408538
DDX17	6.24577e-05	0.00358191	373	443	816	0.407723
MTF2	6.48436e-05	0.00369648	382	452	834	0.40234
SSH2	8.81678e-11	1.61415e-08	1021	1205	2226	0.398712
AHCY	0.000279833	0.0126858	322	380	702	0.398525
NF2	0.000405148	0.0172573	320	376	696	0.39224
ZEB2	6.79085e-10	1.08654e-07	967	1135	2102	0.390756
TNRC18	1.26004e-10	2.26333e-08	1100	1283	2383	0.381682
KMT2E	2.26424e-09	3.24143e-07	970	1129	2099	0.378634
CAPZA1	1.48844e-05	0.0010231	522	606	1128	0.374867
SEPTIN7	0.000760346	0.0291875	318	369	687	0.374177
DEPDC5	8.78392e-09	1.13773e-06	977	1125	2102	0.363137
DIS3L2	0.00103369	0.0363125	329	378	707	0.359881
RHOA	0.000434538	0.0181042	411	468	879	0.346963
C1orf43	0.000154534	0.00782532	473	538	1011	0.345362
SPTBN1	9.18388e-14	2.27092e-11	1833	2084	3917	0.344874
ALDH16A1	0.00114649	0.0396893	378	427	805	0.335438
MTM1	0.000426932	0.0179048	444	501	945	0.333836
CORO1C	0.00023445	0.010941	495	557	1052	0.329847
CWC27	0.000747393	0.0288064	416	468	884	0.329514
PARP1	0.000116721	0.00615613	556	624	1180	0.326054
CARM1	1.45754e-10	2.56959e-08	1546	1733	3279	0.324419
HLCS	1.51269e-05	0.00103603	724	810	1534	0.321547
RNF168	0.00117845	0.0405012	425	474	899	0.317015
HTT	2.18497e-06	0.000178548	900	1002	1902	0.314511
DOT1L	0.000271739	0.0123778	562	623	1185	0.308256
NPRL3	1.96769e-05	0.00132385	784	867	1651	0.304791
RPRD2	0.000210233	0.00995729	606	669	1275	0.30229
CDH2	3.76157e-07	3.6541e-05	1178	1295	2473	0.296252
KDM1A	0.00030892	0.0136787	633	692	1325	0.288158
RNF103-CHMP3	4.99344e-07	4.7301e-05	1288	1401	2689	0.280968
MBNL1	7.65955e-05	0.00425183	808	878	1686	0.279471
TRIM71	2.11206e-05	0.00141597	952	1033	1985	0.277425
RAD51B	1.26648e-05	0.000886539	1012	1097	2109	0.275972
C1GALT1	0.000825263	0.0311149	655	704	1359	0.263671
KLF3	8.9155e-05	0.00486393	901	968	1869	0.263095
1 COP	1.26782e-09	1.91582e-07	2201	2360	4561	0.260327
ATP10A	3.78853e-09	5.11586e-07	2115	2264	4379	0.257904
ST8SIA1	0.00107741	0.0375711	688	734	1422	0.252961
SEC14L1	3.51846e-07	3.45317e-05	1712	1820	3532	0.247915
SLC2A14	0.000308621	0.0137293	888	942	1830	0.244777
RIMS1	0.000996069	0.0354489	761	806	1567	0.242474
TASP1	0.00147506	0.0488437	731	772	1503	0.238322
RERE	4.13532e-08	4.801e-06	2214	2333	4547	0.235212
EPC1	6.46129e-08	7.19433e-06	2285	2397	4682	0.228726
USP34	6.55915e-05	0.00372795	1321	1380	2701	0.222669
BAZ1B	0.000545588	0.0220084	1068	1110	2178	0.215256
NSD2	0.000966258	0.0345819	991	1029	2020	0.213888
CHODL	0.00103606	0.0363288	1090	1123	2213	0.202637
HMCN1	0.000197597	0.00950064	1459	1499	2958	0.198645
NOX5	0.000286522	0.0128969	1403	1440	2843	0.197173
FBXL20	5.19063e-05	0.0030788	1758	1804	3562	0.196897
MARCHF8	0.00140192	0.0468291	1123	1151	2274	0.195133
TEN1	7.27799e-05	0.0040877	1726	1768	3494	0.194327
ALDH1A2	0.000201962	0.00966172	1812	1836	3648	0.178619
CECR2	0.00040671	0.0172852	1746	1762	3508	0.172782
DLEC1	5.11027e-05	0.00304061	2498	2509	5007	0.165996
DET1	0.000847162	0.0313812	1711	1718	3429	0.165507
ADAM18	0.000174424	0.00855936	2336	2335	4671	0.159022
EPHB1	0.000157653	0.00794104	2668	2650	5318	0.149884
DGKB	0.000847906	0.0313478	2359	2329	4688	0.141171
SIPA1L3	0.000687282	0.0268153	2506	2471	4977	0.139352
FSTL5	0.00101615	0.0358952	2349	2316	4665	0.139221
IGSF11	0.000680625	0.0266648	2545	2508	5053	0.138513
ZFHX3	2.37596e-05	0.00155458	4116	4047	8163	0.135298
HTR7	0.00110373	0.0383486	2517	2473	4990	0.134195
TEX11	0.00122418	0.0418462	2704	2646	5350	0.128359
PTPRG	0.000282482	0.0127754	3610	3523	7133	0.124474
PXDNL	0.000456599	0.0188992	3360	3279	6639	0.124447
PPEF1	0.000160498	0.00802069	4130	4021	8151	0.121082
ZNF664-RFLNA	4.29909e-06	0.000330059	6247	6077	12324	0.119927
RYR2	0.000965056	0.0346039	4609	4424	9033	0.100561
LRP1B	0.00100327	0.0355723	7914	7472	15386	0.0767917
TMC1	4.02557e-06	0.000310311	11820	9940	21760	-0.0906155
IL1RAPL1	0.000409976	0.0173466	6061	5074	11135	-0.0970219
GPC3	0.000160288	0.00803129	5306	4399	9705	-0.111037
PRKN	0.000230592	0.0107874	4446	3667	8113	-0.118483
CHN1	4.11769e-05	0.00252906	4668	3822	8490	-0.129068
ADGRV1	3.61613e-06	0.000284509	5504	4490	9994	-0.134388
FOXP1	1.4364e-05	0.000994514	4478	3640	8118	-0.139512
ROBO2	2.86594e-05	0.00183113	4126	3352	7478	-0.140307
TANC2	2.36409e-09	3.33424e-07	8361	6792	15153	-0.140562
MRTFA	0.000484172	0.0198678	2626	2124	4750	-0.146624
SHROOM3	4.73579e-05	0.00286252	3252	2617	5869	-0.153979
ERC1	0.000420147	0.0176982	2368	1902	4270	-0.156688
LIMCH1	0.00122896	0.0419344	1752	1397	3149	-0.167189
MYO10	1.16673e-07	1.25506e-05	4684	3734	8418	-0.16765
MAP1B	0.000212834	0.0100555	2232	1777	4009	-0.169432
NHSL1	0.000406835	0.017252	1956	1553	3509	-0.173378
ATP11C	0.000917194	0.0333908	1599	1264	2863	-0.179691
RBMS3	0.00103309	0.0363586	1559	1232	2791	-0.180134
ANK3	0.00125877	0.0427982	1434	1130	2564	-0.184234
NEDD4L	0.000139137	0.00710234	1944	1528	3472	-0.187917
DIAPH2	0.00126902	0.0430699	1386	1089	2475	-0.188434
NEDD9	0.000510165	0.0207554	1544	1210	2754	-0.192185
CSMD3	0.000948155	0.034191	1370	1072	2442	-0.194382
ALPK1	0.00150788	0.0496715	1259	985	2244	-0.19459
UBE2G1	9.79327e-06	0.000706302	2424	1896	4320	-0.19499
AFF2	0.000727185	0.0281988	1410	1102	2512	-0.196085
TCF12	7.41241e-05	0.00415095	1884	1470	3354	-0.198518
SYNE2	0.000555606	0.0223652	1433	1118	2551	-0.198634
ZMYND8	0.000758008	0.0291565	1338	1043	2381	-0.199852
FOXN3	6.80398e-06	0.000506046	2362	1839	4201	-0.201647
NFIA	0.00121067	0.0414591	1197	931	2128	-0.203077
AFF1	4.85167e-05	0.00291407	1890	1470	3360	-0.203108
PDE11A	0.000372279	0.0160004	1353	1047	2400	-0.210416
CAMKMT	1.65835e-05	0.00112768	1752	1342	3094	-0.225159
CHD2	0.000241078	0.0111954	1263	967	2230	-0.225783
NHS	0.000244892	0.0113173	1237	946	2183	-0.227449
NRXN1	7.29544e-08	8.0292e-06	2577	1965	4542	-0.231749
ENAH	0.000739939	0.028635	996	758	1754	-0.234452
NCOA2	3.62462e-05	0.00225532	1382	1045	2427	-0.243781
EXOC4	0.000760516	0.0291353	868	653	1521	-0.251113
PHF21A	0.00043514	0.0180897	922	692	1614	-0.254499
CACNA2D1	1.31184e-05	0.000911587	1410	1058	2468	-0.254887
MID1	7.78151e-06	0.000569846	1480	1110	2590	-0.255574
GATAD2B	0.00042883	0.0179449	907	680	1587	-0.256071
ST18	1.08558e-06	9.52511e-05	1554	1152	2706	-0.272391
UGP2	5.83756e-07	5.39549e-05	1624	1203	2827	-0.273465
RORA	3.94571e-13	8.73562e-11	3321	2453	5774	-0.277725
GPM6A	0.00100003	0.0355234	670	494	1164	-0.280144
SLC26A7	0.00132917	0.0447919	643	474	1117	-0.280422
GPC4	0.000797712	0.0302558	692	510	1202	-0.280769
ARHGAP35	3.60855e-09	4.90763e-07	2142	1578	3720	-0.281446
BTRC	1.54169e-06	0.000130462	1396	1027	2423	-0.283401
LHFPL6	0.000167393	0.00832159	848	623	1471	-0.285337
ATP8A2	4.27264e-15	1.25156e-12	3622	2656	6278	-0.288213
ITSN1	1.12688e-06	9.79715e-05	1375	1007	2382	-0.289907
PAK3	1.57094e-11	2.99106e-09	2555	1865	4420	-0.294763
TNS3	5.7126e-08	6.43597e-06	1648	1202	2850	-0.295838
PRKD1	0.000258037	0.0118386	736	536	1272	-0.297972
ATXN7	0.000392158	0.0168169	667	484	1151	-0.303176
DLG2	6.62299e-34	7.41775e-31	7764	5627	13391	-0.305403
RELN	6.35267e-05	0.00363228	842	610	1452	-0.305519
TMEM135	7.01698e-05	0.00395276	830	601	1431	-0.306254
LRRC1	9.16854e-15	2.45872e-12	3133	2268	5401	-0.306786
ADGRL2	5.82938e-07	5.41422e-05	1290	933	2223	-0.30796
DYRK1A	0.000138214	0.00707419	754	545	1299	-0.308811
VTI1A	0.000711662	0.0276531	583	421	1004	-0.310166
COLGALT2	5.3508e-06	0.000401099	1019	733	1752	-0.31579
ZCCHC2	0.000927272	0.0336291	533	383	916	-0.317279
XPO6	3.94669e-08	4.61012e-06	1467	1053	2520	-0.318916
SLC4A5	3.14165e-05	0.00200057	823	589	1412	-0.323135
GLIS3	3.58638e-11	6.76085e-09	2036	1454	3490	-0.326306
KIZ	0.000136922	0.007065	671	479	1150	-0.326786
FHIT	1.61185e-19	7.13711e-17	3768	2689	6457	-0.327448
ZNF536	0.0005701	0.022804	525	373	898	-0.333631
B4GALT5	1.84408e-08	2.22223e-06	1366	967	2333	-0.338922
MXI1	0.000917936	0.033354	474	335	809	-0.341212
IGF1R	5.65165e-05	0.00328072	692	489	1181	-0.34144
CCDC6	1.11436e-05	0.000797644	821	580	1401	-0.341842
UBE2D2	0.000115578	0.00611278	620	437	1057	-0.345132
YBEY	7.92378e-05	0.00437301	650	458	1108	-0.345592
PTK2	2.56245e-05	0.00165949	720	506	1226	-0.349366
TRPM3	8.87899e-15	2.48612e-12	2447	1719	4166	-0.350081
BMF	1.61345e-07	1.68791e-05	1119	786	1905	-0.350145
KEAP1	5.25354e-05	0.00310644	659	462	1121	-0.352888
FBXW7	7.45613e-05	0.00416319	609	425	1034	-0.359477
AKT3	1.64225e-08	1.99162e-06	1183	821	2004	-0.36754
EGLN3	0.000267761	0.0122258	493	342	835	-0.368082
NUAK2	0.000838986	0.0311998	403	279	682	-0.370999
NHSL2	0.000615175	0.0242504	429	297	726	-0.371001
SLC38A11	0.000266963	0.0122187	475	328	803	-0.374722
MED13L	4.53972e-16	1.5435e-13	2287	1572	3859	-0.381493
NAV3	1.07694e-10	1.95285e-08	1438	988	2426	-0.382049
OSBPL9	5.8682e-05	0.00337554	559	384	943	-0.382239
DCUN1D3	0.000577068	0.0229861	408	280	688	-0.383627
MORF4L1	0.000138125	0.00708866	497	341	838	-0.383966
RBPJ	0.000255789	0.0117638	438	299	737	-0.391274
TADA2A	0.000599572	0.0236844	385	262	647	-0.395775
HNRNPF	0.00010638	0.00567358	482	328	810	-0.39583
TENT4B	0.000149194	0.0075751	459	312	771	-0.397439
PIGU	0.0010084	0.0356876	346	235	581	-0.398593
MME	8.38922e-05	0.00460319	495	336	831	-0.39946
MAP2	0.000237018	0.0110338	426	289	715	-0.400271
PRKDC	0.000775305	0.0296422	357	242	599	-0.401398
JPT1	0.0003259	0.0143306	402	272	674	-0.404074
ZC3H4	1.41086e-07	1.49237e-05	850	574	1424	-0.406937
SUPT3H	4.76538e-16	1.5918e-13	2015	1360	3375	-0.407798
SLC7A5	5.75324e-07	5.39614e-05	762	514	1276	-0.408541
METTL24	1.25354e-05	0.000880713	583	393	976	-0.409468
VEZT	0.000699264	0.027227	344	231	575	-0.414997
PTGES3	1.46263e-05	0.001009	550	369	919	-0.416311
FBXO42	0.000190697	0.00926243	407	273	680	-0.416616
DCHS2	0.000511494	0.0207651	352	236	588	-0.417271
AGO2	0.000852289	0.0314488	321	215	536	-0.418716
CMIP	3.92451e-08	4.61251e-06	881	590	1471	-0.418955
ACTR3	1.10244e-05	0.000792093	560	375	935	-0.419036
THRB	2.0291e-06	0.000167247	643	429	1072	-0.424351
LARP4	0.00149054	0.0491852	285	190	475	-0.425439
OLFM3	3.35472e-05	0.00212206	489	326	815	-0.425459
ARHGEF6	0.000165114	0.00822978	393	261	654	-0.430966
MARCHF10	7.52001e-05	0.00418658	434	288	722	-0.432118
TOX	1.48881e-15	4.57209e-13	1735	1150	2885	-0.433912
VIT	3.79928e-06	0.000295258	580	384	964	-0.435452
UGT1A6	8.85015e-07	8.02413e-05	650	430	1080	-0.436613
SVIL	0.000574603	0.0229359	319	211	530	-0.436795
SEPHS1	0.000933762	0.0338001	295	195	490	-0.437719
COG5	0.000403152	0.0172108	319	209	528	-0.450536
UBE3A	3.4163e-05	0.00215385	437	286	723	-0.45211
CTDSPL2	3.47932e-05	0.00217915	416	270	686	-0.464116
USP48	2.2472e-08	2.69099e-06	751	487	1238	-0.465414
FOXP2	6.67269e-05	0.00378119	377	244	621	-0.468172
FOXK1	0.000326583	0.0143275	303	196	499	-0.468944
SLMAP	3.62017e-06	0.000283655	504	326	830	-0.469052
EYA3	5.02027e-08	5.68964e-06	705	456	1161	-0.46911
CHP1	0.000565659	0.022674	275	177	452	-0.476161
LAMA2	2.12387e-13	4.93153e-11	1225	787	2012	-0.478919
RABL3	0.000229997	0.0107861	304	195	499	-0.481078
SRPK1	5.26161e-05	0.00310158	368	236	604	-0.481406
TMEM164	4.62535e-05	0.00282265	370	237	607	-0.483128
SOGA3	0.00105901	0.0369974	235	150	385	-0.488174
TNMD	1.45857e-06	0.000123978	505	322	827	-0.489725
HUWE1	6.33855e-08	7.09918e-06	637	406	1043	-0.490328
PUM1	4.31731e-06	0.000330127	463	295	758	-0.490795
MAPK10	1.16097e-05	0.000824812	416	265	681	-0.491085
AGPAT3	2.05522e-07	2.10384e-05	584	372	956	-0.491176
FARS2	0.000781048	0.0297423	245	156	401	-0.491711
OLA1	0.000346859	0.0149755	278	177	455	-0.491815
PCLAF	4.35864e-07	4.21262e-05	550	350	900	-0.492584
SIRT1	5.34073e-05	0.00313851	348	221	569	-0.495528
PSMG2	3.70983e-05	0.00230082	349	220	569	-0.506211
LPCAT3	0.00102957	0.036302	221	139	360	-0.509436
LARP4B	0.00139475	0.0466714	204	128	332	-0.512899
VCPIP1	0.000680732	0.0266142	227	142	369	-0.517278
NELL1	1.29395e-23	7.69903e-21	1962	1225	3187	-0.520202
VCAM1	0.00129711	0.043789	202	126	328	-0.521405
MAML2	7.83762e-25	5.52697e-22	2038	1268	3306	-0.525268
ATP2B1	0.000395613	0.0169269	243	151	394	-0.526886
RLIM	0.000199001	0.00954403	260	161	421	-0.53193
MED13	3.08134e-07	3.03983e-05	480	296	776	-0.537941
ZBTB2	0.000741681	0.0286443	211	130	341	-0.539207
LEKR1	0.00127157	0.0430795	189	116	305	-0.544734
ARID1A	7.9003e-06	0.000576329	359	220	579	-0.546972
THSD7A	9.15411e-14	2.29335e-11	994	609	1603	-0.547365
CACNA1D	0.00105789	0.0370263	190	116	306	-0.552347
ARHGAP18	9.82376e-07	8.78143e-05	415	253	668	-0.554472
CALD1	2.28043e-05	0.00150762	309	188	497	-0.557361
MICALCL	1.30255e-08	1.61043e-06	555	337	892	-0.560253
CUX2	5.97306e-06	0.000445988	351	213	564	-0.561109
DICER1	1.06081e-06	9.3943e-05	406	246	652	-0.563318
STK39	9.5074e-07	8.57919e-05	397	239	636	-0.572626
MBD3	2.5539e-09	3.57546e-07	582	350	932	-0.574182
ZNF366	1.23542e-09	1.88178e-07	604	363	967	-0.575099
USP22	4.92932e-06	0.000372438	340	204	544	-0.577457
CUL1	1.15495e-05	0.000823607	309	185	494	-0.580569
RAB8B	4.51063e-08	5.17364e-06	475	284	759	-0.582544
NRBP1	0.00108262	0.0376838	166	99	265	-0.586155
LARP7	0.00052886	0.0214244	190	113	303	-0.59015
PEBP4	3.61113e-06	0.000285294	332	197	529	-0.593479
RAB1A	0.000337159	0.0147236	196	116	312	-0.597204
PYM1	2.47155e-07	2.48986e-05	397	234	631	-0.60313
CAND1	0.000340912	0.0147858	191	112	303	-0.610548
DCTD	0.0011511	0.0397048	157	92	249	-0.61153
TRIP12	3.04592e-10	5.08721e-08	569	332	901	-0.617767
RBFA	0.00141291	0.0471135	144	84	228	-0.618077
TRIT1	1.13868e-07	1.23185e-05	402	234	636	-0.621189
MED15	6.11475e-12	1.22552e-09	672	391	1063	-0.621826
LIG3	0.000137897	0.0070961	203	118	321	-0.62317
SEMA5A	0.000195241	0.00941112	195	113	308	-0.627627
DDX10	3.32091e-06	0.000263458	302	175	477	-0.627683
UBE2G2	0.000167524	0.00830638	197	114	311	-0.629637
LRRIQ4	0.000414708	0.0175078	173	100	273	-0.631245
CCDC141	1.74136e-07	1.81178e-05	373	215	588	-0.635338
BANK1	0.00088507	0.032345	151	87	238	-0.635932
SMARCA4	1.2315e-06	0.000106581	318	183	501	-0.637675
LRPPRC	3.87967e-09	5.20203e-07	468	269	737	-0.639413
DAAM1	5.83172e-05	0.00336473	218	125	343	-0.642878
ZC3H7A	3.5383e-05	0.00220883	229	131	360	-0.646261
EPB41L4B	3.94535e-06	0.000305364	279	159	438	-0.651725
C16orf72	3.70797e-07	3.6205e-05	336	191	527	-0.655383
WNK1	0.0001759	3.04466e-08	509	287	796	-0.667133
GRIA3	1.6937e-13	3.98125e-11	660	369	1029	-0.679384
MRPL40	0.000109226	0.00580911	178	99	277	-0.686852
SPTLC1	5.46736e-05	0.00319321	196	109	305	-0.687003
TAL1	8.53582e-05	0.00467017	184	102	286	-0.691613
TAF5L	0.000874018	0.0320025	130	72	202	-0.692912
EIF4B	1.33751e-14	3.53696e-12	692	383	1075	-0.693971
SYT1	0	0	2650	1464	4114	-0.696882
RPTOR	3.2606e-09	4.46632e-07	403	222	625	-0.700725
SGF29	3.78496e-06	0.000295351	242	133	375	-0.704065
ARHGAP6	1.76288e-10	3.0239e-08	464	255	719	-0.704143
IGSF21	0.000593342	0.0235359	133	73	206	-0.705928
ARPC2	6.1901e-09	8.18469e-07	380	208	588	-0.70992
SP1	5.97221e-09	7.95181e-07	374	204	578	-0.714972
MAPKAP1	1.61906e-19	7.00611e-17	901	491	1392	-0.716379
ADGRG4	6.7506e-20	3.06027e-17	891	481	1372	-0.729964
SMG9	2.35465e-05	0.00154595	191	103	294	-0.731408
C1QBP	0.000807173	0.0305538	119	64	183	-0.735286
NARS2	0	2.8026e-44	2216	1192	3408	-0.735334
CDH4	0.000177887	0.00870687	147	79	226	-0.736365
TAPT1	7.5132e-07	6.87747e-05	259	139	398	-0.738356
DROSHA	0.0011467	0.0396245	110	59	169	-0.739184
LAMTOR5	0.000973863	0.0347886	112	60	172	-0.740931
ICE2	1.71928e-06	0.000142948	239	128	367	-0.741353
UGCG	3.32044e-06	0.000264524	226	121	347	-0.741799
DDAH1	3.20128e-19	1.32505e-16	837	448	1285	-0.742299
DPH5	0.000828577	0.0311781	114	61	175	-0.74262
C15orf41	1.6099e-07	1.69351e-05	286	153	439	-0.742975
PRRC2C	0.000889544	0.0324462	116	62	178	-0.744253
BRD1	3.72004e-05	0.00229966	174	93	267	-0.74426
ALG8	3.96325e-13	8.67361e-11	543	290	833	-0.745428
RAB3GAP1	7.7925e-05	0.00431306	163	87	250	-0.74626
ALPK2	0.000829363	0.0311461	115	61	176	-0.75522
DAP3	0.000500252	0.0203957	121	64	185	-0.759332
PIK3CB	2.49088e-05	0.00162419	178	94	272	-0.761622
TM9SF2	0.000834544	0.0312175	110	58	168	-0.763847
SMG6	4.8484e-05	0.00292132	165	87	252	-0.763854
FSIP1	5.82929e-07	5.44067e-05	241	126	367	-0.776096
MRPS9	1.36631e-07	1.45332e-05	260	135	395	-0.786042
TMED2	0.000172624	0.00851491	128	66	194	-0.796077
RANBP3	8.37136e-15	2.37896e-12	553	285	838	-0.796851
B3GNT2	0.000335837	0.0146996	115	59	174	-0.803315
MTX2	0.000308472	0.0137548	119	61	180	-0.804549
DDX28	0.00128309	0.0433925	89	45	134	-0.824346
TIMM8B	0.00084023	0.0311852	97	49	146	-0.82567
LCOR	1.4104e-15	4.40231e-13	551	278	829	-0.827502
ARID4B	1.19638e-15	3.86085e-13	553	279	832	-0.827551
MLST8	0.000156152	0.00788631	123	62	185	-0.828788
KCND2	1.62437e-17	5.9477e-15	625	315	940	-0.829052
EIF4H	1.50166e-10	2.62308e-08	347	174	521	-0.836354
SMG7	0.000120519	0.00633892	124	62	186	-0.840472
DCK	2.18158e-10	3.67587e-08	331	164	495	-0.853639
CREBBP	2.03549e-06	0.000167051	179	88	267	-0.864864
WDR59	0.000178441	0.00871156	112	55	167	-0.866465
AKAP8L	1.28031e-08	1.60376e-06	255	125	380	-0.869061
MRPS6	1.31296e-09	1.95303e-07	290	142	432	-0.870659
ELMO1	0.000536246	0.0216776	96	47	143	-0.870841
MTG1	2.19967e-05	0.00145929	141	69	210	-0.871501
MARCHF6	1.40582e-14	3.6667e-12	466	228	694	-0.871823
MNT	2.34129e-41	3.42907e-38	1381	667	2048	-0.890629
TRNAU1AP	0.000835803	0.0312033	80	38	118	-0.914467
SEC63	1.15939e-12	2.48031e-10	364	172	536	-0.922041
PDCD5	2.56507e-05	0.00165555	127	60	187	-0.922268
TBC1D20	0.000628554	0.0247266	81	38	119	-0.932389
OGA	7.60922e-07	6.93204e-05	173	81	254	-0.935258
CLPB	0.000133014	0.00691965	101	47	148	-0.944091
RARS2	0.000133014	0.00693861	101	47	148	-0.944091
MRPS25	0.00133328	0.0448511	69	32	101	-0.948987
SUB1	0.000936316	0.0338282	74	34	108	-0.962455
MRPL54	0.000992389	0.0353841	70	32	102	-0.969746
SARS2	0.00117329	0.0403967	68	31	99	-0.97373
TAF1B	0.000583684	0.0232011	77	35	112	-0.977969
SCD	4.53723e-05	0.00277778	110	50	160	-0.977975
CAB39	0.000308667	0.0136993	82	37	119	-0.988564
TRUB2	0.000868334	0.0318556	69	31	100	-0.994793
SMARCC1	8.59746e-28	7.1172e-25	753	338	1091	-0.996211
RCC1L	3.03592e-06	0.000243898	133	59	192	-1.01312
SEC62	0.000319354	0.0140752	79	35	114	-1.01496
PTPRM	1.0102e-12	2.1857e-10	310	137	447	-1.0186
ELOA	0.000193102	0.00933163	86	38	124	-1.0188
MRPS28	5.43367e-20	2.52334e-17	505	222	727	-1.02626
AKR1C3	1.67072e-06	0.00013952	135	59	194	-1.03465
AOAH	7.23615e-06	0.000534017	119	52	171	-1.03485
KCNAB1	7.57458e-08	8.2885e-06	170	74	244	-1.04042
ARHGEF28	0.000655706	0.0257415	67	29	96	-1.04857
PPP2R2B	3.00157e-08	3.57186e-06	176	76	252	-1.05199
PTMA	0.000778422	0.0297017	65	28	93	-1.05548
RHEB	5.41563e-05	0.00317272	93	40	133	-1.0577
ACTR2	0.000125971	0.00660742	82	35	117	-1.06873
NCKAP5	5.36009e-16	1.75959e-13	367	156	523	-1.07475
MTG2	0.000956312	0.0343551	59	25	84	-1.07925
MRPL48	1.48382e-09	2.17323e-07	201	85	286	-1.08215
TXNDC17	4.94947e-07	4.7119e-05	140	59	199	-1.08712
GATB	0.00112529	0.0390266	57	24	81	-1.08839
RICTOR	0.000346555	0.0149964	69	29	98	-1.09101
SUPT20H	1.32829e-06	0.000113411	127	53	180	-1.10124
UBE2M	0.000485458	0.0198777	65	27	92	-1.10794
YWHAE	6.78691e-41	9.23028e-38	948	393	1341	-1.11099
SLC5A3	0.000810601	0.0306227	58	24	82	-1.11348
MED12	0.000180824	0.00880533	75	31	106	-1.11509
DHX29	7.0068e-07	6.44491e-05	129	53	182	-1.12378
MRPS27	3.48304e-17	1.25127e-14	370	152	522	-1.12397
SREK1	5.44631e-11	1.00677e-08	224	92	316	-1.12429
EHMT1	4.19518e-24	2.85272e-21	516	209	725	-1.14442
GADD45GIP1	9.33458e-05	0.00503485	77	31	108	-1.15306
EEFSEC	3.67749e-10	5.98457e-08	194	78	272	-1.155
MTPAP	9.26807e-05	0.00502747	73	29	102	-1.17231
GATC	9.26807e-05	0.00504183	73	29	102	-1.17231
TADA2B	2.1081e-09	3.04078e-07	174	69	243	-1.1749
USP7	2.08068e-19	8.80361e-17	386	152	538	-1.18506
MRPL18	2.56704e-07	2.57244e-05	125	49	174	-1.19155
SNRNP40	0.00134092	0.044949	49	19	68	-1.20724
RNASEH1	0.00134092	0.0450283	49	19	68	-1.20724
TRIR	1.13166e-07	1.23124e-05	129	50	179	-1.20785
TAF6L	1.08118e-09	1.67364e-07	173	67	240	-1.20902
TAF1D	0.000791878	0.0300945	52	20	72	-1.21897
DHX35	3.60528e-13	8.17197e-11	242	93	335	-1.2202
PGLS	1.23789e-05	0.000872944	86	33	119	-1.22234
PTCD3	0.000242972	0.011256	60	23	83	-1.22379
KDSR	0.000471207	0.0194194	55	21	76	-1.2295
DNAJC2	3.31125e-06	0.0002649	97	37	134	-1.23093
CDC42	2.46866e-07	2.50018e-05	119	45	164	-1.24344
POLG2	1.28232e-08	1.59578e-06	141	53	194	-1.25211
MRPL3	0.000454677	0.0188607	52	19	71	-1.29297
MRPS18B	2.80769e-09	3.90208e-07	148	54	202	-1.29505
PARN	0	0	1475	538	2013	-1.29579
ING2	4.93513e-05	0.00295487	67	24	91	-1.32159
MRPL30	9.26671e-06	0.000670868	79	28	107	-1.33689
SEPSECS	4.40284e-06	0.00033532	81	28	109	-1.37296
ARX	5.71611e-07	5.38785e-05	93	32	125	-1.37963
MRPL35	2.73069e-05	0.00175058	67	23	90	-1.38299
MRPL12	3.05432e-07	3.02887e-05	93	31	124	-1.42544
SEH1L	4.00133e-17	1.41084e-14	249	82	331	-1.44296
PSMG1	9.76127e-10	1.54879e-07	131	43	174	-1.44764
MRPL17	0.000255143	0.0117625	46	15	61	-1.45713
ACSL4	0	4.54021e-43	703	228	931	-1.4651
MRPL11	0.00017115	0.00846417	47	15	62	-1.48816
HSD17B10	0.000289296	0.012991	44	14	58	-1.49254
NOLC1	0.000859692	0.0315995	38	12	50	-1.50343
MRPL15	0.000859692	0.0316606	38	12	50	-1.50343
WDR4	9.42159e-09	1.20394e-06	108	34	142	-1.5079
LAMTOR2	2.58246e-07	2.57435e-05	85	26	111	-1.54942
ATPAF2	1.77613e-05	0.00119921	57	17	74	-1.58589
DGCR8	3.09213e-10	5.11949e-08	121	36	157	-1.58942
UBE3D	3.96837e-33	4.19765e-30	430	126	556	-1.61146
INTS10	5.53724e-05	0.00322413	48	14	62	-1.61807
HSPA14	9.32332e-05	0.00504307	45	13	58	-1.63188
MALSU1	2.19294e-05	0.00145991	52	15	67	-1.63401
TOE1	1.31395e-08	1.61404e-06	94	27	121	-1.64018
MRPS26	0.000159202	0.00799792	42	12	54	-1.64782
PDCL3	1.31049e-05	0.000913983	56	16	72	-1.64782
YBX1	1.11118e-06	9.70503e-05	70	20	90	-1.64782
MRPL50	0.000103193	0.00553462	43	12	55	-1.68177
MRPL38	0.000829764	0.0310998	30	8	38	-1.74735
POLRMT	2.31926e-06	0.000188713	60	16	76	-1.74736
SRD5A3	5.85987e-26	4.46288e-23	290	76	366	-1.77251
MRPS24	0.00142575	0.0472933	27	7	34	-1.78799
C7orf26	0.000558042	0.0224159	29	7	36	-1.89109
PTAR1	1.46213e-09	2.15806e-07	87	21	108	-1.8911
GCN1	7.39641e-21	3.80615e-18	209	50	259	-1.90401
AARS2	5.02524e-05	0.00299939	38	9	47	-1.91846
RBMX	0.000954086	0.0343399	26	6	32	-1.95593
PITRM1	3.1488e-05	0.00199844	39	9	48	-1.95594
VPS29	3.25841e-16	1.128e-07	152	35	187	-1.95914
SRSF10	8.13836e-23	4.55748e-20	210	46	256	-2.03119
RPRD1B	3.72932e-11	6.9614e-09	96	21	117	-2.03312
XPO5	1.5762e-08	1.92377e-06	69	15	84	-2.04211
IPO9	1.39262e-12	2.94616e-10	107	23	130	-2.05838
NAF1	0.000216059	0.0101826	29	6	35	-2.11348
MRPL10	0.000209375	0.00994138	26	5	31	-2.21897
CNOT9	7.93019e-23	4.57548e-20	183	34	217	-2.26874
HSD17B12	0	0	412	75	487	-2.29825
KRT7	0.000307733	0.0137541	23	4	27	-2.36402
TADA1	0.0004208	6.78985e-08	70	12	82	-2.38479
KAT7	1.24575e-23	7.65131e-21	170	27	197	-2.495
PSMD4	1.75258e-07	1.81354e-05	45	7	52	-2.52496
HYPK	2.86912e-06	0.000231474	35	5	40	-2.64782
MRPL39	1.6525e-06	0.000138606	36	5	41	-2.68846
DCPS	1.30251e-11	2.53059e-09	72	10	82	-2.68847
MRPL33	4.64855e-05	0.00282774	24	3	27	-2.84046
METTL1	0.000595861	0.0235867	17	2	19	-2.92792
TOP1	9.94545e-10	1.56497e-07	52	6	58	-2.95594
BAP1	3.19856e-10	5.25005e-08	55	6	61	-3.03687
SEC16A	2.66855e-06	0.000216209	26	2	28	-3.5409
DNMT1	0	9.80909e-45	238	15	253	-3.82846

## Sheet: Supplementary Data 2 - Sheet 1
	R1	R2	R3	R4	R1	R2	R3	R4	R1	R2	R3	R4	R1	R2	R3	R4	R1	R2	R3	R4
Abundance	siCtrl				siCtrl +AZA				siRNF4 +AZA				siTOPORS +AZA				siDNMT1 +AZA
DNMT1	287000000000	303000000000	243000000000	254000000000	234000000000	224000000000	227000000000	201000000000	243000000000	299000000000	271000000000	255000000000	300000000000	374000000000	268000000000	305000000000	13600000000	12300000000	10300000000	9780000000
SUMO1	11700000	n.d.	11000000	24000000	10100000000	15400000000	13100000000	12400000000	17700000000	29900000000	22500000000	22600000000	23700000000	44900000000	27400000000	37700000000	760000000	142000000	222000000	118000000
SUMO2/3	254000000	n.d.	111000000	37500000	16600000000	10200000000	23800000000	13300000000	20800000000	40100000000	24100000000	22200000000	19800000000	50900000000	25200000000	45000000000	1500000000	383000000	254000000	548000000
UBB	597000000	939000000	323000000	358000000	6790000000	11700000000	6080000000	4400000000	2450000000	4620000000	2510000000	2620000000	4890000000	4610000000	3170000000	6000000000	1660000000	827000000	640000000	773000000
Est. molarity	siCtrl				siCtrl +AZA				siRNF4 +AZA				siTOPORS +AZA				siDNMT1 +AZA
DNMT1	1570000	1660000	1330000	1390000	1280000	1220000	1240000	1090000	1330000	1630000	1480000	1390000	1640000	2040000	1470000	1670000	74300	67200	56300	53400
SUMO1	1060	n.d.	1000	2180	920000	1400000	1190000	1120000	1610000	2710000	2050000	2050000	2160000	4090000	2490000	3420000	69100	12900	20200	10800
SUMO2/3	24000	n.d.	10500	3530	1560000	963000	2250000	1250000	1960000	3780000	2270000	2090000	1870000	4800000	2380000	4240000	141000	36100	23900	51600
UBB	69800	110000	37700	41800	793000	1360000	709000	514000	286000	540000	293000	306000	571000	538000	370000	701000	194000	96500	74700	90200
Ubi linkage (absolute)	siCtrl				siCtrl +AZA				siRNF4 +AZA				siTOPORS +AZA				siDNMT1 +AZA
K11	4246900	n.d.	n.d.	n.d.	30773000	55588000	30043000	17719000	8215100	15103000	5516200	5493100	21957000	20529000	13065000	22075000	4674700	1929600	1735800	1851600
K48	79950000	110210000	37428000	37764000	1159300000	2157500000	849360000	580360000	566750000	905670000	312480000	412420000	506300000	379210000	189300000	438160000	135730000	62688000	53331000	53782000
K63	n.d.	5600600	3379600	3249200	83486000	229970000	84548000	51087000	20078000	29750000	12116000	16175000	75258000	69174000	23847000	54631000	8867200	8415700	3178000	4231800
Ubi linkage (fraction)	siCtrl				siCtrl +AZA				siRNF4 +AZA				siTOPORS +AZA				siDNMT1 +AZA
K11	0.05044				0.024163	0.022753	0.031167	0.027295	0.013806	0.015889	0.01671	0.012654	0.036382	0.04378	0.057756	0.042875	0.031317	0.026421	0.029802	0.030929
K48	0.94956	0.95164	0.917182	0.920777	0.910284	0.883115	0.881124	0.894009	0.952452	0.952812	0.946587	0.950084	0.838919	0.8087	0.836826	0.851018	0.90928	0.858348	0.915635	0.898382
K63		0.04836	0.082818	0.079223	0.065553	0.094132	0.08771	0.078696	0.033742	0.031299	0.036703	0.037262	0.124699	0.14752	0.105419	0.106107	0.059403	0.115231	0.054563	0.070689

## Sheet: Supplementary Data 2 - Sheet 2
Protein information					Intensity values (LFQ-quantified at 2+ pairs, LFQ-normalized, log2 transformed, n=4/4 filtered, imputed)																				Advanced protein identification info
Majority protein IDs	Protein names	Gene names	Intensity	MS/MS Count	C_01	C_02	C_03	C_04	C_AZA_01	C_AZA_02	C_AZA_03	C_AZA_04	D_AZA_01	D_AZA_02	D_AZA_03	D_AZA_04	R_AZA_01	R_AZA_02	R_AZA_03	R_AZA_04	T_AZA_01	T_AZA_02	T_AZA_03	T_AZA_04	Peptides	Razor + unique peptides	Unique peptides	Sequence coverage [%]	Unique + razor sequence coverage [%]	Unique sequence coverage [%]	Mol. weight [kDa]	Q-value	Score	Protein IDs	id
P26358-2;P26358-3	DNA (cytosine-5)-methyltransferase 1	DNMT1	4783600000000	3755	38.0592	38.1376	37.8175	37.8801	37.7638	37.6994	37.7184	37.5408	33.6629	33.5174	33.2618	33.1857	37.818	38.1169	37.9757	37.8889	38.1254	38.4413	37.9627	38.1483	111	111	0	58	58	0	184.82	0	323.31	P26358-2;P26358-3;K7ENW7;K7EP77	925
B8ZZN6;P63165;B8ZZJ0;B9A032	Small ubiquitin-related modifier 1	SUMO1	329050000000	300	23.4788	22.4114	23.3941	24.5161	33.237	33.8425	33.6047	33.5265	29.5013	27.0766	27.7252	26.8179	34.0451	34.7976	34.3914	34.3936	34.4653	35.3874	34.6758	35.1322	11	11	11	41.1	41.1	41.1	16.645	0	214.1	B8ZZN6;P63165;B8ZZJ0;B9A032;B8ZZ67;P63165-2;G2XKQ0	337
A8MUA9;A8MU27;P55854;P55854-2	Small ubiquitin-related modifier 3	SUMO3	298770000000	152	27.9078	22.6437	26.6885	25.036	33.929	33.2289	34.4316	33.6149	30.3399	28.3633	27.8922	29.0176	34.1576	35.0963	34.2828	34.3552	34.0949	35.4902	34.4093	35.2907	5	5	2	25.2	25.2	9.6	15.317	0	157.45	A8MUA9;A8MU27;P55854;P55854-2;Q6EEV6	290
P08670;B0YJC4	Vimentin	VIM	189850000000	796	33.1724	33.2298	33.4537	33.4556	33.0821	32.9231	33.3005	33.1328	32.2463	32.2648	32.3265	32.3968	33.0543	33.2572	33.2439	32.9972	33.0301	33.0624	32.9478	33.1253	46	46	43	82.6	82.6	79.2	53.651	0	323.31	P08670;B0YJC4;B0YJC5;A0A1B0GTT5;A0A1B0GVG8;P17661;H7C5W5;P41219;P41219-2;A0A1X7SBR3;A0A1W2PR46;P14136-3;P14136;P14136-2;U3KPR1;B4DIR1;K7ELP4;F8W835;K7EJU1;K7EKH9;A0A1W2PRT3;A0A1X7SCE1;CON__Q61726;A0A087X106;CON__O43790;CON__Q6NT21;CON__P78385;CON__Q14533;CON__P78386;E7EMV2;E7ESP9;O43790;P78385;Q16352;Q14533;P78386;P07197-2;P07196;P07197;P12036-2;P12036	822
P16403;P16402	Histone H1.2;Histone H1.3	HIST1H1C;HIST1H1D	162970000000	237	33.0588	32.6626	32.6362	32.6109	33.1843	33.4365	33.0265	33.0354	33.5949	33.3936	33.2719	33.5662	33.1208	33.0761	33.2672	33.169	31.9761	32.0775	32.1387	32.0905	16	16	6	47.4	47.4	17.4	21.364	0	173.4	P16403;P16402;P22492;P16401	872
P62805	Histone H4	HIST1H4A	133060000000	255	32.6431	32.4275	32.4508	32.437	32.6794	32.77	32.5109	32.5568	32.8836	32.9659	32.9541	32.6486	32.7569	32.4933	32.6966	32.6177	32.139	31.9167	32.3704	32.3455	10	10	10	60.2	60.2	60.2	11.367	0	186.87	P62805	1122
Q5TEC6	Histone H3	HIST2H3PS2	123720000000	96	32.6606	32.5863	32.5947	32.4962	32.8201	32.6794	32.4886	32.5425	32.7495	32.6734	32.8055	32.2724	32.599	32.5263	32.8075	32.5624	32.0915	32.1466	32.4941	32.3323	7	7	1	27.9	27.9	8.1	15.43	0	36.623	Q5TEC6;A0A590UJL8	1326
P61313;A0A2R8YEM3;E7EQV9;E7ENU7;E7EX53;A0A2R8Y738	60S ribosomal protein L15;Ribosomal protein L15	RPL15	109860000000	309	32.3992	32.5055	32.3643	32.0083	32.7011	32.8346	32.1831	32.2329	32.5088	32.3554	32.3325	32.2462	32.3695	32.2477	32.3998	32.4828	32.2053	32.71	32.3562	32.6972	16	16	16	54.9	54.9	54.9	24.146	0	323.31	P61313;A0A2R8YEM3;E7EQV9;E7ENU7;E7EX53;A0A2R8Y738;P61313-2;E7ERA2	1088
P52907	F-actin-capping protein subunit alpha-1	CAPZA1	104950000000	109	32.0119	32.0033	32.0779	32.0147	32.265	31.8883	32.0647	32.3132	31.8618	32.5011	31.8821	32.3039	32.1956	32.1476	32.0852	32.1941	32.0649	31.8424	32.0913	31.8905	6	6	4	38.5	38.5	29	32.922	0	243.32	P52907	1048
P36578;H3BM89	60S ribosomal protein L4	RPL4	93209000000	313	32.3814	32.2442	32.3604	32.3514	32.2796	32.3626	32.0503	32.0615	31.5815	31.7956	31.5864	31.4655	32.2888	32.0321	32.3692	32.0969	32.0464	31.961	31.8896	31.9251	19	19	19	37.2	37.2	37.2	47.697	0	221.83	P36578;H3BM89;H3BTP7;H3BU31	981
P14618;P14618-3;P14618-2;B4DNK4;H3BTN5;H3BQ34;H3BR70	Pyruvate kinase PKM;Pyruvate kinase	PKM	87774000000	596	31.8058	31.8148	32.0543	31.7759	31.8612	31.8657	31.8971	31.9993	31.661	31.8154	31.8938	31.8169	32.0724	32.0621	32.1721	32.1586	31.983	32.163	32.1112	32.1713	35	35	35	58	58	58	57.936	0	323.31	P14618;P14618-3;P14618-2;B4DNK4;H3BTN5;H3BQ34;H3BR70;H3BT25;H3BUW1;H3BTJ2;H3BU13;H3BN34;H3BQZ3;P30613-2;P30613	862
P04406;P04406-2;E7EUT5	Glyceraldehyde-3-phosphate dehydrogenase	GAPDH	75570000000	439	31.2718	31.3608	31.4575	31.3416	31.3038	31.347	31.4684	31.5337	31.7293	31.8766	31.8748	31.6808	31.5639	31.5149	31.4861	31.5042	31.0377	30.8323	30.9272	30.8175	21	21	21	64.8	64.8	64.8	36.053	0	323.31	P04406;P04406-2;E7EUT5;O14556	789
J3QS39;J3QTR3;F5H6Q2;F5GYU3;F5H2Z3;F5H265;B4DV12;F5H388;F5H747;F5GXK7;J3QKN0;Q5PY61;Q96C32;P62987;P62979;P0CG47;P0CG48;M0R1V7;F5GZ39;M0R1M6;A0A2R8Y422;J3QSA3	Ubiquitin	UBB	71272000000	196	29.1543	29.8059	28.2674	28.4141	32.6607	33.4404	32.5005	32.036	30.6314	29.6232	29.2526	29.525	31.1907	32.1067	31.2252	31.2887	32.1874	32.1013	31.5602	32.483	14	14	6	91.4	91.4	57	10.469	0	323.31	J3QS39;J3QTR3;F5H6Q2;F5GYU3;F5H2Z3;F5H265;B4DV12;F5H388;F5H747;F5GXK7;J3QKN0;Q5PY61;Q96C32;P62987;P62979;P0CG47;P0CG48;M0R1V7;F5GZ39;M0R1M6;A0A2R8Y422;J3QSA3	316
A0A2U3TZH3;Q05639	Elongation factor 1-alpha 2	EEF1A2	66276000000	234	31.6292	31.4279	31.6815	31.5438	31.6413	31.5589	31.759	31.8066	32.154	32.1199	31.926	32.242	31.6942	31.5053	31.561	31.5806	31.807	31.8514	32.0418	31.8957	17	17	8	45.2	45.2	23.8	54.34	0	323.31	A0A2U3TZH3;Q05639;A0A2R8Y488;A0A2R8Y660;A0A2R8YDN5;A0A6Q8PFK6	158
Q16778;P06899	Histone H2B type 2-E;Histone H2B type 1-J	HIST2H2BE;HIST1H2BJ	57791000000	153	31.1826	31.035	31.5836	31.4636	31.2495	31.082	31.2654	31.268	31.0933	31.2567	31.3175	31.2841	31.602	31.3636	31.6942	31.612	30.7343	30.8767	30.9559	31.1824	9	9	0	61.1	61.1	0	13.92	0	295.13	Q16778;P06899	807
P39023;G5E9G0;H7C422;H7C3M2	60S ribosomal protein L3	RPL3	55309000000	352	31.476	31.5013	31.5524	31.3443	31.1809	31.2962	31.1671	31.1772	30.4386	30.6416	30.4024	30.3877	31.3077	31.2638	31.3615	31.4546	31.3108	31.268	31.0772	31.2999	20	20	20	48.1	48.1	48.1	46.108	0	323.31	P39023;G5E9G0;H7C422;H7C3M2;B5MCW2;F8WCR1;Q92901	987
J3QQ67;Q07020;F8VYV2;G3V203;H0YHA7;Q07020-2;A0A075B7A0;F8VUA6	60S ribosomal protein L18	RPL18	54285000000	188	31.7123	31.678	31.5234	31.5032	31.5231	31.5535	31.2413	31.3114	31.2627	31.2406	30.8745	30.9576	31.4544	31.2739	31.3172	31.5458	31.2262	31.2165	31.1498	31.4329	8	8	8	36.8	36.8	36.8	21.728	0	256.2	J3QQ67;Q07020;F8VYV2;G3V203;H0YHA7;Q07020-2;A0A075B7A0;F8VUA6;F8VXR6	633
Q02878	60S ribosomal protein L6	RPL6	52561000000	262	31.4573	31.7504	31.4187	31.3864	31.3772	31.396	31.2499	31.1516	31.0489	30.784	30.8115	30.7969	31.2775	31.4582	31.5978	31.498	31.2089	31.399	31.3159	31.3511	18	18	18	47.9	47.9	47.9	32.728	0	323.31	Q02878;F8VZ45;U3KQR5;F8VR69;F8VZA3;F8VWR1;F8VU16	1178
I3L4N8;P63261;P60709;E7EVS6;A0A2R8Y793;A0A6Q8PFE4;I3L3I0;I3L1U9	Actin, cytoplasmic 2;Actin, cytoplasmic 2, N-terminally processed;Actin, cytoplasmic 1;Actin, cytoplasmic 1, N-terminally processed	ACTG1;ACTB	51562000000	437	31.1307	30.9497	30.9607	30.9362	31.3513	31.2228	31.0713	31.1448	31.6844	31.6243	31.3376	31.6871	31.1123	30.8238	30.6447	30.9939	31.283	31.1869	31.0914	31.3976	17	17	7	55.6	55.6	31.1	38.975	0	323.31	I3L4N8;P63261;P60709;E7EVS6;A0A2R8Y793;A0A6Q8PFE4;I3L3I0;I3L1U9;P63267-2;G5E9R0;K7EM38;A0A6Q8PH58;I3L3R2;A0A2R8YGF8;J3KT65;C9JUM1;C9JZR7;Q6S8J3;A5A3E0;Q562R1;P0CG38;A0A2R8YFE2;C9JTX5;A0A2R8YEA7;F8WCH0;Q9BYX7;P0CG39;A0A6Q8PGD7;A0A7P0TBL1	621
F5H5D3;Q71U36-2;Q9BQE3;Q71U36;P68363;F8VQQ4;F8VVB9;P68363-2;A0A1W2PQM2	Tubulin alpha-1A chain;Tubulin alpha-1C chain;Tubulin alpha-1B chain	TUBA1C;TUBA1A;TUBA1B	49323000000	326	30.9886	30.9665	31.1223	30.9588	31.2044	31.2056	31.0847	31.208	31.6799	31.8437	31.5827	31.7008	31.3052	31.0802	31.1935	31.0904	31.2656	31.1858	31.175	31.0814	17	17	2	35.8	35.8	4.6	57.73	0	323.31	F5H5D3;Q71U36-2;Q9BQE3;Q71U36;P68363;F8VQQ4;F8VVB9;P68363-2;A0A1W2PQM2;F8VRZ4;F8VS66;F8VWV9;F8VX09;F8VRK0;A0A7P0Z4A1;F8W0F6	517
P62424;Q5T8U3	60S ribosomal protein L7a	RPL7A	46209000000	253	31.2982	31.3887	31.3242	31.3057	31.06	31.1795	30.9814	31.0363	30.6243	30.7208	30.5125	30.5341	31.3422	31.2752	31.2571	31.2828	31.2274	30.9584	30.9795	30.9924	15	15	15	38	38	38	29.995	0	299.42	P62424;Q5T8U3;Q5T8U2	1116
P07305;P07305-2	Histone H1.0;Histone H1.0, N-terminally processed	H1F0	43570000000	218	31.0185	30.4474	30.4774	30.4289	31.0809	31.2959	30.7848	30.8115	31.503	31.2162	31.6198	31.5189	30.9601	31.1459	30.9741	31.1963	30.2766	30.3096	30.2882	30.3325	10	10	10	32	32	32	20.863	0	223.99	P07305;P07305-2	808
P62701	40S ribosomal protein S4, X isoform	RPS4X	38114000000	194	30.7756	30.6901	30.9036	30.8724	30.8414	30.765	30.7907	30.8218	30.8071	30.7602	30.6024	30.7504	30.9004	30.8608	30.9537	31.0996	30.6501	30.7376	30.9234	30.9454	16	16	16	48.3	48.3	48.3	29.597	0	259.04	P62701;C9JEH7;P22090;Q8TD47	1118
P18124;A8MUD9	60S ribosomal protein L7	RPL7	37109000000	331	31.2371	31.0933	31.0469	31.0047	30.9205	30.9366	30.7479	30.7637	30.4681	30.22	30.2533	30.1012	30.9797	30.7946	30.9767	31.0475	30.8288	30.7679	30.6322	30.7218	20	20	20	51.6	51.6	51.6	29.225	0	282.31	P18124;A8MUD9;C9JIJ5;C9JZ88	885
P61353;K7ELC7	60S ribosomal protein L27	RPL27	36749000000	142	31.0522	30.9753	30.6167	30.7337	31.023	30.8354	30.523	30.7124	31.1689	30.8762	30.3913	30.6176	30.9595	30.901	30.9442	30.6329	30.8403	30.3836	30.4652	30.356	9	9	9	51.5	51.5	51.5	15.798	0	105.04	P61353;K7ELC7;K7EQQ9;K7ERY7	1090
Q5JR95;P62241	40S ribosomal protein S8	RPS8	36208000000	181	31.0167	31.3323	30.8451	30.748	30.9506	30.8158	30.553	30.5548	30.4752	30.4709	30.1193	30.191	30.9589	30.821	30.8157	30.9312	30.8984	30.7035	30.8559	30.6404	9	9	9	43.1	43.1	43.1	21.879	0	323.31	Q5JR95;P62241	1104
A0A0U1RR32;A0A0U1RRH7;Q99878;Q96KK5;Q9BTM1;Q16777;Q6FI13;P20671;P0C0S8;H0YFX9;Q93077;Q7L7L0;P04908;Q9BTM1-2	Histone H2A type 1-J;Histone H2A type 1-H;Histone H2A.J;Histone H2A type 2-C;Histone H2A type 2-A;Histone H2A type 1-D;Histone H2A type 1;Histone H2A;Histone H2A type 1-C;Histone H2A type 3;Histone H2A type 1-B/E	HIST1H2AJ;HIST1H2AH;H2AFJ;HIST2H2AC;HIST2H2AA3;HIST1H2AD;HIST1H2AG;HIST1H2AC;HIST3H2A;HIST1H2AB	34255000000	48	30.2349	30.2358	30.7761	30.8898	30.374	30.4482	30.5114	30.7207	31.0556	30.465	30.8172	30.6275	30.7701	30.4154	30.9396	30.9624	29.955	29.6992	30.1982	29.9611	4	4	2	27.2	27.2	17.8	18.481	0	110.49	A0A0U1RR32;A0A0U1RRH7;Q99878;Q96KK5;Q9BTM1;Q16777;Q6FI13;P20671;P0C0S8;H0YFX9;Q93077;Q7L7L0;P04908;Q9BTM1-2	116
P62917;E9PP36;E9PKZ0;E9PKU4;G3V1A1	60S ribosomal protein L8	RPL8	32534000000	137	30.8609	30.9582	30.9241	30.875	30.6924	30.6086	30.5673	30.559	30.1283	30.1279	29.8921	29.9852	30.6324	30.7544	30.6307	30.8924	30.3333	30.465	30.2721	30.658	14	14	14	39.3	39.3	39.3	28.024	0	250.53	P62917;E9PP36;E9PKZ0;E9PKU4;G3V1A1	1132
Q00839;Q00839-2;A0A1X7SBS1;A0A1W2PPS1;A0A1W2PP35;Q5RI18;A0A1W2PPL4;A0A1W2PPH7;A0A1W2PQL0;A0A1W2PP34	Heterogeneous nuclear ribonucleoprotein U	HNRNPU	31151000000	397	30.5703	30.7317	30.582	30.4083	30.4735	30.3061	30.3717	30.1297	30.3651	30.2219	30.4624	30.7112	30.4702	30.5416	30.783	30.5426	30.1189	30.4218	30.6159	30.5427	26	26	26	31.3	31.3	31.3	90.583	0	323.31	Q00839;Q00839-2;A0A1X7SBS1;A0A1W2PPS1;A0A1W2PP35;Q5RI18;A0A1W2PPL4;A0A1W2PPH7;A0A1W2PQL0;A0A1W2PP34;A0A1W2PQ74;A0A1W2PRZ7;A0A1W2PQD4;A0A1W2PRI6;A0A1W2PPE9;A0A087WVI9;A0A1W2PNG3;A0A1W2PP22	1164
P26373;J3QSB4;P26373-2	60S ribosomal protein L13	RPL13	29701000000	131	30.6042	30.6828	30.507	30.5472	30.4665	30.3955	30.2438	30.363	29.955	30.1601	29.7718	29.9785	30.6018	30.3732	30.5626	30.5409	30.311	30.1949	30.1689	30.2998	8	8	8	35.1	35.1	35.1	24.261	0	262.19	P26373;J3QSB4;P26373-2;H3BTH3	927
B5MDF5;P62826;J3KQE5;F5H018;H0YFC6	GTP-binding nuclear protein Ran	RAN	29229000000	198	30.5586	30.474	30.5055	30.457	30.598	30.4225	30.4457	30.4327	30.4158	30.4761	30.2956	30.1453	30.5978	30.461	30.5883	30.4884	30.6101	30.7798	30.5274	30.4346	12	12	12	39.9	39.9	39.9	26.224	0	170.76	B5MDF5;P62826;J3KQE5;F5H018;H0YFC6;B4DV51;A0A087X0W0	324
A0A7I2V2L9;P40429;M0QYS1;Q8J015;A0A7I2V5L3	60S ribosomal protein L13a	RPL13A;RPL13a	29077000000	211	30.4959	30.5481	30.3499	30.375	30.4985	30.4487	30.1574	30.0407	30.009	29.7185	29.4197	29.4822	30.29	30.2645	30.5798	30.4995	30.1099	30.0338	30.0708	30.3042	13	13	13	45.5	45.5	45.5	22.934	0	35.155	A0A7I2V2L9;P40429;M0QYS1;Q8J015;A0A7I2V5L3;Q6NVV1;M0QZU1;A0A096LPE0	226
P35579;P35579-2	Myosin-9	MYH9	28035000000	997	30.2227	30.2818	30.5018	30.5755	30.2833	30.2017	30.5063	30.3097	30.1253	30.0207	30.1166	30.4508	30.2785	30.2602	30.4892	30.2027	30.1485	30.0708	30.2645	30.1031	67	67	58	35.8	35.8	31.6	226.53	0	323.31	P35579;P35579-2;Q5BKV1;B1AH99;A0A0C4DFM8;A0A2R8Y4C3;A0A494C024;A1L2Z2	975
P22626;A0A7I2V4I6;A0A7I2V323;P22626-2;A0A7I2V4N1;A0A7I2V3P1;A0A7I2V3P7;A0A7I2V4S4;A0A024RA28;A0A087WUI2;A0A7I2V4N0;A0A7I2YQN4	Heterogeneous nuclear ribonucleoproteins A2/B1	HNRNPA2B1;HNRPA2B1	26884000000	308	30.5666	30.9953	29.8895	30.1817	30.0002	29.9463	30.5753	29.4979	30.5689	30.7005	30.6234	30.8546	29.8571	30.9469	31.0714	29.7535	29.4875	29.5104	29.9726	29.4901	21	21	20	55.5	55.5	55.5	37.429	0	323.31	P22626;A0A7I2V4I6;A0A7I2V323;P22626-2;A0A7I2V4N1;A0A7I2V3P1;A0A7I2V3P7;A0A7I2V4S4;A0A024RA28;A0A087WUI2;A0A7I2V4N0;A0A7I2YQN4	908
P46779;H0YKD8;P46779-2;P46779-3;H0YMF4;P46779-4;P46779-5;H0YLP6	60S ribosomal protein L28	RPL28	26842000000	181	30.5337	30.5897	30.3392	30.2847	30.3749	30.4355	30.0673	30.2142	30.1602	29.9974	29.8337	30.0134	30.3318	30.2568	30.3959	30.5403	30.0956	30.2964	29.9946	30.2631	10	10	10	52.6	52.6	52.6	15.747	0	111.05	P46779;H0YKD8;P46779-2;P46779-3;H0YMF4;P46779-4;P46779-5;H0YLP6	1011
P62750;H7BY10;K7EJV9;K7ERT8;A8MUS3;K7EMA7	60S ribosomal protein L23a	RPL23A	24395000000	216	30.3438	30.3091	30.2867	30.2152	30.3179	30.3151	30.2029	30.3461	29.9091	29.9432	29.8604	29.8084	30.3308	30.2485	30.2942	30.4327	29.782	30.074	30.0524	30.2171	13	13	13	51.9	51.9	51.9	17.695	0	113.89	P62750;H7BY10;K7EJV9;K7ERT8;A8MUS3;K7EMA7	1120
P62277;J3KMX5	40S ribosomal protein S13	RPS13	23115000000	141	30.3632	30.279	30.4983	30.247	30.1182	29.9891	30.085	30.0925	29.4877	29.7946	29.5704	29.6097	30.2104	30.2743	30.1803	30.4532	30.076	29.9435	30.1896	29.9594	10	10	10	53	53	53	17.222	0	79.934	P62277;J3KMX5;E9PS50	1110
P61956-2;P61956	Small ubiquitin-related modifier 2	SUMO2	23011000000	42	21.3327	21.5112	21.5409	21.5521	27.545	27.1634	29.3393	26.5428	27.0451	25.1721	22.16	22.002	30.577	31.6438	31.5529	27.6284	30.4403	31.3213	31.1561	31.4816	5	2	2	49.3	19.7	19.7	8.1111	0	71.76	P61956-2;P61956	1095
P46781;B5MCT8;C9JM19	40S ribosomal protein S9	RPS9	22778000000	183	30.3069	30.1992	30.2459	30.33	30.0404	30.023	30.0046	29.931	29.5003	29.7001	29.526	29.6538	30.3082	30.1732	30.2835	30.2426	30.0137	30.1619	30.066	30.2829	13	13	13	46.4	46.4	46.4	22.591	0	55.113	P46781;B5MCT8;C9JM19;F2Z3C0;A8MXK4	1012
J3QR09;J3KTE4;A0A7I2YQG2;P84098;A0A7I2V4U6;A0A7I2V2L0;A0A7I2V512	Ribosomal protein L19;60S ribosomal protein L19	RPL19	21943000000	134	30.3259	30.4495	30.1579	30.2091	30.0735	30.1444	30.0851	30.103	29.5878	29.6107	29.7058	29.3056	30.2025	29.9361	30.1445	30.046	30.0817	29.8532	29.6574	29.9005	8	8	8	31.1	31.1	31.1	23.134	0	210.86	J3QR09;J3KTE4;A0A7I2YQG2;P84098;A0A7I2V4U6;A0A7I2V2L0;A0A7I2V512;A0A7I2V638	252
Q16658	Fascin	FSCN1	20784000000	296	30.1792	30.1571	30.1145	30.0025	30.1274	29.9967	30.0131	30.149	30.0647	29.9986	29.7497	30.1128	29.6573	29.6579	29.6116	29.7292	30.0625	30.1758	30.0516	30.0721	23	23	23	46.7	46.7	46.7	54.529	0	323.31	Q16658;C9JFC0;A0A0A0MSB2;C9JPH9	1288
E7EPB3;P50914	60S ribosomal protein L14	RPL14	19201000000	52	30.2819	30.0516	29.9475	30.1177	29.4983	29.8994	29.6995	29.7446	29.3337	29.5739	29.0807	29.3554	29.8216	29.8094	30.1184	30.2102	29.9489	29.851	29.8004	29.9315	3	3	3	25.8	25.8	25.8	14.558	0	22.817	E7EPB3;P50914	452
P05141	ADP/ATP translocase 2;ADP/ATP translocase 2, N-terminally processed	SLC25A5	18979000000	155	29.8551	29.7998	29.854	29.9811	29.8711	29.666	29.8438	29.8794	29.9613	29.9983	29.8773	29.9767	29.9551	29.8719	29.9633	29.8549	29.6736	29.7246	29.6848	29.655	11	11	5	31.5	31.5	14.8	32.852	0	46.832	P05141	797
E9PLL6;P46776;E9PJD9	60S ribosomal protein L27a	RPL27A	18797000000	70	30.1915	30.0832	29.8678	29.9454	29.9773	29.9577	29.8012	29.8392	29.5355	29.6081	29.1852	29.3281	30.0572	29.7356	29.9178	29.9081	29.9557	29.6097	29.6223	29.7352	3	3	3	26.9	26.9	26.9	12.201	0	20.012	E9PLL6;P46776;E9PJD9;E9PLX7	498
E7ETK0;A0A2R8Y849;A0A2R8YD14;P62847-2;P62847-3;P62847;P62847-4	40S ribosomal protein S24	RPS24	18611000000	150	29.6385	29.4018	29.5737	29.4731	29.5992	29.3046	29.2617	29.5822	29.7394	29.3949	29.3157	29.558	29.5678	29.4902	29.5172	29.2416	29.4814	29.5905	29.7248	29.4824	5	5	5	35.9	35.9	35.9	15.197	0	188.44	E7ETK0;A0A2R8Y849;A0A2R8YD14;P62847-2;P62847-3;P62847;P62847-4;A0A2R8Y8A0	151
P62266;D6RD47;D6RDJ2;D6RIX0;D6R9I7	40S ribosomal protein S23	RPS23	18546000000	102	30.008	30.0548	30.0883	29.8568	29.8479	29.8593	29.6143	29.796	29.5171	29.4643	29.2072	29.499	30.0851	29.8433	29.839	30.1929	29.7664	29.7784	29.732	29.8359	6	6	6	30.1	30.1	30.1	15.807	0	71.574	P62266;D6RD47;D6RDJ2;D6RIX0;D6R9I7	1108
P15880;E9PMM9;H0YEN5;E9PPT0;E9PQD7;I3L404	40S ribosomal protein S2	RPS2	18178000000	172	29.877	29.6689	29.8795	29.9121	29.5614	29.5188	29.799	29.748	29.4138	29.6072	29.5457	29.4112	29.9059	29.5058	29.863	29.819	29.7173	29.6942	29.7639	29.7454	13	13	13	39.9	39.9	39.9	31.324	0	174.93	P15880;E9PMM9;H0YEN5;E9PPT0;E9PQD7;I3L404;E9PM36;H3BNG3;H0YE27	868
A0A7I2V659;A0A087WVQ9;P68104;A0A7I2V5N4;Q5VTE0;A0A7I2V3H3;A0A087WV01	Elongation factor 1-alpha 1;Putative elongation factor 1-alpha-like 3;Elongation factor 1-alpha	EEF1A1;EEF1A1P5	17915000000	156	28.976	28.7174	29.1984	29.0409	29.0673	29.2166	29.1669	29.2383	29.3596	29.5107	29.7882	29.4318	28.8773	28.4982	28.7224	28.7142	29.288	29.3079	29.4727	29.4483	14	5	5	46.2	23.1	23.1	49.824	0	274.76	A0A7I2V659;A0A087WVQ9;P68104;A0A7I2V5N4;Q5VTE0;A0A7I2V3H3;A0A087WV01;A6PW80;Q5JR01	20
P26038	Moesin	MSN	17740000000	459	29.6285	29.6	29.6536	29.714	29.5768	29.5426	29.6308	29.4846	29.6505	29.7519	29.5094	29.7365	29.9381	29.6897	29.7463	29.6875	29.6944	29.554	29.5759	29.4516	32	32	20	48.9	48.9	34.7	67.819	0	323.31	P26038;V9GZ54;E9PNP4	922
P61254;J3QRI7;J3QQQ9;J3QQV1;J3QRC4	60S ribosomal protein L26	RPL26	17504000000	138	29.9473	29.722	29.8797	29.6855	29.7041	29.6125	29.4537	29.5936	29.3092	29.1879	29.2148	29.1582	29.7075	29.6424	29.6552	29.929	29.395	29.5125	29.5642	29.7334	10	10	3	46.9	46.9	12.4	17.258	0	52.659	P61254;J3QRI7;J3QQQ9;J3QQV1;J3QRC4;J3KS10;J3KSS0	1087
F8W7C6;X1WI28;P27635;H7C123;H7C2C5	60S ribosomal protein L10	RPL10	17494000000	153	29.9585	29.8435	29.9284	29.6652	29.4971	29.4487	29.5681	29.542	29.4911	29.1199	29.26	28.7452	29.772	29.8955	29.743	29.8338	29.6414	29.431	29.3893	29.4984	9	9	9	44.2	44.2	44.2	18.565	0	109.35	F8W7C6;X1WI28;P27635;H7C123;H7C2C5;Q96L21;H7C2U2;B8A6G2;A6QRI9	539
P46778;G3V1B3;M0R181	60S ribosomal protein L21	RPL21	17323000000	145	30.1718	29.592	29.9801	29.8575	29.8391	29.7481	29.7043	29.5188	29.4274	29.4328	29.2343	29.1555	29.891	29.515	29.7038	29.753	29.5737	29.2804	29.3079	29.5166	9	9	9	43.1	43.1	43.1	18.565	0	97.31	P46778;G3V1B3;M0R181	1010
D3YTB1;F8W727;P62910	60S ribosomal protein L32	RPL32	17294000000	140	30.0154	29.9308	29.715	29.9988	29.629	29.7461	29.684	29.7776	29.21	29.1488	29.4287	29.105	29.834	29.5131	29.5491	29.9016	29.1937	29.6723	29.6857	29.6042	8	8	8	35.3	35.3	35.3	15.616	0	26.086	D3YTB1;F8W727;P62910	424
Q12906-7;Q12906-4;Q12906-6	Interleukin enhancer-binding factor 3	ILF3	16952000000	461	29.666	29.7338	29.4427	29.5133	29.5362	29.7001	29.4983	29.3568	29.5226	29.6	29.5808	29.7082	29.7803	29.8578	29.9023	29.8264	29.2067	29.0787	29.4512	29.1531	28	28	3	45.9	45.9	5.9	95.807	0	323.31	Q12906-7;Q12906-4;Q12906-6	1210
M0R3D6;M0R1A7;Q02543;M0R117;M0R0P7	60S ribosomal protein L18a	RPL18A	16946000000	109	29.9191	29.7645	29.6338	29.7032	29.7736	29.8508	29.8732	29.7309	29.1068	29.2249	29.4595	29.0121	29.9722	29.655	29.806	29.9902	29.6428	29.4852	29.5246	29.6935	7	7	7	41.1	41.1	41.1	16.714	0	30.455	M0R3D6;M0R1A7;Q02543;M0R117;M0R0P7	658
P46777;A0A2R8Y6J3	60S ribosomal protein L5	RPL5	16759000000	259	29.8068	29.7895	29.5756	29.6465	29.7494	29.7071	29.6211	29.4766	29.5142	29.0321	29.0815	28.9424	29.9283	29.6905	29.8269	29.6207	29.5089	29.0784	29.2766	29.4671	11	11	11	28.6	28.6	28.6	34.362	0	133.13	P46777;A0A2R8Y6J3;Q5T7N0;R4GNJ2;A0A2R8Y4A2	1009
A0A0A0MR02;P45880-2;P45880;P45880-1;Q5JSD2;Q5JSD1	Voltage-dependent anion-selective channel protein 2	VDAC2	16652000000	168	29.6808	29.7765	29.4207	29.6283	29.661	29.757	29.757	29.6654	29.4907	29.8138	29.4908	29.2797	29.6873	29.3332	29.489	29.7303	29.9637	29.8799	29.8843	29.8347	9	9	9	36.5	36.5	36.5	30.348	0	323.31	A0A0A0MR02;P45880-2;P45880;P45880-1;Q5JSD2;Q5JSD1;A2A3S1	63
P08238	Heat shock protein HSP 90-beta	HSP90AB1	16094000000	378	29.4681	29.5787	29.5837	29.6282	29.6795	29.3099	29.5609	29.6167	29.7967	29.7819	29.7172	29.9505	29.6125	29.4522	29.5284	29.3824	29.5614	29.7355	29.611	29.4685	29	29	17	41.6	41.6	24	83.263	0	323.31	P08238;Q58FF7;Q58FF6;F8W026;Q58FG1	816
K7ELC2;P62841;K7EM56;A0A0B4J2B4;S4R417;K7EQJ5;K7EJ78	40S ribosomal protein S15	RPS15	16087000000	152	29.6218	29.5302	29.6612	29.6587	29.2594	29.3257	29.2191	29.551	29.0579	28.8673	29.6368	29.1829	29.6638	29.7072	29.2023	29.6875	29.3285	29.6275	29.7172	29.6393	7	7	7	61.8	61.8	61.8	17.723	0	206.73	K7ELC2;P62841;K7EM56;A0A0B4J2B4;S4R417;K7EQJ5;K7EJ78;S4R456	644
P68371	Tubulin beta-4B chain	TUBB4B	16086000000	397	29.3281	29.1617	29.3962	29.2775	29.4422	29.2693	29.4583	29.6138	29.7832	30.0178	29.909	29.956	29.6697	29.451	29.5444	29.4887	29.5357	29.3419	29.3248	29.201	17	17	1	50.1	50.1	2.7	49.83	0	323.31	P68371;Q3ZCM7;M0R2D3;M0QY85;M0QZL7;M0R0X0;M0QY37;M0QX14;M0QYM7;A0A075B724	1146
P09651;F8W6I7;A0A7I2V3R8;P09651-2;A0A7I2V3W0;P09651-3;A0A7I2V2L6;A0A7I2YQX9;F8VZ49;F8VTQ5;Q32P51;A0A2R8Y4L2	Heterogeneous nuclear ribonucleoprotein A1;Heterogeneous nuclear ribonucleoprotein A1, N-terminally processed;Heterogeneous nuclear ribonucleoprotein A1-like 2	HNRNPA1;HNRNPA1L2	15969000000	252	29.5031	29.5218	29.3435	29.3586	29.3926	29.2927	29.4893	29.3229	29.4797	29.7651	29.8125	29.7536	29.4526	29.9149	29.7852	29.5617	29.4892	29.5687	29.5394	29.2772	18	17	16	51.9	49.5	49.5	38.746	0	323.31	P09651;F8W6I7;A0A7I2V3R8;P09651-2;A0A7I2V3W0;P09651-3;A0A7I2V2L6;A0A7I2YQX9;F8VZ49;F8VTQ5;Q32P51;A0A2R8Y4L2;H0YH80;F8W646;A0A7I2V5U9;A0A7I2YQ85;A0A7I2V661;A0A7I2V3K5;A0A7I2V2R4;A0A7I2V453;A0A7I2YQY2;A0A7I2V4P7;A0A7I2V497;A0A7I2V3U8;A0A7I2V2F1;A0A7I2V5N7;A0A7I2V2X1;A0A7I2V4E2;A0A7I2V5P1;A0A7I2V666;A0A7I2V5L7;A0A7I2V334;A0A7I2V2Q7;A0A7I2V520;A0A7I2V459;A0A7I2V4F8;A0A7I2V2M7;A0A7I2V360;A0A7I2V2Z4;A0…	829
A0A3B3ITT5;P47914	60S ribosomal protein L29	RPL29	15777000000	40	29.7731	29.5767	29.5287	29.4901	29.7569	30.0484	29.3551	29.5955	29.301	29.2265	29.4303	29.5901	29.6538	29.6942	29.5821	29.8656	29.1849	29.7306	29.37	29.8539	2	2	2	13.8	13.8	13.8	18.512	0	29.557	A0A3B3ITT5;P47914	172
C9JXB8;C9JNW5;P83731	60S ribosomal protein L24	RPL24	15296000000	77	29.8297	29.5407	29.5533	29.3574	29.3951	29.4167	29.0279	29.3222	29.0197	29.09	28.7407	28.7346	29.4073	29.1964	29.337	29.5955	29.1404	28.7939	28.9369	29.0074	5	5	5	37.2	37.2	37.2	14.369	0	52.351	C9JXB8;C9JNW5;P83731	371
P23396;E9PL09;P23396-2;E9PPU1;F2Z2S8;H0YCJ7;H0YEU2;H0YF32	40S ribosomal protein S3	RPS3	15281000000	266	29.5059	29.4357	29.4169	29.5413	29.3925	29.363	29.4866	29.3934	29.4844	29.3495	29.2463	29.3883	29.7389	29.4197	29.6381	29.5995	29.5877	29.4448	29.4363	29.378	18	18	18	70	70	70	26.688	0	168.19	P23396;E9PL09;P23396-2;E9PPU1;F2Z2S8;H0YCJ7;H0YEU2;H0YF32;E9PQ96;E9PJH4;E9PK82;E9PSF4;E9PQX2;H0YES8	911
P62854;Q5JNZ5	40S ribosomal protein S26;Putative 40S ribosomal protein S26-like 1	RPS26;RPS26P11	15259000000	44	29.8662	29.801	29.7649	29.5428	29.3472	29.373	29.4788	29.4253	28.6634	28.9903	28.0522	28.6924	29.5906	29.6128	29.4239	30.2583	29.5172	29.2554	29.4051	29.5861	3	3	3	27	27	27	13.015	0	141.38	P62854;Q5JNZ5	1126
Q15149-4;Q15149-7;Q15149-8;Q15149-9;Q15149-5;Q15149-6;Q15149-3;Q15149-2;Q15149;H0YDN1	Plectin	PLEC	15214000000	1256	29.5283	29.5708	29.5467	29.4752	29.6513	29.5504	29.565	29.5684	29.3609	29.2638	29.3625	29.4081	29.4892	29.3706	29.4335	29.3471	29.437	29.4545	29.3998	29.4715	116	116	116	30.8	30.8	30.8	516.19	0	323.31	Q15149-4;Q15149-7;Q15149-8;Q15149-9;Q15149-5;Q15149-6;Q15149-3;Q15149-2;Q15149;H0YDN1;E9PMV1;A0A075B730;P58107;E9PKG0	1271
P26641;P26641-2	Elongation factor 1-gamma	EEF1G	15166000000	262	29.2926	29.162	29.1598	29.0747	29.3839	29.4	29.4253	29.3913	30.0989	29.9959	30.0812	30.324	29.6003	29.3659	29.4555	29.5975	29.6565	29.6393	29.6212	29.609	17	17	17	36.4	36.4	36.4	50.118	0	234.56	P26641;P26641-2	930
P62753;A2A3R5	40S ribosomal protein S6	RPS6	15056000000	136	29.3643	29.4718	29.2604	29.3472	29.2835	29.0501	29.2937	29.2322	28.9105	28.9511	28.6799	28.8235	29.3806	29.4146	29.4968	29.6304	29.1913	29.4806	29.17	29.5478	10	10	10	28.1	28.1	28.1	28.68	0	182.74	P62753;A2A3R5;A2A3R7	1121
Q9NR30;Q9NR30-2	Nucleolar RNA helicase 2	DDX21	14946000000	427	29.5592	29.4871	29.5094	29.5787	29.4254	29.3679	29.3235	29.3635	29.0158	29.1122	29.005	29.1899	29.3375	29.2962	29.3148	29.4311	29.8233	29.7899	29.9061	30.0155	27	27	25	38.2	38.2	34.7	87.343	0	323.31	Q9NR30;Q9NR30-2	1572
P18077;C9K025;F8WBS5;F8WB72	60S ribosomal protein L35a	RPL35A	14548000000	91	29.4314	29.4209	29.3747	29.3386	29.26	29.1675	29.3896	29.3661	29.2201	29.1039	29.131	29.1643	29.5884	29.7627	29.621	29.7873	29.1179	29.5595	29.0873	29.5991	8	8	8	54.5	54.5	54.5	12.538	0	41.435	P18077;C9K025;F8WBS5;F8WB72	883
E9PKT9;O96033	Molybdopterin synthase sulfur carrier subunit	MOCS2	14545000000	79	29.4478	29.2239	29.0104	29.0107	29.6222	29.7196	29.3819	29.5616	30.4257	30.1774	30.1947	30.5728	29.4016	29.6608	29.0913	29.3063	28.9398	28.8558	28.72	28.8178	5	5	5	75.9	75.9	75.9	9.2145	0	60.17	E9PKT9;O96033	495
P06733;A0A2R8Y6G6;P06733-2;K7EM90	Alpha-enolase;Enolase	ENO1	14444000000	284	29.5284	29.2693	29.3117	29.1083	29.7029	29.5907	29.4318	29.3609	29.9377	29.9652	29.8285	29.7458	29.3055	29.1085	28.9297	29.0119	29.4468	29.5617	29.5652	29.5478	18	18	18	54.4	54.4	54.4	47.168	0	323.31	P06733;A0A2R8Y6G6;P06733-2;K7EM90;A0A2R8YEM5;A0A2R8Y879;K7ERS8;A0A2R8Y6I8;A0A2R8Y798;A0A2R8YEG5;F5H1C3;E5RI09;E5RG95;K7EPM1;K7EKN2;E5RGZ4;F5H0C8;P13929-3;P09104-2;P13929-2;P13929;P09104	806
P42766	60S ribosomal protein L35	RPL35	13643000000	114	29.6202	29.6279	29.3651	29.2022	29.6075	29.437	29.1349	29.039	29.5228	29.3246	29.2796	29.2484	29.5619	29.2944	29.3589	29.4214	29.4623	29.1682	29.4714	29.4675	7	7	7	39.8	39.8	39.8	14.551	0	113.24	P42766;F2Z388	997
P50454;E9PJH8;E9PPV6;E9PR70;E9PKH2;E9PK86;E9PMI5	Serpin H1	SERPINH1	13438000000	359	29.1608	29.0288	29.2156	29.1425	29.2633	29.2651	29.4014	29.3872	29.6658	29.6319	29.6165	29.6727	28.5551	28.3784	28.3064	28.4474	29.6937	29.5942	29.6878	29.5516	21	21	21	55	55	55	46.44	0	323.31	P50454;E9PJH8;E9PPV6;E9PR70;E9PKH2;E9PK86;E9PMI5;E9PNX1;E9PQ34;E9PIG2;E9PRS3;H0YEP8;E9PLA6	1033
A0A087WXM6;J3QQT2;J3KRX5;A0A0A6YYL6;P18621;P18621-3;J3QLC8;A0A0A0MRF8;P18621-2;J3KRB3;A0A087WWH0;J3QS96;A0A087WY81	60S ribosomal protein L17	RPL17;RPL17-C18orf32	12500000000	184	29.4493	29.3965	29.5649	29.2761	29.2461	29.2337	29.0839	29.0916	28.6346	28.7706	28.7748	28.5901	29.4045	29.0626	29.1411	29.1804	29.2661	28.6295	29.0125	28.715	9	9	9	46.2	46.2	46.2	19.586	0	131.48	A0A087WXM6;J3QQT2;J3KRX5;A0A0A6YYL6;P18621;P18621-3;J3QLC8;A0A0A0MRF8;P18621-2;J3KRB3;A0A087WWH0;J3QS96;A0A087WY81;J3KSJ0	33
P63244;D6RAC2;J3KPE3;D6RHH4;D6REE5;D6RAU2;E9PD14;H0YAF8;D6RFZ9;H0Y8W2	Guanine nucleotide-binding protein subunit beta-2-like 1;Guanine nucleotide-binding protein subunit beta-2-like 1, N-terminally processed	GNB2L1	12441000000	247	29.1396	29.1377	28.9913	28.9473	29.2632	29.1226	28.9764	28.9999	29.2216	29.2717	29.1198	29.0628	29.1996	29.1211	29.1428	29.3125	29.265	29.1278	29.1317	29.0332	13	13	13	40.1	40.1	40.1	35.076	0	310.17	P63244;D6RAC2;J3KPE3;D6RHH4;D6REE5;D6RAU2;E9PD14;H0YAF8;D6RFZ9;H0Y8W2;D6RFX4;D6R9Z1;H0YAM7;D6R9L0;D6RGK8;D6R909;D6RBD0;D6RF23;H0Y9P0;D6RHJ5;D6RDI0;H0Y8R5	1141
P26358;A0A7I2V5D0;A0A7I2V490;A0A7I2YQA8;A0A7I2YQQ0;A0A7I2V5F1;A0A7I2V5F6	DNA (cytosine-5)-methyltransferase 1	DNMT1	12401000000	63	29.7156	29.8558	29.4274	29.4896	29.3088	29.1243	29.3049	29.1778	23.8954	23.9357	24.1837	23.5691	29.2188	29.4144	29.4982	29.4853	29.0592	30.1139	29.0297	29.3655	110	2	0	58.2	1	0	183.16	0	78.19	P26358;A0A7I2V5D0;A0A7I2V490;A0A7I2YQA8;A0A7I2YQQ0;A0A7I2V5F1;A0A7I2V5F6;A0A7I2V2G5	924
A0A7I2V2R3;A0A7I2V5D8;A0A7I2V402;P51991;A0A7I2V4J6;A0A7I2V4G0	Heterogeneous nuclear ribonucleoprotein A3	HNRNPA3	12337000000	148	29.238	29.6359	28.6983	29.0573	28.9719	28.7943	29.2299	28.8458	29.5166	29.5172	29.5374	29.5714	29.1006	29.8703	30.0601	29.1185	28.7991	29.0366	29.1356	28.6455	15	14	4	40.2	40.2	10	35.411	0	323.31	A0A7I2V2R3;A0A7I2V5D8;A0A7I2V402;P51991;A0A7I2V4J6;A0A7I2V4G0;H7C1J8	229
P49327;A0A0U1RQF0	Fatty acid synthase;[Acyl-carrier-protein] S-acetyltransferase;[Acyl-carrier-protein] S-malonyltransferase;3-oxoacyl-[acyl-carrier-protein] synthase;3-oxoacyl-[acyl-carrier-protein] reductase;3-hydroxyacyl-[acyl-carrier-protein] dehydratase;Enoyl-[acyl-carrier-protein] reductase;Oleoyl-[acyl-carrier-protein] hydrolase	FASN	12205000000	801	29.0465	29.1043	29.2181	29.1652	29.1622	29.1138	29.1467	29.0066	29.5847	29.5731	29.4881	29.659	29.0244	28.7942	28.9448	28.7643	29.2811	29.2592	29.2061	29.2595	62	62	62	33.1	33.1	33.1	273.42	0	323.31	P49327;A0A0U1RQF0;A0A0U1RRG3	1023
P21333-2;P21333;Q60FE5;A0A7P0NMY4	Filamin-A	FLNA	11816000000	849	28.8681	28.9177	28.8007	28.7548	29.0943	29.0273	29.1339	29.0646	29.6817	29.4834	29.5067	29.5496	29.0379	29.0609	29.0347	29.051	29.3198	29.4751	29.294	29.3914	74	74	68	40.1	40.1	38.2	280.01	0	323.31	P21333-2;P21333;Q60FE5;A0A7P0NMY4;A0A087WWY3;A0A7I2V3E6;F8WE98;H0Y5C6;H0Y5F3;H7C2E7	898
P61513;G5E9R3;C9J4Z3;Q6P4E4;E9PEL3;M0R0A1;M0R2L6	60S ribosomal protein L37a	RPL37A	11404000000	72	29.3215	29.5888	29.1755	29.1359	29.2171	29.2363	28.9334	29.023	28.4225	28.6587	28.6134	28.345	29.3753	29.1326	29.243	29.6473	29.1125	28.8457	28.7176	29.2973	4	4	4	37	37	37	10.275	0	215.74	P61513;G5E9R3;C9J4Z3;Q6P4E4;E9PEL3;M0R0A1;M0R2L6	1091
P67809;H0Y449	Nuclease-sensitive element-binding protein 1	YBX1	10980000000	206	29.2839	29.0569	29.0295	29.0929	28.9474	29.3148	28.9311	28.5319	28.4265	28.2365	28.4124	28.5629	28.8776	28.8991	28.9002	28.8894	28.9081	29.6041	29.2874	29.7666	13	13	8	42	42	34.6	35.924	0	323.31	P67809;H0Y449;C9J5V9;Q9Y2T7	1143
A0A5F9ZHM4;P07195;A0A3B3IS95;C9J7H8;A8MW50	L-lactate dehydrogenase B chain;L-lactate dehydrogenase	LDHB	10951000000	259	28.6983	28.7163	29.058	28.751	28.8108	28.8138	28.9314	29.0639	29.1515	29.1397	29.1151	29.3925	29.0142	29.02	28.931	28.9588	28.9752	28.9775	29.084	28.9839	15	15	15	38.4	38.4	38.4	37.294	0	323.31	A0A5F9ZHM4;P07195;A0A3B3IS95;C9J7H8;A8MW50;F5H793	195
P61247;E9PFI5;D6RG13;H0Y8L7;H0Y9Y4;D6RAT0;D6RB09	40S ribosomal protein S3a	RPS3A	10927000000	194	28.7351	28.6618	28.9901	29.0243	28.5702	28.5613	28.9552	28.7245	28.0841	28.2089	28.5161	28.4474	28.9725	28.8598	29.1275	29.1682	28.6576	28.8418	28.874	29.1535	15	15	15	43.6	43.6	43.6	29.945	0	273.56	P61247;E9PFI5;D6RG13;H0Y8L7;H0Y9Y4;D6RAT0;D6RB09;D6RI02;D6RAS7;D6R9B6;D6RED7;D6RGE0	1086
P23526;P23526-2	Adenosylhomocysteinase	AHCY	10883000000	308	28.9812	28.9132	29.1209	28.9306	29.146	29.0226	29.1131	29.0483	29.5719	29.5124	29.0908	29.5495	28.7623	28.7435	28.5264	28.7904	28.962	28.9222	28.6946	28.7968	16	16	16	38.7	38.7	38.7	47.716	0	323.31	P23526;P23526-2	912
M0QZC5;P62280	40S ribosomal protein S11	RPS11	10483000000	94	29.1047	29.0473	29.114	28.9445	29.1681	28.866	28.9083	28.7577	28.7322	28.5186	28.2671	28.7103	29.2828	29.2018	29.1898	29.1268	28.896	28.6544	28.7743	29.0537	9	9	9	39	39	39	13.997	0	27.597	M0QZC5;P62280;M0R1H6;M0R1H5	655
P00338;P00338-4;P00338-3;P00338-5;P00338-2;F5GYU2;F5GXY2	L-lactate dehydrogenase A chain	LDHA	10294000000	210	28.795	28.668	28.8747	28.77	28.7075	28.7015	28.8431	29.0061	29.1886	29.2573	29.1705	29.1936	29.0112	28.7456	28.878	28.9328	29.0123	29.1767	29.185	28.9293	15	15	15	35.2	35.2	35.2	36.688	0	314.93	P00338;P00338-4;P00338-3;P00338-5;P00338-2;F5GYU2;F5GXY2;F5GXH2;F5H5J4;F5H6W8;F5GZQ4;F5H8H6;F5GXC7;F5GWW2;F5GXU1	767
P13639	Elongation factor 2	EEF2	9973000000	320	28.7876	28.6556	28.8993	28.9552	28.7924	28.7586	28.8461	28.9307	28.8297	28.7591	28.7065	28.8937	28.9908	28.9383	28.9582	28.9255	29.0437	28.8685	28.9083	28.7769	27	27	26	34.5	34.5	33.3	95.337	0	178.38	P13639	858
O76021;J3QSV6;O76021-2;I3L3U9	Ribosomal L1 domain-containing protein 1	RSL1D1	9493500000	260	29.0511	29.1708	29.0755	29.0146	28.7997	28.8229	28.7155	28.7412	27.8753	27.9568	27.8448	27.9602	28.9979	28.9434	29.156	29.0199	28.5435	28.9017	28.8189	28.9	22	22	22	43.5	43.5	43.5	54.972	0	323.31	O76021;J3QSV6;O76021-2;I3L3U9;I3L3C4;I3L234;J3KPU7;I3L2F2;I3L4T8;I3L1Y4;I3L1A3	741
P49207	60S ribosomal protein L34	RPL34	9417600000	77	29.079	29.0537	29.2169	28.7122	28.987	28.9455	28.8948	28.8026	28.5061	28.4388	28.3173	28.3336	29.0076	29.1263	29.0558	29.0061	28.7252	28.6714	28.524	28.7737	5	5	5	22.2	22.2	22.2	13.293	0	36.916	P49207	1021
J3KTA4;P17844;P17844-2;A0A7I2V507;A0A7I2V2S0;A0A0G2JLI4;A0A7I2V5F5	Probable ATP-dependent RNA helicase DDX5	DDX5	9328000000	293	28.6148	28.7842	28.8248	28.6607	28.753	28.7242	28.6476	28.7617	28.8474	29.0293	28.7149	28.7833	28.9443	28.6225	28.8083	29.098	28.7442	28.5892	28.7819	28.7711	22	22	17	40.1	40.1	32.9	69.086	0	321.35	J3KTA4;P17844;P17844-2;A0A7I2V507;A0A7I2V2S0;A0A0G2JLI4;A0A7I2V5F5;J3QSF1;J3KRZ1;J3QRQ7;J3KTQ4;J3QR02;X6RLV5;J3QRN5;J3QKN9;J3QLG9;J3QR62	631
D6RAN4;P32969;A0A2R8Y5Y7;H0Y9V9	60S ribosomal protein L9	RPL9	9123000000	141	28.9309	28.7221	28.8263	29.0144	28.2135	28.8268	28.717	28.9003	28.5972	28.5751	28.3742	28.5159	28.7611	28.7579	28.8385	28.8506	28.5082	28.6465	28.8072	28.4946	8	8	8	55.8	55.8	55.8	20.775	0	323.31	D6RAN4;P32969;A0A2R8Y5Y7;H0Y9V9;H0Y9R4	429
O43390;O43390-3;B4DT28;A0A6Q8PH35;A0A6Q8PEX7;A0A6Q8PH31	Heterogeneous nuclear ribonucleoprotein R	HNRNPR	9111400000	348	28.7156	28.9839	28.5268	28.4113	28.4576	28.6222	28.765	28.2708	28.8098	28.8609	28.8822	29.7268	28.5216	29.3277	29.311	28.528	28.0598	28.3759	28.6138	28.4127	21	21	2	38.4	38.4	2.8	70.942	0	323.31	O43390;O43390-3;B4DT28;A0A6Q8PH35;A0A6Q8PEX7;A0A6Q8PH31;A0A6Q8PHG0;A0A286YEZ8;A0A7I2V2F0	698
O75367-2;O75367-3;O75367	Core histone macro-H2A.1	H2AFY	8937400000	171	28.441	28.5024	28.4579	28.4693	28.3424	28.3877	28.1232	28.2495	28.7993	29.067	28.7813	28.9023	29.2632	29.0668	29.2435	29.2207	28.8832	28.7081	29.0863	29.0288	11	11	9	37.4	37.4	30.4	39.183	0	323.31	O75367-2;O75367-3;O75367;D6RCF2;B4DJC3	725
Q14315;Q14315-2	Filamin-C	FLNC	8800400000	783	28.5108	28.7431	28.7406	28.5725	28.7529	28.5683	28.8173	28.7139	29.0319	28.8995	28.82	28.9278	28.5485	28.4664	28.3985	28.4608	29.0579	28.9723	28.848	29.0052	65	60	59	32.1	30	29.4	291.02	0	323.31	Q14315;Q14315-2	1246
P62081;B5MCP9	40S ribosomal protein S7	RPS7	8729700000	135	28.2205	28.2264	28.7013	28.6929	28.1842	28.3099	28.5635	28.6129	28.0349	28.5134	28.2534	28.3213	28.4847	28.5311	28.3765	28.6593	28.2001	28.3588	28.5333	28.6054	8	8	2	52.1	52.1	11.9	22.127	0	304.71	P62081;B5MCP9	1101
Q5JP53;P07437;Q5ST81	Tubulin beta chain	TUBB	8514400000	142	28.0263	28.1605	28.3522	28.3021	28.4821	28.4896	28.4563	28.4528	28.7995	28.8212	28.5055	29.001	28.3196	28.5672	28.3183	28.3485	28.4518	28.5184	28.493	28.4419	17	5	4	52.3	20.2	16.7	47.766	0	263.22	Q5JP53;P07437;Q5ST81	809
P12956;B1AHC9;P12956-2	X-ray repair cross-complementing protein 6	XRCC6	8278700000	387	28.4176	28.4687	28.6159	28.6854	28.4723	28.3747	28.3983	28.4765	28.7323	28.7489	28.4032	28.7856	28.6108	28.5464	28.671	28.5995	28.6238	28.3211	28.6008	28.52	27	27	27	49.4	49.4	49.4	69.842	0	323.31	P12956;B1AHC9;P12956-2	855
P14866;M0QXS5;A0A3B3ITJ4;P14866-2	Heterogeneous nuclear ribonucleoprotein L	HNRNPL	8176400000	305	28.2729	28.4133	28.2369	28.4264	28.4297	28.2662	28.5644	28.437	28.8682	28.9202	28.7829	28.9459	28.4926	28.5206	28.4862	28.524	28.3878	28.2545	28.1694	28.4809	14	14	14	36.3	36.3	36.3	64.132	0	323.31	P14866;M0QXS5;A0A3B3ITJ4;P14866-2;M0QYT0;M0R076;M0R1W6;B4DVF8;M0QYL7	863
P84077;P61204;F5H423;F5H0C7;P61204-2	ADP-ribosylation factor 1;ADP-ribosylation factor 3	ARF1;ARF3	8175700000	181	28.2408	28.2442	28.2673	28.1613	28.3866	28.4242	28.5894	28.5349	28.6891	29.0163	28.8692	29.0193	28.212	28.1315	28.406	28.5759	28.2954	28.6569	28.513	28.6733	9	9	4	58.6	58.6	29.8	20.697	0	323.31	P84077;P61204;F5H423;F5H0C7;P61204-2;H0YGG7;F5H1V1;F5H6T5;F8WDB3	1082
A0A087WVQ6;Q00610-2;Q00610	Clathrin heavy chain;Clathrin heavy chain 1	CLTC	7732700000	568	28.5692	28.559	28.5752	28.6324	28.8006	28.7458	28.7245	28.8313	28.3556	28.5129	28.4796	28.5073	28.2618	28.1146	28.2077	28.1528	28.3362	28.3512	28.3827	28.3879	47	47	47	37.1	37.1	37.1	192.06	0	323.31	A0A087WVQ6;Q00610-2;Q00610;J3KS13;A0A087WX41;P53675-2;P53675;J3KSQ2;K7EJJ5;J3QL20;J3KRF5;F5H5N6	19
P46013;P46013-2	Antigen KI-67	MKI67	7622300000	643	28.4946	28.6839	28.4135	28.3887	28.4407	28.4683	28.3968	28.4187	28.6617	28.6681	28.6725	28.9671	28.5425	28.8498	28.9428	28.895	26.9956	27.0936	27.6614	27.5466	70	70	70	30.4	30.4	30.4	358.69	0	323.31	P46013;P46013-2	1004
Q9Y3U8	60S ribosomal protein L36	RPL36	7387100000	113	28.4128	28.0959	27.7861	28.3723	28.1338	27.9381	27.9841	27.9215	27.5399	27.3685	28.0273	26.8997	28.4071	27.6414	28.0471	27.8952	27.9545	27.4958	27.6568	27.6578	4	4	4	21	21	21	12.254	0	58.278	Q9Y3U8;J3KTD3;J3QSB5	1669
P07737;K7EJ44	Profilin-1	PFN1	7170400000	142	28.3918	28.3805	28.6257	28.4574	28.3699	28.2957	28.5645	28.5908	28.6331	28.8268	28.3426	28.4666	28.1046	27.8746	27.8967	27.9021	28.5439	28.4535	28.5586	28.3059	7	7	7	57.9	57.9	57.9	15.054	0	150.77	P07737;K7EJ44;I3L3D5;CON__P02584	810
Q5SSJ5;Q5SSJ5-2;Q5SSJ5-3;B0QZK4;Q5SWC8	Heterochromatin protein 1-binding protein 3	HP1BP3	6898100000	255	28.3893	28.5007	28.1466	28.1206	28.2411	28.1975	28.0078	28.0081	28.1785	28.1164	28.2196	28.2322	28.5101	28.6973	28.6799	28.642	27.9886	28.1003	28.3192	28.2978	20	20	20	39.8	39.8	39.8	61.206	0	226.73	Q5SSJ5;Q5SSJ5-2;Q5SSJ5-3;B0QZK4;Q5SWC8;B0QZK9;B0QZK8;Q5SSJ5-5	1318
P62244;I3L3P7;I3L246;H3BN98	40S ribosomal protein S15a	RPS15A	6620600000	94	27.8426	28.1108	28.3171	27.8425	27.9196	27.9699	28.0779	27.9709	28.2192	28.6872	28.7752	28.6893	28.3643	28.0768	27.905	28.2847	28.1665	28.3557	28.1269	28.1808	5	5	5	45.4	45.4	45.4	14.839	0	74.674	P62244;I3L3P7;I3L246;H3BN98;H3BV27;H3BT37;I3L303;H3BVC7	1105
P11142;E9PKE3;P11142-2;E9PNE6;E9PN89;A8K7Q2	Heat shock cognate 71 kDa protein	HSPA8	6123400000	271	28.0344	27.8244	27.975	28.2074	28.3083	28.1332	28.1653	27.9724	28.4578	28.3101	28.2445	28.236	28.1537	28.2091	28.0469	28.1094	28.0054	28.2795	28.2663	28.3199	18	18	13	33.7	33.7	25.4	70.897	0	268.04	P11142;E9PKE3;P11142-2;E9PNE6;E9PN89;A8K7Q2;E9PLF4;E9PQQ4;E9PQK7;E9PK54;P54652;E9PPY6;E9PI65;E9PN25;E9PS65;E9PM13	840
Q02539	Histone H1.1	HIST1H1A	6097400000	113	27.8901	27.3218	27.6774	27.5134	28.0605	28.3275	27.7458	27.7555	29.441	29.5634	29.2345	29.7475	27.9275	27.9024	28.1802	28.2845	27.1625	27.3486	27.5726	27.5834	12	7	7	44.2	29.8	29.8	21.842	0	65.752	Q02539	1174
P11387;A0A7P0T852	DNA topoisomerase 1	TOP1	5989500000	243	28.3413	28.0556	28.1582	28.2449	28.2236	28.2467	28.1572	28.1218	28.333	28.5409	28.3955	28.3014	27.6451	27.5681	27.5349	27.5723	28.4312	28.4622	28.5215	28.6063	22	22	22	30.2	30.2	30.2	90.725	0	121.36	P11387;A0A7P0T852;Q969P6-2;Q969P6;E5RIC7;E5RJ95;A0A7P0T9R7;E5RFS0;E5RJ33;H0YBR3;H0YAR3;H0YC03;E5RGE7;E5RGR4;E5RFE3;E5RGR2	845
Q08211	ATP-dependent RNA helicase A	DHX9	5983100000	372	28.1386	28.2691	28.2374	28.3264	28.1354	28.0883	28.074	28.2067	28.0591	28.0537	27.9202	28.1917	28.2084	28.2292	28.2217	28.2433	28.0544	27.9413	28.1445	28.0365	29	29	29	28	28	28	140.96	0	323.31	Q08211;Q08211-2	1193
E7END7;P62820;P62820-2	Ras-related protein Rab-1A	RAB1A	5982700000	133	28.0209	27.973	28.0492	28.0197	27.9743	28.1945	28.0213	28.1584	28.4054	28.4546	28.7054	28.4387	27.8302	27.7578	27.7584	27.8679	28.1643	27.9773	27.9973	28.0038	10	10	6	63	63	38.2	19.018	0	233.53	E7END7;P62820;P62820-2;P62820-3	451
Q8TDN6	Ribosome biogenesis protein BRX1 homolog	BRIX1	5845800000	159	28.3522	28.463	28.1314	28.3226	27.9966	28.18	28.1466	28.2372	27.1095	27.8207	27.3975	27.2138	28.0999	27.988	28.2928	28.1111	28.4231	28.3282	28.1387	28.312	14	14	14	48.2	48.2	48.2	41.401	0	280.62	Q8TDN6	1417
P46087;P46087-4;P46087-2;P46087-3	Probable 28S rRNA (cytosine(4447)-C(5))-methyltransferase	NOP2	5744900000	290	28.1815	28.2085	28.1485	28.0172	27.9762	27.8835	27.9528	27.8823	28.216	28.1274	28.1705	28.3392	28.0466	28.1532	28.1783	28.0815	28.076	28.2833	28.2766	28.2209	23	23	23	33.1	33.1	33.1	89.301	0	323.31	P46087;P46087-4;P46087-2;P46087-3;F5GWB7;F5H709;F5H5X6;F5H359;F5GYR3;F5H8G6	1006
E9PP21;P21291;E9PS42;E9PND2	Cysteine and glycine-rich protein 1	CSRP1	5515200000	91	28.1445	28.4575	28.1225	28.3811	28.2504	27.8897	28.1978	27.9743	28.0759	27.674	27.762	27.6679	27.8514	27.7515	27.8089	28.1819	28.0747	28.2554	28.1784	28.1877	5	5	5	38.1	38.1	38.1	16.94	0	180.41	E9PP21;P21291;E9PS42;E9PND2;A0A087X134	500
E9PKG1;Q99873-2;Q99873-3;Q99873;E9PQ98;E9PIX6;E9PNR9;H0YDE4;Q99873-5	Protein arginine N-methyltransferase 1	PRMT1	5447700000	162	28.22	28.0729	28.1369	28.0909	28.4082	28.373	28.1874	27.9938	28.598	28.589	28.2018	28.4668	27.3166	27.1413	27.0182	27.1259	28.4856	28.1626	28.1116	28.0563	10	10	10	31.4	31.4	31.4	37.709	0	127.08	E9PKG1;Q99873-2;Q99873-3;Q99873;E9PQ98;E9PIX6;E9PNR9;H0YDE4;Q99873-5;E9PMZ2;E9PMW9;Q9NR22-2;Q9NR22	494
P62807;O60814;P57053	Histone H2B type 1-C/E/F/G/I;Histone H2B type 1-K;Histone H2B type F-S	HIST1H2BC;HIST1H2BK;H2BFS	5414000000	41	27.9805	27.8632	28.1075	28.1162	28.0192	27.9465	27.8938	27.8179	28.075	28.1432	28.1059	28.4934	28.2127	27.6674	28.3877	27.8608	27.426	27.4588	27.8435	27.8611	9	2	0	61.1	7.9	0	13.906	0	16.454	P62807;O60814;P57053	717
H7C2W9;C9JU56;B7Z4E3;B7Z4C8;P62899-3;P62899;P62899-2;B8ZZK4	60S ribosomal protein L31	RPL31	5276600000	54	28.2923	28.0857	28.264	27.9879	28.2904	28.153	27.8066	27.7696	27.4293	27.4239	27.4894	27.5714	28.316	27.7956	28.0976	28.3357	27.5392	27.8344	27.9091	28.0663	5	5	5	36.1	36.1	36.1	12.701	0	96.355	H7C2W9;C9JU56;B7Z4E3;B7Z4C8;P62899-3;P62899;P62899-2;B8ZZK4	328
Q8IY13;H7BZ65;Q53RD9-4;Q53RD9-3;Q53RD9-2;Q53RD9	Fibulin-7	FBLN7	5185400000	34	26.5465	26.7697	27.145	26.8287	26.8115	26.5506	26.911	22.4633	27.1656	27.142	27.5855	22.5462	26.5177	26.9691	27.1623	27.4411	26.8471	27.1618	27.352	27.1273	1	1	1	2.7	2.7	2.7	28.038	0.001906	1.6911	Q8IY13;H7BZ65;Q53RD9-4;Q53RD9-3;Q53RD9-2;Q53RD9	606
Q9NVP1	ATP-dependent RNA helicase DDX18	DDX18	5078300000	331	27.9473	27.8729	28.0942	28.0951	27.9272	27.9439	27.8616	27.9188	27.3616	27.5177	27.3269	27.5001	27.6069	27.645	27.7516	27.6852	27.5455	27.7517	27.905	27.77	19	19	19	40.4	40.4	40.4	75.406	0	323.31	Q9NVP1;H7C452	1583
Q59GN2;P62891	Putative 60S ribosomal protein L39-like 5;60S ribosomal protein L39	RPL39P5;RPL39	5068300000	28	28.57	28.1425	27.6936	27.6279	28.2392	28.8103	27.7177	27.7854	28.3615	28.8422	27.5083	27.578	28.3815	22.4563	27.83	27.5635	27.8174	27.7916	27.5424	27.4577	2	2	2	19.6	19.6	19.6	6.3225	0	17.188	Q59GN2;P62891	1129
H0Y5B4;H7BZ11;J3KQN4;P83881;H7BY91;H0Y3V9	60S ribosomal protein L36a	RPL36A;RPL36A-HNRNPH2	4890700000	79	28.1593	28.1096	27.9453	27.9329	28.0856	27.8857	27.7558	27.7336	27.7931	27.6672	27.6429	27.4368	28.0628	28.0554	28.0716	28.252	27.6234	27.5764	27.7104	28.0982	5	5	2	28.6	28.6	8.9	13.228	0	14.82	H0Y5B4;H7BZ11;J3KQN4;P83881;H7BY91;H0Y3V9;R4GN19	570
Q96AC1-2;Q96AC1;Q96AC1-3;H0YJ34;A0A0U1RRM8	Fermitin family homolog 2	FERMT2	4874300000	294	27.6699	27.6149	27.6394	27.5362	27.3818	27.5486	27.4894	27.5015	27.5772	27.5479	27.6975	27.3985	28.0375	27.9981	27.9438	28.0883	27.9511	28.1441	28.0259	28.0334	21	21	21	42.5	42.5	42.5	72.397	0	323.31	Q96AC1-2;Q96AC1;Q96AC1-3;H0YJ34;A0A0U1RRM8;G3V3J0;H0YJB6;G3V5R2;G3V281;G3V1L6;Q9BQL6-4;Q9BQL6-2;Q9BQL6	1445
Q13151	Heterogeneous nuclear ribonucleoprotein A0	HNRNPA0	4830100000	98	27.9506	28.1141	27.7049	27.6565	27.7684	27.9552	27.8034	27.598	28.0343	28.1249	28.0484	28.2632	27.7151	28.1847	28.0618	27.99	27.5464	27.7513	27.7883	27.8899	7	7	7	32.5	32.5	32.5	30.84	0	144.98	Q13151	1216
Q14980;Q14980-2;A0A087WY61;Q14980-4;Q14980-3;H0YFY6	Nuclear mitotic apparatus protein 1	NUMA1	4694500000	362	27.7714	27.9714	27.3984	27.6863	27.6595	27.7103	27.6863	27.8571	27.5905	27.799	27.9417	28.1938	27.7996	28.0677	28.2107	28.11	25.8844	26.5631	26.9018	26.9085	43	43	43	29.4	29.4	29.4	238.26	0	323.31	Q14980;Q14980-2;A0A087WY61;Q14980-4;Q14980-3;H0YFY6;Q14980-5;F5H4J1;F5H6Y5;K4DIE0;F5H2F3;F5H3L6;F5H0Z7;F5H763;F5H1L0;F5GZW1;F5H7R5;F5H4Y4;F5GWA2;F5GWK2;F5H073;F5H068;F8W6T3	1259
Q06830;A0A0A0MSI0;A0A0A0MRQ5	Peroxiredoxin-1	PRDX1	4544700000	132	27.4667	27.6457	27.8867	27.5776	27.9631	27.8735	27.9747	28.268	27.9844	27.8197	27.7042	27.6808	27.6656	27.5858	27.524	27.4771	27.7055	27.3934	27.5386	27.5856	11	11	8	49.7	49.7	38.2	22.11	0	62.189	Q06830;A0A0A0MSI0;A0A0A0MRQ5	1190
B7Z6D5;Q96GQ7	Probable ATP-dependent RNA helicase DDX27	DDX27	4500200000	250	28.0883	27.9614	27.874	27.8417	27.8098	27.8802	27.6571	27.7128	27.4055	27.5429	27.2905	27.3415	27.7752	27.6687	27.7124	27.7984	27.7516	27.6782	27.8754	27.8268	20	20	20	27.5	27.5	27.5	86.604	0	73.766	B7Z6D5;Q96GQ7;A0A087X059;A0A087WYH5	330
P26639;P26639-2	Threonine--tRNA ligase, cytoplasmic	TARS	4479400000	247	27.8901	27.8556	27.7503	27.7883	27.7811	27.7172	27.845	27.8887	27.7347	27.6992	27.7122	27.6772	27.9411	27.5819	27.6901	27.6619	27.6982	27.3418	27.4079	27.3828	17	17	17	24.2	24.2	24.2	83.434	0	76.107	P26639;P26639-2;D6RCA5;D6R9F8;D6RDJ6;B7ZLP8;A2RTX5-2;A2RTX5	928
Q14697;Q14697-2;F5H6X6;E9PKU7	Neutral alpha-glucosidase AB	GANAB	4360600000	313	27.8705	27.7601	27.8473	27.6023	27.7764	27.7967	27.9754	27.6936	27.6515	27.9217	27.7226	27.8887	27.6775	27.672	27.7729	27.6524	27.6149	27.5735	27.5637	27.4659	25	25	25	31.4	31.4	31.4	106.87	0	247.56	Q14697;Q14697-2;F5H6X6;E9PKU7;E9PNH1	1257
A0A0C4DGS1;P39656-3;P39656;P39656-2	Dolichyl-diphosphooligosaccharide--protein glycosyltransferase 48 kDa subunit	DDOST	4323100000	170	27.6702	27.594	27.6417	27.7444	27.5794	27.6054	27.495	27.7704	27.3686	27.5283	27.3054	27.4	27.6931	27.5169	27.7037	27.6138	27.8701	27.7172	27.886	27.5294	15	15	15	50.8	50.8	50.8	48.799	0	323.31	A0A0C4DGS1;P39656-3;P39656;P39656-2;U3KQ84	94
P00387-2;P00387;P00387-3;B1AHF3	NADH-cytochrome b5 reductase 3;NADH-cytochrome b5 reductase 3 membrane-bound form;NADH-cytochrome b5 reductase 3 soluble form	CYB5R3	4283400000	142	27.4382	27.6645	27.5606	27.4325	27.7576	27.8121	27.6094	27.9657	27.8473	28.312	27.5347	28.1398	27.7144	27.6516	27.4546	27.6866	27.4797	27.2926	27.3458	27.1412	11	11	11	48.9	48.9	48.9	31.628	0	169.38	P00387-2;P00387;P00387-3;B1AHF3	770
Q9P2E9;A0A087WVV2;Q9P2E9-3;F8W7S5	Ribosome-binding protein 1	RRBP1	4255700000	335	27.7083	27.6425	27.4383	27.6786	27.6265	27.576	27.7673	27.7794	27.0755	27.0033	27.2958	27.1945	27.3692	27.5723	27.7385	27.5901	26.9224	26.9013	27.6322	27.7668	24	24	24	21.6	21.6	21.6	152.45	0	323.31	Q9P2E9;A0A087WVV2;Q9P2E9-3;F8W7S5;A2A2S5;A0A087WU26;H9KV85;E9PN67;C9J066;Q8N4C6-6;Q8N4C6-11;Q8N4C6-4;Q8N4C6-9;Q8N4C6-2;Q8N4C6;Q8N4C6-5;Q8N4C6-10;Q8N4C6-7	1614
Q13838;Q13838-2;Q5STU3;A0A0G2JJZ9;F6WLT2;A0A140T9X3;A0A140T996;F6S4E6;A0A0A0MT12;F6TRA5	Spliceosome RNA helicase DDX39B	DDX39B	4226200000	195	27.415	27.3577	27.2276	27.4215	27.39	27.4902	27.4661	27.4093	27.8776	27.8665	27.8196	27.8771	27.6059	27.435	27.611	27.4781	27.5695	27.4469	27.5475	27.3475	10	10	3	27.8	27.8	10.5	48.991	0	94.436	Q13838;Q13838-2;Q5STU3;A0A0G2JJZ9;F6WLT2;A0A140T9X3;A0A140T996;F6S4E6;A0A0A0MT12;F6TRA5;A0A140T9X9;H0Y400;F6QYI9;A0A0G2JJL7;K7EPJ3;F6R6M7;F6UJC5;A0A140TA18;A0A140T9L4;A0A140T973;A0A140T9K1;A0A140T9K2;K7ENP6;A0A0G2JHN7;A0A140T9N3;K7EL56;K7EIL8;F6U6E2;F6S2B7;F6SXL5;H0YCC6	1236
K7EJT5;K7EP65;K7EKS7;K7ELC4;K7EMH1;K7ERI7;P35268	60S ribosomal protein L22	RPL22	4224800000	25	27.6648	27.7882	27.7098	27.9179	27.6827	27.4178	27.754	27.5529	27.4709	27.5564	27.166	27.3007	27.9749	27.8627	27.8917	27.7817	27.6375	27.3992	27.7158	27.6168	2	2	2	51.1	51.1	51.1	5.0827	0	43.568	K7EJT5;K7EP65;K7EKS7;K7ELC4;K7EMH1;K7ERI7;P35268	641
O94776;O94776-2	Metastasis-associated protein MTA2	MTA2	4117600000	224	27.6988	27.7247	27.8511	27.7708	27.8692	27.76	27.6827	27.7554	27.2472	27.2588	27.2692	27.1781	27.7101	27.5478	27.5329	27.8265	27.3524	27.2958	27.4911	27.4644	23	23	20	39.4	39.4	34.7	75.022	0	244.91	O94776;O94776-2;E9PCS8;E7EQY4;F6RRE2;E7EV10;Q9BTC8-2;Q9BTC8	744
P33992;B1AHB1	DNA replication licensing factor MCM5;DNA helicase	MCM5	4089500000	233	27.7624	27.8391	27.8216	27.8271	27.6638	27.5692	27.7439	27.5563	27.0803	26.9151	27.1757	27.0678	27.4137	27.3975	27.4886	27.5582	27.4197	27.3296	27.2684	27.2513	27	27	27	48.1	48.1	48.1	82.285	0	211.2	P33992;B1AHB1;B1AHA9;B1AHB2;F8WFD7	967
Q00325-2;Q00325;F8VVM2	Phosphate carrier protein, mitochondrial	SLC25A3	4055700000	111	27.5847	27.2845	27.3083	27.5476	27.4881	27.6742	27.638	27.531	27.7522	27.698	27.7535	27.46	27.6836	27.679	27.8242	27.7506	27.5313	27.5314	27.4838	27.3414	9	9	9	23.8	23.8	23.8	39.958	0	56.536	Q00325-2;Q00325;F8VVM2;F8VZL5;F8VWR4;F8VWQ0	1161
H7C2Q8;Q99848	Probable rRNA-processing protein EBP2	EBNA1BP2	4032800000	172	27.8607	28.0023	27.8954	27.8383	27.746	27.7027	27.4899	27.5096	27.0405	27.1722	27.0445	26.8767	27.724	27.5688	27.767	27.7925	27.7118	27.5516	27.4997	27.6996	11	11	11	29.4	29.4	29.4	40.684	0	239.32	H7C2Q8;Q99848	607
A0A7I2V4J2;A0A7I2V5Y7;A0A7I2V535;Q15233;Q15233-2;A0A7I2V4K9;A0A7I2V4N2;A0A7I2V464;A0A7P0MRW0;H7C367;C9JYS8	Non-POU domain-containing octamer-binding protein	NONO	4014900000	211	27.3759	27.7529	27.607	27.6055	27.2166	27.0686	27.4417	27.4191	27.3093	27.5271	27.287	27.5337	27.6815	27.683	27.8007	27.5593	27.1358	26.8122	26.7417	26.949	12	12	12	28.4	28.4	28.4	53.818	0	90.001	A0A7I2V4J2;A0A7I2V5Y7;A0A7I2V535;Q15233;Q15233-2;A0A7I2V4K9;A0A7I2V4N2;A0A7I2V464;A0A7P0MRW0;H7C367;C9JYS8;C9IZL7;C9J4X2;A0A7I2YQK8	241
Q5VVC8;P62913-2;P62913	60S ribosomal protein L11	RPL11	3988400000	45	27.5512	27.4692	27.4552	27.3313	28.0304	27.5043	27.6559	28.0544	27.7934	27.9441	28.1994	27.6029	28.2692	27.0626	27.7838	27.7593	27.6622	27.2735	26.6152	27.4351	5	5	5	27.5	27.5	27.5	19.024	0	132.24	Q5VVC8;P62913-2;P62913	1131
A0A2R8Y811;P62263;E5RH77	40S ribosomal protein S14	RPS14	3981100000	112	27.2424	27.4123	27.5074	27.5633	27.3562	27.191	27.1781	27.4493	27.3298	27.3266	27.4297	27.3253	27.7856	27.221	27.5885	27.6914	27.5782	27.2642	27.269	27.701	7	7	7	40	40	40	16.159	0	84.225	A0A2R8Y811;P62263;E5RH77	150
Q8IY81	pre-rRNA processing protein FTSJ3	FTSJ3	3953600000	253	27.4624	27.4968	27.662	27.5288	27.6703	27.5435	27.3359	27.5414	27.4068	27.2241	26.9788	27.4282	27.4372	27.3942	27.5232	27.5454	27.2946	27.2832	27.4686	27.4975	22	22	22	31.8	31.8	31.8	96.557	0	323.31	Q8IY81;J3KS36;J3QRS5;J3QR05;J3KS74;J3QSE2	1387
A0A1W2PNV4;E9PF58		ARPC1A	3900300000	182	27.6319	27.8111	27.7036	27.398	27.5433	27.5879	27.5385	27.5029	27.439	27.3423	27.2083	27.3043	27.6451	27.5467	27.5282	27.6541	27.9298	27.596	27.5973	27.6947	16	16	0	26	26	0	75.872	0	97.226	A0A1W2PNV4;E9PF58;C9JEY1;C9K057;F8VXW2;C9JTT6;C9JBJ7	130
O75683	Surfeit locus protein 6	SURF6	3894600000	104	27.911	27.4581	27.0897	27.4717	27.8811	28.2685	27.2082	27.3031	27.5855	26.9244	27.2587	27.5829	27.5757	27.0361	27.3691	27.3079	27.1753	27.8124	27.7391	28.4652	9	9	9	27.1	27.1	27.1	41.45	0	323.31	O75683	736
P11388;P11388-2;P11388-3;P11388-4	DNA topoisomerase 2-alpha	TOP2A	3885400000	332	27.2181	27.4178	27.5176	27.5071	27.2191	27.3056	27.2728	27.3324	27.2294	27.5661	27.6453	27.7781	27.5851	27.7472	27.7914	27.8385	27.3187	27.4468	27.3332	27.3419	33	33	23	27.6	27.6	20.9	174.38	0	296.01	P11388;P11388-2;P11388-3;P11388-4;J3KTB7	846
A0A0D9SFB3;A0A2R8YF78;A0A0D9SG12;A0A2R8YFS5;A0A2R8Y4A4;A0A0D9SF53;O00571;A0A2R8Y5G6;F6S8Q4;A0A2R8YCW1;A0A2R8YFR4;A0A2U3TZJ9;A0A2R8Y645;O00571-2;A0A2R8YDT5;A0A2R8Y7T2;A0A2R8YDH3;O15523-2;O15523	ATP-dependent RNA helicase DDX3X;ATP-dependent RNA helicase DDX3Y	DDX3X;DDX3Y	3881000000	235	27.3856	27.4985	27.6387	27.5306	27.3195	27.6898	27.5005	27.5935	27.6238	27.904	27.3509	27.8188	27.4573	27.6187	27.4021	27.5155	27.5528	27.5656	27.6432	27.608	19	18	18	40	38.3	38.3	70.839	0	323.31	A0A0D9SFB3;A0A2R8YF78;A0A0D9SG12;A0A2R8YFS5;A0A2R8Y4A4;A0A0D9SF53;O00571;A0A2R8Y5G6;F6S8Q4;A0A2R8YCW1;A0A2R8YFR4;A0A2U3TZJ9;A0A2R8Y645;O00571-2;A0A2R8YDT5;A0A2R8Y7T2;A0A2R8YDH3;O15523-2;O15523;A0A0J9YVQ7;A0A087WVZ1;A0A2R8YCU0;A0A2R8Y650;O15523-3;A0A087WX09;C9J8G5;C9J081;A0A2R8Y770;A0A2R8Y4D2;A0A2R8YF89	98
O75083;O75083-3;D6RD66	WD repeat-containing protein 1	WDR1	3848600000	258	27.2618	27.2703	27.0147	27.1197	27.2609	27.2406	27.2905	27.2793	27.1637	27.3525	27.1674	27.249	27.8548	27.6833	27.6723	27.6787	28.3036	28.3404	28.2301	28.192	19	19	19	41.1	41.1	41.1	66.193	0	323.31	O75083;O75083-3;D6RD66	720
O95793-2;O95793;Q5JW30;O95793-3	Double-stranded RNA-binding protein Staufen homolog 1	STAU1	3825300000	235	27.8221	27.6927	27.7408	27.6776	27.7175	27.4397	27.3673	27.3873	27.4521	27.344	27.3837	27.3387	27.4527	27.3696	27.5194	27.4159	27.4923	27.5099	27.5136	27.5652	19	19	17	43.3	43.3	40.3	54.933	0	323.31	O95793-2;O95793;Q5JW30;O95793-3;Q5JW28;F6UDC6	760
B1AK88;P47756-2;B1AK87;P47756	F-actin-capping protein subunit beta	CAPZB	3765700000	192	27.331	27.3296	27.4927	27.4598	27.3719	27.379	27.2756	27.4623	27.4518	27.552	27.4562	27.6318	27.4997	27.5079	27.3986	27.3291	27.4866	27.3236	27.5721	27.5011	15	15	15	32.6	32.6	32.6	33.781	0	246.9	B1AK88;P47756-2;B1AK87;P47756;B1AK85;A0A6I8PRV6;A0A6I8PIN8	302
Q1KMD3;H3BQZ7	Heterogeneous nuclear ribonucleoprotein U-like protein 2	HNRNPUL2;HNRNPUL2-BSCL2	3748900000	130	27.7112	27.8034	27.7624	27.5866	27.4486	27.9407	27.4845	27.4884	27.1906	27.159	26.8466	27.1849	27.537	27.5132	27.6679	27.4728	27.219	27.247	27.4733	27.2386	13	13	13	18.5	18.5	18.5	85.104	0	94.681	Q1KMD3;H3BQZ7	1294
P46063	ATP-dependent DNA helicase Q1	RECQL	3703900000	223	27.477	27.24	27.492	27.3718	27.2288	27.271	27.3989	27.4101	26.728	27.1851	27.0766	27.1922	27.4053	27.2468	27.0065	27.3421	27.2868	27.1771	27.1987	27.3305	16	16	16	29.6	29.6	29.6	73.457	0	319.63	P46063;F8WA66;F8WD97;F5H2L2;F5H4P4;F5H3W0	1005
Q9HB71;Q9HB71-3	Calcyclin-binding protein	CACYBP	3694700000	132	27.2855	27.1847	27.2354	27.1637	27.3558	27.3017	27.3548	27.5901	27.7738	28.0595	27.8716	28.0725	27.2613	27.2073	27.395	27.3659	27.2599	27.3558	27.5149	27.1933	10	10	10	49.6	49.6	49.6	26.21	0	230.71	Q9HB71;Q9HB71-3;B2ZWH1;Q9HB71-2	1558
A0A7I2YQU2;A0A7I2V685;A0A7I2V640;A0A7P0MRT9;A0A7I2V2M3;A0A7I2V3N2;A0A7I2V607;A0A7I2YQF8;A0A7I2V613;A0A7I2YQI2;Q13347;A0A7I2V5V8;A0A7I2V3U3;A0A7I2V4C2;Q5TFK1;A0A7I2YQI6;A0A7I2V3K6;A0A7I2V4S8;A0A7I2YQT9;A0A7I2YQC8;A0A7I2YQP9	Eukaryotic translation initiation factor 3 subunit I	EIF3I	3667200000	156	27.2736	27.3791	26.9384	27.4017	27.4683	27.364	27.2274	27.1492	28.094	27.8668	27.7579	27.7551	27.4352	27.0135	27.3135	27.3258	27.5878	27.415	27.7852	27.5348	10	10	10	49.5	49.5	49.5	30.922	0	267.44	A0A7I2YQU2;A0A7I2V685;A0A7I2V640;A0A7P0MRT9;A0A7I2V2M3;A0A7I2V3N2;A0A7I2V607;A0A7I2YQF8;A0A7I2V613;A0A7I2YQI2;Q13347;A0A7I2V5V8;A0A7I2V3U3;A0A7I2V4C2;Q5TFK1;A0A7I2YQI6;A0A7I2V3K6;A0A7I2V4S8;A0A7I2YQT9;A0A7I2YQC8;A0A7I2YQP9;A0A7I2YQX4;A0A7I2V3T4;A0A7I2V5E4;A0A7I2YQN1;A0A7I2V391	227
Q9P258	Protein RCC2	RCC2	3641300000	194	27.5033	27.6782	27.5369	27.3632	27.4704	27.5724	27.3873	27.3703	27.4896	27.664	27.3574	27.5173	27.3415	27.0361	27.2134	27.198	27.9	27.6572	27.8644	27.8166	14	14	14	36.8	36.8	36.8	56.084	0	238.07	Q9P258	1611
P60842;J3KT12;P60842-2;J3QS69;J3KTB5;J3QL43;J3QR64;J3KSZ0;E7EQG2;Q14240;Q14240-2	Eukaryotic initiation factor 4A-I;Eukaryotic initiation factor 4A-II;Eukaryotic initiation factor 4A-II, N-terminally processed	EIF4A1;EIF4A2	3603900000	309	26.9911	27.1064	27.332	27.3073	27.0591	27.0351	27.1964	27.1762	27.3448	27.3454	27.4518	27.3823	27.2772	27.1078	27.2164	26.9315	27.342	27.4661	27.3078	27.3637	21	21	16	48.3	48.3	42.1	46.153	0	197.13	P60842;J3KT12;P60842-2;J3QS69;J3KTB5;J3QL43;J3QR64;J3KSZ0;E7EQG2;Q14240;Q14240-2;J3QLN6;J3KTN0;J3QKZ9;J3KS25;J3KSN7;J3KT04;J3KS93;E7EMV8;J3QL52	1072
P12814-2;P12814;P12814-3;P12814-4;A0A7I2V4Y4;H9KV75	Alpha-actinin-1	ACTN1	3591600000	331	27.3998	27.3059	27.464	27.4011	27.6182	27.3933	27.3881	27.6869	27.5376	27.6252	27.4221	27.6816	27.0047	26.9809	26.7346	26.8493	27.6814	27.656	27.702	27.3863	27	27	18	37.3	37.3	25.7	102.71	0	323.31	P12814-2;P12814;P12814-3;P12814-4;A0A7I2V4Y4;H9KV75;H7C5W8;G3V2N5;H0YJ11;G3V2W4;H0YJW3;A0A494C1A0;P35609-2;P35609;G3V5M4;G3V2X9;A0A494C060;G3V2E8;A0A087WSZ2;Q08043;G3V380;A0A494C033;A0A494C166;A0A494C031;A0A494C0Q3	853
P22087;M0QXL5;M0R0P1;M0R299;M0R2Q4	rRNA 2-O-methyltransferase fibrillarin	FBL	3571800000	193	27.2622	27.3436	27.5168	27.3575	27.1784	27.3416	27.2927	27.345	27.3728	27.2135	27.3276	27.4501	27.3284	26.9612	27.3187	27.2609	27.1648	27.3675	27.5359	27.4213	11	11	9	45.5	45.5	42.1	33.784	0	253.19	P22087;M0QXL5;M0R0P1;M0R299;M0R2Q4;M0R2U2;M0R1H0;M0R2B0;M0QXC9	903
P14868;P14868-2	Aspartate--tRNA ligase, cytoplasmic	DARS	3483400000	266	27.3248	27.3684	27.3969	27.4036	27.3019	27.2051	27.4328	27.339	27.4385	27.3311	27.2117	27.3999	27.5589	27.5469	27.566	27.4907	27.3777	27.3285	27.2143	27.349	16	16	16	36.1	36.1	36.1	57.136	0	163.76	P14868;P14868-2;C9J7S3;C9JLC1;C9JQM9;H7C278;H7BZ35	864
P62829;J3KTJ3;C9JD32;J3KT29	60S ribosomal protein L23	RPL23	3476800000	89	27.0989	27.129	27.5166	27.3248	27.3671	27.121	27.1197	27.3337	27.1864	26.9628	27.2879	27.3484	27.5235	27.4576	27.3773	27.6684	27.126	26.9025	27.0397	27.0193	6	6	6	36.4	36.4	36.4	14.865	0	35.175	P62829;J3KTJ3;C9JD32;J3KT29;J3QQT9;B9ZVP7	1123
Q6P2Q9	Pre-mRNA-processing-splicing factor 8	PRPF8	3475800000	336	27.4315	27.4322	27.4596	27.6221	27.6006	27.1706	27.3805	27.3778	27.1584	27.2479	27.2096	27.1319	27.0895	27.1744	27.2657	27.1801	27.1066	27.1002	27.1716	27.2709	46	46	46	23.4	23.4	23.4	273.6	0	323.31	Q6P2Q9;I3L0J9;I3L3Z8;I3L1T8	1343
J3QT28;O43684-2;O43684	Mitotic checkpoint protein BUB3	BUB3	3420300000	199	27.3823	27.2868	27.1575	27.1898	27.3923	27.3057	27.2064	27.3621	27.336	27.2871	27.171	27.3386	27.249	27.0913	27.2048	27.2458	27.2739	27.3008	27.2781	27.0373	10	10	10	40.6	40.6	40.6	31.703	0	202.51	J3QT28;O43684-2;O43684;J3QSX4	638
P21796;C9JI87	Voltage-dependent anion-selective channel protein 1	VDAC1	3417500000	161	27.1918	26.949	27.0314	27.2089	27.2256	27.1679	27.3895	27.4269	27.1315	27.3706	27.332	27.3575	27.4394	27.0932	27.3202	27.3029	27.0716	27.0618	27.063	26.7741	9	9	9	40.6	40.6	40.6	30.772	0	249.55	P21796;C9JI87	901
Q9P035;H3BS72;H3BPZ1;Q9P035-2	Very-long-chain (3R)-3-hydroxyacyl-CoA dehydratase 3	HACD3	3396300000	138	27.6043	27.5469	27.2908	27.3501	27.4343	27.485	27.4146	27.4081	26.9286	26.7917	26.8348	26.9719	27.3475	27.259	27.3572	27.2854	27.3842	27.3435	27.462	27.4216	11	11	11	32.3	32.3	32.3	43.159	0	229.59	Q9P035;H3BS72;H3BPZ1;Q9P035-2;H3BRL8;H3BMZ1	1609
Q9UKM9;Q5QPL9;Q9UKM9-2;Q5QPM1;Q5QPM0	RNA-binding protein Raly	RALY	3389500000	131	27.0699	26.9841	27.5123	27.2657	27.4791	27.0787	27.1376	27.3163	26.9426	26.9391	26.8155	27.1934	27.1652	27.0296	26.9898	27.3101	26.9426	26.7487	27.1978	27.3035	12	12	12	41.5	41.5	41.5	32.463	0	88.959	Q9UKM9;Q5QPL9;Q9UKM9-2;Q5QPM1;Q5QPM0;Q5QPM2	1632
F5H6E2;O00159-3;O00159;O00159-2	Unconventional myosin-Ic	MYO1C	3319100000	315	27.4339	27.499	27.5433	27.6018	27.3919	27.4805	27.4355	27.3854	26.9574	26.7529	26.7087	26.852	27.3872	27.3817	27.6282	27.2197	26.7127	26.5598	26.8806	26.642	30	30	29	33.7	33.7	33	118.99	0	259.36	F5H6E2;O00159-3;O00159;O00159-2;I3L501;I3L3Y6;I3L3F5;G3V342	519
Q9UIG0-2;Q9UIG0	Tyrosine-protein kinase BAZ1B	BAZ1B	3314000000	314	27.4871	27.3861	27.4057	27.3184	27.2858	27.4607	27.114	27.1956	26.914	27.1157	26.8169	26.7545	27.4451	27.535	27.4061	27.6579	27.0764	26.9721	27.2577	27.2848	28	28	28	22.9	22.9	22.9	170.45	0	323.31	Q9UIG0-2;Q9UIG0	1628
Q5H909;Q9UNF1-2;Q9UNF1;Q5H907	Melanoma-associated antigen D2	MAGED2	3254900000	210	27.5013	27.4731	27.5458	27.61	27.3618	27.3891	27.3098	27.3716	26.782	26.5664	26.6826	26.6639	26.8816	26.7446	26.9411	27.0327	27.1697	27.3466	27.4474	27.5218	16	16	16	36.1	36.1	36.1	63.138	0	323.31	Q5H909;Q9UNF1-2;Q9UNF1;Q5H907;A0A087X070;G5E9N2;Q12816-5;Q12816-2;Q12816-3;Q12816-4;Q12816;Q9Y5V3;Q9Y5V3-2	1312
P17987;E7EQR6;E7ERF2;F5H282	T-complex protein 1 subunit alpha	TCP1	3164300000	214	27.1968	27.2349	27.4461	27.5287	27.2127	27.2382	27.2326	27.2543	27.4475	27.4385	27.1027	27.2708	27.1902	27.1072	27.1805	27.1223	27.3658	27.2676	27.1227	27.0632	14	14	14	33.6	33.6	33.6	60.343	0	237.17	P17987;E7EQR6;E7ERF2;F5H282;F5H136;F5GZI8;F5H676;F5H726;F5GYL4;F5H7Y1;F5GZ03	882
P62873-2;P62873;B1AKQ8;F6X3N5;F6UT28	Guanine nucleotide-binding protein G(I)/G(S)/G(T) subunit beta-1	GNB1	3065400000	87	27.2543	27.4414	27.3393	27.3319	27.0776	27.0024	27.2962	27.1567	27.2459	27.0257	27.217	26.9684	27.2981	26.9754	27.4174	27.2251	27.187	27.2954	26.9961	27.2063	6	6	1	19	19	4.2	36.297	0	29.525	P62873-2;P62873;B1AKQ8;F6X3N5;F6UT28	1127
P13010	X-ray repair cross-complementing protein 5	XRCC5	3034000000	163	26.8355	26.9684	27.188	27.0515	27.0666	26.9614	27.191	27.2111	27.3061	27.4335	26.803	27.3933	27.2755	27.2216	27.3901	27.2794	26.9352	27.1972	27.1183	26.9203	17	17	17	29.1	29.1	29.1	82.704	0	288.1	P13010;C9JZ81;H7C0H9	856
P05783;F8VZY9	Keratin, type I cytoskeletal 18	KRT18	3000500000	178	27.0317	27.2301	27.3785	27.3126	26.9516	27.0576	27.1005	27.1473	26.1565	26.1994	26.0245	26.2897	27.1817	27.1048	27.2347	27.0123	27.2025	27.187	27.123	26.9483	19	19	18	55.3	55.3	53.3	48.057	0	323.31	P05783;F8VZY9;CON__P05784;CON__H-INV:HIT000015463	802
A0A6Q8PFK8;P04792;A0A6Q8PHJ6;A0A6Q8PGK1;A0A6Q8PFE7;A0A6Q8PF43;A0A6Q8PHA6;A0A6Q8PH65;A0A6Q8PGY2	Heat shock protein beta-1	HSPB1	2984700000	121	27.112	27.3743	27.2766	27.2083	27.2026	27.0515	27.2183	27.2277	27.2741	27.2176	27.0917	27.1868	27.4286	27.1141	26.9721	27.1114	27.157	26.7282	27.1384	26.8556	9	9	9	59.1	59.1	59.1	21.882	0	211.58	A0A6Q8PFK8;P04792;A0A6Q8PHJ6;A0A6Q8PGK1;A0A6Q8PFE7;A0A6Q8PF43;A0A6Q8PHA6;A0A6Q8PH65;A0A6Q8PGY2;C9J3N8	215
P04843;B7Z4L4	Dolichyl-diphosphooligosaccharide--protein glycosyltransferase subunit 1	RPN1	2974800000	258	27.0833	27.0609	27.1669	27.2585	27.1541	27.1506	27.2025	27.2723	27.1245	27.2215	26.9436	27.008	27.2683	26.9891	27.1265	27.1967	27.2708	27.2049	27.2864	27.075	23	23	23	48.9	48.9	48.9	68.569	0	119.25	P04843;B7Z4L4;F8WF32	791
P52597	Heterogeneous nuclear ribonucleoprotein F;Heterogeneous nuclear ribonucleoprotein F, N-terminally processed	HNRNPF	2962200000	120	26.9417	27.1666	27.37	27.3194	26.7979	26.7275	27.0006	27.1198	26.9533	27.1363	26.9396	27.3254	26.9934	27.2973	27.1504	27.3188	26.9042	27.3211	27.0141	26.9158	8	8	6	23.6	23.6	17.1	45.671	0	291.59	P52597;A0A1B0GW42	1047
Q9BZE4;Q9BZE4-2;Q9BZE4-3	Nucleolar GTP-binding protein 1	GTPBP4	2943600000	226	27.1567	27.3812	27.39	27.3507	27.0786	27.2172	27.2073	27.2085	26.8407	26.9641	26.6403	26.9337	27.1405	27.2878	27.1387	27.069	26.5218	26.7441	26.7702	26.7181	22	22	22	42.7	42.7	42.7	73.964	0	233.9	Q9BZE4;Q9BZE4-2;Q9BZE4-3;Q5T3R7	1527
H0YMW4;P07355;P07355-2;H0YMD0;H0YMU9;H0YN42;H0YKS4;H0YNB8;A6NMY6;H0YM50;H0YNP5;H0YL33;H0YN28;H0YMM1;A0A7I2V4P4	Annexin;Annexin A2;Putative annexin A2-like protein	ANXA2;ANXA2P2	2923900000	195	27.1193	26.9305	27.2349	27.2321	27.5322	27.3525	26.8598	27.1807	27.3791	27.1194	27.1967	27.3912	27.323	27.2001	26.8913	27.0613	27.1369	27.0288	26.9658	27.244	14	14	14	40.6	40.6	40.6	41.899	0	178.36	H0YMW4;P07355;P07355-2;H0YMD0;H0YMU9;H0YN42;H0YKS4;H0YNB8;A6NMY6;H0YM50;H0YNP5;H0YL33;H0YN28;H0YMM1;A0A7I2V4P4;H0YNA0;H0YKZ7;H0YLV6;H0YMT9;H0YKX9;H0YKL9;H0YKV8;H0YMD9;H0YKN4;H0YLE2	586
P43358	Melanoma-associated antigen 4	MAGEA4	2923300000	97	26.8695	26.793	26.7062	26.6102	27.0505	26.8716	26.4715	26.7206	28.0951	28.0991	27.9742	27.958	27.1063	26.6756	26.8906	26.7377	27.7192	27.5359	27.4714	27.5817	10	10	8	30.9	30.9	25.6	34.899	0	121.04	P43358;C9JZJ5;C9J9C2;C9JK50;C9JIR1;P43361;P43363;P43362;Q3SYA6;Q8TD91-2;A0A0A0MSA3;O60732-2;A2A368;A8MXT2;Q96M61;O15480	1000
O15371-2;O15371-3;O15371;B0QYA5	Eukaryotic translation initiation factor 3 subunit D	EIF3D	2906400000	141	27.1373	27.2349	27.111	27.1627	26.9704	27.1833	26.8887	26.6778	26.8603	27.0274	26.5132	27.0922	27.2133	27.1708	27.0272	27.1346	27.4047	27.0479	27.129	27.2729	11	11	11	23.8	23.8	23.8	58.14	0	144.59	O15371-2;O15371-3;O15371;B0QYA5;B0QYA6;B0QYA4;B0QYA8;A0A0D9SGB5	690
P62269	40S ribosomal protein S18	RPS18	2874900000	111	26.7835	26.6895	26.802	26.7165	26.7348	26.8165	26.9969	26.8366	27.2254	27.1736	27.1333	27.2461	26.9559	26.7363	27.1754	26.9882	26.6905	26.6137	27.2576	27.1042	9	9	9	46.7	46.7	46.7	17.718	0	104.21	P62269;J3JS69;A0A0G2JQH2;Q5GGW2	1109
Q14739;A0A494C1L1;C9JXK0	Lamin-B receptor	LBR	2859700000	117	27.4462	27.305	27.1959	27.0588	27.2547	27.1248	26.8675	26.8702	26.7645	26.8144	26.8046	27.0198	27.3716	27.1878	27.3984	27.5163	26.8204	27.0188	26.9848	27.1098	9	9	9	17.7	17.7	17.7	70.702	0	25.991	Q14739;A0A494C1L1;C9JXK0;C9JES9	1258
O00567;A0A494C128;H0YDU4;Q5JXT2	Nucleolar protein 56	NOP56	2834100000	183	27.121	27.0218	27.0687	27.0877	26.9322	27.0328	27.0327	26.8744	26.9482	27.1136	27.1978	27.2754	26.4701	26.6747	26.8914	26.6897	26.8152	27.1509	27.2769	27.1498	16	16	16	31.3	31.3	31.3	66.049	0	148.3	O00567;A0A494C128;H0YDU4;Q5JXT2;H0Y653	669
Q01518;Q01518-2;Q5T0R1	Adenylyl cyclase-associated protein 1;Adenylyl cyclase-associated protein	CAP1	2830600000	169	26.817	26.8737	26.7986	26.8319	27.0629	26.913	26.996	26.794	26.4529	26.8601	26.8778	26.7888	27.0399	26.7453	26.5534	26.7941	27.1509	26.9759	27.0545	27.2116	14	14	13	37.9	37.9	36.2	51.901	0	91.055	Q01518;Q01518-2;Q5T0R1;Q5T0R7;Q5T0R6;Q5T0R5;Q5T0R4;Q5T0R3;Q5T0R2;Q5T0R9;Q5T0S3;Q5T0R8	1167
P22234;P22234-2;E9PBS1;D6RF62	Multifunctional protein ADE2;Phosphoribosylaminoimidazole-succinocarboxamide synthase;Phosphoribosylaminoimidazole carboxylase	PAICS	2796400000	154	27.0404	26.7338	26.8204	26.6989	27.1259	27.0119	27.1104	27.0858	27.4847	27.7925	27.5576	27.6264	27.1446	27.0007	26.8176	27.0931	27.195	27.0739	27.0698	27.0546	11	11	11	31.1	31.1	31.1	47.079	0	171.52	P22234;P22234-2;E9PBS1;D6RF62	905
P50395;P50395-2;Q5SX87	Rab GDP dissociation inhibitor beta	GDI2	2774600000	207	26.7028	26.653	26.791	26.7284	26.6935	26.8853	26.829	26.8992	27.2845	27.6647	27.3606	27.6296	27.0867	26.9786	27.0328	27.0105	27.0161	26.9386	27.19	27.0444	21	21	21	51.7	51.7	51.7	50.663	0	243.78	P50395;P50395-2;Q5SX87;V9GYF8;Q5SX90;V9GYJ7;Q5SX86;P31150;G5E9U5;Q5SX91	1032
Q9UMS4;F5GY56	Pre-mRNA-processing factor 19	PRPF19	2773400000	161	26.9428	26.8582	26.8359	26.9852	27.036	26.7693	26.7688	26.9896	27.226	27.0977	27.0275	27.1858	27.269	27.1783	27.3752	27.0898	27.3417	27.2662	27.2132	27.2431	9	9	9	22.4	22.4	22.4	55.18	0	301.51	Q9UMS4;F5GY56;H0YGF3;F5H2I0;H0YGZ5	1639
B0QYD3;Q9UH17;Q9UH17-3;Q9UH17-2	DNA dC->dU-editing enzyme APOBEC-3B	APOBEC3B	2750900000	122	27.1917	27.2282	27.0519	27.3468	27.2323	27.3409	27.0804	27.2645	26.023	26.0681	25.9619	26.1278	27.4383	27.362	27.4268	27.3461	26.6679	26.8358	26.4277	26.5747	10	10	6	25.7	25.7	17.3	57.208	0	250.71	B0QYD3;Q9UH17;Q9UH17-3;Q9UH17-2;P31941-2;P31941	296
A0A7I2YQ88;P11940;A0A7I2V649;H0YAR2;A0A087WTT1;E7EQV3;E7ERJ7;P11940-2;A0A7I2V4N4;A0A7I2YQ90;A0A7I2YQE4	Polyadenylate-binding protein 1;Polyadenylate-binding protein	PABPC1	2720600000	238	26.9859	26.9511	27.1114	26.9854	27.0009	26.9621	26.8774	26.9713	26.9304	27.0357	26.8513	27.1119	27.1183	26.8141	26.866	26.7359	27.287	27.0704	27.1695	27.2773	22	22	15	41.7	41.7	29.1	70.338	0	314.76	A0A7I2YQ88;P11940;A0A7I2V649;H0YAR2;A0A087WTT1;E7EQV3;E7ERJ7;P11940-2;A0A7I2V4N4;A0A7I2YQ90;A0A7I2YQE4;H0YBN4;Q9H361;E5RH24;E5RJB9;H0YB75;E5RGH3;H0YAS7;H0YAS6;A0A6Q8JFT6;Q4VXU2;H0YAP2;H0YB86;Q4VXU2-2;H0YC10;E5RHG7;A0A6Q8JFV4;E5RGC4;E5RFD8;H0YEQ8;A0A7I2V3J9;A0A6I8PS38;A0A6I8PLA1;A0A7I2V4V6;Q96DU9-2;Q96DU9;E5RJM8;H0YER0;H0YAW6;H0Y6X6;Q5JQF8	251
P34932;A0A087WYC1;A0A087WTS8	Heat shock 70 kDa protein 4	HSPA4	2699600000	221	26.8578	26.8596	26.8879	27.0179	26.7526	26.6051	26.9536	26.8852	27.1516	27.0971	27.2065	27.1011	27.2626	26.9714	27.1659	27.1208	27.0568	27.0058	26.6285	26.8328	17	17	16	23.9	23.9	23	94.33	0	261.46	P34932;A0A087WYC1;A0A087WTS8;P34932-2	971
A0A087WY71;Q96CW1-2;Q96CW1;E9PFW3;C9JJ47;C9JGT8	AP-2 complex subunit mu	AP2M1	2698000000	159	27.1848	27.1429	27.138	27.0638	26.9191	27.1198	26.8488	26.8835	26.764	26.6951	26.6989	26.5732	27.0368	26.9045	26.8509	27.0209	27.2079	27.0122	26.9351	27.1442	12	12	12	28.8	28.8	28.8	49.526	0	98.395	A0A087WY71;Q96CW1-2;Q96CW1;E9PFW3;C9JJ47;C9JGT8;C9JJD3;C9JTK4;C9JPV8;H7C4C3	35
P53621;P53621-2;A0A3B3ISC6;A0A3B3IS84;A0A3B3IT15;A0A3B3IU89	Coatomer subunit alpha;Xenin;Proxenin	COPA	2642500000	262	27.0462	27.0408	27.1602	27.2465	27.0884	27.0051	26.9075	26.9479	26.5806	26.56	26.375	26.6179	27.0752	26.8673	27.069	26.8842	26.8553	26.6366	26.7628	26.685	25	25	25	26.6	26.6	26.6	138.34	0	276.15	P53621;P53621-2;A0A3B3ISC6;A0A3B3IS84;A0A3B3IT15;A0A3B3IU89;A0A3B3ITI7;A0A3B3ITV3;A0A3B3ISK1;A0A3B3IU78	1053
P38159;H3BT71;P38159-2;H0Y6E7;H3BR27;P38159-3	RNA-binding motif protein, X chromosome;RNA-binding motif protein, X chromosome, N-terminally processed	RBMX	2642200000	124	26.9651	27.3063	26.4669	26.5219	26.9245	27.0948	26.8742	26.4521	27.5448	27.7759	27.4252	27.8693	26.8823	27.5031	27.5084	26.6673	26.1177	26.0991	26.6581	26.0396	9	9	4	23.3	23.3	9.5	42.331	0	90.431	P38159;H3BT71;P38159-2;H0Y6E7;H3BR27;P38159-3;H3BNC1;H3BUY5;O75526	984
Q15019;Q15019-3;Q15019-2;B5MCX3;C9J2Q4;C9J938;C9JB25	Septin-2	SEPT2	2608200000	216	26.9393	26.965	26.931	26.7869	26.9363	26.9342	26.8203	26.9907	27.2742	27.1452	26.9912	27.1295	26.9975	26.6738	26.6319	26.7676	27.1585	26.8865	26.6768	27.0026	12	12	12	48.2	48.2	48.2	41.487	0	323.31	Q15019;Q15019-3;Q15019-2;B5MCX3;C9J2Q4;C9J938;C9JB25;C9IY94;H7C310;C9IZU3;H7C2Y0;C9JZI2;C9JQJ4;A0A1B0GXJ2;C9JFT1;F8WB65;B5MD47;C9JT15;C9JSE7	1261
P62937;F8WE65;C9J5S7;A0A7I2V5J5;P62937-2	Peptidyl-prolyl cis-trans isomerase A;Peptidyl-prolyl cis-trans isomerase A, N-terminally processed;Peptidyl-prolyl cis-trans isomerase	PPIA	2602800000	101	26.724	26.475	26.9788	26.6154	26.9834	27.0789	26.8865	27.5029	27.8648	27.408	27.3759	27.3935	26.9233	26.7286	26.4184	26.7946	26.8579	27.1781	26.8787	26.7554	8	8	8	35.8	35.8	35.8	18.012	0	78.611	P62937;F8WE65;C9J5S7;A0A7I2V5J5;P62937-2;E5RIZ5;A0A7I2V4V1;A0A7P0S768	1133
A0A7I2V258;H0Y938;H0YAC7;P35606-2;P35606	Coatomer subunit beta	COPB2	2586800000	231	27.0501	27.2548	27.0867	27.095	27.0509	27.0228	26.9715	26.9214	26.6319	26.7554	26.5638	26.5635	27.2824	27.0478	27.0679	26.9826	26.7912	26.6447	26.8949	26.6188	18	18	18	24.3	24.3	24.3	93.579	0	242.52	A0A7I2V258;H0Y938;H0YAC7;P35606-2;P35606;A0A7I2V3G0;A0A7I2YQF9;D6RBT6;D6RBZ7;D6RCL6;D6RBG7;D6R997	221
Q9GZL7	Ribosome biogenesis protein WDR12	WDR12	2555800000	154	26.9211	26.9126	26.7729	26.7811	26.8427	26.8785	26.7643	26.745	26.5309	26.3282	26.3189	26.5312	27.0689	26.9026	26.9964	27.1364	27.264	27.3148	27.131	27.3004	14	14	14	43.5	43.5	43.5	47.707	0	196.69	Q9GZL7	1530
Q9Y3F4;Q9Y3F4-2	Serine-threonine kinase receptor-associated protein	STRAP	2509700000	201	26.8534	26.8468	26.8745	26.6344	26.8735	26.8669	26.9652	26.7713	27.4366	27.2009	27.2454	27.0971	26.8332	26.6111	26.7075	26.6981	27.0682	26.9867	26.9816	26.9679	13	13	13	48.9	48.9	48.9	38.438	0	193.9	Q9Y3F4;Q9Y3F4-2;H0YH33	1663
P11413;P11413-3;P11413-2;E7EUI8;E7EM57;E9PD92	Glucose-6-phosphate 1-dehydrogenase	G6PD	2453400000	180	26.8407	26.8516	27.0045	26.8192	27.0135	27.0239	26.8901	26.8874	27.4307	27.4139	27.367	27.4781	27.0103	26.5787	26.8417	26.8014	26.3748	26.2445	26.3483	26.21	14	14	14	28.9	28.9	28.9	59.256	0	111.74	P11413;P11413-3;P11413-2;E7EUI8;E7EM57;E9PD92	847
Q9Y5B9	FACT complex subunit SPT16	SUPT16H	2406500000	167	27.0514	27.1798	27.1109	27.0495	26.7266	26.8083	26.6701	26.6479	26.1928	26.1013	25.9606	26.1504	26.9823	26.8651	26.8818	26.8719	27.0282	26.819	26.9414	26.7138	17	17	17	20.3	20.3	20.3	119.91	0	153.62	Q9Y5B9;G3V5A4;G3V401;G3V2X0	1677
Q9H0A0;Q9H0A0-2;A0A087WV29	N-acetyltransferase 10	NAT10	2405400000	223	26.6851	26.7874	26.9324	26.8914	26.8311	26.8085	26.8571	26.8297	26.5216	26.335	26.3793	26.6776	26.8293	27.0546	26.8844	27.2225	26.6165	26.8506	26.6735	26.8014	19	19	19	24	24	24	115.73	0	234.55	Q9H0A0;Q9H0A0-2;A0A087WV29;E9PJN6;E9PMU0	1536
Q9UHD1-2;Q9UHD1;E9PPQ5	Cysteine and histidine-rich domain-containing protein 1	CHORDC1	2401800000	118	26.8538	26.9109	26.7619	26.9345	26.7309	26.8211	26.787	26.6844	27.1644	26.957	27.1117	26.9432	27.0609	26.8514	26.7523	26.871	26.8645	26.7628	26.8737	26.54	9	9	9	28.1	28.1	28.1	35.286	0	41.736	Q9UHD1-2;Q9UHD1;E9PPQ5;E9PIZ4;E9PSD5;E9PHZ2	1626
P20340-2;P20340-4;P20340;F5H3K7;P20340-3	Ras-related protein Rab-6A	RAB6A	2367400000	53	26.8637	25.9125	26.6044	26.7196	27.0597	26.5818	27.0877	26.7336	27.1148	27.1527	26.9949	26.9352	26.8196	26.598	26.4112	26.6082	26.7895	27.0996	26.7382	26.5436	4	4	2	27.9	27.9	17.3	23.548	0	66.781	P20340-2;P20340-4;P20340;F5H3K7;P20340-3;C9JB90;C9J0I2;F5GX61;Q53S08;Q14964;Q9H0N0	895
P41091;Q2VIR3;Q2VIR3-2	Eukaryotic translation initiation factor 2 subunit 3;Putative eukaryotic translation initiation factor 2 subunit 3-like protein	EIF2S3;EIF2S3L	2338300000	146	26.6798	26.7301	26.7042	26.8477	26.6359	26.7154	26.6808	26.5814	26.946	26.8777	26.8271	26.9001	27.0994	26.9919	27.0403	27.0787	26.9431	26.9997	26.8458	26.8797	11	11	11	29.7	29.7	29.7	51.109	0	131.74	P41091;Q2VIR3;Q2VIR3-2;H7BZU1	991
A0A1X7SBZ2;A0A5H1ZRQ2;Q92841-1;Q92841-3;Q92841-2;Q92841	Probable ATP-dependent RNA helicase DDX17	DDX17	2334800000	222	26.6678	26.8124	26.7223	26.7428	26.7439	26.6061	26.7083	27.0074	26.7885	26.9066	26.6089	26.7268	27.0309	26.9374	26.9648	26.9448	26.6575	26.7098	26.7475	26.6863	20	15	15	30.5	24.4	24.4	80.253	0	323.31	A0A1X7SBZ2;A0A5H1ZRQ2;Q92841-1;Q92841-3;Q92841-2;Q92841;A0A0U1RQJ0	136
A0A0A0MRA5;B7Z4B8;Q9BUJ2-4;Q9BUJ2-2;Q9BUJ2;Q9BUJ2-3;M0R3F1;M0QYZ0	Heterogeneous nuclear ribonucleoprotein U-like protein 1	HNRNPUL1	2326000000	158	26.9293	26.8752	26.9773	26.849	26.9855	26.933	26.8955	26.8664	26.5393	26.5851	26.588	26.5337	27.0655	27.1312	27.0734	27.104	25.5133	25.7704	25.5667	25.5203	11	11	11	17.6	17.6	17.6	85.939	0	129.69	A0A0A0MRA5;B7Z4B8;Q9BUJ2-4;Q9BUJ2-2;Q9BUJ2;Q9BUJ2-3;M0R3F1;M0QYZ0;M0R203;M0QZV6;M0R0K8;M0QYI8;M0QYM5;Q9BUJ2-5	66
Q14137;Q14137-2	Ribosome biogenesis protein BOP1	BOP1	2319600000	148	26.7537	26.7512	26.9549	26.9572	26.5513	26.4948	26.7359	26.8193	26.3885	26.4483	26.1394	26.3618	26.9669	27.0335	26.8011	26.8305	27.0068	27.0682	27.1684	26.9807	13	13	13	26.8	26.8	26.8	83.629	0	313.04	Q14137;Q14137-2;A0A075B729	1239
P09874;A0A7I2V3E1	Poly [ADP-ribose] polymerase 1	PARP1	2304600000	215	26.642	26.7672	26.8591	26.9335	26.8291	26.7811	26.9846	26.7749	26.919	27.0528	26.9287	26.9565	26.4908	26.5047	26.439	26.546	26.8346	26.5759	26.7916	26.8384	22	22	22	26.7	26.7	26.7	113.08	0	171.55	P09874;A0A7I2V3E1;A0A7I2V5E9;A0A7I2V625	830
Q16181;E7ES33;E7EPK1;Q16181-2;G3V1Q4	Septin-7	SEPT7	2290300000	135	26.4903	26.4348	26.5963	26.447	26.6946	26.4489	26.6044	26.7496	26.7751	26.7113	26.7772	26.9109	26.4814	26.7265	26.4961	26.4553	26.5737	26.6015	26.6885	26.3809	9	9	9	25.9	25.9	25.9	50.679	0	149.09	Q16181;E7ES33;E7EPK1;Q16181-2;G3V1Q4;A0A5F9ZGZ7;A0A0U1RRD1;A0A0U1RRH9;A0A0U1RRE1;Q5JXL7;Q6ZU15	1284
O00154-6;O00154-4;O00154-7;O00154;O00154-5;O00154-2;O00154-3;K7EKP8	Cytosolic acyl coenzyme A thioester hydrolase	ACOT7	2275700000	169	26.8562	27.0151	26.7822	26.9206	26.9136	26.9934	26.6718	26.859	26.7719	26.8719	26.6899	26.4548	26.4095	26.2259	26.3962	26.3379	26.7485	26.7799	26.8047	26.8108	9	9	9	35	35	35	36.567	0	96.701	O00154-6;O00154-4;O00154-7;O00154;O00154-5;O00154-2;O00154-3;K7EKP8	662
Q14019;H3BT58	Coactosin-like protein	COTL1	2264700000	42	26.7046	26.1207	26.8315	26.2344	26.2615	27.0453	26.6888	26.9359	27.4325	27.4938	27.722	27.3091	26.1573	26.0091	26.0582	26.2123	26.7522	27.161	27.1053	26.7441	4	4	4	28.2	28.2	28.2	15.945	0	27.973	Q14019;H3BT58	1237
Q9ULV4;Q9ULV4-2;Q9ULV4-3;B4E3S0;H0YHL7	Coronin-1C;Coronin	CORO1C	2198000000	127	26.6323	26.7079	26.8903	26.6618	26.435	26.4233	26.638	26.6574	26.5909	26.711	26.4595	26.8737	26.8906	26.7187	26.9371	26.9023	26.947	26.7024	26.612	26.6955	11	11	11	25.7	25.7	25.7	53.248	0	219.15	Q9ULV4;Q9ULV4-2;Q9ULV4-3;B4E3S0;H0YHL7;F8W1H8;F8VUX3;F8VSA4;F8VRE9;F8VTT6;F8VVB7;F8VV53	1635
Q8TDD1-2;Q8TDD1	ATP-dependent RNA helicase DDX54	DDX54	2195300000	191	26.8908	27.0225	26.9916	26.8176	26.7468	26.6763	26.7295	26.7406	26.0055	26.1757	25.9879	26.0265	26.5283	26.7371	26.8778	26.7325	26.4356	26.6952	26.539	26.5268	25	25	25	33.6	33.6	33.6	98.665	0	323.31	Q8TDD1-2;Q8TDD1;F8VRX4;H0YHH7	1416
P26196	Probable ATP-dependent RNA helicase DDX6	DDX6	2175900000	149	26.4623	26.4948	26.6573	26.8121	26.2762	26.4803	26.5186	26.5508	26.6879	26.6746	26.4393	26.4893	26.8845	26.6485	26.6443	26.9677	26.7477	26.6436	26.5728	26.4021	12	12	12	38.3	38.3	38.3	54.416	0	323.31	P26196;Q8IV96	923
P30041	Peroxiredoxin-6	PRDX6	2149700000	115	26.6148	26.4043	26.5581	26.4549	26.4203	26.7057	26.6232	27.0459	26.905	27.1709	26.8142	26.88	26.784	26.4693	26.6429	26.4617	26.6992	26.6794	27.0922	26.6199	10	10	10	54.9	54.9	54.9	25.035	0	121.57	P30041	940
Q9Y3I0	tRNA-splicing ligase RtcB homolog	RTCB	2121200000	152	26.4157	26.4194	26.5449	26.3523	26.6673	26.5724	26.3608	26.4926	27.1138	27.3556	27.0932	27.2185	26.6369	26.3027	26.4881	26.3377	26.614	26.6853	26.8281	26.6826	16	16	16	41.8	41.8	41.8	55.21	0	106.07	Q9Y3I0	1664
O15213	WD repeat-containing protein 46	WDR46	2102300000	179	26.9439	27.0633	26.7956	26.6613	26.6837	26.5366	26.555	26.4439	25.3788	25.6144	25.1628	25.4111	26.644	26.745	26.695	26.6563	26.9127	26.8875	26.836	27.016	15	15	11	25.6	25.6	16.9	68.07	0	66.097	O15213;H0Y6G3	685
A0A7P0Z497;P23284;A0A7P0TB45	Peptidyl-prolyl cis-trans isomerase B	PPIB	2095400000	114	26.6687	26.6932	26.4579	26.5501	27.0374	26.872	26.8375	26.6735	26.5323	26.6829	26.6031	26.6642	26.7802	25.913	26.1691	26.1516	27.0256	26.6292	26.649	26.4711	9	9	9	45.9	45.9	45.9	20.21	0	83.121	A0A7P0Z497;P23284;A0A7P0TB45;A0A7P0T7U3	272
Q9H9B4;D6RFI0;D6RDG7;S4R2X2	Sideroflexin-1	SFXN1	2075300000	132	26.667	26.6028	26.6508	26.6019	26.7071	26.535	26.5298	26.5249	26.6695	26.5482	26.3243	26.5311	26.757	26.7216	26.7699	26.7531	26.8172	26.764	26.7084	26.6285	10	10	10	35.4	35.4	35.4	35.619	0	158.25	Q9H9B4;D6RFI0;D6RDG7;S4R2X2;D6RAE9;H0Y9J5	1552
P41250-2;A0A6Q8PGW4;A0A6Q8PGI6;A0A6Q8PGA8;A0A6Q8PHH9;A0A6Q8PGZ8;P41250;A0A6Q8PHI7;A0A6Q8PFZ6;H7C443	Glycine--tRNA ligase	GARS	2074700000	155	26.7584	26.6969	26.7084	26.6105	26.7916	26.7781	26.9717	26.6471	26.727	26.5739	26.6683	26.5426	26.3811	26.4889	26.4338	26.3799	26.534	26.8121	26.7343	26.5765	16	16	16	32.3	32.3	32.3	77.53	0	260.31	P41250-2;A0A6Q8PGW4;A0A6Q8PGI6;A0A6Q8PGA8;A0A6Q8PHH9;A0A6Q8PGZ8;P41250;A0A6Q8PHI7;A0A6Q8PFZ6;H7C443;A0A6Q8PH49;A0A6Q8PF45;A0A6Q8PGZ9;F8WCK4;A0A6Q8PGN7;A0A6Q8PFV5	993
Q9BVP2-2;Q9BVP2	Guanine nucleotide-binding protein-like 3	GNL3	2054300000	207	26.8861	26.8201	26.889	26.8307	26.5948	26.6738	26.4638	26.6888	26.2606	26.5942	25.9254	25.9844	26.7252	26.6121	26.5493	26.6692	25.8567	25.9862	26.4846	26.4333	14	14	14	34.6	34.6	34.6	60.54	0	303.35	Q9BVP2-2;Q9BVP2;C9JYH9;C9JZT7;B4DMU5	1513
Q9P015;E5RIZ4;E5RHF4	39S ribosomal protein L15, mitochondrial	MRPL15	2034800000	145	27.0159	26.8241	26.8348	26.8093	26.9089	26.6823	26.4657	26.6274	26.166	26.2718	25.9998	26.006	26.6802	26.5756	26.5585	26.5663	26.7054	26.5271	26.6222	26.619	12	12	12	45.3	45.3	45.3	33.419	0	31.956	Q9P015;E5RIZ4;E5RHF4	1608
A0A6I8PL42;B4DER1;A0A6I8PIT3;A0A6I8PIV1;Q9P2J5;A0A6I8PS05;A0A6I8PRS0;Q9P2J5-2;A0A6I8PLB3;A0A6I8PLB8;Q9P2J5-3	Leucine--tRNA ligase, cytoplasmic	LARS	2016200000	14	26.785	26.7961	26.7922	26.3921	26.7957	26.7798	26.2783	26.2907	26.9566	22.2355	26.164	26.9645	26.8572	26.9864	26.4204	26.524	26.6299	27.1365	26.3726	26.2504	5	5	5	4.3	4.3	4.3	129.21	0	7.202	A0A6I8PL42;B4DER1;A0A6I8PIT3;A0A6I8PIV1;Q9P2J5;A0A6I8PS05;A0A6I8PRS0;Q9P2J5-2;A0A6I8PLB3;A0A6I8PLB8;Q9P2J5-3;A0A6I8PRU9;A0A6I8PTV8;A0A6I8PIP7	209
P05198;G3V4T5;H0YJS4	Eukaryotic translation initiation factor 2 subunit 1	EIF2S1	2010300000	198	26.1333	26.1143	26.5277	26.4629	26.1733	26.0824	26.2704	26.1769	26.6153	26.6693	26.6139	26.639	26.6739	26.7958	26.5762	26.6497	26.5926	26.6283	26.6855	26.5193	16	16	16	45.4	45.4	45.4	36.112	0	323.31	P05198;G3V4T5;H0YJS4	798
Q15717;Q15717-2	ELAV-like protein 1	ELAVL1	2003400000	152	26.2579	26.3149	26.2652	26.4203	26.3892	26.2833	26.4505	26.4921	27.1481	27.0677	27.3914	27.3148	26.6326	26.4984	26.59	26.5403	26.3289	26.6536	26.5639	26.455	11	11	11	44.5	44.5	44.5	36.091	0	113.59	Q15717;Q15717-2;M0QZR9;A0A494C0Q5;A0A494C0M6;A0A494C011;M0R055;A0A494C173;B1AM48;A0A494C015;A0A494C1D9;A0A494C0F8;B1APY9;A0A494C147;A0A0A0MRX1;A0A0R4J2E6;Q12926-2;Q12926;P26378-4;P26378-2;P26378-5;P26378-1;P26378-3;P26378	1280
Q9UQ35;Q9UQ35-2	Serine/arginine repetitive matrix protein 2	SRRM2	1977400000	179	26.5362	26.6114	26.1361	26.4883	26.7123	26.8194	26.7321	26.4092	27.2842	27.1256	26.8638	27.1475	26.4676	26.704	26.5296	26.394	26.6347	26.6316	26.3343	26.5396	19	19	19	8.6	8.6	8.6	299.61	0	247.54	Q9UQ35;Q9UQ35-2;I3L4D8;I3L1I8;I3L182;Q9UQ35-3;A0A087X1W1;I3L1C0;I3L0N7;I3L3Q8	1642
O43242;O43242-2	26S proteasome non-ATPase regulatory subunit 3	PSMD3	1972500000	217	26.4804	26.7295	26.7541	26.9483	26.4775	26.4098	26.6715	26.521	26.2771	26.3117	26.0888	26.5076	26.6458	26.6012	26.5034	26.4613	26.7627	26.6233	26.5234	26.5874	16	16	16	33.1	33.1	33.1	60.977	0	109.69	O43242;O43242-2;H0YGV8	696
F8W020;F8VY35;F8W0J6;F5H4R6;H0YIV4;P55209-2;P55209;H0YHC3;F8W118;F8VXI6;F8VUX1;F8VV59;B7Z9C2;H0YH88;F8W543;P55209-3;F8VRJ2;F8VVB5	Nucleosome assembly protein 1-like 1	NAP1L1	1959200000	121	26.3745	26.2821	26.4738	26.3049	26.2334	26.2972	26.3	26.4477	26.7321	26.5053	26.5861	26.4459	26.1674	26.0938	26.2005	26.1502	26.3319	26.171	26.213	26.0031	8	8	7	42.5	42.5	37.7	24.366	0	44.192	F8W020;F8VY35;F8W0J6;F5H4R6;H0YIV4;P55209-2;P55209;H0YHC3;F8W118;F8VXI6;F8VUX1;F8VV59;B7Z9C2;H0YH88;F8W543;P55209-3;F8VRJ2;F8VVB5	516
A0A7I2V311	DNA (cytosine-5)-methyltransferase 1	DNMT1	1942500000	126	26.627	26.841	26.0775	26.5766	26.5913	26.3358	26.6627	25.7838	21.2834	21.7573	21.3546	21.2072	26.2295	27.0478	26.6854	27.0509	26.2355	26.686	25.5142	26.5918	69	4	0	51.6	1.3	0	130.48	0	103.73	A0A7I2V311;K7ELB1;K7EKC3	234
A0A3B3IS71;P06400	Retinoblastoma-associated protein	RB1	1938400000	13	26.7802	26.5902	26.1757	26.065	26.5223	22.2996	26.0752	26.047	26.7552	22.5066	20.1041	25.4062	22.1208	26.7629	25.8094	26.1474	26.6111	22.4605	26.073	25.7106	4	4	4	6.1	6.1	6.1	105.45	0	25.957	A0A3B3IS71;P06400	167
G3V576;G3V4W0;B4DY08;B2R5W2;G3V4C1;G3V2Q1;P07910-2;P07910;P07910-4;P07910-3;G3V555;G3V5V7;G3V575;G3V2D6;A0A0G2JPF8;A0A0G2JNQ3;P0DMR1;O60812;B7ZW38;B2RXH8	Heterogeneous nuclear ribonucleoproteins C1/C2;Heterogeneous nuclear ribonucleoprotein C-like 4;Heterogeneous nuclear ribonucleoprotein C-like 1;Heterogeneous nuclear ribonucleoprotein C-like 3;Heterogeneous nuclear ribonucleoprotein C-like 2	HNRNPC;HNRNPCL4;HNRNPCL1;HNRNPCL3;HNRNPCL2	1913300000	149	25.9174	26.5743	26.7024	26.8116	26.4802	26.2428	26.1476	26.4525	26.3162	26.4463	26.0937	26.5646	26.609	26.2781	26.5994	26.5758	25.9325	25.9882	26.3887	26.1991	9	9	9	34.2	34.2	34.2	25.256	0	78.79	G3V576;G3V4W0;B4DY08;B2R5W2;G3V4C1;G3V2Q1;P07910-2;P07910;P07910-4;P07910-3;G3V555;G3V5V7;G3V575;G3V2D6;A0A0G2JPF8;A0A0G2JNQ3;P0DMR1;O60812;B7ZW38;B2RXH8;G3V5X6;G3V3K6;G3V251;B4DSU6;G3V4M8;G3V2H6	306
Q13268;C9JZP6;Q13268-2;H0YJG9	Dehydrogenase/reductase SDR family member 2, mitochondrial	DHRS2	1899100000	71	26.1718	26.1227	26.2138	26.2054	26.4335	26.2155	26.4843	26.2885	26.8675	26.9807	26.8203	26.9271	26.8639	26.5905	26.8449	26.8509	26.048	25.9257	25.9751	25.678	5	5	5	22.1	22.1	22.1	29.926	0	66.302	Q13268;C9JZP6;Q13268-2;H0YJG9;H0YJP4	1220
O15144	Actin-related protein 2/3 complex subunit 2	ARPC2	1895500000	108	26.4143	26.2316	26.1986	26.1901	26.3991	26.3201	26.522	26.4528	27.1949	27.1841	26.9643	27.264	26.2889	26.3189	26.4826	26.2114	26.6972	26.638	26.8176	26.3041	11	11	11	45	45	45	34.333	0	153.69	O15144;C9JTV5;G5E9J0;H7C3F9;G5E9S7	683
P62906	60S ribosomal protein L10a	RPL10A	1878800000	58	26.666	26.1587	26.3581	26.3866	26.4495	26.438	26.6057	26.3833	26.3222	26.3401	27.2775	25.9099	26.8531	25.8452	26.4423	26.6918	26.4922	26.1139	26.3474	26.3368	5	5	5	22.6	22.6	22.6	24.831	0	15.5	P62906	1130
D6RAA6;P57088;H0Y8N0	Transmembrane protein 33	TMEM33	1871000000	79	26.73	26.4578	26.6812	26.6442	26.5789	26.6291	26.5277	26.4834	26.2389	26.1258	26.5642	26.1137	26.3921	26.2959	26.2895	26.2815	26.6206	26.72	26.4838	26.4652	6	6	6	25.7	25.7	25.7	25.223	0	60.173	D6RAA6;P57088;H0Y8N0;J3KN43;D6RBY2	428
A0A7P0TAW3;P55072;A0A7P0TAQ1;A0A7P0T8Q5;A0A7P0T8A3;C9JUP7;A0A7P0Z4C6;A0A7I2V540;A0A7I2V2Y2	Transitional endoplasmic reticulum ATPase	VCP	1870700000	162	26.2065	26.502	26.3259	26.4467	26.5927	26.5965	26.28	26.7066	26.7922	27.0406	26.8769	26.6935	26.405	26.2314	26.3083	26.551	26.2871	26.3198	26.2767	26.1174	15	15	15	27.8	27.8	27.8	86.118	0	111.35	A0A7P0TAW3;P55072;A0A7P0TAQ1;A0A7P0T8Q5;A0A7P0T8A3;C9JUP7;A0A7P0Z4C6;A0A7I2V540;A0A7I2V2Y2;A0A7P0TAY0;A0A7I2V5G8;A0A7P0T971;A0A7P0TA22;A0A7P0T946;A0A7P0Z4D1;A0A7P0TBK7	269
Q9Y696	Chloride intracellular channel protein 4	CLIC4	1856800000	180	26.2001	26.2451	26.32	26.3179	26.2288	26.3938	26.5463	26.803	26.2238	26.4479	26.1808	26.8481	25.8233	25.7719	25.9569	25.9042	26.1172	26.5722	26.429	26.2473	11	11	11	48.6	48.6	48.6	28.772	0	145.09	Q9Y696	1684
A0A7I2V412;Q9P0M6;A0A7I2V423;A0A7I2YQD6	Core histone macro-H2A.2	H2AFY2	1836200000	138	26.433	26.6955	26.4891	26.3765	26.5381	26.4125	26.1127	26.194	26.1712	26.2746	26.2082	26.1966	26.5797	26.7143	26.7169	26.8116	26.2146	26.4723	26.5593	26.6383	11	9	9	41.2	33.4	33.4	36.278	0	45.192	A0A7I2V412;Q9P0M6;A0A7I2V423;A0A7I2YQD6;A0A7I2YQR8;A0A7I2V6E9;Q5SQT3;A0A7I2V2N7;A0A7I2V633;A0A7I2V3R0;A0A7I2V522;A0A7I2V3Z8;A0A7I2V3M7;A0A7I2V3C2;A0A7I2V4D9;A0A7I2V5A9;A0A7I2YQB9	239
Q92522	Histone H1x	H1FX	1832700000	123	26.5663	26.352	26.4625	26.4752	26.5472	26.651	26.2126	26.4444	25.8602	26.3175	26.4165	26.2389	26.7172	26.4686	26.6371	26.9716	25.3762	25.9412	25.921	26.1665	10	10	10	41.3	41.3	41.3	22.487	0	92.206	Q92522	1428
Q9Y263;E5RIM3;H0YBW4	Phospholipase A-2-activating protein	PLAA	1825600000	189	26.6217	26.4819	26.5036	26.5093	26.5336	26.4774	26.461	26.3918	26.1829	26.3498	26.1596	26.3588	26.5362	26.3284	26.3561	26.5064	26.6437	26.6058	26.34	26.5583	15	15	15	24.2	24.2	24.2	87.156	0	323.31	Q9Y263;E5RIM3;H0YBW4;H0YC16	1644
E9PQ49;E9PI39;E9PK01;P29692;E9PPR1;E9PL12;A0A087X1X7;E9PRY8;P29692-2;E9PMW7;E9PIZ1;H0YCK7;P29692-4;E9PK06;E9PQZ1	Elongation factor 1-delta	EEF1D	1792900000	135	26.4003	26.3719	26.2293	26.1335	26.2321	26.0776	26.4884	26.1698	26.9605	26.8598	26.9688	26.8062	26.3154	26.5548	26.3865	26.3885	26.3121	26.2445	26.4425	26.1538	8	8	2	52	52	17.2	21.824	0	221.29	E9PQ49;E9PI39;E9PK01;P29692;E9PPR1;E9PL12;A0A087X1X7;E9PRY8;P29692-2;E9PMW7;E9PIZ1;H0YCK7;P29692-4;E9PK06;E9PQZ1;E9PK72;E9PKK3;E9PNW6;E9PJD0;H0YE58;H0YE72	485
P82675	28S ribosomal protein S5, mitochondrial	MRPS5	1786700000	101	26.7919	26.7393	26.6169	26.6166	26.6234	26.4481	26.3087	26.4291	26.1682	26.0396	25.7657	25.9374	26.5858	26.5917	26.5037	26.7009	26.1725	26.177	26.1466	26.3408	8	8	8	18.6	18.6	18.6	48.006	0	34.425	P82675;P82675-2	1154
H3BQN4;J3KPS3;P04075;P04075-2;H3BUH7;H3BR04;H3BPS8;H3BMQ8	Fructose-bisphosphate aldolase;Fructose-bisphosphate aldolase A	ALDOA	1786000000	129	26.0495	26.2104	26.2053	26.1406	26.4724	26.2092	26.3319	26.4832	27.1932	26.8706	27.054	27.0393	26.3026	26.4928	26.1678	26.3475	26.4232	26.564	26.3391	26.5216	11	11	11	46	46	46	39.34	0	99.302	H3BQN4;J3KPS3;P04075;P04075-2;H3BUH7;H3BR04;H3BPS8;H3BMQ8;H3BU78;H3BR68	598
P40227;P40227-2	T-complex protein 1 subunit zeta	CCT6A	1774600000	136	26.104	26.3218	26.4753	26.2342	26.4803	26.3758	26.4975	26.2661	26.8495	26.7807	26.5994	26.823	26.3946	26.0852	26.018	26.1588	26.4865	26.4084	26.2748	26.3664	15	15	15	32.4	32.4	32.4	58.024	0	210.9	P40227;P40227-2;Q92526;Q92526-2;Q92526-3;J3KRI6	989
P15121;E9PCX2	Aldose reductase	AKR1B1	1767100000	86	26.3769	26.2356	26.1208	26.1286	26.3172	26.2158	26.4735	26.5055	26.8141	26.8829	26.8478	26.7226	26.418	26.309	26.4354	26.3661	26.8332	26.3948	26.4458	26.2264	6	6	6	30.4	30.4	30.4	35.853	0	52.237	P15121;E9PCX2;E9PEF9;C9JRZ8;C9JRZ8-2	866
Q7Z6E9;A0A2R8Y880;Q7Z6E9-2	E3 ubiquitin-protein ligase RBBP6	RBBP6	1747200000	193	26.4541	26.3818	26.0608	25.9284	26.6877	26.636	26.6278	26.5582	26.9478	26.7966	26.6823	26.9315	26.5717	26.6597	26.4187	26.5025	25.678	25.9663	25.8996	25.8636	23	23	23	14.2	14.2	14.2	201.56	0	105.46	Q7Z6E9;A0A2R8Y880;Q7Z6E9-2;Q7Z6E9-4;H3BSK8;H3BUN0;I3L3Y2;A0A087WY32;Q7Z6E9-3	1371
P60953;A0A590UJK8;P60953-1	Cell division control protein 42 homolog	CDC42	1745000000	39	26.748	26.681	26.1535	25.9605	26.3974	26.8164	26.4188	26.4614	22.7038	26.3405	26.934	26.9511	26.0551	26.2616	25.7719	26.2105	26.1813	26.0547	25.7485	25.9038	3	3	3	21.5	21.5	21.5	21.258	0	69.003	P60953;A0A590UJK8;P60953-1;Q5JYX0	1075
P55884;P55884-2	Eukaryotic translation initiation factor 3 subunit B	EIF3B	1732600000	168	26.3467	26.2155	26.5622	26.4406	26.3767	26.2717	26.4703	26.3216	26.2775	26.422	26.3478	26.2363	26.5571	26.2449	26.438	26.2291	26.5446	26.4511	26.3473	26.283	14	14	14	25.6	25.6	25.6	92.48	0	227.41	P55884;P55884-2;C9JZG1;C9JQN7	1063
P18085;C9JPM4;C9JAK5	ADP-ribosylation factor 4	ARF4	1717300000	72	26.2258	25.5727	26.2668	26.4143	26.1871	26.3981	26.4721	26.5285	25.9917	26.7391	26.5891	26.1631	26.2957	26.0553	26.2605	26.1286	25.41	25.7181	25.9434	25.5903	9	5	5	56.7	27.8	27.8	20.511	0	61.192	P18085;C9JPM4;C9JAK5;U3KQF2	884
Q6UWP8	Suprabasin	SBSN	1715200000	72	21.9255	22.1505	22.8472	25.9901	21.7429	26.2596	22.5616	25.9818	25.5253	21.915	24.6011	24.4612	21.8401	29.6855	19.788	25.8849	24.5164	22.2095	22.5249	25.4013	21	21	15	55.9	55.9	45.3	60.54	0	323.31	Q6UWP8;K7ESC4	1352
Q9BSC4;Q9BSC4-4;Q9BSC4-2	Nucleolar protein 10	NOL10	1715000000	102	26.357	26.4436	26.3835	26.5498	26.1095	26.1798	26.2179	26.3861	26.2853	26.2874	26.1114	26.0232	26.4413	26.594	26.5947	26.401	26.4184	26.4504	26.3397	26.3623	11	11	11	17.7	17.7	17.7	80.301	0	38.269	Q9BSC4;Q9BSC4-4;Q9BSC4-2;H7C1Z3;Q9BSC4-3	1500
P49711;A0A2R8Y595;A0A2R8YFL0;P49711-2	Transcriptional repressor CTCF	CTCF	1675300000	94	26.4663	26.5704	26.285	26.5098	26.3916	26.2764	26.0165	26.4615	25.6968	25.9562	25.7234	25.7874	26.4512	26.4337	26.3946	26.7716	26.3719	26.3216	26.1727	26.5919	12	12	12	13.9	13.9	13.9	82.785	0	172.56	P49711;A0A2R8Y595;A0A2R8YFL0;P49711-2;V9GY73;Q8NI51-11;Q8NI51-6;Q8NI51-5;Q8NI51-10;Q8NI51-2;Q8NI51;Q8NI51-3;Q8NI51-7;A0A2R8Y6Z6;A0A2R8Y6C1;F5H2V8;Q8NI51-8	1028
Q14151	Scaffold attachment factor B2	SAFB2	1674000000	23	26.5741	26.5792	21.4147	21.7265	26.0372	26.0924	27.4873	26.8775	21.0969	21.2669	21.8761	27.4393	27.286	21.3736	27.7564	21.7834	26.9259	26.5621	26.7024	21.5984	12	5	5	16.4	7.7	7.7	107.47	0	19.666	Q14151;K7EQU4;K7ERX3;Q14151-2	1240
Q32Q12;P22392-2;J3KPD9;P22392;E7ERL0;P15531;P15531-2;F6XY72;E5RHP0	Nucleoside diphosphate kinase;Nucleoside diphosphate kinase B;Nucleoside diphosphate kinase A	NME1-NME2;NME2;NME1	1670100000	113	26.1682	25.9819	26.33	25.8848	26.5493	26.1145	26.1254	26.171	27.258	26.9234	26.914	27.2212	26.3874	26.3732	26.2682	26.1333	26.4144	26.4077	26.5126	26.3826	9	9	9	42.1	42.1	42.1	32.642	0	27.435	Q32Q12;P22392-2;J3KPD9;P22392;E7ERL0;P15531;P15531-2;F6XY72;E5RHP0;O60361;C9K028	907
P61978-3;P61978;P61978-2;Q5T6W2	Heterogeneous nuclear ribonucleoprotein K	HNRNPK	1661800000	119	26.1665	26.2084	26.4029	26.2495	26.3695	26.3449	26.3175	26.6637	26.2541	26.541	26.4958	26.461	26.2833	26.1348	26.1769	26.4683	26.2169	26.2859	26.2214	26.1829	8	8	8	27.7	27.7	27.7	48.562	0	287.6	P61978-3;P61978;P61978-2;Q5T6W2;S4R359	1098
P14174	Macrophage migration inhibitory factor	MIF	1656500000	79	25.6396	26.2849	25.5617	24.8031	25.2646	25.9123	25.464	26.3423	26.826	27.1105	25.9233	26.851	24.8488	25.7292	24.9386	24.2769	25.9404	25.8794	25.4014	24.4054	3	3	3	33.9	33.9	33.9	12.476	0	61.385	P14174	860
Q9H7B2;Q5VXN0	Ribosome production factor 2 homolog	RPF2	1645600000	110	26.1447	26.359	26.2736	26.3889	26.0753	26.1154	26.0462	26.0811	25.9402	26.1876	25.8267	26.0167	26.3909	26.4886	26.4114	26.504	26.38	26.653	26.5436	26.8635	9	9	9	31.4	31.4	31.4	35.582	0	85.467	Q9H7B2;Q5VXN0	1550
H0YFD6;P40939;A0A2R8Y4F5;A0A2R8YG21	Trifunctional enzyme subunit alpha, mitochondrial;Long-chain enoyl-CoA hydratase;Long chain 3-hydroxyacyl-CoA dehydrogenase	HADHA	1635900000	178	26.095	26.0505	26.0162	26.0173	26.0266	26.0096	26.1417	26.1126	26.6452	26.657	26.8114	26.5734	26.6337	26.3537	26.499	26.599	26.3372	26.2611	26.2242	26.1922	19	19	19	33.1	33.1	33.1	86.371	0	323.31	H0YFD6;P40939;A0A2R8Y4F5;A0A2R8YG21;A0A2R8Y688;P40939-2	581
P62851	40S ribosomal protein S25	RPS25	1624000000	85	26.109	25.6398	26.3928	26.2715	26.1139	25.8596	26.0292	26.0488	25.9434	25.8762	26.1555	26.0806	26.4316	25.8861	26.501	26.2191	25.694	25.7945	26.6892	26.1805	5	5	5	29.6	29.6	29.6	13.742	0	16.328	P62851	1125
Q7KZF4	Staphylococcal nuclease domain-containing protein 1	SND1	1612700000	168	26.348	26.3004	26.334	26.5246	26.4199	26.3475	26.594	26.2485	26.7179	26.6083	26.5005	26.5474	25.6833	25.7086	25.7618	25.5954	26.2789	26.008	26.3719	26.0523	20	20	20	29.2	29.2	29.2	102	0	160.94	Q7KZF4;H7C597	1361
H0YA96;H0Y8G5;Q14103-4;Q14103-3;Q14103-2;Q14103;D6RAF8;D6RF44	Heterogeneous nuclear ribonucleoprotein D0	HNRNPD	1588700000	75	26.2391	26.3117	26.0423	26.1185	26.2107	26.6558	26.3279	26.2321	26.4839	26.3373	26.6558	26.435	26.4468	26.2432	26.3287	26.5043	26.0268	25.9519	25.9609	25.9376	7	7	6	31	31	27.1	23.811	0	38.104	H0YA96;H0Y8G5;Q14103-4;Q14103-3;Q14103-2;Q14103;D6RAF8;D6RF44;D6RBQ9;D6RD83	575
Q96HC4;Q96HC4-4;Q96HC4-7;Q96HC4-6;Q96HC4-3;Q96HC4-2	PDZ and LIM domain protein 5	PDLIM5	1581400000	154	26.4778	26.2529	26.3358	26.1982	26.4174	26.3182	26.3944	26.23	26.6235	26.4572	26.6817	26.611	25.461	25.7722	25.5951	25.5417	26.1037	26.1873	26.4457	26.4242	14	14	14	35.9	35.9	35.9	63.944	0	186.24	Q96HC4;Q96HC4-4;Q96HC4-7;Q96HC4-6;Q96HC4-3;Q96HC4-2;H0Y8Y3;H0YBI4;A0A0D9SFR4;A0A0A0MSP3;H0Y929;D6RAA1;A0A0D9SFW3;D6RGG6;Q96HC4-5	1460
O00267-2;O00267	Transcription elongation factor SPT5	SUPT5H	1579700000	117	26.6663	26.7823	26.7755	26.7881	26.1043	25.9674	26.1294	26.1803	23.9889	25.1946	21.7815	25.2002	25.9537	26.1441	26.1044	26.2795	26.4136	26.3478	26.0853	26.3803	18	18	18	21.2	21.2	21.2	120.5	0	88.058	O00267-2;O00267;M0QYL9	666
J3KTF8;J3QQX2;P52565;J3KRE2;J3KRY1;P52565-2;J3KS60	Rho GDP-dissociation inhibitor 1	ARHGDIA	1569800000	88	26.3108	25.9594	26.2865	26.2829	26.2239	26.0129	26.522	26.3509	26.9142	26.4789	26.3668	26.8804	26.1413	26.5353	26.0813	25.9505	25.8659	26.1884	25.6501	26.0175	6	6	6	40.4	40.4	40.4	21.517	0	67.67	J3KTF8;J3QQX2;P52565;J3KRE2;J3KRY1;P52565-2;J3KS60	632
F6RGN5		SLC25A10	1564700000	85	26.1407	26.1804	26.3468	26.3073	26.2761	25.9946	26.3763	25.8926	26.0924	26.0823	26.1425	25.9992	26.5058	26.3393	26.4531	26.2593	26.2674	26.3501	26.1988	26.1868	7	7	1	20.4	20.4	2	43.611	0	134.42	F6RGN5	525
A0A7I2YQ74;Q16851-2;A0A087WYS1;E7EUC7;Q16851;C9JNZ1;A0A7I2V676;A0A7I2V4T0;C9JVG3	UTP--glucose-1-phosphate uridylyltransferase	UGP2	1548000000	151	26.3439	26.1767	26.1789	26.0303	26.4688	26.2937	26.3827	26.376	25.7674	25.7642	25.7464	25.6557	26.4332	26.2592	26.3233	26.4445	26.2387	26.2087	26.3511	26.1629	14	14	14	36.1	36.1	36.1	51.695	0	171.58	A0A7I2YQ74;Q16851-2;A0A087WYS1;E7EUC7;Q16851;C9JNZ1;A0A7I2V676;A0A7I2V4T0;C9JVG3;C9JWG0;C9JQU9;C9JTZ5;C9JUW1;A0A7I2V2Q3;F2Z3H1;C9J6Q0;C9J3M0;F2Z3P4;F8WC70	249
P25705-2;P25705;P25705-3	ATP synthase subunit alpha, mitochondrial	ATP5A1	1542800000	146	26.134	26.2088	26.5543	26.3258	26.4561	26.2232	26.1176	26.2529	26.763	26.4314	26.4826	26.3863	25.9656	25.7442	25.7247	25.7048	26.2928	26.2836	26.3624	26.296	14	14	14	34	34	34	54.493	0	115.34	P25705-2;P25705;P25705-3;K7EK77;K7ERX7;K7EQH4;K7EJP1;K7ENJ4;K7ESA0	920
P61927;D6RG19	60S ribosomal protein L37;Ribosomal protein L37	RPL37	1537900000	94	26.0664	26.1315	26.021	25.7621	25.7091	26.2357	25.6668	25.8261	26.0479	25.7923	25.6974	26.0557	25.642	25.9396	26.1751	25.4331	25.4672	25.9874	25.8008	25.2134	2	2	2	17.5	17.5	17.5	11.078	0	6.2269	P61927;D6RG19	1094
A0A087WT20;Q9NV06;B3KME9	DDB1- and CUL4-associated factor 13	DCAF13	1518600000	135	26.1832	26.3408	26.2286	26.1447	26.2514	26.1841	26.0686	25.9181	25.387	25.4913	25.1873	25.4576	26.3204	26.2078	26.1562	26.263	26.5123	26.3498	26.4868	26.5257	13	13	13	21.4	21.4	21.4	67.55	0	162.69	A0A087WT20;Q9NV06;B3KME9;E5RHM4;A0A087X1F8;Q9NV06-2	8
P30050	60S ribosomal protein L12	RPL12	1518400000	64	25.946	25.9554	26.4099	26.1227	26.0731	26.1673	26.1609	26.3857	26.6335	26.459	26.2192	26.2987	26.4237	26.0345	26.0622	26.4032	26.0787	25.8278	25.9687	25.8298	3	3	3	24.2	24.2	24.2	17.818	0	17.359	P30050;P30050-2	944
Q8WYP5;Q8WYP5-3;Q8WYP5-2	Protein ELYS	AHCTF1	1510600000	178	26.259	26.2546	26.1485	26.2256	26.2622	26.2124	26.0632	26.1605	26.0205	26.2665	26.051	26.3627	26.1173	26.2356	26.2621	26.237	25.9944	25.8199	26.0895	25.9949	29	29	29	18.6	18.6	18.6	252.5	0	192.96	Q8WYP5;Q8WYP5-3;Q8WYP5-2;H7C4S1	1426
P51148;P51148-2;K7ERI8;K7ERQ8;F8VVK3;K7ENY4	Ras-related protein Rab-5C	RAB5C	1503300000	140	26.0497	26.0369	25.9796	26.077	25.7724	25.9628	26.2017	25.8761	26.1968	26.1403	26.3062	26.4086	26.008	25.9596	25.7864	26.1149	26.1828	26.3015	26.1154	25.9907	10	10	7	65.3	65.3	50.5	23.482	0	185.24	P51148;P51148-2;K7ERI8;K7ERQ8;F8VVK3;K7ENY4;F8VWU4;F8VSF8;K7EIP6	1038
Q9NY93-2;Q9NY93;G3V0G3;H7C3E9;F8WDT8	Probable ATP-dependent RNA helicase DDX56	DDX56	1498500000	125	26.2507	26.2632	26.2869	26.2707	26.0631	26.1016	25.8973	26.2351	25.7043	25.6825	25.4474	25.4994	26.0933	26.1225	26.0522	26.0983	26.2934	26.2226	26.1342	26.38	12	12	12	24.7	24.7	24.7	57.274	0	86.287	Q9NY93-2;Q9NY93;G3V0G3;H7C3E9;F8WDT8;H7BZN7;F8WEI3	1596
Q15050	Ribosome biogenesis regulatory protein homolog	RRS1	1497600000	143	26.1685	26.1752	26.0502	26.0517	26.1644	26.0282	25.8637	25.8489	26.0983	26.1598	25.9358	26.0433	26.277	26.3188	26.1112	26.361	25.9776	26.308	26.4041	26.512	9	9	9	30.7	30.7	30.7	41.193	0	71.796	Q15050	1265
P09382	Galectin-1	LGALS1	1493100000	88	25.8735	25.5782	26.0605	25.6919	26.1215	26.0725	26.1369	26.6229	26.8384	26.7328	26.5129	26.4377	25.904	25.4017	25.4336	25.7253	25.8053	25.5553	25.8278	25.6729	3	3	3	25.2	25.2	25.2	14.716	0	95.759	P09382;F8WEI7	826
P22102;P22102-2	Trifunctional purine biosynthetic protein adenosine-3;Phosphoribosylamine--glycine ligase;Phosphoribosylformylglycinamidine cyclo-ligase;Phosphoribosylglycinamide formyltransferase	GART	1493000000	75	26.0011	26.0755	26.2202	26.2492	26.0618	26.1351	26.1276	26.3316	26.4134	26.3347	25.9873	26.4159	26.3583	25.5995	26.0749	25.7738	26.2954	26.025	26.4223	25.8387	13	13	13	16.5	16.5	16.5	107.77	0	66.575	P22102;P22102-2;F8WD69;C9JZG2;C9JKQ7;C9JBJ1;C9JTV6;A0A140TA71	904
A0A0R4J2E8;A8MXP9;P43243;D6REM6;D6R991;H0Y8T4;B3KM87;P43243-2	Matrin-3	MATR3	1485300000	137	26.0738	26.0699	26.1394	26.0439	26.2215	26.2122	26.0639	26.1359	26.2914	26.3754	26.371	26.4113	26.2053	26.1347	26.2779	26.1856	25.9587	26.0699	25.9859	26.3057	14	14	14	25	25	25	94.622	0	215.32	A0A0R4J2E8;A8MXP9;P43243;D6REM6;D6R991;H0Y8T4;B3KM87;P43243-2;D6RBI2;D6RBK5;D6RE02;D6RIA2;D6RB45;A0A1B0GX04;D6R9F3;D6RAM9;D6RAY2;D6RBS2;D6RCM3;D6REK4;D6R8Z5	113
Q8WTT2	Nucleolar complex protein 3 homolog	NOC3L	1470400000	141	26.3098	26.1287	26.2595	26.0386	26.2464	26.1358	25.8302	26.0881	26.3358	26.1734	26.0662	26.2835	25.868	25.6523	25.8387	25.9474	26.2141	26.3189	26.4042	26.5378	13	13	13	18.2	18.2	18.2	92.547	0	168.82	Q8WTT2	1420
P08243-2;P08243;P08243-3;F8WEJ5	Asparagine synthetase [glutamine-hydrolyzing]	ASNS	1464600000	155	26.2306	26.3431	26.2636	26.2472	26.2466	26.367	26.5403	26.4378	25.5617	25.6891	25.4688	25.6361	25.6617	25.4804	25.5813	25.4818	26.2994	26.3018	26.2326	26.0128	13	13	13	31.3	31.3	31.3	62.168	0	151.33	P08243-2;P08243;P08243-3;F8WEJ5;C9J057;C9JT45;C9JM09;C9JLN6	818
A0A7I2V430;A0A7I2V2M5;A0A7I2V4F0;Q92499;A0A087X2G1;A0A087WZ71;A0A7I2YQ77;Q92499-3;Q92499-2;A0A7I2V4J3	ATP-dependent RNA helicase DDX1	DDX1	1463100000	169	25.8671	25.9178	25.9789	26.0668	25.8771	26.0401	26.2034	26.1007	26.2257	26.3344	26.3315	26.6094	26.1433	26.2818	26.156	26.2867	25.998	26.2401	26.1084	26.0994	12	12	12	25.3	25.3	25.3	77.86	0	223.97	A0A7I2V430;A0A7I2V2M5;A0A7I2V4F0;Q92499;A0A087X2G1;A0A087WZ71;A0A7I2YQ77;Q92499-3;Q92499-2;A0A7I2V4J3;A0A7I2V421;A0A7I2V5X8;A0A7I2YQD0;A0A7I2V4Q0	228
P40926;P40926-2;G3XAL0	Malate dehydrogenase, mitochondrial;Malate dehydrogenase	MDH2	1458500000	69	25.712	25.7849	25.5318	25.8093	26.0559	26.0437	26.0707	26.332	26.2928	26.6236	26.1271	26.6741	25.5614	25.9054	25.6936	25.4446	25.8407	25.9925	25.7623	25.6693	6	6	6	22.8	22.8	22.8	35.503	0	44.862	P40926;P40926-2;G3XAL0	990
P60866;P60866-2;E5RIP1;E5RJX2;A0A7P0S5H5	40S ribosomal protein S20	RPS20	1446700000	11	26.1288	21.4429	25.91	26.285	26.2305	26.1733	25.9017	25.8882	27.136	26.6812	21.595	26.8722	26.2384	25.9632	26.1172	20.7366	21.5885	26.036	25.7846	26.2461	3	3	3	22.7	22.7	22.7	13.373	0	20.09	P60866;P60866-2;E5RIP1;E5RJX2;A0A7P0S5H5;G3XAN0	1073
Q2TAY7;Q2TAY7-2	WD40 repeat-containing protein SMU1;WD40 repeat-containing protein SMU1, N-terminally processed	SMU1	1443000000	97	26.2946	26.3067	26.0068	26.0313	26.185	26.2337	25.9526	26.0879	25.8801	26.059	25.9872	25.738	26.0436	26.0188	26.023	26.0981	26.597	26.0907	26.378	26.3301	10	10	10	29	29	29	57.543	0	101.45	Q2TAY7;Q2TAY7-2	1296
Q5BKZ1;A0A0A0MRN4;Q5BKZ1-3	DBIRD complex subunit ZNF326	ZNF326	1432800000	147	26.0593	26.2441	25.9552	25.9134	26.0373	25.8749	25.8765	25.7066	26.1831	25.995	26.1294	26.26	26.0678	26.4523	26.3839	26.2088	25.4861	25.7878	25.5371	25.6814	10	10	10	23.7	23.7	23.7	65.653	0	209.88	Q5BKZ1;A0A0A0MRN4;Q5BKZ1-3;Q5BKZ1-2	1311
Q9NQW6-2;Q9NQW6	Actin-binding protein anillin	ANLN	1414600000	156	25.9572	26.2032	26.1652	26.2639	25.9015	25.8796	26.0722	26.0986	25.9904	25.8669	25.8919	26.214	26.4028	26.4025	26.3198	26.4166	24.5733	24.7631	24.5325	24.8862	17	17	17	17.6	17.6	17.6	120.01	0	65.455	Q9NQW6-2;Q9NQW6;H7C1K5;C9JJT6;H7C3S1;H7C167;H7C1C2	1570
Q9BYG3	MKI67 FHA domain-interacting nucleolar phosphoprotein	NIFK	1412000000	140	26.2663	26.2956	26.1238	26.2357	25.9813	25.9996	25.7444	25.912	24.9829	25.4472	25.3097	25.2543	26.0515	26.0624	26.0431	26.1348	26.1738	26.1258	26.5299	26.2647	10	10	3	30.7	30.7	4.8	34.222	0	180.98	Q9BYG3;C9J808	1524
A0A7P0Z4B9;Q16531;A0A7P0T870;A0A7P0Z3Z5;A0A7P0TAK7;A0A7P0T965;A0A7P0TB30;F5GY55	DNA damage-binding protein 1	DDB1	1410400000	153	26.0401	25.8966	26.0823	25.8726	26.0478	25.8563	26.1014	26.2228	26.2879	26.3551	26.1425	26.4861	25.8133	25.7767	25.9477	25.8718	25.9819	26.217	26.2536	26.0831	16	16	16	17.2	17.2	17.2	123.28	0	299.26	A0A7P0Z4B9;Q16531;A0A7P0T870;A0A7P0Z3Z5;A0A7P0TAK7;A0A7P0T965;A0A7P0TB30;F5GY55;Q16531-2;A0A7P0Z4L2;F5GWI0;F5GZY8;F5H2L3;A0A7P0TAX4;F5H198	273
P07814;V9GYZ6	Bifunctional glutamate/proline--tRNA ligase;Glutamate--tRNA ligase;Proline--tRNA ligase	EPRS	1409800000	201	26.108	26.0153	26.2081	25.9035	26.2659	26.1203	26.0295	26.0761	26.272	26.317	26.105	26.2904	26.1745	26.0431	26.0238	26.2186	25.8686	25.7393	25.8596	25.9258	22	22	22	19.1	19.1	19.1	170.59	0	154.09	P07814;V9GYZ6;V9GZ76	811
P05387	60S acidic ribosomal protein P2	RPLP2	1403200000	97	25.9435	25.8344	25.8079	25.4472	26.2412	26.0109	25.8089	25.9867	26.787	26.5224	26.5345	26.9241	26.0878	26.0661	25.8048	26.1406	26.1516	26.2981	25.9195	26.0028	6	6	6	77.4	77.4	77.4	11.665	0	78.355	P05387;H0YDD8	800
P81605;P81605-2	Dermcidin;Survival-promoting peptide;DCD-1	DCD	1393300000	48	22.0236	24.7446	24.8877	26.8095	24.9952	26.4275	26.884	25.4559	25.1867	25.9233	25.2276	24.9078	25.5683	27.7431	25.1716	26.0498	25.5389	25.5808	26.5551	25.025	8	8	8	53.6	53.6	53.6	11.284	0	37.514	P81605;P81605-2	1153
Q99575	Ribonucleases P/MRP protein subunit POP1	POP1	1381000000	151	26.0246	26.1745	26.2561	26.016	26.0622	25.9193	25.7233	25.9838	25.6386	25.9636	25.7981	25.6783	26.3052	26.1793	26.0019	26.3854	26.011	26.1303	26.1361	26.2346	11	11	11	16.1	16.1	16.1	114.71	0	208.26	Q99575;E5RK39	1480
Q5T8U5;O15260;O15260-3;O15260-2	Surfeit locus protein 4	SURF4	1373100000	47	26.1046	26.1638	25.6927	26.2341	25.7638	25.9786	25.9476	25.7286	25.1362	25.3199	26.0186	25.7189	26.0023	26.0568	25.6556	25.7475	25.9303	25.7555	25.4882	25.6337	3	3	3	18.3	18.3	18.3	21.127	0	134.91	Q5T8U5;O15260;O15260-3;O15260-2;B7Z1G8	688
P61019-2;P61019;H7C125;E9PKL7	Ras-related protein Rab-2A	RAB2A	1366800000	108	26.1105	26.1258	26.0676	26.159	26.3097	26.4056	25.8987	26.0818	26.1715	26.1903	26.0793	26.1076	26.0951	25.9944	26.149	26.0764	25.6939	25.5074	25.46	25.6489	7	7	7	51.6	51.6	51.6	20.847	0	241.97	P61019-2;P61019;H7C125;E9PKL7;A0A3B3ITL1;Q8WUD1;Q8WUD1-2;Q6PIK3	1078
P49755;G3V2K7	Transmembrane emp24 domain-containing protein 10	TMED10	1366700000	59	26.0858	25.9873	26.2513	26.0609	25.9496	25.9811	26.1684	26.1172	26.0056	26.1896	26.1877	25.921	26.1428	25.8033	26.0579	25.7437	26.3315	26.1423	26.2117	25.8804	4	4	4	21.9	21.9	21.9	24.976	0	14.734	P49755;G3V2K7	1029
A0A1P0AYU5;Q9BWM7;S4R3N9	Sideroflexin-3	SFXN3	1362800000	146	26.297	26.1832	26.298	26.2159	26.4822	26.2682	26.3242	26.3736	25.7441	25.7683	25.5161	25.5731	25.5637	25.3461	25.3711	25.2578	26.3838	26.4182	26.1058	26.2208	10	10	10	39.4	39.4	39.4	35.978	0	49.576	A0A1P0AYU5;Q9BWM7;S4R3N9	128
Q9NZ01;M0R2N5;M0R3C3	Very-long-chain enoyl-CoA reductase	TECR	1359800000	90	26.2288	25.942	25.9364	25.9003	25.9981	26.1342	25.9788	25.9276	26.1707	26.0229	26.1952	26.0517	25.9678	25.8707	26.1774	26.1445	25.9479	26.1283	26.0317	26.2302	6	6	6	19.5	19.5	19.5	36.034	0	31.523	Q9NZ01;M0R2N5;M0R3C3;Q9NZ01-2	1600
A6NFX8;Q9UKK9;A6NJU6	ADP-sugar pyrophosphatase	NUDT5	1342600000	128	26.0445	25.7597	25.8791	25.914	26.0695	26.0508	26.0258	26.0336	26.2504	26.3436	26.2925	26.2824	25.9901	25.8793	26.0174	26.0078	26.1419	26.194	26.1584	26.082	10	10	10	39.2	39.2	39.2	25.895	0	66.999	A6NFX8;Q9UKK9;A6NJU6;A6NCQ0;C9JYY9;H0YEY4	279
Q9NWH9;H7C3F4;Q9NWH9-3	SAFB-like transcription modulator	SLTM	1330500000	116	25.8635	26.145	25.7669	25.7187	25.8734	25.9078	26.0997	25.7032	25.7548	25.8583	26.3593	26.2821	25.8161	26.5221	26.5202	25.8061	24.7345	25.5328	25.5701	25.3399	12	12	12	16.5	16.5	16.5	117.15	0	204.81	Q9NWH9;H7C3F4;Q9NWH9-3;H7BXE3;H0YMW8;H0YKH2;H0YMM0;H0YNF3;H0YMR6;H0YLE6;H0YL55;H0YLW7;H0YKU6	1589
B0YIW6;P48444;P48444-2	Coatomer subunit delta	ARCN1	1306800000	140	25.9735	25.9905	26.0818	25.8341	26.1081	26.0431	25.9836	26.1201	26.043	25.9593	25.9713	26.0178	25.9899	26.0158	26.0777	25.9848	25.8328	26.1799	26.0294	25.7944	12	12	12	29.7	29.7	29.7	61.626	0	104.89	B0YIW6;P48444;P48444-2;Q6P1Q5;E9PK34	301
Q9NR12;Q9NR12-2;D6RH06;Q9NR12-5;Q9NR12-6;Q9NR12-4	PDZ and LIM domain protein 7	PDLIM7	1298400000	101	26.1202	26.0784	25.7329	26.03	25.9042	25.9649	25.9772	26.0612	26.0994	25.7022	25.6936	26.0146	25.8418	25.951	25.9331	26.1173	25.9182	25.9016	25.8731	26.0026	11	11	11	33.3	33.3	33.3	49.844	0	77.604	Q9NR12;Q9NR12-2;D6RH06;Q9NR12-5;Q9NR12-6;Q9NR12-4;D6RF83;H7BYK4;Q9NR12-3;D6RAN1;H0Y8W6	1571
Q92769-3;Q92769	Histone deacetylase 2	HDAC2	1271800000	91	25.7207	25.6563	25.8904	25.4366	25.7253	25.5176	25.562	25.7203	26.2093	26.2433	25.9856	26.5308	25.7125	25.9453	25.6317	25.8591	25.6354	25.8451	25.5343	25.8858	8	8	3	21.8	21.8	10	51.998	0	79.242	Q92769-3;Q92769;E5RFI6;E5RJ04;E5RGV4;E5RHE7;E5RH52;E5RG37;E5RFP9;H3BM24;E5RK19;E7ESJ6;O15379;O15379-2	1435
F8VPD4;P27708	CAD protein;Glutamine-dependent carbamoyl-phosphate synthase;Aspartate carbamoyltransferase;Dihydroorotase	CAD	1267700000	153	25.9712	25.7078	26.06	25.9701	25.866	25.8966	25.8229	25.9186	25.7323	25.8211	25.6029	26.0048	25.934	25.8264	25.9338	25.8867	25.76	25.9091	26.0503	25.8029	23	23	23	13.1	13.1	13.1	236.02	0	205.8	F8VPD4;P27708;H7C3Z5;H7C2E4;H7BZB3	530
A0A0A0MSX9;P41252;J3KR24	Isoleucine--tRNA ligase, cytoplasmic	IARS	1265900000	204	25.6591	25.6847	25.2714	25.8325	25.8082	25.7511	25.7571	25.6371	26.3726	26.5475	26.2921	26.3075	26.1905	26.1129	26.0439	26.2199	26.012	25.7726	26.003	26.0819	15	15	15	16.1	16.1	16.1	142.29	0	82.669	A0A0A0MSX9;P41252;J3KR24	73
O75844	CAAX prenyl protease 1 homolog	ZMPSTE24	1258500000	75	25.6744	25.7315	25.5049	25.6948	25.5477	25.8791	25.8068	25.8972	25.8363	25.9109	25.7501	26.1313	26.1456	25.7687	26.1164	26.1673	26.406	26.2962	26.2265	26.1189	7	7	7	19.2	19.2	19.2	54.812	0	33.959	O75844;A0A6Q8PHG9;A0A6Q8PF67;A0A6Q8PH40	738
P62249;M0R3H0;M0R210;M0R1M5;Q6IPX4	40S ribosomal protein S16	RPS16	1252800000	98	26.0253	25.6771	26.0538	25.6148	25.9744	25.9386	25.9041	25.6004	26.3867	26.2549	26.0597	26.4081	26.1723	25.6112	25.8206	25.6137	25.8472	25.6794	25.7846	25.6935	9	9	9	53.4	53.4	53.4	16.445	0	34.764	P62249;M0R3H0;M0R210;M0R1M5;Q6IPX4;M0QX76	1106
P00558;P00558-2	Phosphoglycerate kinase 1	PGK1	1247800000	91	26.094	25.836	25.926	25.9327	26.2405	26.2063	26.0116	25.8458	26.4708	26.2838	26.2501	26.6321	25.0747	24.7706	24.3604	24.6036	26.1433	25.8224	25.8918	25.8506	10	10	10	30.9	30.9	30.9	44.614	0	29.887	P00558;P00558-2;P07205	774
Q14192	Four and a half LIM domains protein 2	FHL2	1244600000	35	25.7528	25.9133	25.9995	25.5437	25.7568	25.6627	25.8129	25.5601	26.4083	26.094	25.9134	26.7489	25.8039	25.7365	25.9284	26.0373	26.0795	26.0163	25.9498	25.8462	2	2	2	7.9	7.9	7.9	32.193	0	13.803	Q14192	1243
P61106;X6RFL8	Ras-related protein Rab-14	RAB14	1243200000	107	25.715	25.8738	25.9746	25.6952	25.8676	25.9559	25.6188	25.8513	25.9604	26.0981	25.9956	26.1339	26.0874	25.8766	26.0918	25.8343	25.8664	26.0561	25.9175	26.0926	10	10	10	66.5	66.5	66.5	23.897	0	323.31	P61106;X6RFL8	1081
Q96HE9	Proline-rich protein 11	PRR11	1235600000	108	25.3339	25.4684	24.7993	24.8836	25.4547	25.5166	25.2295	25.5433	27.1329	26.9412	26.7923	27.1715	26.6387	26.3835	26.5801	26.5603	24.511	24.9734	24.8628	24.9368	11	11	11	35.3	35.3	35.3	40.085	0	186.03	Q96HE9;J3QQS2;J3QRE1;J3QKY4;J3QR53	1461
P51149;A0A6Q8PGE6;A0A6Q8PG52;A0A6Q8PH84;C9J8S3;C9J592;C9IZZ0;C9J4V0;C9J4S4	Ras-related protein Rab-7a	RAB7A	1231000000	115	25.6809	25.8902	25.8694	25.6762	25.9907	26.0263	25.7911	25.7498	26.2892	26.1703	26.2968	26.1145	25.9395	25.7397	25.9249	25.9746	26.1334	25.8702	25.9371	25.8132	12	12	12	63.8	63.8	63.8	23.489	0	92.268	P51149;A0A6Q8PGE6;A0A6Q8PG52;A0A6Q8PH84;C9J8S3;C9J592;C9IZZ0;C9J4V0;C9J4S4;C9J7D1;A0A6Q8PF79	1039
P52209-2;P52209	6-phosphogluconate dehydrogenase, decarboxylating	PGD	1227600000	116	25.6718	25.481	25.7883	25.8956	25.9099	25.7369	25.6629	26.0254	26.2404	26.5228	26.3659	26.7314	25.5828	25.7821	25.6188	25.7255	25.7278	25.5831	25.7229	25.4967	12	12	12	30.4	30.4	30.4	51.872	0	165.71	P52209-2;P52209;K7EMN2;K7EM49;K7EPF6;K7ELN9	1046
P22314-2;P22314	Ubiquitin-like modifier-activating enzyme 1	UBA1	1222300000	150	25.8321	25.8666	25.8732	25.8354	26.0877	26.1808	25.984	26.0473	26.2133	26.3769	26.0156	26.4195	25.5273	25.4735	25.4505	25.7071	25.75	25.9729	25.9343	25.9787	17	17	17	26.1	26.1	26.1	113.8	0	259.91	P22314-2;P22314;Q5JRR6;Q5JRS1;Q5JRS3;Q5JRS2;Q5JRR9;Q5JRS0	906
C9JLI6;H0YMV8;Q71UM5	40S ribosomal protein S27;40S ribosomal protein S27-like	RPS27L	1221700000	39	25.2245	25.3234	25.9092	25.4498	25.5126	25.2406	25.4885	25.2841	25.4212	21.4651	21.6846	25.6319	25.5949	25.537	25.7235	25.7127	25.4775	24.7045	21.8379	25.4335	3	3	2	26.8	26.8	13.4	10.886	0	10.124	C9JLI6;H0YMV8;Q71UM5	369
E9PCY7;G8JLB6;P31943;D6RIU0;D6RBM0;E7EQJ0;D6RAM1;E5RGV0;D6R9T0;D6RFM3;D6RIT2;D6RDU3;D6RJ04;D6RIH9	Heterogeneous nuclear ribonucleoprotein H;Heterogeneous nuclear ribonucleoprotein H, N-terminally processed	HNRNPH1	1218900000	67	25.8459	26.1481	25.7373	25.9399	25.6007	25.8462	26.0671	25.7464	26.1321	26.1671	26.0609	26.278	25.7259	26.0504	25.9899	25.8074	25.7793	25.839	25.7589	25.5086	7	5	3	21.9	15.6	7.9	47.087	0	139.47	E9PCY7;G8JLB6;P31943;D6RIU0;D6RBM0;E7EQJ0;D6RAM1;E5RGV0;D6R9T0;D6RFM3;D6RIT2;D6RDU3;D6RJ04;D6RIH9;E5RGH4;E7EN40;H0YB39;D6RF17;D6RDL0;H0YAQ2;H0YBG7;H0YBD7;E5RJ94;D6R9D3	472
A6NLN1;A0A7I2V621;A0A0U1RRM4;P26599;P26599-2;P26599-3;K7EKJ7;A0A7I2V4H6;A0A6Q8PEX4	Polypyrimidine tract-binding protein 1	PTBP1	1218000000	117	25.6755	25.8962	25.9827	25.8451	25.7736	25.6008	25.7785	25.8668	26.238	25.711	26.1946	26.2534	25.7673	25.4163	25.5973	25.4	25.8323	25.9546	25.6066	26.0814	9	9	9	26.4	26.4	26.4	56.51	0	97.393	A6NLN1;A0A7I2V621;A0A0U1RRM4;P26599;P26599-2;P26599-3;K7EKJ7;A0A7I2V4H6;A0A6Q8PEX4;K7ES59;K7ELW5;A0A0D9SF20;K7EK45;A0A087WUW5;X6R242;A0A087WU68;O95758-1;O95758-6;O95758-2;O95758;O95758-5;O95758-4	117
Q9NX58	Cell growth-regulating nucleolar protein	LYAR	1214000000	94	26.0034	25.8015	25.551	25.6143	25.7749	25.6554	25.8962	25.4517	26.5633	26.6005	26.2032	26.424	25.8358	25.8006	25.8754	25.4623	25.8337	26.1679	26.1735	26.1528	6	6	6	25.9	25.9	25.9	43.614	0	172.51	Q9NX58	1594
A0A3B3IS55;O14639-2;O14639;F8W8M4;A0A0A0MRL6;O14639-6;A0A494C1P1;A0A494C1G0	Actin-binding LIM protein 1	ABLIM1	1211100000	155	26.0147	26.0899	26.1336	25.931	26.0215	25.8793	26.1171	25.7935	25.2716	25.4291	25.3645	25.2668	25.9608	26.0413	26.0079	26.1124	25.3877	25.2488	25.6121	25.4251	17	17	3	24.7	24.7	3.4	94.097	0	266.43	A0A3B3IS55;O14639-2;O14639;F8W8M4;A0A0A0MRL6;O14639-6;A0A494C1P1;A0A494C1G0	165
Q9BQ39	ATP-dependent RNA helicase DDX50	DDX50	1210400000	167	26.0101	26.0218	26.2033	26.0811	25.781	25.8001	25.9675	25.7814	25.5297	25.408	25.41	25.5882	25.2706	25.6782	25.7187	25.7411	25.3871	25.7323	25.7423	25.783	17	15	15	27.3	23.6	23.6	82.564	0	91.629	Q9BQ39	1489
O75131;A0A087WYQ3	Copine-3	CPNE3	1198600000	111	25.8878	25.8578	25.8707	25.9755	25.8966	26.1418	25.9796	26.1478	26.295	26.5825	26.367	26.3507	25.316	25.1894	25.0929	25.3163	25.7466	25.7934	25.6941	25.7133	10	10	10	17.7	17.7	17.7	60.13	0	40.115	O75131;A0A087WYQ3;H0YB26;E5RHZ0;A0A087WXR6;E7ENV7;Q86YQ8-2;Q9HCH3-2;Q96FN4-2;Q96FN4;Q8IYJ1;Q96A23;O95741;Q9UBL6-2;Q86YQ8;Q96A23-2;Q9HCH3;O95741-2;Q9UBL6	721
P04844-2;P04844	Dolichyl-diphosphooligosaccharide--protein glycosyltransferase subunit 2	RPN2	1195900000	124	25.5874	25.4883	25.5654	25.8802	25.8087	25.8389	25.951	26.0433	25.5975	26.0025	25.3975	25.8009	25.8667	25.5225	25.8061	25.762	25.7456	25.8076	25.7729	25.7628	12	12	10	29.4	29.4	26	67.723	0	202.56	P04844-2;P04844;Q5JYR4;Q5JYR7;Q5JYR3;F2Z3K5	792
Q01581	Hydroxymethylglutaryl-CoA synthase, cytoplasmic	HMGCS1	1193600000	132	25.8288	25.9376	25.9421	25.8703	25.8986	25.7579	26.0542	26.083	26.3368	25.8543	25.7323	26.115	25.5754	25.734	25.3675	25.4457	25.8558	25.6676	25.5384	25.5294	11	11	11	24.2	24.2	24.2	57.293	0	148.3	Q01581;D6RIW1;P54868-3;P54868-2;P54868	1168
P46977;P46977-2	Dolichyl-diphosphooligosaccharide--protein glycosyltransferase subunit STT3A	STT3A	1183800000	94	25.7969	25.9977	25.9224	25.8752	25.8694	25.8474	25.8278	25.7703	25.5044	25.7581	25.5517	25.7058	25.7176	25.6741	25.5909	25.6914	26.0327	26.1404	26.0779	25.9634	8	8	8	10.8	10.8	10.8	80.529	0	29.088	P46977;P46977-2;A0A0C4DH80;E9PN73;E9PI32;H0YET6	1014
A0A2R8Y425;A0A2R8Y5J0;A0A2R8YFK9;A0A2U3TZM0;A0A2R8YFD8;F5GWX5;A0A2R8Y212;A0A2R8Y521;A0A0C4DGG9;Q14839;Q14839-2;A0A2R8YD40;A0A2R8YDJ9;A0A2R8Y4X2;A0A2R8YER1;A0A2R8Y8C1;A0A2R8Y445;A0A2R8YDW2;A0A2R8Y8B3;A0A2R8Y685;A0A2R8Y5Z7	Chromodomain-helicase-DNA-binding protein 4	CHD4	1180200000	142	25.8764	25.847	26.0255	25.9529	25.5993	25.6506	25.8754	25.686	25.5553	25.7348	25.092	25.7023	25.5237	25.8043	25.6523	25.8748	25.1638	25.7387	25.4583	25.6738	21	21	17	12	12	9.5	215.49	0	164.78	A0A2R8Y425;A0A2R8Y5J0;A0A2R8YFK9;A0A2U3TZM0;A0A2R8YFD8;F5GWX5;A0A2R8Y212;A0A2R8Y521;A0A0C4DGG9;Q14839;Q14839-2;A0A2R8YD40;A0A2R8YDJ9;A0A2R8Y4X2;A0A2R8YER1;A0A2R8Y8C1;A0A2R8Y445;A0A2R8YDW2;A0A2R8Y8B3;A0A2R8Y685;A0A2R8Y5Z7;A0A2R8Y7M9;A0A2R8Y7I0;A0A2R8YE38;A0A2R8Y5M9;Q8TDI0;K7EMY3;A0A2R8Y7X1;F5H6N4	90
Q15424-2;Q15424;Q15424-4;Q15424-3	Scaffold attachment factor B1	SAFB	1178600000	68	25.887	26.2554	24.8024	25.4143	24.9931	25.4373	26.1227	24.786	26.1361	26.4025	26.3333	26.8842	24.955	27.0042	26.6213	25.1919	24.3622	24.7004	25.8833	25.045	13	13	6	19	19	9.2	95.18	0	323.31	Q15424-2;Q15424;Q15424-4;Q15424-3;K7EII0;K7ES42	1278
Q7L576;Q7L576-2;A0A0G2JR96;A0A0G2JQT1;Q7L576-3	Cytoplasmic FMR1-interacting protein 1	CYFIP1	1173800000	138	25.8315	25.7903	25.8862	26.1298	25.7741	25.6588	25.8381	25.9633	25.7769	25.5059	25.6494	25.6548	25.7882	25.8039	25.8278	25.6502	25.8091	25.8743	25.8787	25.8121	16	16	9	15.4	15.4	8.5	145.18	0	108.02	Q7L576;Q7L576-2;A0A0G2JR96;A0A0G2JQT1;Q7L576-3;H0YL50;A0A0G2JQH3;A0A087WVZ5	1366
G3V1A4;E9PK25;P23528;E9PQB7;E9PP50;E9PLJ3	Cofilin-1	CFL1	1170000000	85	25.6303	25.428	26.2167	25.6507	25.568	25.7733	25.7616	25.6771	26.1942	26.3246	26.1028	26.2689	25.5212	25.6172	25.5785	25.4928	25.9474	26.1685	25.9806	25.6616	5	5	5	47	47	47	16.811	0	172.05	G3V1A4;E9PK25;P23528;E9PQB7;E9PP50;E9PLJ3;E9PS23;Q9Y281-3;Q9Y281	492
P63173;J3KT73;J3QL01;J3KSP2	60S ribosomal protein L38	RPL38	1167600000	105	25.9007	25.9745	26.1617	25.9945	25.8332	25.7173	25.6385	25.6812	25.7706	25.8486	25.3805	25.5614	26.2966	25.7459	26.0202	26.0188	25.8577	25.22	25.5235	25.2659	6	6	6	50	50	50	8.2178	0	20.875	P63173;J3KT73;J3QL01;J3KSP2	1140
O76094-2;O76094	Signal recognition particle subunit SRP72	SRP72	1166600000	127	25.8655	25.7721	25.8466	25.8755	25.8159	25.936	25.644	25.5506	25.1725	25.1752	24.9507	25.2502	26.067	26.0111	26.0235	26.0481	25.4981	25.9247	26.2481	26.0157	11	11	11	18.9	18.9	18.9	67.879	0	76.613	O76094-2;O76094;D6RDY6;R4GNC1	743
P62314;J3QLI9	Small nuclear ribonucleoprotein Sm D1	SNRPD1	1155900000	63	25.7195	25.9909	25.8613	25.8915	26.1766	25.9755	25.7687	25.7354	22.4151	25.2638	24.5875	24.3335	25.9121	25.8569	25.6881	25.6536	25.4681	25.8705	25.8561	25.8435	5	5	5	54.6	54.6	54.6	13.281	0	50.994	P62314;J3QLI9;J3QLR7	1111
Q9NZM5	Glioma tumor suppressor candidate region gene 2 protein	GLTSCR2	1137700000	105	26.1735	26.0858	26.2636	26.0385	25.9759	26.1267	25.643	25.7474	25.0767	25.2326	25.0199	25.2707	25.6384	25.6712	25.6957	25.9181	25.2201	25.5999	25.2484	25.616	10	10	10	32	32	32	54.389	0	134.85	Q9NZM5;M0QZ34;M0QX73;M0QZU5;M0QYZ9	1605
A0A0A6YYI3;A0A0B4J1V8;Q9NQ55-2;Q9NQ55;Q9NQ55-3;A8MV53;C9J3W3	Suppressor of SWI4 1 homolog	PPAN-P2RY11;PPAN	1134300000	70	25.6215	26.122	26.3582	25.6442	25.2778	25.2008	25.2945	25.7162	25.053	24.7923	25.109	25.3257	25.4198	25.9221	25.4998	25.7153	26.4756	26.1209	26.2354	26.1258	9	9	9	21.7	21.7	21.7	58.199	0	323.31	A0A0A6YYI3;A0A0B4J1V8;Q9NQ55-2;Q9NQ55;Q9NQ55-3;A8MV53;C9J3W3;H7C446;C9JHF7	83
O75436;S4R3Q6;O75436-2	Vacuolar protein sorting-associated protein 26A	VPS26A	1134100000	121	25.855	25.9627	25.767	25.6388	25.9106	25.8468	25.9561	25.8069	25.6088	25.5922	25.65	25.5598	25.9026	25.6968	25.611	25.845	25.7734	25.6595	25.707	25.7902	10	10	10	35.8	35.8	35.8	38.169	0	90.231	O75436;S4R3Q6;O75436-2;S4R2Y3	728
Q14692	Ribosome biogenesis protein BMS1 homolog	BMS1	1133500000	145	25.8696	25.7427	25.8469	25.782	25.8134	25.5554	25.4975	25.7839	25.052	25.032	24.9874	25.2285	25.8455	25.7934	25.8656	25.9633	25.7565	25.7201	25.8434	25.7529	16	16	16	18.3	18.3	18.3	145.81	0	120.62	Q14692	1254
P56537;B7ZBH1;A0A0U1RQV5;P56537-2	Eukaryotic translation initiation factor 6	EIF6	1128100000	78	25.8423	25.1709	25.5316	25.5288	25.7971	25.7953	25.5747	25.5969	25.9266	25.5735	25.8256	25.6139	25.6898	25.6082	25.4945	25.5955	25.8109	25.6241	26.0599	25.9518	4	4	4	26.9	26.9	26.9	26.599	0	118.34	P56537;B7ZBH1;A0A0U1RQV5;P56537-2	1066
J3QR07;Q96MU7-2;Q96MU7	YTH domain-containing protein 1	YTHDC1	1109200000	109	26.2379	26.2907	26.0813	25.8857	25.4611	25.3025	25.6398	25.6583	23.9364	24.8501	21.9847	25.1168	25.4978	26.0434	25.9148	25.7814	25.5468	25.8069	25.7995	25.5336	14	14	14	20	20	20	85.586	0	50.615	J3QR07;Q96MU7-2;Q96MU7;J3KS01;J3KRG5	634
Q9UQ80-2;Q9UQ80	Proliferation-associated protein 2G4	PA2G4	1103400000	94	25.6281	25.7355	25.5463	25.6094	25.754	25.6259	25.5592	25.616	26.2216	26.0423	25.9793	26.1504	25.5327	25.3746	25.5312	25.6998	25.9364	25.8927	25.7311	25.9188	7	7	7	23.2	23.2	23.2	38.059	0	80.802	Q9UQ80-2;Q9UQ80;F8VR77;H0YIN7;F8W0A3	1643
Q9Y277;Q9Y277-2;E5RFP6;E5RJN6;E5RHZ6;E5RK27	Voltage-dependent anion-selective channel protein 3	VDAC3	1100600000	62	25.5936	25.8591	25.6349	25.8323	25.8291	25.8617	25.7219	25.6545	25.9598	25.9318	26.0858	25.9013	25.8047	25.722	25.6239	25.6222	25.5966	25.8152	25.4257	25.3511	6	6	6	25.4	25.4	25.4	30.658	0	195.34	Q9Y277;Q9Y277-2;E5RFP6;E5RJN6;E5RHZ6;E5RK27;E5RHE1;E5RFL1	1646
Q92598-2;Q92598;Q92598-3;Q92598-4;A0A0A0MSM0	Heat shock protein 105 kDa	HSPH1	1097500000	136	25.5307	25.7023	25.7928	25.9878	25.586	25.4558	25.5755	25.5922	26.1139	26.0849	26.0223	26.0811	25.7694	25.6223	25.8128	25.7244	25.6425	25.4292	25.3864	25.2853	16	15	15	24.2	23.2	23.2	92.115	0	68.656	Q92598-2;Q92598;Q92598-3;Q92598-4;A0A0A0MSM0;R4GN69;Q5TBM3;D6RJ96;E9PDE8;O95757	1430
P51571;A6NLM8	Translocon-associated protein subunit delta	SSR4	1097400000	84	25.7179	25.6242	25.7588	25.5912	25.7	25.9048	25.9385	26.0882	26.414	26.3578	26.5812	26.265	25.3538	25.2782	25.4032	25.3429	25.0032	25.0206	25.0259	24.7671	5	5	5	36.4	36.4	36.4	18.998	0	41.619	P51571;A6NLM8	1041
E9PDF6;O43795;O43795-2	Unconventional myosin-Ib	MYO1B	1097300000	131	25.5858	25.499	25.64	25.7431	26.5104	25.4201	25.4839	25.5655	25.8734	25.5531	25.4844	25.8907	25.4448	25.4153	26.2298	25.4929	25.6583	25.5861	25.9623	25.4776	21	21	20	24.6	24.6	23	128.48	0	85.662	E9PDF6;O43795;O43795-2;H7C2Y7;E7EQD9;C9JYW1;C9JUP5	474
P63000;P63000-2;B1AH77;B1AH80;P15153	Ras-related C3 botulinum toxin substrate 1;Ras-related C3 botulinum toxin substrate 2	RAC1;RAC2	1095300000	73	25.5882	25.2336	25.2755	25.0551	25.1706	25.5721	25.1613	25.3008	26.3356	25.9514	25.6466	26.3298	25.4046	25.4362	25.3413	25.5824	24.9666	25.1131	25.0957	25.2151	5	5	5	25.5	25.5	25.5	21.45	0	14.88	P63000;P63000-2;B1AH77;B1AH80;P15153;J3KSC4;J3QLK0;B1AH78;P60763	1136
A0A7I2V4Z0;A0A7I2YQN2;O60506-3;O60506;A0A7I2V346;O60506-4;O60506-2;B7Z645;A0A7I2V309;A0A7I2YQV8;A0A7I2V2F2;O60506-5;A0A7I2V5Q6	Heterogeneous nuclear ribonucleoprotein Q	SYNCRIP	1093000000	67	25.5067	26.1081	25.1747	25.4745	25.4338	25.7952	25.45	25.5786	25.656	25.6408	25.5102	26.3023	25.3452	26.1668	26.0093	25.6122	25.2178	25.5834	26.0385	25.8636	13	10	10	28.8	23.7	23.7	61.008	0	165.41	A0A7I2V4Z0;A0A7I2YQN2;O60506-3;O60506;A0A7I2V346;O60506-4;O60506-2;B7Z645;A0A7I2V309;A0A7I2YQV8;A0A7I2V2F2;O60506-5;A0A7I2V5Q6;F6UXX1;A0A7I2V4J0	244
G3V529;Q9GZR7;Q9GZR7-2;F5GYL3;A0A087WXU8;A0A1W2PRR2	ATP-dependent RNA helicase DDX24	DDX24	1082600000	94	26.0421	25.9797	26.2831	25.9708	25.8685	25.842	25.7704	25.7569	24.7808	24.8799	25.0648	25.161	25.4582	25.56	25.3603	25.5115	25.3773	25.3298	25.2004	25.4927	18	18	18	27.8	27.8	27.8	91.48	0	60.773	G3V529;Q9GZR7;Q9GZR7-2;F5GYL3;A0A087WXU8;A0A1W2PRR2	559
Q9NW13;Q9NW13-2	RNA-binding protein 28	RBM28	1082500000	135	25.6342	25.7098	25.8825	25.4611	25.7798	25.815	25.5558	25.7947	25.0596	25.2811	25.2908	25.2195	25.7715	25.5591	25.6928	25.9137	25.2799	25.3845	25.8117	25.8737	13	13	13	17.8	17.8	17.8	85.737	0	65.733	Q9NW13;Q9NW13-2;C9JE21;C9JAA9;H7C5G8	1586
A0A7P0TBA9;P19525;A0A7P0TAL9;P19525-2;A0A7P0Z4M0	Interferon-induced, double-stranded RNA-activated protein kinase	EIF2AK2	1081600000	146	25.5606	25.5076	25.777	25.6221	25.3858	25.5255	25.4744	25.4599	25.6463	25.7036	25.1879	25.694	26.1096	25.9379	25.9357	26.118	25.7497	25.4168	25.6566	25.7171	13	13	13	30.9	30.9	30.9	61.011	0	102.15	A0A7P0TBA9;P19525;A0A7P0TAL9;P19525-2;A0A7P0Z4M0	270
P11021;A0A7P0TAI0;A0A7P0TB36	78 kDa glucose-regulated protein	HSPA5	1081300000	187	25.6152	25.6373	25.7557	25.5365	25.8011	25.5344	25.6061	25.615	26.0559	25.8537	25.8623	26.0672	25.6718	25.6394	25.5777	25.5425	25.8283	25.9636	25.8639	25.7366	15	14	14	27.7	27.7	27.7	72.332	0	201.46	P11021;A0A7P0TAI0;A0A7P0TB36	839
H3BNC9;P08708;H0YN88;A0A075B716	40S ribosomal protein S17	RPS17	1079300000	61	25.1123	25.2188	26.1918	25.2513	25.1842	25.1878	25.4611	25.3532	25.8191	25.7433	25.1108	26.1524	25.6908	25.6083	25.5056	25.5668	25.6449	25.1825	25.3439	25.4614	5	5	5	11	11	11	64.532	0	104.57	H3BNC9;P08708;H0YN88;A0A075B716;H0YN73;A0A0J9YYC4	592
O43865;O43865-2;H0Y8B3;Q96HN2-4;Q96HN2-3;Q96HN2-2;Q96HN2	Putative adenosylhomocysteinase 2;Adenosylhomocysteinase;Putative adenosylhomocysteinase 3	AHCYL1;AHCYL2	1079300000	81	25.6567	25.8346	25.6696	25.8605	25.4925	25.54	25.8504	25.7384	25.6446	25.5461	25.5564	25.7242	25.7719	25.5486	25.7128	25.5054	26.032	25.9035	25.5305	25.7868	10	10	10	22.3	22.3	22.3	58.951	0	28.358	O43865;O43865-2;H0Y8B3;Q96HN2-4;Q96HN2-3;Q96HN2-2;Q96HN2;C9K0S0	709
P61221;D6R9I9;D6RGF4	ATP-binding cassette sub-family E member 1	ABCE1	1070100000	103	25.5497	25.7402	25.767	25.6092	25.5707	25.445	25.5345	25.5841	25.8262	25.7965	25.7674	26.0739	25.592	25.5238	25.5757	25.5826	25.9657	25.5847	25.789	25.8289	10	10	10	24	24	24	67.314	0	39.305	P61221;D6R9I9;D6RGF4;H0Y990	1083
O60832;O60832-2;C9IYT0;H7C0M1	H/ACA ribonucleoprotein complex subunit 4	DKC1	1069100000	120	25.6277	26.047	25.724	25.8317	25.6357	25.6435	25.7731	25.6188	25.3404	25.7062	25.5953	26.0432	25.2991	25.3546	25.3187	25.5298	25.6796	25.4776	25.703	25.7925	9	9	9	23.5	23.5	23.5	57.673	0	90.489	O60832;O60832-2;C9IYT0;H7C0M1;H7C2Q9;H7BZF2;H7C2Q2	718
Q13823	Nucleolar GTP-binding protein 2	GNL2	1066500000	104	25.8475	25.9708	25.8192	25.8698	25.6761	25.6857	25.6153	25.5937	25.5499	25.6547	25.5424	25.458	25.7658	25.596	25.6734	25.837	25.2811	25.4916	25.5016	25.5014	14	14	14	19.8	19.8	19.8	83.654	0	55.164	Q13823;H0YG10	1235
Q05048;A0A0A0MSZ9	Cleavage stimulation factor subunit 1	CSTF1	1061000000	85	25.7077	26.0551	25.8064	25.5381	25.913	25.5282	25.6915	25.63	25.6743	25.5681	25.4436	25.656	26.0396	25.7097	25.8636	25.909	25.6483	25.4835	25.1554	25.426	9	9	9	25.8	25.8	25.8	48.357	0	186.65	Q05048;A0A0A0MSZ9;A3KFI9	1186
P63104;E7EX29;E7ESK7;B0AZS6;P63104-2	14-3-3 protein zeta/delta	YWHAZ	1046700000	97	25.3104	25.3891	25.5676	25.356	25.6681	25.44	25.512	25.5838	25.984	25.8781	25.1507	25.7515	25.7607	25.5823	25.5892	25.8919	25.7557	25.931	25.7929	25.6929	7	7	5	34.3	34.3	26.9	27.745	0	93.16	P63104;E7EX29;E7ESK7;B0AZS6;P63104-2;E5RIR4;E9PD24;E7EVZ2;B7Z2E6;H0YB80;E5RGE1;Q04917;Q4VY20;A0A0J9YWZ2;B4DJF2;Q4VY19;I3L3T1;K7EIT4;E9PG15;A0A0J9YWE8;A2IDB2	1137
P07900;P07900-2	Heat shock protein HSP 90-alpha	HSP90AA1	1044900000	103	25.4983	25.6947	25.6915	25.7035	25.8652	25.5114	25.516	25.6645	25.828	26.0114	25.8964	25.8588	25.8328	25.3734	25.7871	25.8957	25.5066	25.8806	25.4381	25.3738	20	12	12	27.6	14.2	14.2	84.659	0	190.4	P07900;P07900-2;G3V2J8;Q14568;Q58FG0	812
Q9H0D6-2;Q9H0D6	5-3 exoribonuclease 2	XRN2	1043900000	111	25.5948	25.6379	25.5978	25.4016	25.7138	25.5441	25.6425	25.5349	26.1582	25.9648	25.916	25.9688	25.7622	25.8394	25.5924	25.6042	25.5874	25.6217	25.8065	25.6088	16	16	16	22.4	22.4	22.4	99.96	0	109.64	Q9H0D6-2;Q9H0D6	1537
Q6DKI1;R4GMU7;Q6DKI1-2	60S ribosomal protein L7-like 1	RPL7L1	1039300000	86	25.6383	25.5481	25.8819	25.8776	25.4378	25.5298	25.5836	25.6714	24.8385	25.4562	25.1309	24.6615	25.7974	25.7126	25.8186	25.7834	25.8371	25.7524	25.7106	25.6253	8	8	8	32.2	32.2	32.2	29.669	0	27.462	Q6DKI1;R4GMU7;Q6DKI1-2	1335
O96008;O96008-2;K7EJ57	Mitochondrial import receptor subunit TOM40 homolog	TOMM40	1038600000	92	25.0123	24.9501	25.0665	25.0707	25.17	25.2901	25.2516	25.2834	25.0096	25.2004	24.9115	24.7532	24.8135	24.8729	24.7035	24.9922	25.0524	25.3103	25.2086	25.1047	5	5	5	23	23	23	37.893	0	226.53	O96008;O96008-2;K7EJ57;K7EKG4	764
P05023-3;P05023-4;P05023;P05023-2	Sodium/potassium-transporting ATPase subunit alpha-1	ATP1A1	1033000000	115	25.5393	25.7313	25.6532	25.5394	25.7479	25.4639	25.4037	25.5185	25.6527	25.8266	25.7161	26.0816	25.5362	25.3022	25.613	25.4792	25.6894	25.8646	25.596	25.757	15	15	13	19.1	19.1	16.9	109.55	0	89.166	P05023-3;P05023-4;P05023;P05023-2;M0R116;A0A2R8YEY8;A0A0A0MT26;P13637;P13637-2;P13637-3;H0Y7C1;B1AKY9;P50993;Q13733;P54707;P54707-2;Q5TC02;Q5TC01;Q5TC05;A0A669K9X0;E9PRA5	794
Q14258;A0A3B3IUA7	E3 ubiquitin/ISG15 ligase TRIM25	TRIM25	1032100000	140	25.527	25.7685	25.8435	25.7841	25.515	25.7551	25.7878	25.6385	25.7925	25.6264	25.5113	25.7277	25.1959	25.1867	25.1913	25.2343	25.7466	25.995	25.5985	25.9808	13	13	13	23.2	23.2	23.2	70.973	0	44.234	Q14258;A0A3B3IUA7	1245
P61224-3;P61224;F5H6R7;F5H004;F5GX62;E7ESV4;F5H7Y6;P61224-2;P61224-4;A6NIZ1;F5H823;B7ZB78;F5GZG1	Ras-related protein Rap-1b;Ras-related protein Rap-1b-like protein	RAP1B	1024300000	38	25.8585	25.6025	25.3891	25.4814	25.7541	25.6193	25.7962	25.9129	21.9765	25.861	25.9683	25.6387	25.5874	25.2523	24.425	25.1607	25.7343	25.7405	25.5871	25.4072	4	4	1	32.1	32.1	9.1	18.778	0	70.967	P61224-3;P61224;F5H6R7;F5H004;F5GX62;E7ESV4;F5H7Y6;P61224-2;P61224-4;A6NIZ1;F5H823;B7ZB78;F5GZG1	1084
P49411	Elongation factor Tu, mitochondrial	TUFM	1019800000	91	25.5149	25.7297	25.9784	25.8674	25.4997	25.5878	25.6718	25.4651	26.3585	26.2062	26.1893	26.1057	25.524	25.5458	25.432	25.2227	25.7633	25.5903	25.5662	25.4782	8	8	8	23.2	23.2	23.2	49.541	0	46.281	P49411;H3BNU3	1026
B4DR61;P61619;P61619-3	Protein transport protein Sec61 subunit alpha isoform 1	SEC61A1	1011600000	21	25.4375	25.3034	25.6154	25.4478	25.5003	25.9225	25.6093	25.8441	26.1077	25.9024	26.2092	26.2024	25.3704	24.9303	25.293	25.2152	25.6212	25.6679	25.5618	25.6081	4	4	3	8.1	8.1	6.2	52.949	0	8.9573	B4DR61;P61619;P61619-3;H7C1Q9;C9JXC6;H7C069;A6NK38;F2Z2C7;A6NIF9;C9JJV4	315
Q13200;Q13200-3;Q13200-2	26S proteasome non-ATPase regulatory subunit 2	PSMD2	1004100000	138	25.497	25.4673	25.3167	25.4278	25.6436	25.4185	25.6729	25.4143	26.2181	26.212	26.1597	26.2497	25.4494	25.4185	25.3055	25.4788	25.4597	25.5547	25.6427	25.5697	12	12	12	17.5	17.5	17.5	100.2	0	109.47	Q13200;Q13200-3;Q13200-2;H7C2Q3;H7C1H2;C9JPC0;F8WBS8	1218
P49406;S4R3W9	39S ribosomal protein L19, mitochondrial	MRPL19	998290000	84	25.3613	25.1821	25.305	25.2228	25.5879	25.5166	25.6078	25.6797	26.2498	26.2935	26.303	26.3588	25.5128	25.4201	25.4667	25.4294	25.5798	25.4221	25.5016	25.4813	10	10	10	32.9	32.9	32.9	33.535	0	29.515	P49406;S4R3W9;A0A0A0MRF4;S4R455;H7C2J0	1025
Q96EE3;Q96EE3-1;K7ELV2;K7ENI5;K7EP88	Nucleoporin SEH1	SEH1L	997450000	91	25.7418	25.7531	25.4328	25.4917	25.7343	25.8575	25.2859	25.468	25.6166	25.7777	25.5666	25.3835	25.7771	25.1596	25.905	25.7513	25.8488	25.4729	26.0105	25.5894	8	8	8	30	30	30	39.648	0	101.66	Q96EE3;Q96EE3-1;K7ELV2;K7ENI5;K7EP88;K7EPZ5	1454
P11766;H0YAG8	Alcohol dehydrogenase class-3	ADH5	990580000	96	25.6595	25.7437	25.2489	25.4355	25.8137	25.5483	25.4997	25.8892	26.0011	25.9678	26.1869	26.1241	25.6726	25.1826	25.2049	25.3496	25.3142	25.1549	25.5681	25.134	8	8	8	20.3	20.3	20.3	39.724	0	105.3	P11766;H0YAG8;D6RAY0;D6R9G2;D6RFE4	848
P55084-2;P55084;F5GZQ3;B5MD38	Trifunctional enzyme subunit beta, mitochondrial;3-ketoacyl-CoA thiolase	HADHB	987700000	126	25.0622	25.157	25.2834	24.9915	25.4948	25.1483	25.1289	25.1061	26.1658	26.1953	26.1047	26.0002	25.7457	25.5354	25.6281	25.7712	25.6503	25.5374	25.5329	25.5176	14	14	14	33.4	33.4	33.4	48.879	0	40.362	P55084-2;P55084;F5GZQ3;B5MD38;C9JEY0;C9JE81;C9K0M0	1060
Q12788;J3KNP2;A0A087WYP7	Transducin beta-like protein 3	TBL3	986940000	97	25.717	25.6134	25.4825	25.5254	25.7473	25.4584	25.2627	25.6873	24.6407	25.3966	25.144	25.202	25.8734	25.5864	25.7039	25.5925	25.7803	25.8316	25.7472	25.8055	11	11	11	21.4	21.4	21.4	89.034	0	62.653	Q12788;J3KNP2;A0A087WYP7	1201
D6RCD0;Q8NBQ5	Estradiol 17-beta-dehydrogenase 11	HSD17B11	985430000	104	25.6356	25.4983	25.4073	25.306	25.5058	25.6172	25.3712	25.5306	25.4028	25.6075	25.2959	25.2661	25.9418	25.552	25.7592	25.5932	25.8474	25.5047	25.5504	25.7683	8	8	8	36.3	36.3	36.3	28.102	0	35.972	D6RCD0;Q8NBQ5	432
Q3KQU3-4;Q3KQU3;Q3KQU3-2	MAP7 domain-containing protein 1	MAP7D1	978860000	120	25.7972	25.6554	25.8081	25.9084	25.6398	25.7172	25.473	25.551	24.4214	24.4335	24.7439	24.8901	25.4414	25.4375	25.3722	25.3298	25.2681	25.6444	25.8145	25.7279	14	14	14	18.2	18.2	18.2	89.466	0	186.67	Q3KQU3-4;Q3KQU3;Q3KQU3-2;C9JIR3;Q3KQU3-3;E9PLH3;H0YF21	1298
P45974-2;P45974	Ubiquitin carboxyl-terminal hydrolase 5	USP5	976100000	128	25.3002	25.483	25.4485	25.6868	25.375	25.5449	25.4835	25.6325	25.758	25.9174	25.9067	26.1125	25.4257	25.4543	25.4288	25.3249	25.3164	25.5136	25.2789	25.2275	17	17	17	34.4	34.4	34.4	93.307	0	304.04	P45974-2;P45974;A0A7P0TB18;F5H571;H7C5J3;A0A7P0TB69;A0A7P0TAP9;Q92995-2;Q92995	1003
Q3SXM5;Q3SXM5-2	Inactive hydroxysteroid dehydrogenase-like protein 1	HSDL1	960280000	43	25.9664	26.0019	25.5059	25.6438	25.9986	25.6344	25.369	25.3262	21.7825	25.902	25.4274	25.6893	25.519	25.6337	25.0903	25.5568	25.4915	25.7056	24.8001	25.0658	5	5	5	17	17	17	37.001	0	9.0785	Q3SXM5;Q3SXM5-2;H3BQI7;H3BT52;H3BNH5	1299
Q13423;A0A590UJM2;A0A590UK29;A0A590UK15;E9PCX7;A0A590UJI3;D6RAI5	NAD(P) transhydrogenase, mitochondrial	NNT	954810000	104	25.4336	25.5137	25.5178	25.5122	25.5281	25.553	25.4746	25.663	25.3393	25.3798	25.2463	25.7805	25.4599	25.6292	25.4113	25.476	25.0659	25.1809	25.2005	25.1423	11	11	11	12.2	12.2	12.2	113.89	0	38.146	Q13423;A0A590UJM2;A0A590UK29;A0A590UK15;E9PCX7;A0A590UJI3;D6RAI5;D6RHU2;A0A590UJA4;A0A590UKC7;D6RCR6	1222
Q9BUF5;K7ESM5	Tubulin beta-6 chain	TUBB6	937190000	95	25.274	25.1355	25.4935	25.4071	24.9485	25.3405	25.5059	25.5787	25.8949	25.7642	25.0987	25.5858	25.1488	25.0519	25.3033	25.1978	25.4113	25.3277	25.0974	25.398	15	8	7	49.3	33.6	29.6	49.857	0	217.89	Q9BUF5;K7ESM5;K7EL29;K7EN98;A0A075B736;Q5SQY0;A6NNZ2;K7ESQ3;K7EQT3;K7EJ64;K7ERA8;K7EJZ4;K7ES63;K7EPE5	1509
B4DDC6;A0A087WYT3;Q15185-4;Q15185;Q15185-3	Prostaglandin E synthase 3	PTGES3	932970000	38	25.6508	25.5089	25.5691	25.1619	25.2598	25.2803	25.5545	25.934	25.1806	25.2554	24.8968	24.8919	25.4117	22.4222	25.2731	25.2008	25.4394	25.7451	25.7473	25.1611	2	2	2	17.7	17.7	17.7	14.573	0	91.222	B4DDC6;A0A087WYT3;Q15185-4;Q15185;Q15185-3	40
P78527-2;P78527	DNA-dependent protein kinase catalytic subunit	PRKDC	932960000	120	25.3583	25.4387	25.5229	25.4139	25.6862	25.2741	25.4663	25.644	25.5635	25.6098	25.455	25.4713	25.6049	25.3339	25.5176	25.2105	25.2828	25.4024	25.2493	25.2252	22	22	22	6.4	6.4	6.4	465.5	0	120.55	P78527-2;P78527	1152
P50990;P50990-2;P50990-3	T-complex protein 1 subunit theta	CCT8	921740000	143	25.3254	25.2241	25.3899	25.3272	25.6474	25.2851	25.2347	25.3134	25.9134	25.7962	25.8529	26.0644	25.5768	25.1547	25.2404	25.2202	25.5694	25.5608	25.6038	25.426	17	17	17	34.9	34.9	34.9	59.62	0	35.914	P50990;P50990-2;P50990-3;H7C4C8;H7C2U0	1036
A0A7P0TAW9;A0A7P0T9R4;A0A2R8Y5T0;A0A7P0TA13;A0A7P0T9C4;Q14204;A0A7P0T7V5;A0A2R8Y706;A0A7P0TBJ7;A0A7P0T8N2;A0A7P0T916;A0A7P0TB75;A0A7P0TAF3;A0A7P0T9K2;A0A2R8Y6H2;A0A7P0T9F1;A0A7P0T825;A0A7P0TAM4;A0A2R8YFZ7;A0A7P0T8W5;A0A7P0T990;A0A7P0TAV5;A0A7P0TB64;A0A2R8YGC7;A0A7P0T942	Cytoplasmic dynein 1 heavy chain 1	DYNC1H1	919040000	117	25.2703	25.4638	25.7215	25.4226	25.5652	25.6951	25.743	25.7797	24.3575	25.51	25.2132	25.4915	25.443	25.4293	25.2571	25.1754	25.2853	25.4568	25.2393	25.1242	26	26	26	7.7	7.7	7.7	512	0	130.54	A0A7P0TAW9;A0A7P0T9R4;A0A2R8Y5T0;A0A7P0TA13;A0A7P0T9C4;Q14204;A0A7P0T7V5;A0A2R8Y706;A0A7P0TBJ7;A0A7P0T8N2;A0A7P0T916;A0A7P0TB75;A0A7P0TAF3;A0A7P0T9K2;A0A2R8Y6H2;A0A7P0T9F1;A0A7P0T825;A0A7P0TAM4;A0A2R8YFZ7;A0A7P0T8W5;A0A7P0T990;A0A7P0TAV5;A0A7P0TB64;A0A2R8YGC7;A0A7P0T942;A0A7P0T934;A0A7P0T9S3;A0A7P0T9Y3;A0A7P0TBC9;A0A7P0TAS7;A0A7P0TB96	145
P12004	Proliferating cell nuclear antigen	PCNA	914390000	69	25.4805	25.5463	25.3432	25.3103	25.619	25.4202	25.5191	25.5034	26.0803	26.0266	26.1999	25.7087	25.6188	25.1049	25.248	25.1195	25.3325	25.0654	25.3421	25.0771	6	6	6	31.8	31.8	31.8	28.768	0	75.984	P12004	849
P02751-5;P02751-17;P02751-3;P02751-1;P02751-7;P02751;P02751-10;P02751-6;P02751-9;P02751-14;P02751-13;P02751-8;P02751-4;P02751-11;P02751-12;H0Y7Z1	Fibronectin;Anastellin;Ugl-Y1;Ugl-Y2;Ugl-Y3	FN1	913850000	123	25.5089	25.3128	25.1526	25.3144	25.6413	25.8903	25.1993	25.7452	25.4934	25.1408	25.6296	26.0356	24.7004	24.7025	24.6171	24.9809	24.7985	23.9746	25.7098	25.8273	23	23	23	15.7	15.7	15.7	243.33	0	66.251	P02751-5;P02751-17;P02751-3;P02751-1;P02751-7;P02751;P02751-10;P02751-6;P02751-9;P02751-14;P02751-13;P02751-8;P02751-4;P02751-11;P02751-12;H0Y7Z1;H0Y4K8;P02751-2;P02751-16	780
O43707;F5GXS2;H7C144;O43707-2	Alpha-actinin-4	ACTN4	904950000	139	25.4483	25.5646	25.489	25.3065	25.7795	25.4145	25.4532	25.6718	25.8203	25.6293	25.6148	25.8662	25.013	24.8895	24.8896	25.0236	25.3904	25.2675	25.1349	25.2036	25	16	16	38	26.7	26.7	104.85	0	261.07	O43707;F5GXS2;H7C144;O43707-2;O43707-3;K7EP19;M0QZQ3;C9JY79;Q9H254-2;Q9H254-4;Q9H254	704
Q00534	Cyclin-dependent kinase 6	CDK6	904790000	72	25.2487	25.5199	25.4171	25.6175	25.2473	25.4576	25.4653	25.3606	26.2433	26.5307	26.3827	26.4544	24.5735	24.2379	24.3076	24.3785	25.1277	25.3178	24.8949	24.7626	10	10	9	39	39	36.5	36.938	0	44.061	Q00534;A0A2R8YEB7;A0A2R8Y644;H0YAZ9;Q9BVE2;E7EUK8;E5RGN0;A0A087X209;A0A087WZU2;A0A2R8YD28;F5H6Z0;A0A2R8YF61;A0A2R8Y7W5;J3QSD7;A0A2R8Y4Z0;P11802-2;Q00535-2;Q00535;Q96Q40-6;P50750;Q96Q40-4;Q96Q40-3;O94921-3;Q96Q40-5;Q96Q40;O94921-2;O94921;Q07002;P50750-2;Q00536;Q00536-3;Q07002-3;Q00537-2;Q00537;Q00536-2;Q9NYV4-3;Q14004-2;Q9NYV4-2;Q9NYV4;Q14004	1162
B4E1G1;Q9BUN8-2;Q9BUN8;E5RGY0	Derlin-1	DERL1	895110000	56	25.7752	25.4842	25.7989	25.1628	25.6187	25.3725	25.6361	25.0837	25.3168	25.4376	25.0797	24.88	25.5257	25.3148	25.5035	25.0955	24.8111	25.205	25.1737	25.237	3	3	3	17.9	17.9	17.9	17.033	0	13.857	B4E1G1;Q9BUN8-2;Q9BUN8;E5RGY0	320
O14744;O14744-2;O14744-4;O14744-5;O14744-3;G3V580	Protein arginine N-methyltransferase 5;Protein arginine N-methyltransferase 5, N-terminally processed	PRMT5	892490000	81	25.5806	25.3288	25.341	25.1698	25.5363	25.2686	25.3151	25.413	25.6975	25.6159	25.5677	25.6762	25.6557	25.3908	25.5898	25.5384	25.6649	25.4107	25.5625	25.3518	8	8	8	15.4	15.4	15.4	72.683	0	53.705	O14744;O14744-2;O14744-4;O14744-5;O14744-3;G3V580;G3V5L5;G3V2L6;G3V2X6;C9JSX3;H0YJX6;H0YJ77;H0YJD3;G3V507;G3V2F5;G3V5T6;H7BZ44	675
O43143	Pre-mRNA-splicing factor ATP-dependent RNA helicase DHX15	DHX15	886600000	100	25.2975	24.957	25.4856	25.2118	25.0349	24.999	25.1349	25.2375	25.6046	25.4781	25.4089	25.6048	25.6074	25.3182	25.1469	25.5675	25.3754	25.3903	25.266	25.3426	13	13	13	18.7	18.7	18.7	90.932	0	44.984	O43143	692
P11166	Solute carrier family 2, facilitated glucose transporter member 1	SLC2A1	884000000	67	25.3717	25.2622	25.3471	25.5162	25.3523	25.4482	25.1959	25.1937	24.9839	25.1292	25.1144	25.3243	24.8297	24.8562	24.8971	24.936	26.2163	26.2	26.1996	26.0954	5	5	5	8.7	8.7	8.7	54.083	0	323.31	P11166;A0A6Q8PFI8	841
Q5JTH9-2;Q5JTH9-3;Q5JTH9	RRP12-like protein	RRP12	880900000	104	25.5186	25.2394	25.3719	25.2336	25.4399	25.5304	25.2715	25.4702	24.8534	24.7792	24.9298	24.9478	25.3237	25.3211	25.4295	25.6823	24.7589	25.3917	25.3932	25.4519	12	12	12	12.2	12.2	12.2	132.71	0	94.087	Q5JTH9-2;Q5JTH9-3;Q5JTH9;A0A087X0G0;A0A087X1U8	1314
O95478	Ribosome biogenesis protein NSA2 homolog	NSA2	875510000	57	25.7039	25.7041	25.6082	25.6904	25.6429	25.4543	25.5247	25.2521	25.3653	25.2617	24.8621	24.66	25.3301	25.2131	25.561	25.3565	25.3252	25.2319	25.2061	25.0845	5	5	5	25.8	25.8	25.8	30.065	0	15.364	O95478;A0A0A0MQZ6	756
A0A6I8PTT9;Q06210-2;Q06210;A0A6I8PRN4	Glutamine--fructose-6-phosphate aminotransferase [isomerizing] 1	GFPT1	871590000	125	25.3875	25.3722	25.3963	25.2299	25.4857	25.4325	25.3814	25.28	25.5998	25.6624	25.7177	25.7058	25.6341	25.3604	25.498	25.5104	25.163	25.2375	25.0734	25.1612	12	12	12	27.5	27.5	27.5	70.431	0	58.043	A0A6I8PTT9;Q06210-2;Q06210;A0A6I8PRN4;E5RJP4;O94808;A0A6I8PRT6	211
O43776	Asparagine--tRNA ligase, cytoplasmic	NARS	868880000	91	25.6866	25.5389	25.5234	25.6795	25.4383	25.2535	25.4844	25.4736	25.0324	25.1453	24.8733	24.8077	25.4443	25.2501	25.4568	25.2475	25.0341	25.4306	25.4107	25.3098	11	11	11	27.7	27.7	27.7	62.942	0	73.328	O43776;K7EIU7;K7EQ35;O43776-2;K7EJ19;K7EPK2;K7EMQ6	707
Q99613-2;Q99613;B5ME19	Eukaryotic translation initiation factor 3 subunit C;Eukaryotic translation initiation factor 3 subunit C-like protein	EIF3C;EIF3CL	860490000	110	25.413	25.4681	25.3745	25.2353	25.4254	25.2234	25.1288	25.0625	25.6082	25.5382	25.3436	25.3962	25.3935	25.2262	25.3204	25.2361	25.7519	25.4514	25.4524	25.6452	9	9	9	9.7	9.7	9.7	104.1	0	18.906	Q99613-2;Q99613;B5ME19;H3BPE3;H3BPE4	325
E9PBF6;P20700;A0A0D9SFE5;A0A0D9SFY5	Lamin-B1	LMNB1	852610000	108	25.5284	25.4313	25.5292	25.5016	25.341	25.5019	25.3061	25.3554	25.4859	25.3558	25.2831	25.6102	25.3133	25.0104	25.1353	25.1704	25.2402	24.9482	25.1609	25.0512	10	10	10	29.5	29.5	29.5	44.643	0	79.632	E9PBF6;P20700;A0A0D9SFE5;A0A0D9SFY5	468
P61026	Ras-related protein Rab-10	RAB10	851180000	62	25.4885	25.2102	25.148	25.2894	25.306	25.3836	25.6086	25.4223	25.5487	25.566	25.3837	25.6227	24.3207	24.4881	24.6607	24.4881	25.5689	25.7197	25.7623	25.7729	6	5	5	31.5	26	26	22.541	0	114.53	P61026	1080
Q15046;Q15046-2	Lysine--tRNA ligase	KARS	846740000	98	24.8287	25.3742	25.0525	25.0755	25.2274	25.1022	25.0251	25.1567	25.4872	25.9231	25.5908	25.8155	25.4683	25.3869	25.448	25.4953	25.2942	25.3056	25.3275	25.4218	13	13	13	25	25	25	68.047	0	67.988	Q15046;Q15046-2;H3BVA8;J3KRL2;H3BPV7	1264
Q9H9Y2	Ribosome production factor 1	RPF1	845510000	79	25.6283	25.3391	25.4952	25.4172	25.4122	25.1187	25.0236	25.2549	24.6481	24.6924	24.3186	24.8759	25.2778	25.1972	25.1141	25.4896	25.728	25.7605	25.6257	25.8271	10	10	10	35	35	35	40.11	0	24.96	Q9H9Y2	1555
Q5JXI8;Q13642-1;Q13642-5;Q13642-4;A0A0D9SFI6;A0A0D9SFB0;Q5JXH9;A0A0D9SFZ9;Q5JXH8;Q5JXH7;Q5JXI3;Q5JXI2;A0A494C0D6;Q13642-3;Q13642	Four and a half LIM domains protein 1	FHL1	845240000	49	25.27	25.4014	25.5491	25.0287	25.3622	25.4915	25.219	24.9926	25.3227	25.0127	25.3319	25.6053	25.6702	25.6102	25.745	25.6715	24.9734	25.0958	24.9193	24.9575	3	3	3	12.1	12.1	12.1	29.16	0	15.831	Q5JXI8;Q13642-1;Q13642-5;Q13642-4;A0A0D9SFI6;A0A0D9SFB0;Q5JXH9;A0A0D9SFZ9;Q5JXH8;Q5JXH7;Q5JXI3;Q5JXI2;A0A494C0D6;Q13642-3;Q13642;A0A0D9SGB2;Q5JXI0	1232
P35251-2;P35251	Replication factor C subunit 1	RFC1	838330000	123	25.3243	25.2015	25.2025	25.3713	25.3035	25.4079	25.4	25.3152	25.1933	25.3117	24.9147	25.3359	25.277	25.6021	25.5798	25.6829	24.6275	24.5232	25.1613	25.046	10	10	10	11.9	11.9	11.9	128.18	0	107.51	P35251-2;P35251;A0A1W2PP02;D6RAD2;H0Y8U4;H0Y9P8;E0CX09	973
O75643;A0A494C1A5	U5 small nuclear ribonucleoprotein 200 kDa helicase	SNRNP200	832380000	116	25.2708	25.1358	25.194	25.3029	25.371	25.5827	25.3243	25.4445	25.099	25.3821	25.2274	25.4859	25.2145	25.2882	25.2604	25.2759	25.1255	25.2217	25.0613	25.1398	18	18	18	11.5	11.5	11.5	244.5	0	98.95	O75643;A0A494C1A5;O75643-2	734
A0A7P0T9K9;I3L3P5;A0A7P0TA97;A0A7P0T8X1;A0A7P0TB26;I3L4M2;A0A7P0TA35;A0A7P0TA71;P07237;H7BZ94;A0A7P0T8C0;A0A7P0T9U6;A0A7P0T8J3;A0A7P0T9D6;H0Y3Z3;I3L514;I3L0S0	Protein disulfide-isomerase	P4HB	832020000	122	25.3759	25.1888	25.2407	24.9281	25.7071	25.3164	25.1896	25.4773	26.1669	25.9508	25.8751	26.1673	25.185	24.9873	24.8529	25.1587	25.1407	25.1268	25.2342	25.2664	13	13	13	36.2	36.2	36.2	49.58	0	54.737	A0A7P0T9K9;I3L3P5;A0A7P0TA97;A0A7P0T8X1;A0A7P0TB26;I3L4M2;A0A7P0TA35;A0A7P0TA71;P07237;H7BZ94;A0A7P0T8C0;A0A7P0T9U6;A0A7P0T8J3;A0A7P0T9D6;H0Y3Z3;I3L514;I3L0S0;A0A7P0Z4J0;A0A7P0Z4S2;A0A7P0TAX9;B3KTQ9;A0A7P0Z4F8;I3L1Y5;A0A7P0TBA3;A0A7P0Z4B2;A0A7P0T940;A0A7P0T9E3;I3NI03;A0A7P0TBP8;A0A7P0Z476;I3L3U6;A0A7P0T9S9	264
F8VQE1;Q9UHB6-2;Q9UHB6-5;Q9UHB6;Q9UHB6-4;F8VS07;Q9UHB6-3	LIM domain and actin-binding protein 1	LIMA1	828100000	89	25.2469	25.2985	25.6547	25.4811	25.0796	24.7981	25.263	25.2934	24.5857	24.7628	24.7094	24.5642	25.5657	25.6454	25.4151	25.5307	25.3693	25.1698	25.1097	25.1987	13	13	13	27.8	27.8	27.8	66.99	0	63.57	F8VQE1;Q9UHB6-2;Q9UHB6-5;Q9UHB6;Q9UHB6-4;F8VS07;Q9UHB6-3;F8VRN8	532
E7EQR4;P15311	Ezrin	EZR	827500000	90	25.1559	25.1574	25.2028	25.1991	25.5127	24.9437	25.2777	25.4053	25.5615	25.5461	25.2984	25.0902	25.7019	25.344	25.5905	25.4093	25.4387	25.2769	25.0274	24.9024	19	7	6	28.2	14.2	12.8	69.371	0	42.869	E7EQR4;P15311	454
Q7Z3K3-5;Q7Z3K3-7;Q7Z3K3-2;Q7Z3K3-3;Q7Z3K3-6;Q7Z3K3	Pogo transposable element with ZNF domain	POGZ	820230000	52	25.5384	25.3315	25.522	25.6141	25.2091	25.4721	25.0119	25.1053	25.605	22.2694	24.7241	24.529	25.5756	25.5655	25.2522	25.7284	25.01	24.9305	24.9642	24.7365	8	8	8	6.8	6.8	6.8	145.29	0	24.833	Q7Z3K3-5;Q7Z3K3-7;Q7Z3K3-2;Q7Z3K3-3;Q7Z3K3-6;Q7Z3K3;H0YCT3;M0R2X2;Q7Z3K3-4	1369
P54886-2;P54886	Delta-1-pyrroline-5-carboxylate synthase;Glutamate 5-kinase;Gamma-glutamyl phosphate reductase	ALDH18A1	812920000	124	25.2538	25.2438	25.2548	25.3436	25.4873	25.4054	25.0724	25.3211	25.6402	24.9149	25.4081	25.5927	24.7409	24.5377	24.5699	24.562	25.7257	25.5404	25.5554	25.5599	14	14	14	23	23	23	87.088	0	67.929	P54886-2;P54886	1058
Q15393	Splicing factor 3B subunit 3	SF3B3	811700000	84	25.2248	25.1811	25.1498	25.0191	25.277	25.0401	25.3711	25.2456	25.6134	25.3606	25.3724	25.4692	25.3435	25.4634	25.4379	25.4141	25.1786	25.0717	25.1369	25.028	12	12	12	14.3	14.3	14.3	135.58	0	68.296	Q15393;Q15393-2;Q15393-3;J3QL37;J3QRB2;I3L4G7	1276
O43395	U4/U6 small nuclear ribonucleoprotein Prp3	PRPF3	805780000	74	25.4112	25.4899	25.549	25.225	25.2595	25.2556	25.4806	25.3294	24.8986	25.0076	25.0922	25.388	25.4486	25.2679	25.2716	25.1934	24.861	25.0484	24.7099	25.2309	11	11	11	25	25	25	77.528	0	40.729	O43395;O43395-3	700
P35052;H7C410;H7C024;P35052-2;H7BZE9	Glypican-1;Secreted glypican-1	GPC1	802860000	50	25.9266	25.995	26.1228	25.982	25.5601	25.601	25.4116	25.6457	22.0018	24.4478	24.1823	24.3641	24.9924	24.8885	25.2272	24.3866	24.3117	24.5816	23.5724	24.0592	8	8	8	24.7	24.7	24.7	61.68	0	45.704	P35052;H7C410;H7C024;P35052-2;H7BZE9;C9J4Y6;H7BZL4	972
P18754;P18754-2;C9JRH2;C9J3R0;C9JMJ4;C9JQZ4;C9JW69	Regulator of chromosome condensation	RCC1	802080000	39	25.1225	25.1975	25.275	25.1221	25.0474	25.3761	25.3908	25.1336	25.2059	25.8414	25.6271	25.5103	25.0812	24.876	25.024	25.2756	25.5643	25.2404	25.3777	24.9347	6	6	6	22.6	22.6	22.6	44.969	0	107.09	P18754;P18754-2;C9JRH2;C9J3R0;C9JMJ4;C9JQZ4;C9JW69	889
A0A087WUC6;E9PI68;Q15005;E9PL01;E9PRB9	Signal peptidase complex subunit 2	SPCS2	792260000	66	25.1154	25.3976	24.8646	25.1479	25.5562	25.0635	25.1074	25.0021	25.0333	25.4637	25.5578	25.3835	24.6695	24.5097	24.7331	24.6956	25.4294	25.0135	25.4061	25.583	5	5	5	24.7	24.7	24.7	25.09	0	20.549	A0A087WUC6;E9PI68;Q15005;E9PL01;E9PRB9;H0YE04	14
P27694	Replication protein A 70 kDa DNA-binding subunit;Replication protein A 70 kDa DNA-binding subunit, N-terminally processed	RPA1	791780000	110	25.3312	25.315	25.5661	25.387	25.2454	25.2504	25.4429	25.1332	24.4947	23.8835	24.5829	24.123	25.3908	25.3295	25.5147	25.5968	24.9357	24.7415	24.8131	24.3355	13	13	13	32.3	32.3	32.3	68.137	0	54.795	P27694;I3L4R8;I3L2M5;I3L524	932
A0A7P0TBF8;F5GZS6;A0A7P0T9F7;A0A7P0Z4A0;A0A7P0TAN7;J3KPF3;A0A7P0Z4P5;P08195-2;P08195-3;P08195;P08195-4;F5GZI0;F5H056;A0A7P0T8F1;A0A7P0T8U7;A0A7P0TAS6;H0YH36	4F2 cell-surface antigen heavy chain	SLC3A2	788880000	86	25.4858	25.5377	25.7357	25.664	25.6176	25.7007	25.6232	25.464	24.7046	24.6711	24.6337	24.6899	25.0544	24.5866	24.8032	24.9124	24.4694	24.5828	24.4857	24.7986	12	12	12	23.3	23.3	23.3	58.313	0	74.642	A0A7P0TBF8;F5GZS6;A0A7P0T9F7;A0A7P0Z4A0;A0A7P0TAN7;J3KPF3;A0A7P0Z4P5;P08195-2;P08195-3;P08195;P08195-4;F5GZI0;F5H056;A0A7P0T8F1;A0A7P0T8U7;A0A7P0TAS6;H0YH36;F5H0E2;A0A7P0TAT7;H0YFS2;F5GZR9;H0YFX4;F5H867;A0A7P0T853	265
A0A0A0MTB8;Q8NI36	WD repeat-containing protein 36	WDR36	786170000	105	25.3284	25.2533	25.2534	25.3295	25.1913	25.2616	25.1597	25.3274	24.6742	24.7871	24.8131	24.9331	25.3539	25.176	25.1907	25.1506	25.2581	25.4846	25.5156	25.4333	11	11	11	16.1	16.1	16.1	99.365	0	281.7	A0A0A0MTB8;Q8NI36	76
P51572;P51572-2;A0A2R8Y5M6	B-cell receptor-associated protein 31	BCAP31	784680000	48	25.2429	25.092	24.9652	25.0394	24.8543	25.0503	24.231	24.828	24.7065	22.0439	24.8061	24.9706	25.3194	25.4717	25.0883	25.3155	25.1595	25.2298	24.9823	24.9717	3	3	3	11.8	11.8	11.8	27.991	0	11.759	P51572;P51572-2;A0A2R8Y5M6	1042
G3XAG1;Q96ME7-2;Q96ME7-3;Q96ME7	Zinc finger protein 512	ZNF512	782320000	93	25.4072	25.4402	25.4631	25.3287	25.5018	25.3342	24.9921	25.2433	24.6215	25.0394	24.8133	24.6045	25.1577	25.1524	25.1948	25.228	25.3239	25.1788	25.2291	25.3527	7	7	7	18.9	18.9	18.9	64.594	0	72.635	G3XAG1;Q96ME7-2;Q96ME7-3;Q96ME7	561
A0A0A0MSW4;P48739;P48739-2;P48739-3;B3KYB6;B3KYB7	Phosphatidylinositol transfer protein beta isoform	PITPNB	779730000	75	24.9311	24.8816	24.8335	25.2915	25.0428	25.0337	25.1871	25.2678	25.64	25.7357	25.4451	25.6941	25.2138	25.2828	25.2387	25.4941	25.5795	25.5846	25.3974	25.1107	7	7	7	35.1	35.1	35.1	31.581	0	42.346	A0A0A0MSW4;P48739;P48739-2;P48739-3;B3KYB6;B3KYB7	72
Q99623;J3KPX7;F5GY37;Q99623-2;A0A7I2V5F0;F5H3X6;F5GWA7	Prohibitin-2	PHB2	777200000	68	25.3335	25.327	25.6069	25.5123	25.3898	25.544	25.5794	25.6141	25.6358	25.6908	24.5833	25.2952	25.3176	24.8079	25.2906	25.4434	23.8653	22.3232	23.4846	23.4191	8	8	8	34.4	34.4	34.4	33.296	0	141.61	Q99623;J3KPX7;F5GY37;Q99623-2;A0A7I2V5F0;F5H3X6;F5GWA7;F5H0C5;F5H2D2;A0A3G2KQ93	1481
P50991-2;P50991	T-complex protein 1 subunit delta	CCT4	775140000	77	25.3331	24.9558	25.2972	25.2399	25.3847	25.0985	25.2838	25.1476	25.5905	25.2781	25.4109	25.7166	25.3035	24.7805	25.1172	25.1628	25.2574	25.3427	24.9937	25.1514	8	8	8	21.4	21.4	21.4	54.719	0	101.55	P50991-2;P50991	1037
Q99832-3;Q99832;Q99832-4;F8WAM2	T-complex protein 1 subunit eta	CCT7	774910000	94	25.2286	25.154	25.4027	25.2727	25.5517	25.2066	25.2664	25.2881	25.8401	25.5164	25.4836	25.7003	25.251	25.022	25.0247	25.0015	25.1967	25.1265	25.1229	25.0287	9	9	9	22.2	22.2	22.2	54.804	0	28.222	Q99832-3;Q99832;Q99832-4;F8WAM2;Q99832-2	1487
Q9UDW1;Q9UDW1-2	Cytochrome b-c1 complex subunit 9	UQCR10	774410000	45	25.2605	25.2995	25.188	25.1986	25.3344	25.4459	25.4734	25.3321	24.5518	24.422	24.1349	24.5841	25.6717	25.1845	25.1586	25.6245	25.197	25.2038	25.3792	25.1746	3	3	3	50.8	50.8	50.8	7.3084	0	26.329	Q9UDW1;Q9UDW1-2	1619
E7EPX0;E7EVJ4;Q9NUL3-8;Q9NUL3-3;Q9NUL3-2;Q9NUL3;E5RJN7;Q9NUL3-6;Q9NUL3-7;E7EVI1;Q9NUL3-4	Double-stranded RNA-binding protein Staufen homolog 2	STAU2	769980000	91	25.4783	25.6664	25.6148	25.3937	25.2876	25.2092	24.9582	25.0596	24.8453	24.682	24.6724	24.7027	25.2731	25.3673	25.4475	25.103	24.2804	24.5326	24.7335	24.4093	13	11	11	33.4	30.3	30.3	53.928	0	68.301	E7EPX0;E7EVJ4;Q9NUL3-8;Q9NUL3-3;Q9NUL3-2;Q9NUL3;E5RJN7;Q9NUL3-6;Q9NUL3-7;E7EVI1;Q9NUL3-4;E5RJ67;H0YBY0;E5RFK1;E5RGT3;Q9NUL3-5;E5RGQ5	453
Q16666-3;Q16666-6;Q16666-2;Q16666	Gamma-interferon-inducible protein 16	IFI16	764300000	96	25.3573	25.5531	25.4218	25.4138	25.3964	25.1967	25.2006	25.2891	24.4898	24.6803	24.6185	24.7352	25.1097	25.0725	25.1832	25.3229	25.0356	24.9215	25.0261	25.025	9	9	9	15.2	15.2	15.2	75.935	0	27.222	Q16666-3;Q16666-6;Q16666-2;Q16666;A0A0A0MRB1;H3BM18;X6RHM1;H3BVE6;X6RHR0;Q6K0P9-6;Q6K0P9-5;Q6K0P9-4;Q6K0P9-3;Q6K0P9-2;Q6K0P9	1289
P00491;G3V5M2	Purine nucleoside phosphorylase	PNP	763870000	102	24.8494	24.9069	25.0257	24.8264	25.0582	25.0067	25.0592	25.1152	25.7039	25.9638	25.6502	25.7254	25.3077	24.9617	24.9008	25.0666	25.3399	25.1765	25.388	25.2358	11	11	11	49.8	49.8	49.8	32.118	0	124.25	P00491;G3V5M2;G3V2H3;G3V393	773
A0A0G2JIW1;P0DMV9;P0DMV8;P0DMV8-2;V9GZ37	Heat shock 70 kDa protein 1B;Heat shock 70 kDa protein 1A	HSPA1B;HSPA1A	763630000	88	25.0499	24.8435	25.3021	25.134	25.1403	25.2161	25.1385	25.2374	25.7151	25.8798	25.6503	25.6584	25.4838	25.3152	25.4613	25.2233	24.7004	24.9227	24.7808	24.5485	12	10	7	23.1	19.6	13.6	70.108	0	55.208	A0A0G2JIW1;P0DMV9;P0DMV8;P0DMV8-2;V9GZ37	104
O95433;G3V438;O95433-2	Activator of 90 kDa heat shock protein ATPase homolog 1	AHSA1	761870000	43	25.381	24.6963	25.1088	25.1639	24.5178	25.3004	25.3774	25.0225	26.0949	25.9352	25.7215	25.6421	24.5163	24.9631	25.0328	24.3679	25.0144	24.99	25.2493	24.8779	5	5	5	20.7	20.7	20.7	38.274	0	106.56	O95433;G3V438;O95433-2;H0YJ63;H0YJU2;G3V3W9;H0YJG7	753
Q9UEY8-2;Q9UEY8	Gamma-adducin	ADD3	761010000	82	25.415	25.4493	25.2171	25.1534	24.9449	24.9876	24.8801	25.0668	22.3037	24.4693	23.9737	24.7438	25.2812	25.5754	25.372	25.3693	25.1694	24.9375	24.4153	24.9289	10	10	10	18	18	18	75.67	0	86.31	Q9UEY8-2;Q9UEY8	1620
Q9BYC9	39S ribosomal protein L20, mitochondrial	MRPL20	760170000	54	25.3105	25.1899	25.1961	25.0708	25.1808	25.5595	25.12	25.2987	25.2524	25.2924	25.0657	25.2535	25.2536	25.1271	25.4167	25.1213	24.9697	25.4936	25.335	25.4029	5	5	5	40.3	40.3	40.3	17.442	0	11.051	Q9BYC9;I3L2X1;Q9BYC9-2	1522
A0A0A0MRA8;A0A0A0MSA4;Q9Y2J2-2;Q9Y2J2;A8K968;Q9Y2J2-4;Q9Y2J2-3;A0A0J9YY18;A0A1B0GTF8	Band 4.1-like protein 3;Band 4.1-like protein 3, N-terminally processed	EPB41L3	756820000	63	25.1983	25.4874	25.4257	25.7835	24.9674	24.8119	25.0177	25.3185	24.5333	24.1849	24.4421	24.5026	25.6062	25.8526	25.4679	25.5669	24.5165	24.323	23.5441	23.7767	14	14	13	23.9	23.9	23.1	102.29	0	206.75	A0A0A0MRA8;A0A0A0MSA4;Q9Y2J2-2;Q9Y2J2;A8K968;Q9Y2J2-4;Q9Y2J2-3;A0A0J9YY18;A0A1B0GTF8;A0A0J9YW31;A0A0J9YW26;A0A0J9YWN0;A0A0J9YWE1;A0A0J9YWS4;J3KT37;J3QRQ6;J3KS70;J3QLU5;J3QS83;J3QKY2;J3KRD1;J3QKK4;J3QR33;J3QS55	67
F8VQW0;F8VX73;F8VPI1;F8W201;F8W086;F8VR05;F8VQQ5;F8VSI7;F8VVJ4;P55061;P55061-2;F8W1G3	Bax inhibitor 1	TMBIM6	756790000	26	25.4012	25.134	25.0393	25.4377	25.334	25.1099	25.0417	21.2457	21.2036	21.1072	21.6711	21.6972	25.5951	25.3686	25.5727	26.0087	25.4524	25.9936	25.4738	25.7942	3	3	3	53.7	53.7	53.7	4.7756	0	43.275	F8VQW0;F8VX73;F8VPI1;F8W201;F8W086;F8VR05;F8VQQ5;F8VSI7;F8VVJ4;P55061;P55061-2;F8W1G3	531
P17655;P17655-2	Calpain-2 catalytic subunit	CAPN2	755790000	56	25.2074	25.527	25.2022	25.0989	25.1993	25.1444	25.2725	24.9118	25.0363	25.3346	22.46	25.0694	25.2641	24.8663	25.2439	24.8869	25.601	25.1176	25.4225	25.4816	8	8	8	16.7	16.7	16.7	79.994	0	57.038	P17655;P17655-2;C9JWY7	879
A0A3B3IRI2;P17812;A0A3B3IRQ8;A0A3B3ITF6;B4E1E0;A0A3B3ITB8;P17812-2	CTP synthase 1;CTP synthase	CTPS1	755240000	86	24.9099	24.8466	24.9955	24.9405	25.0541	25.0043	25.2621	25.1892	25.7313	25.6048	25.6954	25.5575	25.3396	25.1017	25.2701	25.2769	25.3627	25.1508	25.2338	24.939	10	10	10	19.3	19.3	19.3	63.723	0	42.465	A0A3B3IRI2;P17812;A0A3B3IRQ8;A0A3B3ITF6;B4E1E0;A0A3B3ITB8;P17812-2;A0A3B3ISY3;A0A3B3ITH9;Q9NRF8	161
Q9Y3A2;Q9Y3A2-2	Probable U3 small nucleolar RNA-associated protein 11	UTP11L	739310000	79	25.3869	25.0966	25.3084	25.1219	25.4824	25.2865	25.0199	25.2004	24.0801	24.1907	24.1646	24.3016	25.4086	25.0929	25.2722	25.2229	24.5762	24.7743	25.3332	25.5593	10	10	10	31.2	31.2	31.2	30.446	0	78.66	Q9Y3A2;Q9Y3A2-2	1660
P35580;P35580-5;P35580-2;P35580-3;P35580-4	Myosin-10	MYH10	738380000	100	24.5298	24.4173	24.9342	25.0807	24.7399	23.8983	25.3599	24.7961	23.9943	25.0023	24.9548	25.5778	24.9473	25.0543	25.3855	24.9044	25.1239	24.362	24.8035	24.635	20	15	13	12.8	10.4	9.4	229	0	260.71	P35580;P35580-5;P35580-2;P35580-3;P35580-4	976
Q9UM00-1;Q9UM00-2;Q9UM00;J3QQY2;J3KS45	Transmembrane and coiled-coil domain-containing protein 1	TMCO1	737140000	47	25.2736	25.0552	25.0035	24.8527	25.2352	25.0677	25.0755	24.9142	25.6359	25.4633	25.6392	25.7101	24.7646	24.7306	24.7609	24.9303	25.3945	25.4872	25.1293	25.4429	4	4	4	25.5	25.5	25.5	21.175	0	37.093	Q9UM00-1;Q9UM00-2;Q9UM00;J3QQY2;J3KS45;J3KTQ7;A0A0D9SEL8	1638
A0A7I2V5T4;A2A274;Q99798;A0A7I2V3U0;A0A7I2V586;A0A7I2V3F1;A0A7I2V5A1;A0A7I2V614	Aconitate hydratase, mitochondrial	ACO2	722860000	69	24.9002	25.0848	25.0785	24.9083	25.2814	25.401	25.1222	25.1946	25.5276	25.7303	25.524	25.6935	25.2434	24.8567	24.7884	24.6458	25.0131	24.8032	24.9623	25.0782	12	12	12	24.4	24.4	24.4	84.898	0	122.22	A0A7I2V5T4;A2A274;Q99798;A0A7I2V3U0;A0A7I2V586;A0A7I2V3F1;A0A7I2V5A1;A0A7I2V614;A0A7I2V538;A0A7I2V4I8;A0A7I2V5W7;A0A7I2V3C8;A0A7I2V6A6;A0A7I2V3U7;A0A7I2V5U4;A0A7I2V2Y4	248
E9PD53;Q9NTJ3;Q9NTJ3-2	Structural maintenance of chromosomes protein;Structural maintenance of chromosomes protein 4	SMC4	721040000	109	24.8537	25.0993	25.1069	25.3209	24.9439	24.7749	25.0853	25.0034	24.7892	24.5342	24.5389	24.9453	25.1731	25.4002	25.2328	25.1797	25.1225	25.1451	25.0173	25.1906	13	13	13	11.6	11.6	11.6	144.45	0	49.141	E9PD53;Q9NTJ3;Q9NTJ3-2;C9JR83;C9JVD8;C9J578;C9J9E4	473
A0A2R8YD58;E7EU96;P68400;A0A2R8Y5A0;A0A2R8YF43;Q8NEV1;A0A2R8Y4D6;A0A2R8Y4H0;A0A2R8YDP2;A0A2R8YFU2;V9GYA2	Casein kinase II subunit alpha;Casein kinase II subunit alpha 3	CSNK2A1;CSNK2A3	720200000	86	24.9568	25.1484	25.003	25.3059	24.8381	24.6102	25.2053	24.9988	24.8117	24.9476	24.3375	24.695	25.007	25.0096	25.2421	25.2051	25.0662	25.5359	25.3137	25.3274	11	11	11	42	42	42	44.418	0	94.229	A0A2R8YD58;E7EU96;P68400;A0A2R8Y5A0;A0A2R8YF43;Q8NEV1;A0A2R8Y4D6;A0A2R8Y4H0;A0A2R8YDP2;A0A2R8YFU2;V9GYA2;A0A2R8YEW1;P68400-2;A0A2R8YDY7;A0A2R8YCK2;A0A2R8Y3W6;A0A2R8Y797;A0A2R8YEL7;V9GY80;A0A2R8YF47;A0A087WY74;A0A2R8Y7T1;A0A2R8YCC9;V9GYW6	153
Q9Y490	Talin-1	TLN1	718690000	79	24.8449	24.9704	25.3538	25.159	25.1341	25.4381	25.241	25.2046	25.138	25.0623	25.159	25.6192	25.107	24.9643	24.8455	24.8974	24.8615	24.8295	24.7367	25.0046	20	20	20	10.2	10.2	10.2	269.76	0	94.595	Q9Y490;A0A1B0GVU7;Q9Y4G6;H0YMT1	1671
P47897-2;P47897;C9J165	Glutamine--tRNA ligase	QARS	718450000	79	24.9692	24.8164	25.0293	24.9605	24.955	24.9924	25.0684	25.1553	25.376	25.4739	25.3579	25.5661	25.2759	25.0497	25.0166	25.0343	24.9595	25.1659	25.175	25.0948	12	12	2	18.1	18.1	3.3	86.578	0	129.36	P47897-2;P47897;C9J165;A0A0U1RQT0;A0A0U1RQM8;A0A0U1RQU2;A0A0U1RQE9;F2Z2V6;A0A0U1RQC3	1016
P09960;P09960-4;P09960-2;P09960-3	Leukotriene A-4 hydrolase	LTA4H	712460000	97	24.9904	24.9852	24.7061	24.9448	24.9071	24.8894	25.2596	25.1291	25.6445	25.7146	25.4445	25.676	25.249	24.7128	24.7798	25.0429	25.2936	25.0076	24.9691	25.2272	13	13	13	31.4	31.4	31.4	69.284	0	55.874	P09960;P09960-4;P09960-2;P09960-3;B4DEH5	831
O95864;O95864-3;O95864-4;O95864-2	Fatty acid desaturase 2	FADS2	711580000	83	24.9739	24.9889	25.0867	25.087	25.0728	24.9325	25.2107	25.0005	25.153	25.299	25.1655	25.1517	24.6373	24.3696	24.4554	24.412	25.7535	25.5947	25.8004	25.5991	8	8	8	22.5	22.5	22.5	52.259	0	64.334	O95864;O95864-3;O95864-4;O95864-2;E5RGZ5	761
Q09028-4;Q09028-3;Q09028-2;Q09028;H0YF10;H0YCT5;H0YDK2	Histone-binding protein RBBP4	RBBP4	707260000	53	24.9378	24.8798	24.8038	24.6303	25.291	25.005	25.1815	25.1643	25.9796	25.921	25.8458	25.8419	25.0062	24.8449	25.1502	25.0523	24.7636	24.8563	25.1944	24.594	7	7	4	34.6	34.6	27.4	43.481	0	121.63	Q09028-4;Q09028-3;Q09028-2;Q09028;H0YF10;H0YCT5;H0YDK2;H0YEU5;C9JPP3;E9PND5;E9PNS6	1198
O94925-3;O94925	Glutaminase kidney isoform, mitochondrial	GLS	706310000	79	24.4642	24.319	24.4093	24.4655	24.572	24.4128	24.4233	24.6985	25.717	25.6026	25.5154	25.6621	25.3986	25.2834	25.5008	25.4355	25.3437	25.3688	25.3855	25.2939	9	9	9	20.9	20.9	20.9	65.459	0	66.086	O94925-3;O94925;H7BZD1;B8ZZA8;B8ZZC5;C9JIJ6;O94925-2	747
P21399	Cytoplasmic aconitate hydratase	ACO1	703630000	105	25.2219	24.8315	24.9034	24.6724	25.25	25.188	24.924	24.9694	25.5223	25.7609	25.7485	25.715	25.2631	24.6713	25.0905	25.0812	24.85	24.7314	24.6178	24.7992	10	10	10	18.2	18.2	18.2	98.398	0	199.35	P21399	900
P25205;P25205-2;J3KQ69;A0A499FHX9	DNA replication licensing factor MCM3	MCM3	696250000	94	25.3014	25.3659	25.4532	25.4377	25.301	25.12	25.1735	25.1226	24.3397	24.3142	24.4956	24.7127	25.0685	25.0491	24.9778	24.8828	24.9381	25.0528	24.5817	24.6564	12	12	12	15.8	15.8	15.8	90.98	0	22.05	P25205;P25205-2;J3KQ69;A0A499FHX9;Q7Z6P5	917
Q16527;F8VQR7;F8VW96	Cysteine and glycine-rich protein 2	CSRP2	690830000	47	25.0256	25.3009	25.2654	24.9479	25.1235	24.6471	24.9171	24.8554	25.5061	25.6873	24.8417	25.4943	25.0702	24.7961	25.1028	25.3507	24.4129	24.7441	24.6514	24.3238	5	5	5	35.8	35.8	35.8	20.954	0	47.198	Q16527;F8VQR7;F8VW96	1286
Q6PL18;A0A0B4J211	ATPase family AAA domain-containing protein 2	ATAD2	686230000	73	25.3606	25.6129	25.6297	25.4138	25.1739	25.3075	25.2872	25.429	24.4079	24.5194	23.4938	24.4115	24.9467	24.9598	24.9702	25.3861	23.8425	23.3385	23.685	24.0574	17	17	17	16.3	16.3	16.3	158.55	0	51.396	Q6PL18;A0A0B4J211;Q6PL18-2;Q9ULI0-2;Q9ULI0	1348
P55735;A8MXL6;P55735-2;P55735-4;P55735-3	Protein SEC13 homolog	SEC13	684320000	56	24.9153	24.9685	24.7226	24.7918	24.9472	24.9305	24.8238	24.8829	25.1007	25.4931	25.6231	25.2917	24.576	24.6901	24.6915	24.4846	24.8023	25.0622	25.0081	24.8275	3	3	3	14.3	14.3	14.3	35.54	0	126.69	P55735;A8MXL6;P55735-2;P55735-4;P55735-3;E7ERC8	1061
O43491;E9PHY5;E9PK52;O43491-4;E9PII3;O43491-2;O43491-3;A0A2R8Y5B3	Band 4.1-like protein 2	EPB41L2	683940000	63	25.2517	25.3253	25.4227	25.3457	25.2957	24.9254	24.7373	24.3752	24.0133	24.4404	24.6626	24.7264	25.3188	24.665	25.049	25.0418	24.8418	24.6778	24.4851	24.5989	14	13	13	17.8	17.1	17.1	112.59	0	99.848	O43491;E9PHY5;E9PK52;O43491-4;E9PII3;O43491-2;O43491-3;A0A2R8Y5B3;H0Y5B0;Q6R5J7;E9PMV8;E9PQD2;Q6ZSX4;E9PMG5;E9PJP4;E9PQN0;E9PRG1;E9PIG0;E9PN54;E9PPC9	702
Q14498-3;Q14498-2;Q14498;H0Y4X3;G3XAC6;A0A0U1RQH7	RNA-binding protein 39	RBM39	676930000	91	24.6546	24.8771	24.3886	24.5752	24.9189	25.1578	25.011	25.1255	25.6568	25.5729	25.4517	25.7849	24.9797	24.8692	24.6811	25.1323	24.8231	25.1566	25.0144	24.8018	10	10	10	24.8	24.8	24.8	57.089	0	59.835	Q14498-3;Q14498-2;Q14498;H0Y4X3;G3XAC6;A0A0U1RQH7;Q5QP23;A0A0U1RQW2;Q5QP22;F8WF24;F2Z3E6;F2Z2Z5;A0A087X122;F8WF73;A8MYG5;G3V5Z6;H0YJJ3;G3XAP0;Q86U06-4;Q86U06-5;Q86U06-2;Q86U06	1248
P09211;A8MX94	Glutathione S-transferase P	GSTP1	667000000	62	24.6834	24.7081	25.164	24.8706	25.086	24.8921	24.7595	24.711	25.695	25.7727	25.7525	25.6173	25.0552	25.1092	24.9763	24.7311	24.5756	24.6748	24.734	24.9812	5	5	5	36.7	36.7	36.7	23.356	0	106.87	P09211;A8MX94;A0A087X2E9;A0A2R8Y5E5;A0A087X243	825
O95470	Sphingosine-1-phosphate lyase 1	SGPL1	663480000	77	25.1247	25.1093	25.1826	25.2677	24.8746	24.783	25.2433	25.0773	24.1962	23.9666	23.2717	24.431	24.6971	24.8671	24.8994	24.8276	25.4855	25.0642	25.055	25.184	11	11	11	21.5	21.5	21.5	63.523	0	45.36	O95470;H0Y3V8;H7BXL7	755
Q9Y678	Coatomer subunit gamma-1	COPG1	662990000	90	24.834	24.8008	24.964	24.8292	25.0296	24.9119	24.9083	25.104	25.2319	25.412	25.2426	25.1427	24.8585	24.8515	24.8724	24.7817	24.7714	24.8846	24.8762	24.9514	11	11	11	17.2	17.2	17.2	97.717	0	42.072	Q9Y678;H0Y8X7	1682
Q13126-4;Q13126;Q13126-3;Q13126-2;F2Z2F3;J3QSB7;B4DUC8;Q13126-7;Q13126-6;Q13126-5	S-methyl-5-thioadenosine phosphorylase;Purine nucleoside phosphorylase	MTAP	661610000	87	24.8826	24.6009	24.7806	24.6493	24.9651	24.8964	24.9321	24.833	22.1227	25.1038	24.9273	24.9316	25.2234	25.4588	25.0589	25.5432	24.3573	24.6439	24.3801	23.9359	7	7	7	33.2	33.2	33.2	30.837	0	158.13	Q13126-4;Q13126;Q13126-3;Q13126-2;F2Z2F3;J3QSB7;B4DUC8;Q13126-7;Q13126-6;Q13126-5;F8WES2;A0A2R8Y4K0	1214
P67775;P62714;P67775-2	Serine/threonine-protein phosphatase 2A catalytic subunit alpha isoform;Serine/threonine-protein phosphatase 2A catalytic subunit beta isoform	PPP2CA;PPP2CB	658780000	43	24.8255	24.9766	24.4294	24.4885	24.6048	24.7329	24.4679	24.8259	25.4878	25.9348	25.3809	25.4464	25.4145	24.8049	25.0148	25.3235	25.4811	24.948	24.7437	25.4982	3	3	3	15.5	15.5	15.5	35.594	0	89.463	P67775;P62714;P67775-2;H0YBN9;H0YC23;E5RFI3;E5RHP4;E7ESG8;E5RHC1	1119
V9GYY3;F5H2F4;P11586;V9GZ78;A0A494C1T2	C-1-tetrahydrofolate synthase, cytoplasmic;Methylenetetrahydrofolate dehydrogenase;Methenyltetrahydrofolate cyclohydrolase;Formyltetrahydrofolate synthetase;C-1-tetrahydrofolate synthase, cytoplasmic, N-terminally processed	MTHFD1	657910000	94	24.9075	24.9649	24.8759	24.7336	25.3545	24.9132	24.8986	24.8302	25.5462	25.1991	25.2567	25.3267	24.9973	24.8537	24.7541	24.737	24.7025	25.0234	24.5992	25.0535	17	17	17	20	20	20	99.719	0	40.022	V9GYY3;F5H2F4;P11586;V9GZ78;A0A494C1T2	514
H0Y8P4;Q8TED0-3;Q8TED0;Q8TED0-2	U3 small nucleolar RNA-associated protein 15 homolog	UTP15	655780000	75	25.2494	24.7618	24.9719	24.831	24.9119	24.9011	24.6113	24.7521	23.8438	24.1257	24.2531	24.2182	25.1538	24.8365	24.9416	25.2789	25.1679	25.3656	25.3485	25.3475	10	10	10	23.5	23.5	23.5	61.32	0	41.647	H0Y8P4;Q8TED0-3;Q8TED0;Q8TED0-2;REV__Q8TED0-2;REV__Q8TED0-3;REV__Q8TED0;REV__H0Y8P4	576
P08754	Guanine nucleotide-binding protein G(k) subunit alpha	GNAI3	655070000	48	24.8768	24.9734	24.8224	24.9276	25.0079	24.9295	24.7238	25.2122	25.5238	25.6815	25.1375	25.4403	24.8228	24.8134	25.0082	24.5698	24.9691	24.7499	24.8683	24.9639	4	4	2	17.2	17.2	10.7	40.532	0	79.673	P08754	823
Q14694;Q14694-3;Q14694-2	Ubiquitin carboxyl-terminal hydrolase 10	USP10	654190000	101	24.6393	24.9519	24.8179	24.8163	24.7699	24.9719	24.81	24.7886	25.2053	25.0737	25.0998	25.1319	25.04	24.6659	24.9459	24.8178	25.0669	25.1243	25.1883	24.7466	9	9	9	15	15	15	87.133	0	41.208	Q14694;Q14694-3;Q14694-2;J3KT19;H3BQP1;H3BNA1;H3BNS8	1255
D6R9P3;D6RD18;D6RBZ0;Q99729-3;Q99729-2;Q99729-4;Q99729	Heterogeneous nuclear ribonucleoprotein A/B	HNRNPAB	651760000	62	24.8088	24.9584	24.5349	24.8845	24.6261	25.9892	24.7497	24.5795	25.4071	25.6263	25.0686	25.2941	24.8407	24.8744	24.8177	25.0547	25.1211	24.7511	24.9885	24.9934	8	8	8	30.7	30.7	30.7	30.302	0	53.386	D6R9P3;D6RD18;D6RBZ0;Q99729-3;Q99729-2;Q99729-4;Q99729	427
P49189;P49189-3;P49189-2	4-trimethylaminobutyraldehyde dehydrogenase	ALDH9A1	650920000	69	25.0081	24.8509	25.0275	25.0524	25.3679	25.1799	25.4136	24.8228	25.3224	25.3765	25.2049	25.0479	24.9436	24.9117	24.7461	24.3927	24.8815	24.6711	24.7471	24.6318	8	8	8	17.6	17.6	17.6	53.801	0	25.5	P49189;P49189-3;P49189-2	1020
O43159;E9PPY3	Ribosomal RNA-processing protein 8	RRP8	649580000	77	25.3332	25.0578	25.1964	24.9762	25.0396	24.7736	25.2373	24.9382	24.3313	24.6964	24.2251	24.3344	24.9642	24.7346	25.013	25.0468	24.789	25.0667	25.0248	24.996	9	9	9	25.7	25.7	25.7	50.714	0	46.295	O43159;E9PPY3;E9PPP6	695
P31939-2;P31939	Bifunctional purine biosynthesis protein PURH;Phosphoribosylaminoimidazolecarboxamide formyltransferase;IMP cyclohydrolase	ATIC	648730000	71	25.2575	25.1643	25.2102	25.2095	25.3184	25.0659	25.0649	25.057	25.4358	25.0985	25.1045	25.3732	24.7504	24.5738	24.3252	24.4385	24.5547	24.2161	24.4708	24.3682	14	14	14	31.5	31.5	31.5	64.523	0	64.458	P31939-2;P31939;H7C1S2;C9JLK0	959
P33993;P33993-3;P33993-2	DNA replication licensing factor MCM7	MCM7	647950000	84	25.3624	25.23	25.1995	25.2143	25.2249	25.2607	25.1008	25.1863	24.7398	24.6424	24.6873	24.9154	25.0191	24.8434	24.8765	24.6696	24.9341	25.0081	24.4706	24.6255	12	12	12	21.3	21.3	21.3	81.307	0	65.478	P33993;P33993-3;P33993-2;C9J8M6	968
P18669;P15259	Phosphoglycerate mutase 1;Phosphoglycerate mutase 2	PGAM1;PGAM2	647210000	75	24.7254	24.5862	24.8238	24.6913	24.8942	24.7816	24.6739	24.5555	25.2694	25.009	24.9905	25.2568	25.1412	24.95	24.8996	25.157	24.9525	24.9506	24.9625	25.034	7	7	7	37.4	37.4	37.4	28.804	0	49.769	P18669;P15259;Q8N0Y7	888
P61586;Q5JR08;P08134	Transforming protein RhoA;Rho-related GTP-binding protein RhoC	RHOA;RHOC	641830000	34	24.9129	24.8829	23.9902	24.6063	25.039	24.8931	24.9326	25.026	25.0239	21.9695	25.8194	25.0613	25.2122	24.5746	24.6906	24.5561	25.1085	24.9468	24.8549	24.9017	3	3	3	19.2	19.2	19.2	21.768	0	69.037	P61586;Q5JR08;P08134;Q5JR06;A0A7I2YQV1;Q5JR07;E9PN11;A0A7I2V3G1;C9JNR4;E9PQH6;C9JX21;Q5JR05;U3KQA9;U3KQV3;P62745	1092
A0A7I2V5S2;A0A7I2YQC0;P06748-2;P06748;A0A7I2V4G8;A0A7I2V433;A0A7I2V2X9;A0A7I2V3U2;P06748-3;A0A7I2V3G5;A0A7I2V579	Nucleophosmin	NPM1	639210000	54	24.561	24.2323	24.5558	24.2227	24.4745	24.5706	24.7151	24.6301	22.0234	24.657	24.7269	24.1969	24.7642	24.935	24.6394	24.349	24.7022	24.842	24.2178	24.4546	6	6	6	24.9	24.9	24.9	33.875	0	81.316	A0A7I2V5S2;A0A7I2YQC0;P06748-2;P06748;A0A7I2V4G8;A0A7I2V433;A0A7I2V2X9;A0A7I2V3U2;P06748-3;A0A7I2V3G5;A0A7I2V579;E5RGW4;A0A7I2V5J8;E5RI98	247
Q9HD45;Q5TB53	Transmembrane 9 superfamily member 3	TM9SF3	633060000	42	24.8516	24.8038	24.4962	24.6739	25.2394	24.7532	24.6731	25.1038	24.9368	24.7495	25.5199	25.0939	25.1713	24.7697	24.7904	24.6989	25.1214	25.2472	25.1553	25.081	5	5	5	9.5	9.5	9.5	67.887	0	47.26	Q9HD45;Q5TB53	1563
P12236	ADP/ATP translocase 3;ADP/ATP translocase 3, N-terminally processed	SLC25A6	628780000	29	25.008	24.6692	24.5851	23.9363	22.1137	24.8585	24.9295	25.0916	25.6935	25.7873	21.2882	25.3708	25.2721	24.8531	25.1167	24.909	22.1601	25.016	25.0319	24.7484	10	4	3	28.2	11.4	7.7	32.866	0	10.292	P12236;Q9H0C2	851
Q9BQG0;Q9BQG0-2;I3L1L3	Myb-binding protein 1A	MYBBP1A	628460000	75	24.8618	24.8259	24.5659	24.6645	25.0259	24.9548	24.8025	25.0547	24.9573	24.6962	24.8873	25.2059	25.1291	24.7774	24.8979	24.9757	24.5933	24.8542	24.9571	25.026	12	12	12	11.5	11.5	11.5	148.85	0	40.209	Q9BQG0;Q9BQG0-2;I3L1L3;I3L2H8	1493
P19367-4;P19367-2;P19367;P19367-3	Hexokinase-1	HK1	626510000	83	24.9701	24.8548	24.954	24.6768	25.1032	24.6791	24.901	24.7994	25.2971	24.8191	24.96	25.1969	24.8914	24.6426	24.8258	24.8236	25.0654	25.0796	24.8663	25.2034	12	12	12	13.8	13.8	13.8	101.08	0	22.284	P19367-4;P19367-2;P19367;P19367-3;B1AR62;Q2TB90;E9PB90;P52789	892
Q99714;Q99714-2;Q5H928	3-hydroxyacyl-CoA dehydrogenase type-2	HSD17B10	624900000	59	24.8001	24.6367	24.7799	25.123	25.0399	24.8594	25.0072	25.0494	25.2159	25.2471	25.1563	25.1182	24.5344	24.5376	24.3534	24.5647	24.9307	25.003	24.8342	24.7165	8	8	8	52.1	52.1	52.1	26.923	0	83.407	Q99714;Q99714-2;Q5H928	1483
A0A024RA52;P25787;A0A7I2V2H3	Proteasome subunit alpha type;Proteasome subunit alpha type-2	PSMA2	621590000	53	25.2322	24.095	24.9579	24.7263	24.248	24.5685	24.6486	24.9747	25.1669	25.5841	25.491	25.2601	24.951	24.6573	23.8088	24.8089	25.0631	24.6259	24.4838	24.6132	5	5	5	32.1	32.1	32.1	25.898	0	57.484	A0A024RA52;P25787;A0A7I2V2H3;A0A7I2YQP7;C9JCK5	2
D6RBV2;Q12907;D6RDX1;D6RIU4	Vesicular integral-membrane protein VIP36	LMAN2	618190000	93	24.6568	24.3995	24.9243	24.9328	24.6896	24.765	24.6598	24.8553	25.1506	25.1108	25.2763	24.892	24.6157	24.4924	24.6576	24.7139	24.6239	24.732	24.7485	24.5492	8	8	8	34.8	34.8	34.8	36.543	0	119.16	D6RBV2;Q12907;D6RDX1;D6RIU4;D6RBH1	430
Q86X55-1;Q86X55;Q86X55-2;K7EQA8	Histone-arginine methyltransferase CARM1	CARM1	616110000	61	25.1162	24.8087	25.2066	24.7928	24.8401	24.8712	25.1957	24.9456	24.3457	24.7379	24.4117	24.6166	25.1402	24.7723	24.7713	24.7699	25.0285	24.7559	24.6374	24.6618	7	7	7	12.8	12.8	12.8	63.459	0	22.719	Q86X55-1;Q86X55;Q86X55-2;K7EQA8;K7EK20;K7EPK1;K7EQB9	1378
Q09666	Neuroblast differentiation-associated protein AHNAK	AHNAK	615650000	80	24.693	24.5423	24.7702	24.5814	24.8836	24.4714	24.8011	24.9276	24.4268	24.4819	25.4919	24.8855	25.0828	24.7819	24.9176	24.8237	24.8732	25.1455	24.927	24.6793	14	14	14	13.1	13.1	13.1	629.09	0	33.058	Q09666	1199
P30043;A0A2R8YEP4;A0A2R8Y7Y9;M0QZL1;M0R192	Flavin reductase (NADPH)	BLVRB	608920000	68	24.2021	24.4292	24.535	25.0474	24.5008	24.2734	24.9318	25.0741	24.436	25.3091	25.2746	25.559	23.9884	22.416	23.7839	24.0366	23.7764	23.8309	23.8328	23.3629	6	6	6	42.7	42.7	42.7	22.119	0	43.615	P30043;A0A2R8YEP4;A0A2R8Y7Y9;M0QZL1;M0R192	941
C9JJ19;P82930	28S ribosomal protein S34, mitochondrial	MRPS34	606990000	56	24.8687	24.9968	25.0415	24.9901	24.789	24.8417	24.9308	24.6651	24.6025	24.9918	24.6756	24.519	24.7947	24.5425	24.8737	25.0131	24.4985	24.634	24.8042	24.8335	7	7	7	34.7	34.7	34.7	26.332	0	29.988	C9JJ19;P82930	367
G5EA31;P53992	Protein transport protein Sec24C	SEC24C	606330000	74	24.8135	25.0304	25.0955	24.9679	24.929	24.9158	25.0124	24.8282	24.9726	24.9006	24.6727	24.8732	24.6656	24.6963	24.722	24.4894	24.9118	24.6412	25.0314	24.7013	10	10	10	13.2	13.2	13.2	111.98	0	83.778	G5EA31;P53992;A0A0U1RR49;P53992-2	565
Q9Y3T9	Nucleolar complex protein 2 homolog	NOC2L	605850000	84	24.9669	25.2092	25.0786	25.0012	24.6031	24.7526	24.7553	24.8228	24.2086	24.0442	24.11	24.0585	24.7475	24.7736	24.6517	24.6783	25.3489	25.1519	24.9378	24.9023	9	9	9	12.3	12.3	12.3	84.918	0	58.955	Q9Y3T9	1668
X6R700;Q9Y3Y2-4;Q9Y3Y2;Q9Y3Y2-3;A0A087X1B7	Chromatin target of PRMT1 protein	CHTOP	604920000	60	24.3521	24.1774	24.5055	24.4219	24.7543	24.559	24.1191	24.5324	25.2619	25.1971	24.9905	25.3324	24.7919	25.0325	24.7261	25.2107	24.3187	24.5808	24.6387	24.8149	4	4	4	23.3	23.3	23.3	23.661	0	212.69	X6R700;Q9Y3Y2-4;Q9Y3Y2;Q9Y3Y2-3;A0A087X1B7;Q5T7Y7	1670
P62995-3;P62995;H7C2L4;H7BXF3	Transformer-2 protein homolog beta	TRA2B	600910000	39	24.6461	24.9287	24.7751	24.8168	24.5594	24.7993	25.1796	24.7111	24.5842	24.9409	24.9147	24.6477	24.9401	25.359	25.3591	24.8531	24.6866	24.859	24.5127	24.358	5	5	5	26.1	26.1	26.1	21.935	0	47.869	P62995-3;P62995;H7C2L4;H7BXF3	1135
Q04446;E9PGM4	1,4-alpha-glucan-branching enzyme	GBE1	599530000	88	24.9157	24.9021	24.7339	24.6654	24.8613	24.8138	24.8125	24.8079	25.2205	24.7962	25.0249	25.2472	24.8855	25.0293	24.8692	24.7981	24.7817	25.0402	24.6964	24.8885	11	11	11	20.1	20.1	20.1	80.473	0	41.145	Q04446;E9PGM4	1184
P53618	Coatomer subunit beta	COPB1	599100000	58	24.5971	24.9488	24.7161	24.96	25.0553	24.7419	24.917	24.9193	24.8316	24.7686	24.8256	25.1231	24.94	24.9614	24.9417	24.6505	24.8572	24.5405	24.6323	24.645	9	9	9	17.1	17.1	17.1	107.14	0	60.069	P53618;E9PP73;E9PP63;E9PKQ1	1052
D6RGI3;D6RER5;Q9NVA2;Q9NVA2-2;D6RDU5;H0Y961	Septin-11	SEPT11	594410000	61	24.73	24.7208	24.6531	24.4302	24.7057	24.261	24.8856	24.5237	25.3764	25.204	25.6139	25.5918	24.5689	24.5623	24.1748	24.5736	25.1526	25.1838	24.9624	25.0545	8	8	4	25.4	25.4	14.4	49.005	0	106.89	D6RGI3;D6RER5;Q9NVA2;Q9NVA2-2;D6RDU5;H0Y961;H0Y9G8;D6RDP1;D6R9Y6	435
A0A3B3ITW3;P28288;P28288-2	ATP-binding cassette sub-family D member 3	ABCD3	584460000	63	24.6795	24.7194	24.6495	24.8358	24.7968	24.9042	24.865	24.9616	25.1185	25.2086	25.3958	25.2701	24.9691	24.9332	24.7991	24.7352	24.1663	24.3352	24.3587	24.5469	9	9	9	16.4	16.4	16.4	75.421	0	26.622	A0A3B3ITW3;P28288;P28288-2;P28288-3	173
P31040;D6RFM5;P31040-2;A0A087X1I3;P31040-3	Succinate dehydrogenase [ubiquinone] flavoprotein subunit, mitochondrial	SDHA	582350000	60	24.7817	24.8551	24.8375	24.8922	24.6762	24.5594	24.6351	24.2155	25.3162	25.4906	24.6696	25.2587	25.057	24.8353	24.8974	24.9767	24.9769	24.6408	24.6808	24.862	8	8	8	16.9	16.9	16.9	72.691	0	17.213	P31040;D6RFM5;P31040-2;A0A087X1I3;P31040-3;A0A494C1T6;H0Y8X1	953
O00622	Protein CYR61	CYR61	580600000	35	24.6369	24.4417	24.8866	24.9506	24.9231	24.9735	24.7399	24.3842	24.783	24.5147	21.6517	24.866	24.9201	24.4349	24.8396	24.8921	24.6526	24.3203	25.0834	24.7465	3	3	3	8.4	8.4	8.4	42.026	0	12.235	O00622	670
A2A2V2;P42696	RNA-binding protein 34	RBM34	580540000	49	24.9699	25.1013	24.8179	24.7408	24.7028	24.6556	24.6424	24.9912	24.3677	24.2858	24.7205	24.4186	24.8101	24.379	24.3296	25.0059	24.9112	24.8359	25.0889	25.0166	9	9	9	26.5	26.5	26.5	45.917	0	43.791	A2A2V2;P42696;Q5TCT4;P42696-2;H7C5M1	275
P16989;P16989-2;P16989-3	Y-box-binding protein 3	YBX3	580390000	55	24.9442	24.8456	24.4704	24.9323	24.7411	24.8334	24.1828	24.0767	22.2678	22.0752	24.0182	24.1731	25.1102	24.9006	24.3228	24.851	25.1478	25.2246	25.4314	25.629	11	6	6	37.4	30.9	30.9	40.089	0	210.57	P16989;P16989-2;P16989-3;A0A0D9SEI8	874
P48643;E7ENZ3;B7ZAR1;E9PCA1;P48643-2	T-complex protein 1 subunit epsilon	CCT5	577260000	51	24.5816	24.4067	24.8849	24.7802	24.6016	24.724	24.5139	24.6135	24.8549	25.361	25.2185	25.3141	24.5267	23.9994	24.0669	24.5157	24.5689	24.9286	24.8149	24.6212	10	10	10	23.3	23.3	23.3	59.67	0	62.352	P48643;E7ENZ3;B7ZAR1;E9PCA1;P48643-2;D6RIZ7	1017
A0A5F9YFS9;C9JBL1;Q9Y6A9	Signal peptidase complex subunit 1	SPCS1	574640000	35	24.9062	24.5835	25.2915	24.1686	25.179	24.6072	25.0551	25.243	24.8262	21.9101	24.6807	21.6163	24.5564	24.8647	24.6214	24.9749	24.1556	25.3055	23.7493	24.0063	2	2	2	31.4	31.4	31.4	11.805	0	13.441	A0A5F9YFS9;C9JBL1;Q9Y6A9	194
Q9NQS7-2;Q9NQS7	Inner centromere protein	INCENP	569740000	61	24.8858	24.7335	24.8141	24.4848	24.552	24.5543	24.4216	24.5672	25.3085	24.8556	25.3736	25.319	24.2983	24.5415	24.4322	24.7745	24.8696	25.0077	24.8559	24.9377	11	11	11	14.3	14.3	14.3	104.99	0	18.591	Q9NQS7-2;Q9NQS7;E9PM67	1569
F5H365;Q15436;Q15436-2	Protein transport protein Sec23A	SEC23A	566180000	57	24.5529	24.4715	24.4239	24.7028	24.6243	24.4886	24.4172	24.5484	24.9561	24.9636	25.0461	24.8622	24.7477	24.8042	24.9352	24.8203	25.0091	24.8526	24.8925	24.8314	10	10	9	16.7	16.7	14.8	82.968	0	174.58	F5H365;Q15436;Q15436-2;G3V5X8;G3V4Q2;G3V4V1;G3V1W4;G3V3G5;G3V2R6;G3V5K1	515
A0A6Q8PHK0;Q14669-2;A0A6Q8PGG9;Q14669;Q14669-3;Q14669-4	E3 ubiquitin-protein ligase TRIP12	TRIP12	560610000	109	24.6692	24.7095	24.5528	24.5977	24.5676	24.8688	24.7079	24.6297	25.1564	25.2321	25.1107	25.4551	24.6107	24.7291	24.606	24.5524	24.2811	24.7218	24.9438	24.7739	10	10	10	6.9	6.9	6.9	228.48	0	53.866	A0A6Q8PHK0;Q14669-2;A0A6Q8PGG9;Q14669;Q14669-3;Q14669-4;H7C2Y1;G5E9G6;C9JLJ5;C9JSX9;C9JLD7;H7C1L9	220
P78346;P78346-2;Q5VU11	Ribonuclease P protein subunit p30	RPP30	558520000	45	24.7358	24.8483	24.7106	24.7823	24.7327	24.6188	24.9015	25.0243	24.6086	24.5735	24.6261	24.3611	24.9885	24.7089	24.7795	24.7435	24.8595	24.7236	24.6219	24.7006	7	7	7	37.3	37.3	37.3	29.321	0	27.872	P78346;P78346-2;Q5VU11;Q5VU10	1149
Q15181	Inorganic pyrophosphatase	PPA1	557970000	64	24.5842	24.3594	24.5686	24.5328	24.7029	24.6396	24.9331	25.0547	25.29	25.3935	25.245	25.2105	24.8555	24.7152	24.3927	24.6521	24.9356	24.8327	24.8362	24.663	9	9	9	38.1	38.1	38.1	32.66	0	90.6	Q15181;Q5SQT6	1272
Q9UHB9;Q9UHB9-4;Q9UHB9-2	Signal recognition particle subunit SRP68	SRP68	555170000	82	24.6637	24.647	24.7487	24.7303	24.3202	24.4431	24.5778	24.5393	24.1855	23.9266	24.0451	24.3671	24.6978	24.6987	24.9683	24.8107	24.538	24.9642	25.0205	24.8333	12	12	12	20.7	20.7	20.7	70.729	0	61.766	Q9UHB9;Q9UHB9-4;Q9UHB9-2;Q9UHB9-3	1625
Q08945	FACT complex subunit SSRP1	SSRP1	552840000	88	24.6511	24.8146	24.6507	24.5455	24.7562	24.6039	24.6715	24.8116	25.3868	25.0122	24.9661	25.0157	24.8825	24.509	24.4547	24.446	24.9453	24.7365	24.8896	24.5592	10	10	10	17.6	17.6	17.6	81.074	0	63.953	Q08945;E9PMD4;A0A0U1RRK2	1196
H3BPE7;P35637-2;P35637	RNA-binding protein FUS	FUS	551770000	39	24.1898	24.367	24.3332	23.8478	24.5251	24.5716	23.9435	24.1738	25.804	25.6117	25.488	25.6107	24.7646	24.5511	24.7147	24.5373	24.7562	24.2539	24.5935	24.6472	4	4	3	10.8	10.8	9.1	53.496	0	63.69	H3BPE7;P35637-2;P35637	596
P0DN76;Q01081;Q01081-2;Q01081-4	Splicing factor U2AF 35 kDa subunit	U2AF1	549800000	48	24.7682	24.8202	24.9096	24.906	24.3871	24.5198	24.9331	24.584	24.6589	24.7259	24.553	24.9093	24.6919	24.9079	24.6431	24.6016	24.5487	24.8582	24.6707	24.3696	4	4	4	21.2	21.2	21.2	27.872	0	60.743	P0DN76;Q01081;Q01081-2;Q01081-4;K7EJH3;A0A1B0GW87;K7EJM7;M0QYK5;M0R2N4;Q01081-3;Q8WU68-3;Q8WU68-2;Q8WU68	834
Q15084-3;Q15084;Q15084-4;Q15084-5;Q15084-2	Protein disulfide-isomerase A6	PDIA6	549300000	83	24.6934	24.4334	24.4818	24.3004	24.8133	24.9277	24.699	24.8575	25.2614	25.3373	25.1881	25.2662	24.6834	24.6785	24.6715	24.8346	24.7448	24.6875	24.7464	24.5692	6	6	6	22.4	22.4	22.4	47.837	0	62.928	Q15084-3;Q15084;Q15084-4;Q15084-5;Q15084-2	1268
A0A3B3ISR7;E9PIF2;Q13206	Probable ATP-dependent RNA helicase DDX10	DDX10	545600000	22	25.008	24.5942	24.8747	25.1285	25.045	24.8705	24.7786	24.3737	25.1909	24.9034	24.3765	24.5344	24.718	24.8088	24.9241	25.1782	21.7477	21.7574	24.1874	20.9811	9	9	9	14.6	14.6	14.6	77.798	0	12.055	A0A3B3ISR7;E9PIF2;Q13206	169
O43615;M0QXU7	Mitochondrial import inner membrane translocase subunit TIM44	TIMM44	544940000	81	24.9113	24.9085	24.7967	24.7881	25.0335	25.11	25.0174	25.0546	24.8571	24.8924	24.8033	25.0613	24.0322	23.8129	23.6995	24.0355	24.9939	24.7667	24.6476	24.6475	7	7	7	18.1	18.1	18.1	51.355	0	25.859	O43615;M0QXU7;M0R301;M0QXM9;M0R124	703
P00414	Cytochrome c oxidase subunit 3	MT-CO3	539060000	23	24.7913	25.1503	24.4666	24.1887	24.8203	24.899	24.4395	24.5649	21.8706	22.0263	21.3606	24.7036	25.2189	24.9787	24.457	25.496	24.6114	24.7071	23.9566	25.1763	2	2	2	9.6	9.6	9.6	29.95	0	5.0409	P00414	772
H0YNG3;P67812-4;P67812;P67812-3;H0YKT4;P67812-2	Signal peptidase complex catalytic subunit SEC11;Signal peptidase complex catalytic subunit SEC11A	SEC11A	537620000	61	24.9471	24.4304	24.998	25.1036	24.9189	24.6917	24.6966	24.8291	24.8265	24.7046	24.3326	24.4362	24.2484	24.0054	24.2642	24.227	25.0138	24.8686	24.5811	24.9653	5	5	5	22.7	22.7	22.7	18.651	0	7.9122	H0YNG3;P67812-4;P67812;P67812-3;H0YKT4;P67812-2;H0YNX5;H0YNA5	588
P62140;C9J9S3;C9JP48	Serine/threonine-protein phosphatase PP1-beta catalytic subunit;Serine/threonine-protein phosphatase	PPP1CB	530960000	38	24.1426	24.6359	24.8861	24.3048	24.5576	24.6462	24.4838	24.4309	24.9867	25.1435	25.1125	25.0036	24.4241	24.3395	24.6233	24.3815	24.2763	24.7075	24.2439	24.9173	4	4	1	15.9	15.9	3.1	37.186	0	61.889	P62140;C9J9S3;C9JP48	1102
P04818-2;P04818;P04818-3	Thymidylate synthase	TYMS	520130000	85	24.725	24.6433	24.6302	24.649	24.5736	24.4291	24.4087	24.2673	25.5013	25.4234	25.1935	25.4768	24.7704	24.4575	24.4337	24.47	24.4342	24.4906	24.0375	24.557	10	10	10	41.2	41.2	41.2	31.758	0	61.226	P04818-2;P04818;P04818-3	790
A0A087X020;Q9Y3A5;F8WE72	Ribosome maturation protein SBDS	SBDS	517420000	49	24.5617	24.6119	24.7599	24.8427	24.4566	24.5653	24.8221	24.2762	25.0652	24.3814	23.9411	24.5293	24.5523	24.0564	24.4931	24.1598	24.7887	24.7258	25.02	24.8156	6	6	6	24.8	24.8	24.8	28.864	0	19.343	A0A087X020;Q9Y3A5;F8WE72	45
Q15029-2;Q15029-3;Q15029;K7EP67	116 kDa U5 small nuclear ribonucleoprotein component	EFTUD2	515990000	62	24.5825	24.7976	24.669	24.647	24.7412	24.685	24.2722	24.4958	24.9944	25.2024	24.9749	24.901	24.4682	24.4308	24.5705	24.3418	24.7662	24.4947	24.5608	24.5231	9	8	8	12.8	11.7	11.7	105.38	0	50.016	Q15029-2;Q15029-3;Q15029;K7EP67;K7EJ74	1262
D6RG15;A0A7I2V2U8;A0A7I2V5D3;Q6IBS0;A0A7I2V5B1;H0Y858	Twinfilin-2	TWF2	514360000	77	24.581	24.4969	24.7676	24.6663	24.8635	24.7994	24.8824	24.9022	24.7212	24.8421	24.5043	24.7819	24.4602	24.3315	24.1881	24.3271	24.3175	24.3924	24.6482	24.3815	6	6	5	31.5	31.5	28.7	28.882	0	120.51	D6RG15;A0A7I2V2U8;A0A7I2V5D3;Q6IBS0;A0A7I2V5B1;H0Y858;A0A7I2YQM6;A0A7I2V3T5	232
A0A0A6YYA0;Q86XR7-2;Q9Y3B3-2;Q9Y3B3	Transmembrane emp24 domain-containing protein 7	TMED7-TICAM2;TMED7	513910000	27	24.8027	24.7593	24.3325	24.2885	24.7144	24.7828	24.9035	24.2064	22.1531	24.8797	24.938	24.3904	24.8071	24.5963	24.2345	24.37	24.7722	24.7558	24.8557	24.6724	4	4	4	18.6	18.6	18.6	21.233	0	7.7979	A0A0A6YYA0;Q86XR7-2;Q9Y3B3-2;Q9Y3B3	81
P00367-3;P00367;P00367-2;P49448	Glutamate dehydrogenase 1, mitochondrial;Glutamate dehydrogenase 2, mitochondrial	GLUD1;GLUD2	511590000	72	24.5311	24.5693	24.44	24.4003	24.8101	24.4138	24.4687	24.5504	25.1072	24.983	24.8992	25.0156	24.7661	24.4916	24.404	24.3753	24.7156	24.4754	24.6697	24.4084	9	9	9	22.6	22.6	22.6	46.575	0	51.238	P00367-3;P00367;P00367-2;P49448	768
Q5T760;Q05519-2;Q05519	Serine/arginine-rich splicing factor 11	SRSF11	510310000	53	24.2659	24.2826	23.8189	24.0446	24.8241	25.1363	24.7859	24.6379	25.4277	25.6381	25.1237	25.4502	25.0139	24.6938	24.468	24.8272	24.7474	24.6259	24.1356	24.8095	5	5	5	17.5	17.5	17.5	42.316	0	52.562	Q5T760;Q05519-2;Q05519;B4DWT1;Q5T757;S4R3C4	1188
P53004	Biliverdin reductase A	BLVRA	510080000	65	24.408	24.2878	24.6893	24.4515	24.6169	24.5516	24.5764	24.6634	25.3023	25.1914	25.0534	25.133	24.7492	24.5261	24.576	24.4928	24.5571	24.4797	24.3789	24.3218	7	7	7	26.7	26.7	26.7	33.428	0	61.425	P53004;C9J1E1	1049
O75369-2;O75369-9;O75369;O75369-8;O75369-6;O75369-3;O75369-5;O75369-4;E7EN95;O75369-7	Filamin-B	FLNB	500820000	77	24.4418	24.4938	24.7536	24.2775	24.5468	24.5415	24.6941	24.7267	24.9188	24.8023	24.7595	25.0692	24.1803	24.2889	23.9816	24.2718	24.8694	24.6802	24.6851	24.7363	21	15	15	10.5	7.9	7.9	275.66	0	35.925	O75369-2;O75369-9;O75369;O75369-8;O75369-6;O75369-3;O75369-5;O75369-4;E7EN95;O75369-7;A0A0C4DGA1;H7C5L4	726
Q9H0U4;E9PLD0;Q92928	Ras-related protein Rab-1B;Putative Ras-related protein Rab-1C	RAB1B;RAB1C	499240000	45	24.7057	24.5161	23.7542	24.4351	24.6043	24.6537	24.0449	24.3073	21.8948	24.2865	24.9571	23.8391	24.2363	24.4445	24.3681	23.9653	24.6656	24.2719	24.9826	23.7861	8	4	4	52.7	31.3	31.3	22.171	0	138.25	Q9H0U4;E9PLD0;Q92928	1539
F8WCF6;P59998;P59998-3;F8WDD7;H7C0A3;A0A0A6YYG9;P59998-2	Actin-related protein 2/3 complex subunit 4	ARPC4-TTLL3;ARPC4	498910000	46	24.4089	24.4968	24.654	24.847	24.6255	24.4409	24.6481	24.6191	24.5031	24.6292	24.3479	24.5047	24.8406	24.4912	24.5988	24.4248	24.8096	24.4939	24.7552	24.4883	5	5	5	26	26	26	21.058	0	8.9889	F8WCF6;P59998;P59998-3;F8WDD7;H7C0A3;A0A0A6YYG9;P59998-2;R4GN08;P59998-4;F8WE39	546
A0A3B3IUB5;Q8TCT9-5;Q8TCT9;A0A075B6F6;A0A0S2Z6F0;A0A3B3IT72;Q8TCT9-4;Q8TCT9-2	Minor histocompatibility antigen H13	HM13	492380000	39	24.6457	24.272	23.9118	24.4181	24.1657	24.0654	24.237	24.3504	23.868	23.4099	24.2854	24.142	24.7254	24.7982	24.4869	24.6909	24.2791	24.1924	23.9596	24.7718	3	3	3	10.2	10.2	10.2	46.313	0	59.355	A0A3B3IUB5;Q8TCT9-5;Q8TCT9;A0A075B6F6;A0A0S2Z6F0;A0A3B3IT72;Q8TCT9-4;Q8TCT9-2;A0A0C4DGU3	175
Q9Y2X3	Nucleolar protein 58	NOP58	491500000	62	24.6831	24.3378	24.4839	24.6219	24.6391	24.6268	24.3867	24.4251	24.3019	24.0639	24.4532	24.8595	24.4705	24.2181	24.5407	24.7722	24.319	24.4951	24.704	24.511	7	7	7	17	17	17	59.578	0	33.741	Q9Y2X3;H7BZ72;F8WED0	1655
Q03135	Caveolin-1	CAV1	491450000	47	24.2812	24.2805	24.5446	24.5016	24.8105	24.1086	24.3709	24.4556	23.5609	21.4911	21.1864	24.0162	24.3294	24.9782	25.357	25.1509	24.3975	24.4264	24.4523	24.5659	3	3	3	25.8	25.8	25.8	20.471	0	62.375	Q03135;C9JKI3;E9PCT5;Q03135-2	1180
P35610;B1APM4;P35610-3;P35610-2	Sterol O-acyltransferase 1	SOAT1	486770000	55	24.4525	24.1113	24.3764	24.6599	24.8423	24.5684	24.4123	24.3722	23.7609	24.2171	23.9922	23.3263	24.6583	23.9769	24.8767	24.547	24.7659	24.4498	24.5333	24.0299	3	3	3	7.5	7.5	7.5	64.734	0	46.127	P35610;B1APM4;P35610-3;P35610-2	977
Q5JR04;Q9HCE1;Q9HCE1-2	Putative helicase MOV-10	MOV10	484590000	67	24.5494	24.7382	24.6654	24.8635	24.7644	24.4695	24.3325	24.1773	24.2831	24.4031	24.779	24.4603	24.2073	23.9854	24.2398	24.3571	24.7751	24.7168	24.5425	24.5578	12	12	12	16.2	16.2	16.2	107.21	0	53.081	Q5JR04;Q9HCE1;Q9HCE1-2	1313
A0A7P0TA76;O95573;A0A7P0T8L6;A0A7P0TB52;A0A7P0TBB1;H7BYZ7;A0A7P0T905	Long-chain-fatty-acid--CoA ligase 3	ACSL3	481100000	63	24.4021	24.5121	24.4541	24.6072	24.5025	24.1783	24.8608	24.5887	24.3754	24.6227	24.4987	24.6443	24.3745	24.6222	24.4215	24.1676	24.7117	24.4019	24.5521	24.4322	8	8	8	15.3	15.3	15.3	79.643	0	66.145	A0A7P0TA76;O95573;A0A7P0T8L6;A0A7P0TB52;A0A7P0TBB1;H7BYZ7;A0A7P0T905;A0A7P0TBL9;F5GWH2;O60488-2;O60488;C9JC11	268
F5GXX5;P61803;F5H895;A0A0B4J239	Dolichyl-diphosphooligosaccharide--protein glycosyltransferase subunit DAD1	DAD1	480380000	57	24.5659	24.4885	24.4931	24.6135	24.6323	24.5839	24.4801	24.5299	24.3683	24.5201	24.2153	24.3479	24.6867	24.4474	24.6863	24.6275	24.4856	24.6377	24.6191	24.7634	4	4	4	47.1	47.1	47.1	9.5541	0	14.625	F5GXX5;P61803;F5H895;A0A0B4J239	510
P08758;E9PHT9;D6RBE9;D6RBL5	Annexin A5;Annexin	ANXA5	478490000	61	24.6342	24.1336	24.8539	24.1655	24.5498	24.2401	24.4187	24.508	24.9828	24.8981	24.9078	24.8543	24.6234	24.3756	24.2525	24.4318	24.5333	24.6923	24.3034	24.297	8	8	8	31.2	31.2	31.2	35.936	0	79.547	P08758;E9PHT9;D6RBE9;D6RBL5;D6RCN3	824
Q8TCJ2	Dolichyl-diphosphooligosaccharide--protein glycosyltransferase subunit STT3B	STT3B	477650000	42	24.7905	24.6175	24.4489	24.8051	24.3043	24.5218	24.4169	24.077	23.7857	24.5682	23.8194	24.0537	24.8874	24.6714	25.0205	24.763	24.1791	24.2914	24.4343	24.5865	6	6	6	6.7	6.7	6.7	93.673	0	42.99	Q8TCJ2	1415
F8WAJ0;Q9H8H2;Q9H8H2-2;Q9H8H2-4	Probable ATP-dependent RNA helicase DDX31	DDX31	476790000	88	24.7048	24.7562	24.5116	24.5603	24.4762	24.7055	24.4895	24.5686	23.8255	24.2101	24.2836	23.9922	24.6196	24.7034	24.8791	25.0482	23.7247	23.8953	23.9635	23.9288	9	9	9	14.5	14.5	14.5	83.515	0	27.777	F8WAJ0;Q9H8H2;Q9H8H2-2;Q9H8H2-4;Q9H8H2-3	544
Q3BDU5;Q5TCI8;A0A6Q8PFJ0;P02545-5;P02545-2;P02545-4;P02545-6;P02545;A0A6Q8PHQ9;P02545-3	Prelamin-A/C;Lamin-A/C	LMNA	473280000	65	24.5189	24.1034	24.5668	24.7808	24.4776	24.5597	24.6444	24.5217	24.1986	24.179	21.8781	24.5507	24.6199	24.8433	24.4691	24.5482	24.1703	24.3076	24.4508	24.5301	9	9	9	21.8	21.8	21.8	55.637	0	35.297	Q3BDU5;Q5TCI8;A0A6Q8PFJ0;P02545-5;P02545-2;P02545-4;P02545-6;P02545;A0A6Q8PHQ9;P02545-3;A0A6Q8PF80;A0A6Q8PGH0	214
P17026	Zinc finger protein 22	ZNF22	473040000	35	22.1108	24.8963	23.9625	24.4274	24.3825	24.3804	24.1767	24.4542	23.9617	24.5685	23.906	23.9743	24.6126	25.1614	24.8465	25.3215	24.371	24.4383	24.0719	24.2122	4	4	4	18.8	18.8	18.8	25.915	0	8.8477	P17026	875
O14617;O14617-5;A0A2R8Y611;O14617-3;O14617-2;O14617-4	AP-3 complex subunit delta-1	AP3D1	472790000	67	24.8726	24.5829	24.7369	24.7891	24.4547	24.739	24.7279	24.9451	24.2171	24.1954	23.8045	24.315	24.2447	24.4011	24.3492	24.3902	24.324	24.4808	24.4609	24.1082	11	11	11	14.1	14.1	14.1	130.16	0	54.027	O14617;O14617-5;A0A2R8Y611;O14617-3;O14617-2;O14617-4;A0A2R8Y4J3;K7ELX8;A0A087WYN6	672
P39019	40S ribosomal protein S19	RPS19	467600000	73	24.2636	24.5519	23.9755	23.8757	24.4929	24.3784	24.4259	24.3233	25.4139	25.0733	24.7615	25.4054	24.4932	24.5618	24.3791	24.3397	24.5463	24.4027	24.3664	24.4283	7	7	7	37.2	37.2	37.2	16.06	0	15.442	P39019;M0R2L9;A0A075B6E2;M0QYF7;M0R140	986
P39748;P39748-2;I3L3E9	Flap endonuclease 1	FEN1	465740000	50	24.27	24.0334	24.4203	24.4304	24.6742	24.4889	24.3488	24.5329	24.7174	24.7375	24.5512	24.9403	24.6429	24.4878	24.7135	24.7883	23.9753	24.2527	24.1619	24.1246	4	4	4	13.4	13.4	13.4	42.592	0	9.469	P39748;P39748-2;I3L3E9;F5H1Y3	988
Q9UBU9;E9PIN3;Q9UBU9-2;B4E227	Nuclear RNA export factor 1	NXF1	464470000	59	24.5711	24.7825	24.719	24.6627	24.4734	24.085	24.5493	24.6248	24.2775	24.2319	23.8503	24.15	24.9606	24.5891	24.7187	24.7169	24.4119	23.794	24.0424	23.6024	9	9	9	16.8	16.8	16.8	70.182	0	19.844	Q9UBU9;E9PIN3;Q9UBU9-2;B4E227;E9PLA7;E9PMV7;H0YDU0	1617
Q9BRU9	rRNA-processing protein UTP23 homolog	UTP23	463450000	38	24.8046	24.8494	24.4103	24.768	24.5393	24.4311	23.9573	24.533	23.7133	23.3009	21.9414	23.7606	24.656	24.6989	24.7459	24.8893	24.8263	24.5584	24.4662	24.4221	2	2	2	9.2	9.2	9.2	28.402	0	22.122	Q9BRU9	1498
O96028;A0A7P0P278;A0A7I2YQS5;O96028-5;O96028-3	Histone-lysine N-methyltransferase NSD2	WHSC1	462000000	48	24.7675	25.2605	24.4793	24.905	24.5193	24.2046	24.2274	23.9558	21.9627	23.7759	24.0555	23.2137	24.7413	24.8016	24.8999	25.2246	24.3656	24.1558	23.9271	23.812	13	13	13	13.6	13.6	13.6	152.26	0	25.23	O96028;A0A7P0P278;A0A7I2YQS5;O96028-5;O96028-3;D6R9V2;O96028-6;O96028-4;O96028-2;O96028-7;H0Y9L4;D6RIS1;A0A7I2V2S2;H0Y9U6;Q9BZ95-4;Q9BZ95-2;Q9BZ95-5;Q9BZ95;Q96L73-2;Q96L73-3;Q96L73	766
P11216	Glycogen phosphorylase, brain form	PYGB	461850000	62	24.8091	24.4341	24.6423	24.8116	24.6169	24.4141	24.6637	24.5846	23.963	24.2949	23.8536	24.5114	24.1098	24.5687	24.1496	23.918	24.3978	24.6608	24.4071	24.487	10	10	6	13.3	13.3	9	96.695	0	26.686	P11216;P11217-2;P11217;H0Y4Z6	844
P30101	Protein disulfide-isomerase A3	PDIA3	461150000	48	24.6134	24.3365	24.5813	24.1493	24.8554	24.7056	24.5181	24.7693	25.0478	24.6474	24.558	25.0885	24.563	23.8872	24.0132	23.9596	24.623	24.1768	24.3625	24.5463	12	12	12	31.5	31.5	31.5	56.782	0	67.236	P30101;H7BZJ3	947
G5E9L0;Q8N6H7;E9PQP3;A0A0D9SF70;Q8N6H7-2;Q8N6H7-3;H0YDN9;E9PIY6	ADP-ribosylation factor GTPase-activating protein 2	ARFGAP2	455590000	45	24.332	24.5293	24.3169	24.3589	24.7782	24.8245	24.3893	24.1591	24.5527	24.7014	24.7847	24.799	24.2311	24.5948	24.3476	23.9794	21.7598	24.612	24.1036	23.9085	9	9	9	25.8	25.8	25.8	53.476	0	34.722	G5E9L0;Q8N6H7;E9PQP3;A0A0D9SF70;Q8N6H7-2;Q8N6H7-3;H0YDN9;E9PIY6;E9PMU9;E9PJT7;E9PK28;E9PN48;E9PM18;E9PMR9;E9PM63;E9PNY8;H0YF45;H0YDX1	563
E5RI99;P62888;E5RJH3;A0A0C4DH44	60S ribosomal protein L30	RPL30	454130000	28	24.3849	24.1984	24.7746	24.344	24.3	24.1939	24.3528	24.4531	21.4231	24.4826	20.6762	24.1921	24.4989	24.5018	24.3813	24.2965	24.2871	21.6057	23.9739	23.5089	3	3	3	18.4	18.4	18.4	12.656	0	6.6122	E5RI99;P62888;E5RJH3;A0A0C4DH44	444
A0A7I2V428;C9JLB1;A0A7I2V3F3;H7BY16;P19338;A0A7I2V349;A0A7I2V506;A0A7I2V699;A0A7I2V2U7;A0A7I2V5M5;A0A7I2V2S8	Nucleolin	NCL	452180000	48	24.0023	24.2241	24.4143	24.2462	24.8585	24.4124	24.5233	24.3948	24.501	24.6333	21.8961	24.6018	24.3473	24.3819	24.3144	24.5109	24.817	24.5242	24.6017	24.6906	6	6	6	11.5	11.5	11.5	74.739	0	293.77	A0A7I2V428;C9JLB1;A0A7I2V3F3;H7BY16;P19338;A0A7I2V349;A0A7I2V506;A0A7I2V699;A0A7I2V2U7;A0A7I2V5M5;A0A7I2V2S8	236
Q7L2J0	7SK snRNA methylphosphate capping enzyme	MEPCE	450700000	66	24.7448	24.7327	24.8097	24.5831	24.3207	24.3553	24.2195	24.3893	24.0604	23.8304	24.0739	23.7845	24.6279	24.5286	24.534	24.4573	24.22	23.7304	24.3397	23.9694	7	7	7	16.5	16.5	16.5	74.354	0	80.65	Q7L2J0;Q7L2J0-2	1365
A9Z1X7;Q8IYB3-2;Q8IYB3;M0R088;E9PCT1	Serine/arginine repetitive matrix protein 1	SRRM1	450100000	37	22.441	22.4076	22.5288	22.5714	23.1791	25.2366	23.9992	21.6262	25.5904	24.2554	24.7938	27.4762	24.4865	24.8155	24.9106	23.1157	22.0729	23.5895	22.3605	22.6285	6	6	6	9.2	9.2	9.2	103.39	0	101.38	A9Z1X7;Q8IYB3-2;Q8IYB3;M0R088;E9PCT1;M0R1E7;M0QXG5	294
P56545;P56545-3;P56545-2	C-terminal-binding protein 2	CTBP2	447080000	68	24.4013	24.2432	24.3531	24.5706	24.3948	24.3165	24.4715	24.6934	24.9752	24.8687	24.6119	25.1095	24.5873	24.0765	24.3033	24.2552	24.277	24.0045	24.095	23.8951	7	7	7	20.9	20.9	20.9	48.944	0	57.245	P56545;P56545-3;P56545-2;E7ESU7;D6RAX2;E7EPF8;Q13363-2;Q13363;A0A087WYL1;E9PGB1;E7EUB3	1067
Q14684-2;Q14684	Ribosomal RNA processing protein 1 homolog B	RRP1B	445120000	62	24.8942	24.6076	24.599	24.3431	24.2806	24.1879	24.2053	24.437	24.4728	24.5009	24.7054	24.537	22.9735	22.9042	22.3549	22.931	24.3986	25.1052	25.3367	25.3733	10	10	10	19.9	19.9	19.9	82.175	0	63.046	Q14684-2;Q14684	1253
A0A087X0X3;P52272-2;P52272;M0R019;M0R2T0	Heterogeneous nuclear ribonucleoprotein M	HNRNPM	439470000	74	24.277	24.3941	24.4393	24.2399	24.1962	24.2652	24.3416	24.4123	24.5947	24.7041	24.8869	24.937	24.288	24.1681	24.2232	24.2282	23.6722	24.3031	24.5285	24.2579	8	8	8	13.7	13.7	13.7	77.569	0	81.674	A0A087X0X3;P52272-2;P52272;M0R019;M0R2T0;M0QYQ7;M0R0N3;M0QZM1;M0R0Y6;M0QY96;M0R2I7	50
P51153;A0A087WWB9	Ras-related protein Rab-13	RAB13	437470000	46	24.2192	24.0723	24.1911	24.1787	24.3651	24.235	24.0469	24.1504	24.5225	24.6114	24.6523	24.693	24.1536	23.9845	24.2793	24.0311	24.2416	24.1458	24.0931	24.2612	6	4	4	33	23.6	23.6	22.774	0	16.043	P51153;A0A087WWB9	1040
E7ERS3;Q86VM9	Zinc finger CCCH domain-containing protein 18	ZC3H18	436460000	27	24.7923	25.1061	24.8857	24.6862	24.2227	24.2355	24.7	24.2811	22.7815	23.0513	21.3704	23.4467	24.3833	24.7158	24.2157	24.3185	25.0283	24.5666	24.2863	24.7728	5	5	5	7.1	7.1	7.1	108.94	0	16.732	E7ERS3;Q86VM9;H3BRN6;H3BP01	456
F8W9U3;Q96IU4;B4DQI4;Q96IU4-2	Alpha/beta hydrolase domain-containing protein 14B	ABHD14B	435730000	65	24.0668	24.1556	24.3321	24.0804	24.3259	24.4986	24.3728	24.5788	24.2584	24.4743	24.5025	24.1427	23.8401	23.6897	23.8394	23.8407	24.1655	24.3826	24.3818	24.004	4	4	4	26.9	26.9	26.9	22.38	0	144.23	F8W9U3;Q96IU4;B4DQI4;Q96IU4-2	543
Q96G03	Phosphoglucomutase-2	PGM2	435520000	49	24.0227	24.0669	23.8564	24.2127	24.2399	24.3329	24.1932	24.5674	25.0025	24.8412	25.0445	24.7366	24.2675	24.0324	23.8379	24.1053	24.6455	24.4748	24.7847	24.3617	7	7	7	15	15	15	68.283	0	56.301	Q96G03;E9PD70;E7ENQ8;Q96G03-2;H0Y921	1458
P46734-2;P46734;P46734-3	Dual specificity mitogen-activated protein kinase kinase 3	MAP2K3	434710000	60	24.4276	24.6512	24.5389	24.5273	24.4137	24.1814	24.5506	24.4776	24.3596	24.3164	24.2247	24.373	24.3407	24.1405	24.2281	24.2393	24.5769	24.1746	24.2001	24.2202	7	7	7	23	23	23	36.172	0	30.703	P46734-2;P46734;P46734-3;E9PRZ0;P52564-2;P52564;J3KRV4;J3QR49	1007
P34897-3;P34897-2;P34897;H0YIZ0;G3V2Y4	Serine hydroxymethyltransferase, mitochondrial;Serine hydroxymethyltransferase	SHMT2	433690000	30	23.8898	24.3022	24.2764	23.9241	24.3168	24.3798	24.0374	24.3573	24.8229	24.3246	24.1234	24.651	24.4052	24.0009	24.411	24.4867	24.6198	24.6544	24.6728	24.5704	6	5	5	15.5	12.6	12.6	53.454	0	8.5693	P34897-3;P34897-2;P34897;H0YIZ0;G3V2Y4;G3V2D2;G3V540;G3V5L0;G3V4W5	970
Q9H307	Pinin	PNN	429220000	40	24.4791	24.5288	24.6114	24.1704	24.3239	24.4167	24.4782	24.3507	23.7709	23.6234	24.7363	24.1162	24.3984	24.5993	24.1951	23.9681	24.2909	24.7387	24.1606	24.172	4	4	4	7.7	7.7	7.7	81.627	0	17.392	Q9H307;G3V5F0;G3V579	1545
A0A7I2V539;P30419-2;P30419;A0A7I2V3X4;K7EN82;A0A7I2V4Y5;A0A7I2V3U5	Glycylpeptide N-tetradecanoyltransferase 1	NMT1	420490000	49	24.2512	23.9561	24.5338	24.402	24.5924	24.1701	24.4679	24.6326	24.1226	24.4699	24.6447	24.3202	24.4262	24.0663	24.1187	23.8454	24.4264	23.9074	24.2599	23.5957	7	7	7	17.6	17.6	17.6	56.568	0	19.004	A0A7I2V539;P30419-2;P30419;A0A7I2V3X4;K7EN82;A0A7I2V4Y5;A0A7I2V3U5;B7Z8J4;Q5VUC6;O60551	245
Q15365	Poly(rC)-binding protein 1	PCBP1	419960000	30	24.1981	21.9617	23.6527	23.5717	24.3415	24.4616	24.2075	23.752	24.185	24.8019	24.5579	24.5234	24.1713	24.2199	24.1068	24.5246	21.8774	24.4146	24.0429	24.4479	7	7	4	28.1	28.1	18	37.497	0	44.307	Q15365	1274
B5MCF9;O00541-2;O00541;B3KXD6	Pescadillo homolog	PES1	416840000	66	24.2593	23.79	24.5023	24.3033	24.523	24.0123	24.1042	24.2159	24.0488	24.2183	24.0096	24.0772	24.4298	24.0683	24.36	24.4806	24.2725	24.2295	24.4426	24.5928	6	6	6	14	14	14	66.077	0	53.57	B5MCF9;O00541-2;O00541;B3KXD6;H7C267	322
O15355	Protein phosphatase 1G	PPM1G	416650000	64	24.1679	24.2299	24.1578	23.8733	24.4249	24.2675	24.07	24.1076	24.9978	24.6759	25.0542	24.6284	24.3743	23.9801	24.0951	24.2912	24.2323	24.4101	24.3313	24.2348	6	6	6	17	17	17	59.271	0	48.473	O15355	689
J3KQ48;Q9Y3E5	Peptidyl-tRNA hydrolase 2, mitochondrial	PTRH2	416390000	44	24.1348	24.1025	23.854	24.1848	24.1373	24.0022	24.2123	24.3015	24.7593	24.666	24.3236	24.2715	24.8406	24.8358	24.8711	24.9633	24.2553	24.35	23.9348	24.0406	2	2	2	21.1	21.1	21.1	19.325	0	11.874	J3KQ48;Q9Y3E5	624
Q9NZJ7-2;Q9NZJ7;H0Y8C3	Mitochondrial carrier homolog 1	MTCH1	412610000	26	24.3353	24.5504	24.2581	24.4115	24.1586	24.4502	24.4368	24.4554	24.3082	24.2243	24.2421	24.4556	22.1757	24.2618	23.9575	23.6625	24.2267	24.272	23.7977	24.0134	8	8	8	19.1	19.1	19.1	39.919	0	11.573	Q9NZJ7-2;Q9NZJ7;H0Y8C3;Q9NZJ7-3;H7C196	1604
Q9UBM7;E9PRL8;E9PQ71;E9PIP9;E9PJ54;E9PM00	7-dehydrocholesterol reductase	DHCR7	412400000	31	24.2406	24.419	21.8581	24.8508	24.1663	24.0839	24.6993	21.984	23.8547	24.0151	21.9289	24.3062	24.1439	21.346	21.5649	24.4085	24.4423	24.4807	24.6197	24.8022	2	2	2	3.6	3.6	3.6	54.489	0	4.5798	Q9UBM7;E9PRL8;E9PQ71;E9PIP9;E9PJ54;E9PM00	1615
P26368-2;P26368;K7ENG2	Splicing factor U2AF 65 kDa subunit	U2AF2	408250000	58	24.1941	24.0872	24.2365	24.2564	24.1188	24.5902	24.7358	24.764	24.014	24.6998	24.4622	24.1839	24.3104	24.4058	24.0198	24.6906	23.8833	23.8526	24.1728	23.8143	8	8	8	33.8	33.8	33.8	53.12	0	79.356	P26368-2;P26368;K7ENG2;K7ELP8	926
A0A7I2YQK6;A0A7I2V599;A0A7I2V2X6;P10809;A0A7I2V5M1;A0A7I2V5K3;A0A7I2YQ71	60 kDa heat shock protein, mitochondrial	HSPD1	406990000	48	24.0762	23.8487	24.0646	23.8595	24.4277	24.1192	24.0538	24.3105	25.1487	24.9585	24.9423	25.1822	24.1891	24.1325	23.8699	23.9883	24.2896	24.5633	24.2932	24.1842	7	7	7	23.4	23.4	23.4	51.233	0	55.991	A0A7I2YQK6;A0A7I2V599;A0A7I2V2X6;P10809;A0A7I2V5M1;A0A7I2V5K3;A0A7I2YQ71;A0A7I2V369;C9JL25;E7EXB4;E7ESH4;P10809-2;C9J0S9;C9JL19;C9JCQ4	233
Q14257;Q14257-2;A8MXP8	Reticulocalbin-2	RCN2	406240000	53	23.4421	24.1549	23.5365	24.0005	24.5094	24.0349	23.6869	23.7799	24.9954	24.9853	25.0301	24.9459	24.3918	24.1542	24.3118	24.59	24.6727	24.4634	24.2917	24.2818	5	5	5	34.7	34.7	34.7	36.876	0	131.1	Q14257;Q14257-2;A8MXP8;H0YL43	1244
A0A087WU53;Q9H0U3;Q9H0U3-2	Magnesium transporter protein 1	MAGT1	405980000	50	24.5959	24.4477	24.4292	24.3745	24.2649	24.0547	24.1269	23.9371	24.2141	24.0741	24.0554	24.0932	24.3329	24.3416	24.7233	24.5421	23.942	24.3444	24.3547	24.2334	5	5	5	13.9	13.9	13.9	41.531	0	18.252	A0A087WU53;Q9H0U3;Q9H0U3-2	12
P46940;H0YLE8;A0A0J9YXZ5	Ras GTPase-activating-like protein IQGAP1	IQGAP1	405270000	46	24.1361	23.8272	24.1254	24.3213	24.5256	24.3542	24.4632	24.1683	22.0712	24.1516	24.3028	23.9165	24.4013	24.3262	24.2119	24.0623	23.8707	24.4207	24.0395	24.329	9	9	9	8	8	8	189.25	0	27.682	P46940;H0YLE8;A0A0J9YXZ5	1013
A0A2R8YFH5;Q15437;Q5QPE1	Protein transport protein Sec23B	SEC23B	404730000	66	24.5534	24.5295	24.0724	24.4799	24.4727	24.6669	24.3133	24.5032	23.7606	21.7222	24.1007	23.44	23.9592	24.018	24.2397	23.8262	24.2569	24.4284	24.1709	24.0356	7	6	6	13	11.1	11.1	84.472	0	85.699	A0A2R8YFH5;Q15437;Q5QPE1;Q5QPE2;A0A2R8YF30;A0A2R8Y633;A0A2R8Y7S7	156
Q15654	Thyroid receptor-interacting protein 6	TRIP6	404380000	43	24.3695	24.0126	24.5614	24.4346	24.3081	24.1183	24.1524	24.0602	24.2873	24.153	21.9152	24.608	24.5693	24.3063	24.2523	24.3381	24.1335	24.0604	24.2759	24.1275	4	4	4	15.1	15.1	15.1	50.287	0	13.666	Q15654;H7BZE2	1279
E7EU85;E9PFF5;B4DXZ6;P51114-3;P51114-2;P51114	Fragile X mental retardation syndrome-related protein 1	FXR1	403890000	53	24.1906	24.0432	24.1752	24.1777	23.9705	23.8901	24.1212	24.2518	24.2788	24.276	24.1598	24.4379	24.1476	24.4308	24.3406	24.0097	24.4083	24.4808	24.5696	24.4929	6	6	5	17	17	15.2	50.99	0	60.601	E7EU85;E9PFF5;B4DXZ6;P51114-3;P51114-2;P51114;C9JZE0;C9JY20;P51116;C9J5B4;C9IZ22;C9JAJ4	318
P23921;E9PL69	Ribonucleoside-diphosphate reductase large subunit	RRM1	403810000	55	24.3441	24.1937	24.2736	24.2197	24.2767	24.3598	24.4731	24.262	24.5291	24.7023	24.7326	24.8492	24.4269	23.8848	23.8851	24.1177	23.9241	24.0606	23.9804	24.1176	8	8	8	14	14	14	90.069	0	79.182	P23921;E9PL69	914
A0A286YF22;A0A2C9F2M7;O43175;A0A286YFA2;A0A286YFM8;A0A286YFL2;A0A286YER3;A0A286YFC8;A0A286YFB2	D-3-phosphoglycerate dehydrogenase	PHGDH	400480000	21	24.4441	24.2275	24.4602	24.3568	25.0066	24.4439	24.392	24.8168	24.4547	24.1314	25.0283	24.0898	23.8227	24.0982	24.0205	24.1002	23.9682	24.5322	23.7681	24.4012	6	6	6	12.7	12.7	12.7	55.938	0	15.281	A0A286YF22;A0A2C9F2M7;O43175;A0A286YFA2;A0A286YFM8;A0A286YFL2;A0A286YER3;A0A286YFC8;A0A286YFB2;A0A286YF34;A0A286YFF3;A0A286YFK5;A0A286YF78	139
P30086	Phosphatidylethanolamine-binding protein 1;Hippocampal cholinergic neurostimulating peptide	PEBP1	400460000	57	24.0035	23.9863	23.6604	23.5905	24.4868	24.2087	23.9511	24.0081	25.4092	25.4791	25.3122	25.1722	24.3292	24.101	24.2107	24.1079	24.3685	24.3287	24.3925	24.3209	6	6	6	54.5	54.5	54.5	21.057	0	126.59	P30086	946
Q71UI9;P0C0S5;C9J0D1;A0A494C189;A0A3B3IS11;Q71UI9-3;Q71UI9-4;Q71UI9-2	Histone H2A.V;Histone H2A.Z;Histone H2A	H2AFV;H2AFZ	399800000	13	24.3206	24.1398	24.4444	24.2191	24.3379	24.2337	24.4043	21.4323	25.5338	21.3485	21.3149	24.624	24.4825	21.6091	24.4112	21.2469	21.8963	21.4722	24.2974	21.1314	3	1	1	23.4	10.9	10.9	13.509	0.00065963	2.1247	Q71UI9;P0C0S5;C9J0D1;A0A494C189;A0A3B3IS11;Q71UI9-3;Q71UI9-4;Q71UI9-2;C9J386;Q71UI9-5	832
O75531	Barrier-to-autointegration factor;Barrier-to-autointegration factor, N-terminally processed	BANF1	396240000	31	24.6682	24.2427	24.2483	23.6711	22.1761	24.9227	20.7029	23.9436	21.8524	22.1135	24.7968	24.3202	24.4561	24.3197	23.8305	23.9729	22.0014	24.0014	23.7707	23.8982	3	3	3	42.7	42.7	42.7	10.058	0	52.47	O75531	732
H3BLV9;Q96SB4-4;Q96SB4;Q96SB4-3	SRSF protein kinase 1	SRPK1	395610000	51	23.6918	23.8828	24.0386	23.9618	23.8342	23.7906	23.9309	23.9048	24.2367	24.6563	24.3826	24.3845	24.1314	24.4224	24.1443	24.302	24.3976	24.218	24.6824	24.6251	7	7	7	14.9	14.9	14.9	76.039	0	33.76	H3BLV9;Q96SB4-4;Q96SB4;Q96SB4-3;D6RBF8;D6RBM8	589
P29218;P29218-3;E5RIP7;H0YBL1;E5RG94;E5RHE9;E5RI82;E5RGY4;P29218-2	Inositol monophosphatase 1	IMPA1	390200000	48	24.3326	21.478	23.6841	23.9404	24.4209	24.4305	23.7941	24.2932	24.7319	23.8617	24.5806	24.4004	24.3743	24.3576	24.3951	23.9166	24.7171	24.5491	24.6259	24.1983	5	5	5	26.4	26.4	26.4	30.188	0	62.877	P29218;P29218-3;E5RIP7;H0YBL1;E5RG94;E5RHE9;E5RI82;E5RGY4;P29218-2;E5RIF4;E5RG13	937
A0A6Q8PFU3;P43034;A0A6Q8PG63;A0A6Q8PFT2	Platelet-activating factor acetylhydrolase IB subunit alpha	PAFAH1B1	385050000	59	24.2823	24.4371	24.3139	24.2804	24.0741	24.123	24.2763	23.9287	24.0712	23.8357	23.4453	23.8197	24.1711	24.2853	24.2667	24.3428	24.277	24.5829	24.2292	24.3384	6	6	6	17.3	17.3	17.3	48.77	0	36.171	A0A6Q8PFU3;P43034;A0A6Q8PG63;A0A6Q8PFT2;I3L495;A0A6Q8PH33;I3L3N5;P43034-2	216
Q9Y2R4	Probable ATP-dependent RNA helicase DDX52	DDX52	381270000	41	24.1024	23.6025	24.3581	24.337	24.077	24.1517	24.402	24.4279	23.6846	23.3952	23.3422	23.5464	24.1663	24.1832	24.3712	24.2137	23.8893	23.7774	24.2088	24.1133	6	6	6	14.2	14.2	14.2	67.497	0	112.57	Q9Y2R4;A0A087X121	1653
A0A087X253;P63010-3;P63010;P63010-2;A0A087WYD1;A0A087WU93;A0A087WZQ6	AP-2 complex subunit beta	AP2B1	380150000	56	24.2864	24.0667	24.0208	24.0116	24.2124	24.4996	24.1895	24.3659	24.725	24.4002	24.7275	24.7533	23.895	23.6721	23.6773	23.8622	23.8102	24.1382	23.8655	24.0269	9	9	6	13.6	13.6	9.5	101.33	0	52.849	A0A087X253;P63010-3;P63010;P63010-2;A0A087WYD1;A0A087WU93;A0A087WZQ6	55
Q14566	DNA replication licensing factor MCM6	MCM6	379350000	59	24.4128	24.3319	24.2322	24.4118	24.4971	24.4027	24.2873	24.4423	24.0644	24.1511	24.1314	24.3558	23.9322	23.8299	23.9503	23.9114	23.9294	23.7887	23.9217	23.7736	7	7	7	9	9	9	92.888	0	37.824	Q14566	1249
A0A286YFD6;P31350;P31350-2;A0A7P0SBL1	Ribonucleoside-diphosphate reductase subunit M2	RRM2	378810000	57	24.0588	24.2114	24.1233	24.3456	24.1394	23.9803	24.3551	24.2883	25.1429	24.7423	24.6273	24.803	23.5962	24.0108	23.4205	23.5569	23.8219	23.9088	24.227	23.6943	8	8	8	28.6	28.6	28.6	42.906	0	62.137	A0A286YFD6;P31350;P31350-2;A0A7P0SBL1	140
Q5T7C4;P09429;B2RPK0	High mobility group protein B1;Putative high mobility group protein B1-like 1	HMGB1;HMGB1P1	378750000	29	23.9293	23.9555	23.8544	23.8626	24.65	23.8539	23.827	23.9217	25.3356	24.0123	24.9527	25.3243	24.3569	24.2216	23.9744	24.6591	23.0947	23.957	22.9745	23.1314	4	4	4	23.4	23.4	23.4	18.311	0	12.405	Q5T7C4;P09429;B2RPK0;P23497	827
B5MBZ0;Q9HC35;Q9HC35-2	Echinoderm microtubule-associated protein-like 4	EML4	377580000	56	24.2688	24.152	24.5434	24.4835	24.2431	24.2274	24.0358	24.0604	21.9107	23.4054	23.0588	23.6923	24.3557	24.3483	24.2075	24.3602	23.9872	24.065	23.7577	23.8667	7	7	7	9.1	9.1	9.1	110.18	0	33.922	B5MBZ0;Q9HC35;Q9HC35-2	321
M0R0N4;M0QYZ2;P53680;M0QZ21;X6R390;P53680-2	AP-2 complex subunit sigma	AP2S1	376620000	30	24.0785	24.217	24.0379	24.3018	24.0313	24.0933	24.2553	24.0864	24.3658	24.727	24.731	24.041	23.9332	23.956	24.2141	24.0757	23.7606	24.1441	24.0785	24.13	4	4	4	25	25	25	17.303	0	5.1738	M0R0N4;M0QYZ2;P53680;M0QZ21;X6R390;P53680-2;M0R1S0	654
Q13509;A0A0B4J269;Q13509-2	Tubulin beta-3 chain	TUBB3	376590000	45	24.057	24.3833	24.1484	24.1004	24.1543	24.101	24.1164	23.8238	25.009	24.8429	24.8178	24.8109	23.9863	23.8438	23.9587	23.8973	24.1014	24.336	24.0245	24.1563	15	5	4	43.6	20	18	50.432	0	38.509	Q13509;A0A0B4J269;Q13509-2;G3V2A3;G3V5W4;G3V2R8;G3V3R4;G3V2N6;CON__ENSEMBL:ENSBTAP00000025008;Q9H4B7;G3V3J6;G3V3W7;M0R042	1223
P08559-3;P08559;P08559-2;P08559-4;Q5JPU0;Q5JPT9;Q5JPU1	Pyruvate dehydrogenase E1 component subunit alpha, somatic form, mitochondrial	PDHA1	374690000	49	23.9584	23.876	23.7589	23.9843	23.9872	23.905	23.7606	23.9467	24.525	24.9697	24.4003	24.6305	24.3481	24.5881	24.2251	24.2927	24.3239	24.3432	24.4087	24.2607	5	5	5	16.4	16.4	16.4	40.188	0	30.179	P08559-3;P08559;P08559-2;P08559-4;Q5JPU0;Q5JPT9;Q5JPU1;Q5JPU3;Q5JPU2	819
U3KQC1;A0A0A0MQU0;Q9BV38;K7EIR0	WD repeat-containing protein 18	WDR18	374500000	50	24.2128	24.2224	23.9966	23.9235	24.1926	24.0182	24.2895	24.0904	23.8126	23.6625	24.2308	24.2615	24.3925	24.3255	24.2735	24.5524	24.1077	24.3903	23.9798	23.8866	6	6	6	14.7	14.7	14.7	43.237	0	13.296	U3KQC1;A0A0A0MQU0;Q9BV38;K7EIR0;U3KQK3;K7EML4	62
O15258;Q5T092;A0A0A0MR06;Q5T091	Protein RER1	RER1	373710000	36	24.4349	24.5214	24.187	24.2134	24.288	24.463	23.968	23.9491	24.4788	24.171	24.47	24.1759	24.4436	23.9963	24.4654	24.185	24.4909	21.5444	21.6967	24.2336	3	3	3	14.8	14.8	14.8	22.958	0	4.5619	O15258;Q5T092;A0A0A0MR06;Q5T091;Q5T093	687
Q9Y5J1	U3 small nucleolar RNA-associated protein 18 homolog	UTP18	371930000	58	24.2285	23.8704	24.114	24.2889	23.7717	24.1724	24.2513	23.9649	23.6407	24.1659	23.2526	23.9926	24.2027	24.2431	24.2532	24.4805	24.3718	24.5897	24.2684	24.4099	7	7	7	15.8	15.8	15.8	62.003	0	29.968	Q9Y5J1;J3QR85;J3KSR7;J3QLD6;J3QRG0	1678
P61225	Ras-related protein Rap-2b	RAP2B	370970000	56	23.8468	24.0559	24.259	23.8737	24.2894	24.3602	23.9644	24.1801	24.3627	24.4533	24.6452	24.6803	23.7697	23.9663	24.0003	24.0912	23.5781	24.1747	23.8633	24.1386	4	4	1	32.2	32.2	6.6	20.504	0	153.09	P61225	1085
B7Z7P8;P62495-2;P62495	Eukaryotic peptide chain release factor subunit 1	ETF1	370660000	53	24.2679	23.7985	24.2042	23.824	24.0306	23.9288	23.9509	24.4995	24.6914	24.3278	24.287	24.3688	23.9933	23.5296	23.4	24.0653	24.8207	24.2254	24.5718	24.2462	5	5	5	11.8	11.8	11.8	47.475	0	15.798	B7Z7P8;P62495-2;P62495;D6RJE8;I3L492;D6RCB3	332
Q9BSJ8;Q9BSJ8-2	Extended synaptotagmin-1	ESYT1	370450000	35	24.2384	24.3525	24.1563	24.0141	24.3598	24.2636	24.3368	24.2095	21.6777	24.4973	23.7856	24.0015	24.2609	23.7966	24.007	23.7015	24.2366	24.0455	23.8469	24.3899	10	10	10	13	13	13	122.85	0	22.419	Q9BSJ8;Q9BSJ8-2;F8VZB1	1503
D6REX3;O94979-6;O94979-3;O94979-10;O94979-4;O94979-9;O94979-2;O94979;O94979-8;H7BXG7;O94979-7;D6RHZ5	Protein transport protein Sec31A	SEC31A	367890000	67	24.4085	24.2017	23.8745	24.1995	24.4359	24.3483	24.1587	24.0522	24.3131	24.2119	24.2311	24.6238	24.4064	23.9937	24.0424	24.036	24.1253	23.8669	23.9472	24.1135	8	8	8	8.1	8.1	8.1	136.22	0	16.21	D6REX3;O94979-6;O94979-3;O94979-10;O94979-4;O94979-9;O94979-2;O94979;O94979-8;H7BXG7;O94979-7;D6RHZ5;H0Y8W8;H0YAB3;O94979-5;H0YAF5;H0Y9T9;H0Y9K1;D6RE64;D6RCQ9;H0Y8V7	436
A0A6I8PRA0;A0A3B3IS06;E7ETY2;Q13428-8;Q13428-7;Q13428-3;H0Y8Y7;Q13428-5	Treacle protein	TCOF1	366570000	54	24.1768	23.7501	23.6672	23.9396	24.3775	24.552	24.5751	24.2804	25.0332	24.8548	24.4976	24.6787	23.7689	23.7905	23.7894	24.1212	23.7209	23.8681	23.4739	23.9674	10	10	1	8.1	8.1	1	125.18	0	49.769	A0A6I8PRA0;A0A3B3IS06;E7ETY2;Q13428-8;Q13428-7;Q13428-3;H0Y8Y7;Q13428-5	164
A0A087WU02;Q96RQ1;H0YI58;H0YI50	Endoplasmic reticulum-Golgi intermediate compartment protein 2	ERGIC2	365690000	53	24.2495	23.885	24.0304	24.1342	24.2918	24.2794	24.2874	24.0039	24.3205	24.4222	24.2395	24.5242	24.0527	23.9532	24.2941	24.2024	23.8365	24.3129	24.1818	23.8924	3	3	3	12.4	12.4	12.4	43.432	0	22.249	A0A087WU02;Q96RQ1;H0YI58;H0YI50;H0YHJ8;F8W0R1;F8VR88;F8VUZ2;F8VPA6	11
Q9NYT0	Pleckstrin-2	PLEK2	363320000	37	24.2463	24.1535	24.1114	24.0597	24.0883	23.9136	24.3705	24.13	23.4988	23.1994	21.7348	23.7139	24.1342	24.2279	24.1282	24.1045	24.4953	24.5201	24.3838	24.4222	7	7	7	22.9	22.9	22.9	39.97	0	26.091	Q9NYT0;H0YIZ5;G3V337;H0YJD0;H0YJ64	1598
Q13155;Q13155-2;A8MU58	Aminoacyl tRNA synthase complex-interacting multifunctional protein 2	AIMP2	361030000	45	22.0672	23.1201	24.0628	24.3141	24.426	23.4573	23.8138	24.3011	24.4984	24.4315	24.1949	24.5083	24.6067	24.1726	23.3149	24.1701	22.2595	24.2053	23.7117	23.5652	4	4	4	20.9	20.9	20.9	35.348	0	57.294	Q13155;Q13155-2;A8MU58;F8WCL2	1217
A0A2R8Y6L3;F6U211;A0A2R8Y7H1;A0A2R8YFH6;A0A1W2PQS6;P46783;S4R435	40S ribosomal protein S10	RPS10;RPS10-NUDT3	360650000	34	23.8078	23.7578	23.6908	23.6486	23.8008	23.7607	23.8903	24.1797	24.3258	24.3728	21.6203	25.0268	23.7264	23.9387	24.079	24.1318	24.0638	24.2274	24.2115	24.1481	3	3	3	27.3	27.3	27.3	14.294	0	6.8451	A0A2R8Y6L3;F6U211;A0A2R8Y7H1;A0A2R8YFH6;A0A1W2PQS6;P46783;S4R435;Q9NQ39	134
P06576;H0YH81;F8W079	ATP synthase subunit beta, mitochondrial;ATP synthase subunit beta	ATP5B	360410000	38	24.0458	23.8392	24.1806	23.7961	24.59	24.1621	23.9715	24.3753	24.5896	25.0053	24.7977	24.8611	23.5627	24.1568	23.6016	23.5431	24.3259	24.2651	24.2377	24.1099	11	11	11	27.4	27.4	27.4	56.559	0	31.427	P06576;H0YH81;F8W079;F8W0P7;H0YI37	803
Q07021	Complement component 1 Q subcomponent-binding protein, mitochondrial	C1QBP	360250000	45	22.2737	23.699	23.6982	23.2686	24.4275	24.4926	23.9252	24.0029	22.2655	24.2479	24.4306	23.9668	24.2885	22.1016	23.9249	23.9172	23.9832	24.7793	24.1936	24.085	3	3	3	12.1	12.1	12.1	31.362	0	16.964	Q07021;I3L3Q7;I3L3B0	1191
O14828;O14828-2	Secretory carrier-associated membrane protein 3	SCAMP3	357570000	28	24.7807	24.3812	24.1609	23.9865	21.8886	24.4477	24.1246	24.1346	21.9875	21.6856	23.9013	23.9592	24.3544	24.26	20.5297	23.4933	21.6334	23.993	23.3316	23.9037	4	4	4	21	21	21	38.287	0	84.796	O14828;O14828-2	676
Q9NP61;Q9NP61-2;B0QYV8	ADP-ribosylation factor GTPase-activating protein 3	ARFGAP3	357310000	44	24.0844	24.0016	23.9936	24.2498	24.0961	24.401	23.7437	24.3452	24.1518	23.9398	24.0568	24.1399	24.0093	23.9175	24.0016	24.3762	23.9582	24.1834	23.9635	23.9553	6	6	6	15.3	15.3	15.3	56.928	0	79.813	Q9NP61;Q9NP61-2;B0QYV8;H0Y6A0	1564
E9PHS0;O43813;F8WDS9	LanC-like protein 1	LANCL1	352400000	34	23.4901	23.7537	23.9853	23.6189	23.6596	23.7107	24.1505	23.6127	21.813	24.2299	23.8623	23.4517	24.1519	24.5469	24.2241	24.1861	23.9739	24.4493	24.2533	23.5103	4	4	4	22.4	22.4	22.4	22.042	0	9.3882	E9PHS0;O43813;F8WDS9	484
Q9NP72;A0A087X163;Q9NP72-2;Q5W0J0	Ras-related protein Rab-18	RAB18	349380000	44	23.9826	23.8721	24.0537	24.0948	23.9244	24.0456	23.8241	24.1955	24.5616	24.7058	24.4865	24.6636	24.0582	23.9077	23.8816	23.7867	24.4298	24.4081	24.6491	24.2582	5	5	5	29.6	29.6	29.6	22.977	0	31.092	Q9NP72;A0A087X163;Q9NP72-2;Q5W0J0;H0Y6T8;Q9NP72-3	1565
Q9NVX2;A0A0A0MRH0	Notchless protein homolog 1	NLE1	348600000	45	24.3776	24.2847	24.2709	23.9454	23.9409	24.1041	23.7677	24.1426	23.9675	23.6481	23.4886	23.5026	24.2256	23.9721	24.005	23.929	24.0523	24.1348	24.4762	24.1819	6	6	6	23.1	23.1	23.1	53.32	0	83.699	Q9NVX2;A0A0A0MRH0;K7ERN7;K7EN33;Q9NVX2-2;K7EK23	1585
Q15397	Pumilio domain-containing protein KIAA0020	KIAA0020	348100000	37	24.0028	23.7942	23.4862	24.1998	24.0258	24.2212	23.7349	24.0601	24.106	23.7133	23.9529	24.0281	24.2643	24.1688	24.3063	24.1033	23.551	24.0921	24.2377	24.0566	8	8	8	16.2	16.2	16.2	73.584	0	16.836	Q15397;S4R3K8	1277
Q6NW34-2;Q6NW34;E9PFF8	Uncharacterized protein C3orf17	C3orf17	348070000	60	24.0504	24.1087	24.1374	24.2802	23.7865	24.1218	24.1098	23.9685	23.4202	23.306	21.6293	23.5778	24.3339	24.3495	24.246	24.2631	23.999	23.9937	24.0315	24.1118	7	7	7	15.1	15.1	15.1	56.748	0	90.682	Q6NW34-2;Q6NW34;E9PFF8;C9J9E3;F8WDL7;F8WBQ8	1338
P00966;Q5T6L5;Q5T6L6	Argininosuccinate synthase	ASS1	347710000	38	24.2819	24.0887	24.1613	24.2292	24.4339	24.104	24.2317	24.3423	22.0992	23.8577	23.474	23.45	23.7464	23.693	23.4385	23.5443	24.2326	24.2024	24.2466	24.2526	6	6	6	15	15	15	46.53	0	29.76	P00966;Q5T6L5;Q5T6L6	777
P49368;B4DUR8;P49368-2	T-complex protein 1 subunit gamma	CCT3	347580000	50	23.7155	24.0425	23.8265	23.9088	23.8594	23.8729	23.9307	23.97	24.3579	24.5123	24.6691	24.5804	24.2474	24.0322	23.7409	24.0641	24.327	24.1687	24.0862	23.7326	8	8	8	20.9	20.9	20.9	60.533	0	75.447	P49368;B4DUR8;P49368-2;Q5SZX6;Q5SZX9;E9PRC8;E9PM09;Q5SZW8	1024
B4DEM9;Q9Y2S7	Polymerase delta-interacting protein 2	POLDIP2	347340000	42	24.0142	23.9341	23.4877	23.9863	23.885	24.3344	23.9206	23.9245	24.1056	24.0756	23.9716	24.3738	24.2166	24.0198	24.0893	24.0319	24.1429	24.2811	23.8055	24.2605	6	6	6	28	28	28	39.871	0	20.791	B4DEM9;Q9Y2S7	309
P38919;I3L3H2	Eukaryotic initiation factor 4A-III;Eukaryotic initiation factor 4A-III, N-terminally processed	EIF4A3	346240000	59	23.9519	24.0026	24.1842	24.0678	23.772	23.6794	24.073	23.9657	24.316	23.9599	21.635	24.29	23.9812	24.0232	24.3021	24.1797	23.9859	23.9824	23.9773	24.2367	10	5	5	17.5	11.4	11.4	46.871	0	49.334	P38919;I3L3H2;J3QQP0;E9PBH4;F8WE11;C9JUF0	985
P18583-6;P18583-2;P18583-10;P18583-3;P18583-4;P18583-7;P18583;P18583-5;P18583-9;P18583-8	Protein SON	SON	345230000	41	23.9459	23.7612	23.3402	23.6141	21.8385	24.0039	23.1866	23.5433	24.0424	23.9958	24.1485	23.8516	24.2231	24.604	24.6132	24.5137	23.9184	24.2874	24.2983	24.2427	9	9	9	8.1	8.1	8.1	228.18	0	85.728	P18583-6;P18583-2;P18583-10;P18583-3;P18583-4;P18583-7;P18583;P18583-5;P18583-9;P18583-8;H7C1M2;J3QSZ5;H7C2G8	887
Q6PI48;A0A3B3ITK9;A0A3B3IS01;A0A3B3IT01;A0A3B3ISK7;A0A3B3ITS3	Aspartate--tRNA ligase, mitochondrial	DARS2	345160000	31	24.2538	21.8692	23.3625	23.4858	24.2171	24.514	23.9495	23.586	21.7246	24.4313	23.3201	26.2977	24.4228	22.0722	23.696	23.1785	24.294	21.9345	23.7981	20.7478	4	4	4	11.2	11.2	11.2	73.562	0	11.346	Q6PI48;A0A3B3ITK9;A0A3B3IS01;A0A3B3IT01;A0A3B3ISK7;A0A3B3ITS3;A0A3B3IS54	1346
P78406;E9PQ57	mRNA export factor	RAE1	343240000	31	24.422	23.8975	23.8646	23.9152	24.1734	24.4085	24.6127	24.2949	24.514	23.956	24.9067	24.5968	23.9134	23.9753	23.6883	23.9444	23.8667	21.4612	23.4545	21.5115	6	6	6	26.1	26.1	26.1	40.968	0	225.95	P78406;E9PQ57;E9PPG9	1151
A0A494C1N0;P26885;F5H0N4	Peptidyl-prolyl cis-trans isomerase FKBP2;Peptidyl-prolyl cis-trans isomerase	FKBP2	341420000	32	23.7432	24.6468	23.7114	24.2107	23.8	24.2324	24.2523	23.9267	21.3888	21.5799	21.2217	21.5562	24.6237	24.4288	24.6855	24.1823	24.8455	24.8382	24.4894	24.1277	4	4	4	31	31	31	18.562	0	75.939	A0A494C1N0;P26885;F5H0N4	185
P84095	Rho-related GTP-binding protein RhoG	RHOG	340730000	66	23.9271	23.9913	23.722	23.8536	24.191	23.9528	24.1499	23.9378	24.2156	24.3818	24.3691	24.0318	23.9752	24.2058	24.0701	24.1519	23.9067	23.7835	24.1077	23.9696	5	5	5	25.1	25.1	25.1	21.308	0	17.652	P84095	1158
Q7Z739;A0A024R7W5;A0A087X0Q1;A0A087WY31	YTH domain-containing family protein 3	YTHDF3	340300000	49	24.0996	23.9423	23.678	24.0345	24.0026	23.8195	23.9094	24.1239	24.377	24.1761	24.2209	24.4487	23.5169	23.7754	24.2015	23.9875	23.9839	24.3069	24.0816	24.2893	5	5	3	10.6	10.6	6	63.86	0	127.91	Q7Z739;A0A024R7W5;A0A087X0Q1;A0A087WY31;S4R373	1373
O95707;K7EQV2;K7ERD7	Ribonuclease P protein subunit p29	POP4	338290000	41	24.276	24.3321	24.2567	24.2259	24.1192	23.6408	24.0497	24.0691	23.8574	23.5982	21.8986	23.1783	24.2765	23.8835	24.0745	24.0227	23.8308	24.034	24.2911	24.1487	5	5	5	24.1	24.1	24.1	25.424	0	9.1494	O95707;K7EQV2;K7ERD7;K7ESH8;K7EK50;A0A0A0MQS4	758
Q9UL25	Ras-related protein Rab-21	RAB21	337030000	33	23.9801	24.0924	24.2691	24.2516	23.8494	23.8528	24.3076	24.0229	23.5663	23.9042	22.9818	22.961	23.8898	23.7099	23.93	23.9911	24.4608	24.8955	24.3489	24.4525	3	3	3	18.7	18.7	18.7	24.347	0	33.03	Q9UL25	1634
A0A7P0TAE1;H0YIV0;A0A7P0T823;A0A7P0TAT8;P14625;A0A7P0TAY2;A0A7P0T917;A0A087WT78;A0A7P0TBC2;A0A7P0T8R3;A0A7P0T885	Endoplasmin	HSP90B1	334950000	51	24.1804	23.8487	24.3047	23.6725	24.5044	23.6853	24.1267	24.1425	24.0968	21.8854	23.8509	23.9283	24.1228	24.1717	24.2191	23.7314	23.5187	24.1962	23.7054	23.6068	10	8	8	15.7	13.9	13.9	90.75	0	48.404	A0A7P0TAE1;H0YIV0;A0A7P0T823;A0A7P0TAT8;P14625;A0A7P0TAY2;A0A7P0T917;A0A087WT78;A0A7P0TBC2;A0A7P0T8R3;A0A7P0T885;A0A7P0Z405;Q58FF3	256
Q9NUQ6-2;Q9NUQ6;Q9NUQ6-4;Q9NUQ6-3;F2Z2S1;C9JKE4;F8VZ02;F8VT91;C9JGM8;F8W6C2;B8ZZZ7	SPATS2-like protein	SPATS2L	334820000	37	24.3255	24.2103	24.3198	23.7781	24.0705	22.1796	23.8796	23.7198	22.1811	22.3136	23.3474	23.06	22.4435	22.1954	23.3228	22.5922	22.3731	24.3454	24.2793	24.1572	7	7	7	20.7	20.7	20.7	54.178	0	35.691	Q9NUQ6-2;Q9NUQ6;Q9NUQ6-4;Q9NUQ6-3;F2Z2S1;C9JKE4;F8VZ02;F8VT91;C9JGM8;F8W6C2;B8ZZZ7;C9IZC3;C9J8M7;C9JW67;Q4ZFW0;F8WAV0	1581
Q9BYD2;Q5SZR1	39S ribosomal protein L9, mitochondrial	MRPL9	332610000	43	23.9696	23.8057	23.8975	23.896	23.9304	24.0394	23.9128	23.7776	21.8609	24.185	23.8003	23.8712	23.992	24.0453	24.0918	24.014	23.9554	23.6797	24.0373	23.8672	4	4	4	19.1	19.1	19.1	30.243	0	85.666	Q9BYD2;Q5SZR1;A0A1W2PPE5;A0A1W2PQB6;A0A1W2PS92	1523
P53396-2;P53396;P53396-3	ATP-citrate synthase	ACLY	332350000	44	23.3617	23.5396	24.1813	23.2968	23.7511	23.4452	23.5927	23.3306	24.4446	24.8669	24.8786	24.6784	23.833	23.914	24.0495	23.8891	24.9228	24.0568	24.5257	24.2334	11	11	11	12.3	12.3	12.3	119.77	0	45.193	P53396-2;P53396;P53396-3;K7ESG8;K7EIE7	1051
P22059	Oxysterol-binding protein 1	OSBP	332310000	53	23.9769	23.9187	24.1431	24.1595	24.1175	23.5685	23.944	24.1447	23.4388	23.4616	23.3837	23.7634	24.0371	23.9366	24.0684	24.3302	24.0451	24.3096	24.0368	23.6377	8	8	8	14.9	14.9	14.9	89.42	0	35.271	P22059;H0YCV6	902
Q00796;A0A6I8PIS1	Sorbitol dehydrogenase	SORD	331810000	37	23.9974	23.8096	23.5841	23.8799	24.0481	23.6866	23.8224	23.7734	24.4167	24.1651	24.2437	24.2538	24.1623	23.7739	24.0418	23.8973	24.4016	23.9098	23.985	23.906	5	5	5	12.9	12.9	12.9	38.324	0	7.903	Q00796;A0A6I8PIS1;H0YKB3;Q00796-2;A0A6I8PRA7	1163
E5RHT6;F8W1U7;Q8N6T3-3;Q8N6T3;E5RHC5;F8VWH9;Q8N6T3-5;Q8N6T3-2;Q8N6T3-4	ADP-ribosylation factor GTPase-activating protein 1	ARFGAP1	329920000	62	21.615	24.0434	23.7633	23.9092	24.1157	23.7452	23.8831	24.1317	24.3177	24.2533	24.2163	24.5048	23.7633	23.6619	23.5474	23.6757	24.1513	24.2992	24.0814	23.8831	6	6	6	34.4	34.4	34.4	26.555	0	74.312	E5RHT6;F8W1U7;Q8N6T3-3;Q8N6T3;E5RHC5;F8VWH9;Q8N6T3-5;Q8N6T3-2;Q8N6T3-4;F8VWB3;E5RHH7	443
O15067	Phosphoribosylformylglycinamidine synthase	PFAS	329530000	50	23.8885	24.0437	23.883	23.4228	24.0638	23.5776	24.076	23.9348	24.4652	23.976	24.3327	24.0085	24.0064	23.8263	23.723	23.7674	23.7478	24.2899	24.1742	24.405	9	9	9	7.8	7.8	7.8	144.73	0	14.727	O15067;J3KTQ5;J3KT98	681
Q8IWA0	WD repeat-containing protein 75	WDR75	329070000	52	23.9561	24.1489	23.5592	24.1675	24.261	24.1496	23.7959	23.5499	21.5662	23.025	22.9012	22.9226	24.2456	23.9764	23.9668	24.0817	24.5162	24.0551	24.6015	24.2993	7	7	7	11.8	11.8	11.8	94.498	0	70.91	Q8IWA0	1382
E7EVA0;P27816-4;P27816-2;P27816-6;P27816;H0Y2V1;H7C4C5;F8W9U4;P27816-5	Microtubule-associated protein;Microtubule-associated protein 4	MAP4	328540000	21	23.8479	24.0291	23.9573	24.1195	23.9552	23.8428	24.1839	24.0737	24.0555	23.9329	24.2409	24.0201	23.9398	24.0653	24.1261	23.6336	23.939	24.1236	23.9986	23.853	5	5	5	2.6	2.6	2.6	245.44	0	10.005	E7EVA0;P27816-4;P27816-2;P27816-6;P27816;H0Y2V1;H7C4C5;F8W9U4;P27816-5;B5MEG9	464
Q8NE86-3;Q8NE86;Q8NE86-2	Calcium uniporter protein, mitochondrial	MCU	327510000	51	24.1571	24.245	24.065	23.889	24.2412	24.2758	23.8378	23.8892	22.0184	24.1054	24.1688	23.9208	24.1665	23.8735	23.8363	23.7882	23.6364	23.6923	23.637	23.7057	5	5	5	14.9	14.9	14.9	35.158	0	11.264	Q8NE86-3;Q8NE86;Q8NE86-2;S4R468	1403
H0Y8E6;P49736	DNA replication licensing factor MCM2	MCM2	327370000	28	24.1422	24.1403	24.0338	24.0505	24.3153	24.2551	24.1035	24.248	23.7909	23.7251	24.3943	23.7745	23.5094	23.8733	23.6237	24.0301	23.6112	23.9709	23.3875	23.6552	7	7	7	9.9	9.9	9.9	93.998	0	16.399	H0Y8E6;P49736	574
P61964	WD repeat-containing protein 5	WDR5	325360000	49	23.868	23.5161	23.5935	23.6704	23.8022	23.5705	23.74	23.4272	24.3627	24.437	24.0459	24.3585	24.17	24.0108	24.1229	24.0633	24.4285	24.2225	24.2681	24.351	6	6	6	26.6	26.6	26.6	36.588	0	15.248	P61964;V9GZ59;V9GYQ5	1097
A0A087WWJ2;C9J5D1;E7EQ69;Q9GZZ1-2;Q9GZZ1;B0AZT5	N-alpha-acetyltransferase 50	NAA50	325060000	48	23.5818	24.0217	23.6277	23.7092	23.9605	23.9585	23.9484	23.7644	23.948	23.7387	23.6586	23.6359	24.0897	23.4698	23.9115	23.855	24.3127	23.7891	24.0522	24.0732	5	5	5	56.8	56.8	56.8	9.4367	0	10.811	A0A087WWJ2;C9J5D1;E7EQ69;Q9GZZ1-2;Q9GZZ1;B0AZT5;F8WCK0;C9JZU6;C9J5J3;A0A0D9SF32	26
A0A087X2D5;Q9BRJ2;A0A0G2JMS5;A0A087WU62	39S ribosomal protein L45, mitochondrial	MRPL45	324400000	34	24.1636	23.8656	23.8809	23.5361	23.7028	23.9912	23.9597	24.1063	21.7558	24.1309	21.6769	24.5091	24.2584	24.1373	24.1741	24.3191	23.9671	24.3608	23.8605	23.9587	4	4	4	24.2	24.2	24.2	35.29	0	84.166	A0A087X2D5;Q9BRJ2;A0A0G2JMS5;A0A087WU62	57
O95782-2;O95782	AP-2 complex subunit alpha-1	AP2A1	324330000	26	23.8864	23.8304	24.1552	24.3871	23.7504	23.8635	24.4571	24.065	23.7526	23.5572	23.3402	23.6362	24.0105	24.2438	24.0349	23.3444	24.2005	21.8504	23.7413	23.3721	5	5	5	7.1	7.1	7.1	105.36	0	73.571	O95782-2;O95782	759
P02786;G3V0E5	Transferrin receptor protein 1;Transferrin receptor protein 1, serum form	TFRC	323150000	60	22.8134	23.4498	23.5823	23.2351	23.6184	23.0419	24.0276	23.4732	24.9981	24.7805	25.1216	24.9953	21.8022	21.4359	22.2949	20.9491	24.933	24.9888	24.8617	24.941	10	10	10	15.5	15.5	15.5	84.87	0	42.829	P02786;G3V0E5;F8WBE5	781
H0YGW7;Q5STZ8;Q8NE71-2;Q8NE71;A0A0G2JIC2	ATP-binding cassette sub-family F member 1	ABCF1	322360000	33	23.7283	23.4566	24.0451	24.1933	23.7162	24.0698	23.938	23.9696	23.8596	24.2884	21.0983	24.1126	23.7589	21.55	24.0481	23.7721	24.3271	24.0776	24.2668	24.3993	6	6	6	13.9	13.9	13.9	67.55	0	94.836	H0YGW7;Q5STZ8;Q8NE71-2;Q8NE71;A0A0G2JIC2	582
Q01831;Q01831-2	DNA repair protein complementing XP-C cells	XPC	318170000	36	24.0853	24.1657	24.3583	24.1271	24.329	24.1812	24.3191	23.9571	23.9215	24.0652	23.4861	23.8231	23.728	23.9556	23.9048	24.0151	22.7882	21.5458	22.7026	22.4603	5	5	5	8.9	8.9	8.9	105.95	0	126.89	Q01831;Q01831-2;E7EUB5	1171
P31153;P31153-2	S-adenosylmethionine synthase isoform type-2	MAT2A	317140000	24	23.6509	23.6377	23.9393	23.6731	24.3018	23.7791	23.7298	23.7856	23.951	24.1484	22.0119	24.0225	23.8628	23.4762	23.982	24.1643	24.295	24.3134	23.9637	24.1836	4	4	4	12.7	12.7	12.7	43.66	0	8.7808	P31153;P31153-2;Q00266	955
Q8IV32	Coiled-coil domain-containing protein 71	CCDC71	313200000	56	24.0596	24.0189	24.1203	23.8352	24.1341	24.2474	23.9763	24.1942	24.007	24.0994	23.4119	23.6413	23.8547	23.8272	23.5109	23.9833	23.6601	23.9672	23.8416	23.956	7	7	7	17.6	17.6	17.6	49.648	0	16.538	Q8IV32	1380
Q92900-2;Q92900	Regulator of nonsense transcripts 1	UPF1	312750000	25	24.1961	23.6694	23.7852	24.0548	24.0734	22.0356	23.7418	23.9031	23.712	23.6827	23.7537	23.5789	23.7962	24.151	23.9063	24.5615	24.0797	23.9916	23.8217	23.2271	8	8	8	10.5	10.5	10.5	123.03	0	49.641	Q92900-2;Q92900	1437
Q9Y305-2;Q9Y305;Q9Y305-4;Q9Y305-3;H7C5Q2	Acyl-coenzyme A thioesterase 9, mitochondrial	ACOT9	312740000	33	23.9681	23.7865	24.0877	23.8493	23.833	23.5018	24.2336	24.1666	23.6547	23.5681	24.1289	21.4895	23.7698	24.2034	24.1129	24.0918	23.6962	23.8101	24.0977	21.8984	8	8	8	23.2	23.2	23.2	46.354	0	33.979	Q9Y305-2;Q9Y305;Q9Y305-4;Q9Y305-3;H7C5Q2;C9J7L8	1657
P43246-2;P43246;A0A2R8Y7S8;A0A2R8YFH0;E9PHA6;A0A2R8Y6P0;A0A2R8YG02	DNA mismatch repair protein Msh2	MSH2	312660000	34	23.6867	23.4798	23.7925	24.103	23.2206	23.9347	24.018	23.9253	23.9949	24.2381	24.2477	24.3826	23.5426	23.8898	23.7149	23.6573	23.451	23.6573	23.327	23.3174	8	8	8	13.9	13.9	13.9	97.321	0	70.345	P43246-2;P43246;A0A2R8Y7S8;A0A2R8YFH0;E9PHA6;A0A2R8Y6P0;A0A2R8YG02	999
A0A0A0MTI1;Q15392-2;Q15392	Delta(24)-sterol reductase	DHCR24	312490000	44	24.304	24.4431	24.2941	24.2372	24.4785	24.0913	24.3022	24.1442	21.7737	21.7647	23.4048	22.2617	23.9821	23.9005	23.442	23.5758	23.7855	23.6794	23.4294	23.5577	4	4	4	5.9	5.9	5.9	61.446	0	7.9879	A0A0A0MTI1;Q15392-2;Q15392	78
M0R0F0;M0R0R2;P46782;M0QZN2	40S ribosomal protein S5;40S ribosomal protein S5, N-terminally processed	RPS5	309020000	20	24.0445	24.1277	20.7473	23.7566	23.9543	23.6823	23.6713	24.1019	24.4827	24.1626	24.5998	24.8224	24.1283	21.9658	24.1357	23.9319	25.0485	21.4625	23.5747	23.8904	3	3	3	13	13	13	22.391	0	4.4955	M0R0F0;M0R0R2;P46782;M0QZN2	656
O75821;K7EP16;K7ER90;K7EL20;K7ENA8	Eukaryotic translation initiation factor 3 subunit G	EIF3G	308540000	53	23.9279	24.0549	23.9353	23.9421	23.7551	23.7059	23.769	23.4985	23.9068	24.112	23.8071	23.7564	24.0358	23.7157	23.7912	23.6744	24.1877	23.9075	24.1133	23.7976	5	5	5	20.6	20.6	20.6	35.611	0	22.795	O75821;K7EP16;K7ER90;K7EL20;K7ENA8;K7EL60	737
O14929;O14929-2	Histone acetyltransferase type B catalytic subunit	HAT1	307830000	49	23.5395	23.8861	23.7707	23.2707	24.0481	23.5998	23.7508	23.2556	24.3405	24.9328	24.2579	24.4815	21.5295	23.9165	23.5432	23.6554	21.8819	23.4939	23.2223	23.1025	5	5	5	20.3	20.3	20.3	49.512	0	65.315	O14929;O14929-2	678
Q96KP4;Q96KP4-2	Cytosolic non-specific dipeptidase	CNDP2	307240000	63	23.9345	23.4356	23.7188	23.7483	24.0946	23.716	23.6169	24.0889	24.1338	24.1962	24.1896	24.0349	23.8697	24.0053	23.9071	23.849	23.7413	23.9629	23.778	24.0312	7	7	7	20.4	20.4	20.4	52.878	0	19.244	Q96KP4;Q96KP4-2;J3QKT2;J3QQN6;J3QR27;J3QLU1;J3QKQ0;J3QRD0;J3QL02;J3KSV5;A0A087WYZ1;J3KSS4;J3KRD5;J3QRP4;A0A087WVS2;J3QRA8;J3QRH4	1464
P50552	Vasodilator-stimulated phosphoprotein	VASP	306510000	37	23.7844	24.3032	23.7239	24.266	23.9594	23.8687	23.9782	23.8665	21.7211	23.7543	23.8967	23.7467	24.0742	22.1487	23.4268	23.0616	24.4713	23.6892	23.4613	23.6733	5	5	5	15	15	15	39.829	0	14.431	P50552;K7ENR7;K7ENL7;K7EM16	1034
E7ETK5;A0A7I2YQK5;A0A7I2V2T3;H0Y4R1;P12268	Inosine-5-monophosphate dehydrogenase 2	IMPDH2	306180000	68	23.9685	23.5481	23.644	23.521	24.1163	24.0427	23.6192	23.7883	24.3244	24.0228	24.134	24.3426	24.1758	23.8138	23.8687	24.0279	24.1358	24.043	23.7925	23.7512	6	6	6	16.8	16.8	16.8	53.026	0	21.984	E7ETK5;A0A7I2YQK5;A0A7I2V2T3;H0Y4R1;P12268	230
A0A669KBJ7;Q9H2P0;A0A2R8Y6X0	Activity-dependent neuroprotector homeobox protein	ADNP	305460000	28	23.9351	24.2866	24.153	24.1276	23.9212	23.8233	24.1716	24.0904	23.7243	23.5183	21.7693	23.8286	23.4625	24.1848	23.7519	23.8439	23.9619	23.2398	23.2856	23.7687	7	7	7	7.7	7.7	7.7	131.49	0	20.537	A0A669KBJ7;Q9H2P0;A0A2R8Y6X0	207
Q9UJW0;Q9UJW0-3;Q9UJW0-2;E5RGG1;H9KVE0	Dynactin subunit 4	DCTN4	304190000	54	23.9233	24.0709	23.9822	23.7851	23.9031	23.8039	23.9618	23.8223	24.0662	23.3096	23.7689	23.4849	23.8069	23.474	23.5667	23.5149	24.2684	24.2887	23.7616	24.4004	5	5	5	18.3	18.3	18.3	52.337	0	83.431	Q9UJW0;Q9UJW0-3;Q9UJW0-2;E5RGG1;H9KVE0;E5RI97;E5RK21	1629
A0A075B784;Q9P275;E9PEW0	Ubiquitin carboxyl-terminal hydrolase;Ubiquitin carboxyl-terminal hydrolase 36	USP36	303240000	45	24.3384	24.0721	24.0536	24.0179	24.0833	23.7691	24.0513	23.8409	23.2403	23.5763	21.9448	24.0162	23.8747	23.9228	23.9346	23.795	23.4415	23.6545	23.6427	23.7961	8	8	8	10.1	10.1	10.1	104.39	0	13.383	A0A075B784;Q9P275;E9PEW0;K7EMM6;K7ELR5;Q8IXW9	4
O75663;O75663-2	TIP41-like protein	TIPRL	303020000	40	23.8344	23.3362	23.9896	23.741	23.9052	24.0311	23.6321	24.0774	24.7666	23.375	24.0813	24.5712	23.1765	23.9252	23.4106	23.7593	23.6916	23.6333	23.6623	23.2451	4	4	4	27.6	27.6	27.6	31.444	0	52.082	O75663;O75663-2	735
P31930	Cytochrome b-c1 complex subunit 1, mitochondrial	UQCRC1	301630000	30	23.7414	23.5156	23.8918	23.1367	23.7051	23.609	23.6086	23.9435	24.6909	23.8768	23.9982	24.748	24.0845	24.2478	23.7984	23.7713	23.8599	23.8033	23.4121	23.8919	5	5	4	14	14	12.5	52.645	0	22.963	P31930	958
A0A7P0Z4F9;A0A3B3IRQ9;P55265-5;P55265-3;P55265-2;P55265;P55265-4;A0A7P0Z4K3;A0A3B3ISU1;A0A3B3ISX1	Double-stranded RNA-specific adenosine deaminase	ADAR	301130000	43	23.9878	24.4329	24.2921	24.431	24.292	23.6351	24.329	24.309	22.9923	23.3736	21.2948	23.403	23.1531	23.1758	23.3296	23.7178	23.093	23.0856	23.2037	23.195	8	8	8	12.4	12.4	12.4	101.54	0	43.728	A0A7P0Z4F9;A0A3B3IRQ9;P55265-5;P55265-3;P55265-2;P55265;P55265-4;A0A7P0Z4K3;A0A3B3ISU1;A0A3B3ISX1;A0A3B3ITG9;A0A7P0TA14	162
E2QRB9;E9PIR7;F8W809;A0A087WSW9;A0A182DWI3;A0A087WSY9;Q16881-7;Q16881-5;Q16881-2;Q16881-4;Q16881-3;Q16881-6;Q16881	Thioredoxin reductase 1, cytoplasmic	TXNRD1	301000000	37	23.895	23.6673	23.6435	23.6234	23.8346	23.9195	23.9858	23.3675	21.6713	23.5311	23.6198	23.6798	24.3594	24.0781	24.1132	24.1139	23.6889	23.7538	23.359	23.8397	5	5	5	16.3	16.3	16.3	50.723	0	103.65	E2QRB9;E9PIR7;F8W809;A0A087WSW9;A0A182DWI3;A0A087WSY9;Q16881-7;Q16881-5;Q16881-2;Q16881-4;Q16881-3;Q16881-6;Q16881;E9PRI8;E9PKD3	7
P61006;P61006-2	Ras-related protein Rab-8A	RAB8A	299680000	22	24.21	23.645	23.925	24.1236	23.7676	23.6046	23.8771	24.1595	23.8208	24.0709	21.5066	24.7033	23.318	23.4042	23.1449	23.4943	24.2051	23.9699	23.9272	24.1632	6	5	4	27.1	21.7	17.9	23.668	0	44.426	P61006;P61006-2;H0YMN7;H0YNE9;Q92930;A0A2R8YDI9;H0YLJ8;H0YL94;M0R257;G3V196;A0A2R8YFB8;P59190-2;P59190;P20337;O95716;P20336;Q96E17	1076
P68366-2;P68366;C9J2C0;Q9NY65-2;Q9NY65;A0A7P0T945	Tubulin alpha-4A chain;Tubulin alpha-8 chain	TUBA4A;TUBA8	298850000	29	23.6078	23.8856	24.0134	23.8435	24.1506	23.8251	23.6931	23.6301	24.3161	24.3805	24.1852	24.4343	23.5292	23.6452	23.7292	23.6105	23.9346	23.905	23.5527	23.7333	15	2	2	36.3	5.8	5.8	48.328	0	10.33	P68366-2;P68366;C9J2C0;Q9NY65-2;Q9NY65;A0A7P0T945;C9JEV8;C9JQ00;C9JJQ8;C9JDS9;A0A7P0TA31;C9JDL2;C9K0S6;V9GZ17;A6NHL2-2;A6NHL2;Q9H853	1145
G3V167;Q9UGN5-2;Q9UGN5	Poly [ADP-ribose] polymerase 2	PARP2	296210000	23	24.1689	24.0435	24.0533	24.0971	24.0846	21.7125	23.8493	24.0219	23.6679	21.598	21.5207	23.7679	23.428	23.9961	23.7203	23.6692	23.8273	23.7659	23.7803	21.3491	5	5	5	10.4	10.4	10.4	60.214	0	9.3437	G3V167;Q9UGN5-2;Q9UGN5;H0YH02	549
E9PLT0;O75534-2;O75534;O75534-3;O75534-4	Cold shock domain-containing protein E1	CSDE1	294790000	53	23.7587	23.5852	23.8635	23.7063	23.8408	23.6536	23.7154	23.758	24.2627	24.143	24.2994	24.1162	23.9801	23.5595	23.542	23.662	23.9158	23.9909	23.7206	23.7144	6	6	6	10.8	10.8	10.8	74.583	0	11.94	E9PLT0;O75534-2;O75534;O75534-3;O75534-4;E9PNG3	499
O00203-3;O00203	AP-3 complex subunit beta-1	AP3B1	294110000	32	23.9111	24.0194	23.8403	23.7435	23.9192	23.9475	24.0329	23.8752	23.9348	23.9065	23.9631	24.2648	23.4862	23.6096	23.5103	23.7098	23.339	23.7028	23.6356	23.6074	8	8	8	9.9	9.9	9.9	116.19	0	32.665	O00203-3;O00203;H0YBD0;A0A590UK30;A0A590UJW5;A0A590UKD3;A0A590UJU7;A0A590UJU0;A0A590UJE5;A0A590UJ60;A0A590UK04;A0A5F9UJV3;A0A2R8Y2A8;A0A590UKC4;Q13367-3;Q13367;Q13367-4	665
Q01469	Fatty acid-binding protein, epidermal	FABP5	293320000	40	22.4776	23.171	23.9217	24.1945	23.2448	24.4372	23.55	21.4644	24.0981	23.813	24.4288	23.4108	23.227	24.3552	23.0983	24.1967	24.7597	23.7588	24.2895	23.5135	3	3	3	14.8	14.8	14.8	15.164	0	13.159	Q01469	1166
Q9BQ70;Q9H7D3;H3BSP8;H3BQ53;H3BMJ8;H3BTU3	Transcription factor 25	TCF25	291930000	41	23.6728	24.0391	23.8248	23.939	24.0393	23.7276	23.7613	23.6313	23.002	23.2894	22.838	23.7524	23.7082	23.4918	23.8605	23.9357	24.0205	23.5959	23.8955	24.0168	6	6	6	11.7	11.7	11.7	76.666	0	25.158	Q9BQ70;Q9H7D3;H3BSP8;H3BQ53;H3BMJ8;H3BTU3;H3BSS3;H3BR53;H3BS87;Q9H384	1490
P62191-2;P62191	26S protease regulatory subunit 4	PSMC1	291260000	51	23.9385	23.7473	24.1586	23.9812	23.7543	23.8873	23.7137	23.8517	23.9131	24.3569	24.1605	24.252	23.6121	23.6843	23.6553	23.7303	23.7957	23.4722	23.5419	23.6316	5	5	5	19.1	19.1	19.1	41.167	0	29.899	P62191-2;P62191;G3V4X1	1103
Q5SY16	Polynucleotide 5-hydroxyl-kinase NOL9	NOL9	290490000	43	24.0411	23.8892	24.0928	23.8168	23.8478	23.6138	24.1278	23.7663	22.1133	22.0997	21.6633	22.9286	23.8789	23.85	23.9826	23.59	24.4104	24.6496	24.2951	23.6515	5	5	5	10.3	10.3	10.3	79.322	0	21.99	Q5SY16	1319
Q9UKV8-2;Q9UKV8;Q5TA58;A0A6I8PTZ8;Q9UL18	Protein argonaute-2;Protein argonaute;Protein argonaute-1	AGO2;AGO1	290350000	49	23.637	23.5454	23.7381	23.8203	23.5576	23.7217	24.0332	24.0475	23.751	24.3258	24.0004	24.0537	23.9232	24.0351	23.8892	23.9925	23.3963	23.5646	23.1871	23.285	4	4	3	6.3	6.3	5.3	93.619	0	14.984	Q9UKV8-2;Q9UKV8;Q5TA58;A0A6I8PTZ8;Q9UL18;E5RJY2;Q9H9G7-2;Q9HCK5	1633
C9JJT5;C9JU26;G3V325;P56134-4;P56134-3;P56134-2;P56134	ATP synthase subunit f, mitochondrial	ATP5J2-PTCD1;ATP5J2	290070000	41	23.719	23.8074	24.142	23.8208	23.2391	23.7919	24.0574	21.5977	22.8084	22.5683	24.112	21.5295	23.738	23.6141	23.4901	23.1518	23.625	23.7703	23.6146	23.5249	2	2	2	44.4	44.4	44.4	5.9149	0	10.977	C9JJT5;C9JU26;G3V325;P56134-4;P56134-3;P56134-2;P56134	368
Q2NL82;I3L1Q5	Pre-rRNA-processing protein TSR1 homolog	TSR1	289450000	42	23.4388	23.512	23.7146	23.6573	23.3617	23.3172	23.5239	23.4839	24.0053	23.8642	23.9681	24.0101	23.8665	23.7321	23.9166	23.9578	23.6014	24.0143	23.9789	23.8758	8	8	8	13.1	13.1	13.1	91.809	0	14.217	Q2NL82;I3L1Q5	1295
Q4G0J3;Q4G0J3-3;D6RFF0;H0YA82	La-related protein 7	LARP7	287710000	49	23.861	23.7542	23.7158	23.7804	23.9843	24.024	23.5225	23.5645	23.6987	23.1825	23.5732	23.287	23.8934	23.3698	23.867	23.8001	23.4023	23.4925	23.7507	23.7835	7	7	7	14.1	14.1	14.1	66.898	0	20.27	Q4G0J3;Q4G0J3-3;D6RFF0;H0YA82;D6R9Z6;Q4G0J3-2;D6RF22;D6RF49;D6RAF3	1303
P61326;Q96A72;F5H6N1;F5H6P7;F5H3U9;P61326-2	Protein mago nashi homolog;Protein mago nashi homolog 2	MAGOH;MAGOHB	287480000	49	23.507	23.7332	23.3284	23.8414	23.6746	24.071	23.965	23.7441	23.7201	24.3821	24.204	24.4413	23.4576	23.2795	23.4651	23.5502	23.9296	24.0324	24.162	24.0743	4	4	4	37	37	37	17.163	0	15.509	P61326;Q96A72;F5H6N1;F5H6P7;F5H3U9;P61326-2	1089
A0A087WUK2;O14979-3;O14979-2;O14979	Heterogeneous nuclear ribonucleoprotein D-like	HNRNPDL	286540000	26	23.6726	23.7201	23.567	23.7405	23.9457	24.0104	23.6649	23.6163	23.907	23.9347	24.0065	24.381	24.0051	23.9392	23.846	24.0052	23.6913	21.8977	23.2096	23.7348	4	3	3	14	11.8	11.8	40.04	0	19.191	A0A087WUK2;O14979-3;O14979-2;O14979	15
Q9BQA1;H0Y711;Q9BQA1-2	Methylosome protein 50	WDR77	286290000	49	23.7284	23.7364	23.6255	23.5489	23.7373	23.904	23.714	23.6462	23.9882	24.3283	24.0784	24.0193	24.0374	23.7317	23.7609	23.7701	23.6701	23.8238	23.6584	23.7297	4	4	4	25.4	25.4	25.4	36.724	0	39.985	Q9BQA1;H0Y711;Q9BQA1-2	1491
F5H7P7;Q96BP3-2;Q96BP3;D6R9Q1	Peptidylprolyl isomerase domain and WD repeat-containing protein 1	PPWD1	284010000	17	23.8102	23.9757	23.9952	23.8749	23.7807	23.816	23.6019	23.8091	23.682	23.1419	22.0016	23.4943	23.9307	23.6748	23.7668	23.8217	23.7347	23.853	23.6437	23.6623	5	5	5	8.4	8.4	8.4	70.276	0	4.8665	F5H7P7;Q96BP3-2;Q96BP3;D6R9Q1;H0Y8N5	522
K7EP07;K7EK42;A0A494C0X0;Q99426-2;Q99426	Tubulin-folding cofactor B	TBCB	282040000	40	23.6014	23.8258	23.9148	24.0487	23.5575	23.3517	23.5293	23.995	23.9151	23.5661	23.7365	23.8267	23.5526	23.6002	23.5151	23.785	24.0425	24.2339	23.6194	23.7874	3	3	3	18.9	18.9	18.9	19.251	0	8.4284	K7EP07;K7EK42;A0A494C0X0;Q99426-2;Q99426	184
Q8TAT6;Q8TAT6-2	Nuclear protein localization protein 4 homolog	NPLOC4	281460000	37	23.7614	24.1414	23.6459	23.8751	23.6215	23.5409	23.5487	23.619	23.8737	24.02	24.5047	24.4397	23.2879	23.3353	23.8552	23.255	23.5729	23.8492	23.746	22.892	9	9	9	17.9	17.9	17.9	68.119	0	36.505	Q8TAT6;Q8TAT6-2;A0A0D9SFI9;I3L4U9;I3L283;I3L3I1	1410
Q9Y5M8;H7C4H2	Signal recognition particle receptor subunit beta	SRPRB	280600000	48	23.6128	23.7335	23.8574	23.8032	23.7667	23.3044	23.958	23.7857	23.7523	23.6678	23.5681	23.4911	23.6747	23.7727	23.7964	23.5623	24.0169	24.014	23.9461	23.9841	4	4	4	20.3	20.3	20.3	29.702	0	33.551	Q9Y5M8;H7C4H2	1679
Q68CQ4	Digestive organ expansion factor homolog	DIEXF	277020000	23	24.1822	23.9094	24.0378	24.1839	23.8192	23.6258	24.1164	23.2035	21.8778	21.4831	20.9902	23.388	23.5021	23.8775	23.601	23.8151	23.9376	24.3861	23.4258	23.5497	10	10	10	17.5	17.5	17.5	87.054	0	23.69	Q68CQ4;H7C2R4	1333
A0A669KBL1;Q93009-3;Q93009;H3BND8	Ubiquitin carboxyl-terminal hydrolase 7;Ubiquitin carboxyl-terminal hydrolase	USP7	273960000	29	23.6437	23.849	23.6984	23.8646	23.4877	24.0512	23.9784	23.4099	23.5443	23.568	23.7975	23.4648	23.6693	23.7265	23.8258	23.7333	23.6519	24.0284	23.3587	23.2757	9	9	9	11.8	11.8	11.8	132.33	0	15.048	A0A669KBL1;Q93009-3;Q93009;H3BND8;F5H2X1	208
Q9BX68	Histidine triad nucleotide-binding protein 2, mitochondrial	HINT2	272980000	40	23.8909	23.6635	23.4715	23.3626	23.7696	23.89	23.885	23.4718	24.2114	24.404	24.6211	24.2924	23.5642	23.1215	23.4839	23.2468	23.6662	23.7219	23.5463	23.3709	2	2	2	21.5	21.5	21.5	17.162	0	50.254	Q9BX68	1519
I3L1P8;Q02978;Q02978-2	Mitochondrial 2-oxoglutarate/malate carrier protein	SLC25A11	272960000	44	23.8508	23.8678	23.6247	23.4573	23.731	23.7081	23.9294	23.6839	23.2435	23.2929	23.3207	23.5176	24.2151	24.1004	24.2724	24.2107	23.5953	23.4943	23.2524	23.4634	6	6	6	22.6	22.6	22.6	32.182	0	99.775	I3L1P8;Q02978;Q02978-2	616
O60264;A0A0A0MRP6;B7ZLQ5;P28370-2;P28370	SWI/SNF-related matrix-associated actin-dependent regulator of chromatin subfamily A member 5;Probable global transcription activator SNF2L1	SMARCA5;SMARCA1	272860000	28	23.5958	23.5243	23.3935	23.8569	23.2507	23.5234	23.9406	23.6346	23.7789	23.444	23.1669	23.9311	24.0418	23.6744	24.076	23.9628	23.739	23.8899	23.8042	23.3267	6	6	6	5.2	5.2	5.2	121.9	0	9.6009	O60264;A0A0A0MRP6;B7ZLQ5;P28370-2;P28370	710
I3L397;I3L504;P63241;P63241-2;F8WCJ1;C9J7B5;C9J4W5;Q9GZV4	Eukaryotic translation initiation factor 5A;Eukaryotic translation initiation factor 5A-1;Eukaryotic translation initiation factor 5A-2	EIF5A;EIF5A2	269650000	34	23.8888	23.0074	21.4195	23.8685	23.9094	23.9334	24.251	24.2851	21.3036	21.843	21.5926	21.3206	23.9371	23.4446	23.6686	23.7839	23.9364	23.7158	23.9987	23.6219	3	3	3	29.5	29.5	29.5	16.019	0	45.22	I3L397;I3L504;P63241;P63241-2;F8WCJ1;C9J7B5;C9J4W5;Q9GZV4;Q6IS14	620
A0A7I2V2G2;A0A7I2V2S7;D6RCD7;P38646;A0A7I2YQB2;A0A7I2V3F7;H0Y8K0	Stress-70 protein, mitochondrial	HSPA9	269530000	35	23.5047	23.5929	23.6728	23.1725	23.9951	23.6419	23.3368	23.3299	24.7438	24.641	24.6363	24.4667	23.7798	23.1998	23.9203	23.2983	23.3046	23.3834	23.4511	23.3221	9	8	8	19	17.9	17.9	66.601	0	26.517	A0A7I2V2G2;A0A7I2V2S7;D6RCD7;P38646;A0A7I2YQB2;A0A7I2V3F7;H0Y8K0;A0A3B3ITI4	223
Q9Y6C9;E9PIE4	Mitochondrial carrier homolog 2	MTCH2	269470000	32	23.7262	23.7029	23.986	23.8072	24.1279	23.7347	23.9211	23.576	23.5296	23.2371	21.2157	23.6044	23.9167	23.2432	23.5948	24.1841	23.3045	23.0971	23.6705	23.5311	3	3	3	15.8	15.8	15.8	33.331	0	40.907	Q9Y6C9;E9PIE4	1686
Q8TF68-3;Q8TF68-2;Q8TF68;E9PHB3;Q5T0B9	Zinc finger protein 384;Zinc finger protein 362	ZNF384;ZNF362	268600000	38	24.1283	24.2223	24.2685	23.5678	24.0466	21.604	23.756	23.7919	21.2083	21.3139	21.6502	21.3147	23.8129	23.8933	24.0089	23.8367	23.6971	23.6664	23.5704	20.9822	2	2	2	4.8	4.8	4.8	50.537	0	8.8443	Q8TF68-3;Q8TF68-2;Q8TF68;E9PHB3;Q5T0B9	1419
O00743-2;O00743;O00743-3	Serine/threonine-protein phosphatase 6 catalytic subunit;Serine/threonine-protein phosphatase 6 catalytic subunit, N-terminally processed	PPP6C	268420000	33	23.4333	23.6358	23.8128	23.4878	23.935	23.628	23.8025	23.8002	24.0075	23.7184	23.4192	23.6284	24.0414	23.0308	23.5621	23.9276	23.9289	23.7925	22.9363	23.6313	5	5	5	18.7	18.7	18.7	32.532	0	10	O00743-2;O00743;O00743-3	671
Q7Z6Z7-2;Q7Z6Z7-3;Q7Z6Z7	E3 ubiquitin-protein ligase HUWE1	HUWE1	268020000	34	23.3261	23.5725	23.7037	23.4413	23.6165	23.688	24.0823	24.0042	23.7671	23.6006	23.6908	23.8072	23.7366	23.6718	23.7886	23.4219	21.9858	23.6319	23.1615	22.976	10	10	10	3	3	3	480.19	0	32.375	Q7Z6Z7-2;Q7Z6Z7-3;Q7Z6Z7;H0Y659	1372
Q15758;M0QXM4;M0QX44;Q15758-3;Q15758-2	Neutral amino acid transporter B(0);Amino acid transporter	SLC1A5	266870000	25	23.6488	23.2769	24.0585	24.099	23.6153	23.524	23.5597	24.3429	23.8635	23.649	23.2578	23.0623	23.5494	21.8411	22.764	22.9449	23.8432	23.5294	24.1273	23.8749	5	5	5	10.2	10.2	10.2	56.598	0	35.094	Q15758;M0QXM4;M0QX44;Q15758-3;Q15758-2;M0R144	1281
F8VR84;Q9HB07;F8VQQ3	UPF0160 protein MYG1, mitochondrial	C12orf10	265560000	42	23.5487	23.6364	23.4927	23.0441	23.6798	23.7855	23.6361	23.5244	24.2232	23.9975	24.1539	23.8505	23.7758	23.2374	23.6076	23.5897	23.9527	23.8106	24.2786	23.7652	4	4	4	23.9	23.9	23.9	24.058	0	12.319	F8VR84;Q9HB07;F8VQQ3	534
Q9Y2L1;G3V1J5;Q9Y2L1-2	Exosome complex exonuclease RRP44	DIS3	264290000	42	23.5472	23.6358	23.7004	23.8148	23.8138	23.6233	23.7969	23.4976	21.5984	23.6556	22.7726	23.6437	23.7838	23.9416	23.7961	23.9094	23.7573	23.3509	23.2498	23.1066	7	7	7	9.7	9.7	9.7	109	0	19.105	Q9Y2L1;G3V1J5;Q9Y2L1-2;F2Z2C0	1652
[truncated: 256 more rows]

## Sheet: Supplementary Data 2 - Sheet 3
Protein	Protein names	Gene names	Fasta headers	Positions within proteins	Localization prob	Intensity	PEP	Score	Delta score	Score for localization	Charge	Mass error [ppm]	C_01	C_02	C_03	C_04	C_AZA_01	C_AZA_02	C_AZA_03	C_AZA_04	D_AZA_01	D_AZA_02	D_AZA_03	D_AZA_04	R_AZA_01	R_AZA_02	R_AZA_03	R_AZA_04	T_AZA_01	T_AZA_02	T_AZA_03	T_AZA_04	id
[truncated: 10 more rows]

[truncated: 3 more sheets: Supplementary Data 3, Supplementary Data 4 - Sheet 1, Supplementary Data 4 - Sheet 2]
