# Supplementary material for: Concerted SUMO-targeted ubiquitin ligase activities of TOPORS and RNF4 are essential for stress management and cell proliferation
Source: Nat Struct Mol Biol. 2024 Apr 22;31(9):1355–67. doi: 10.1038/s41594-024-01294-7 (PMC11402782; doi:10.1038/s41594-024-01294-7)
Supplement: Supplementary file 7 — Statistical Source Data [file 41594_2024_1294_MOESM7_ESM.xlsx]

## Sheet: Figure 1e
siCtr				siRNF4				siTOPORS#1				siTOPORS#4
UT	0h	1h	3h	UT	0h	1h	3h	UT	0h	1h	3h	UT	0h	1h	3h
1	0	32	0	9	3	31	31	33	11	52	32	0	58	62	3
1	21	30	0	9	56	10	13	0	6	0	1	1	0	1	0
0	60	45	0	8	1	16	0	15	3	0	7	0	50	11	45
0	50	16	0	7	48	0	2	2	5	18	0	0	102	53	38
0	44	2	24	2	1	1	23	1	1	0	15	2	37	46	8
0	42	21	1	1	55	11	1	20	0	10	83	16	1	0	3
0	43	20	0	2	0	19	0	37	4	42	14	0	43	79	4
1	59	0	0	1	0	13	0	0	2	59	20	0	0	1	17
1	60	0	1	2	0	0	0	3	13	18	2	14	17	1	32
0	0	1	0	0	74	35	20	1	46	8	8	32	1	0	0
0	63	22	0	0	27	12	4	10	0	23	27	0	13	0	28
4	47	28	12	0	1	15	0	1	8	43	2	0	1	47	25
0	4	46	0	22	12	18	0	2	45	1	0	0	0	40	32
0	0	1	1	0	0	1	28	20	0	46	1	0	98	0	32
17	32	0	2	1	34	12	6	1	0	62	66	0	25	58	12
0	0	16	37	6	49	35	18	4	0	1	55	0	18	0	17
0	0	1	0	0	31	1	14	0	0	54	45	0	54	38	0
0	40	7	5	0	0	0	22	12	0	0	0	2	84	1	1
1	36	49	4	2	0	0	1	0	81	6	0	0	1	26	0
0	85	0	0	0	3	0	18	0	0	18	62	7	81	0	25
0	1	0	0	0	68	1	0	3	2	38	0	0	17	26	17
0	35	24	1	3	35	0	22	0	38	79	63	0	13	0	0
0	0	0	0	0	22	0	29	1	1	0	1	0	0	0	17
0	38	0	2	10	0	19	52	0	58	75	1	12	0	0	1
0	0	0	1	0	60	1	36	0	51	45	4	1	0	26	0
0	13	0	2	0	10	0	13	0	11	40	1	4	7	0	16
9	49	0	7	0	23	1	14	2	1	0	59	0	88	1	0
0	0	0	0	0	17	10	0	1	21	30	3	25	27	13	1
12	38	41	1	3	15	0	0	20	0	8	27	0	1	0	0
0	0	15	0	21	0	0	38	2	21	0	2	0	57	37	1
2	0	5	0	1	70	0	0	0	5	0	9	27	1	6	2
0	29	1	0	16	108	11	0	1	36	0	36	23	59	2	3
10	0	19	0	1	0	34	1	7	1	1	20	0	2	0	94
14	16	13	0	14	53	7	33	0	16	0	12	1	0	13	1
0	46	24	0	4	46	0	0	0	0	40	30	0	0	45	24
2	0	0	0	12	0	0	10	0	0	66	77	10	4	2	60
7	16	0	0	6	0	54	0	0	17	1	62	14	54	0	43
0	46	18	0	0	29	32	49	0	8	0	8	27	1	32	0
1	38	24	0	0	39	34	0	8	51	0	39	0	3	3	50
0	48	7	1	0	62	9	0	2	131	0	0	10	3	2	32
10	55	0	0	0	85	39	83	0	59	54	0	0	59	61	68
6	0	1	0	2	2	0	40	0	0	0	27	2	2	55	19
0	25	0	7	1	20	0	0	12	11	0	0	0	31	115	0
1	85	0	0	0	56	14	33	3	1	73	7	1	35	82	25
8	1	0	0	1	1	44	4	6	0	0	0	6	9	9	64
0	0	0	0	0	51	0	13	6	0	0	8	5	52	28	8
9	0	10	0	0	54	1	0	12	2	1	0	14	51	72	0
1	56	1	0	0	1	0	9	7	0	0	35	0	22	29	17
0	26	52	0	25	18	7	16	13	41	0	0	0	84	8	1
0	1	1	0	10	0	0	1	18	0	0	1	1	60	41	0
5	13	0	0	0	0	0	11	1	8	50	2	30	2	0	14
1	75	0	0	0	0	0	21	20	4	56	0	1	1	21	0
1	13	14	0	1	54	10	7	5	3	12	4	24	1	25	0
0	18	0	2	18	36	28	0	1	45	84	9	0	32	120	1
0	13	21	0	0	1	36	5	0	0	0	1	1	61	0	7
0	26	0	0	0	0	1	4	0	10	0	19	0	0	0	11
3	0	59	0	0	23	26	28	7	11	27	0	6	0	60	34
2	7	0	0	1	73	0	70	0	4	11	0	0	1	79	64
2	19	16	0	0	0	46	11	6	0	30	4	1	48	0	17
0	58	5	0	12	0	11	19	0	0	0	0	0	0	86	33
0	34	0	0	21	0	34	2	0	24	42	0	1	94	53	0
0	0	10	0	18	0	60	24	1	79	0	0	0	34	32	0
1	22	25	0	1	1	0	8	22	0	3	0	0	0	3	0
9	0	16	0	4	0	31	14	1	0	0	0	0	1	68	0
7	9	0	0	0	1	33	0	0	39	52	0	4	70	0	0
23	10	7	0	17	49	0	16	6	0	0	0	0	0	1	13
0	24	37	0	2	0	45	0	0	0	1	0	8	18	1	1
0	8	64	0	1	0	20	38	2	4	0	0	0	62	30	0
14	14	0	1	0	2	15	0	2	0	0	26	0	24	0	0
2	12	8	0	4	0	0	8	0	10	4	0	10	20	38	0
0	0	0	1	5	1	18	0	6	0	9	0	1	0	80	0
0	1	1	0	2	0	71	3	1	0	8	1	9	0	9	1
2	0	2	0	0	0	56	19	1	0	27	0	5	0	19	28
0	9	0	0	6	33	0	0	7	79	29	0	0	6	9	0
5	5	13	1	12	56	29	3	0	16	0	0	0	94	15	29
0	3	10	0	3	62	11	57	0	33	0	0	0	10	0	11
9	7	1	0	12	50	36	13	0	5	0	0	5	0	1	17
0	6	0	0	5	0	24	18	0	1	0	0	0	0	79	0
0	6	0	1	0	0	26	4	2	0	0	14	0	0	52	0
3	20	0	0	13	0	26	9	0	58	0	14	1	1	41	1
0	6	0	0	0	0	25	33	0	2	0	29	1	0	4	0
5	6	9	0	2	38	0	0	0	0	0	8	9	0	0	0
1	7	0	0	2	0	0	1	0	0	52	0	0	1	99	0
0	1	0	0	8	0	14	0	2	29	37	0	0	1	1	0
0	0	5	0	0	44	16	0	20	1	0	36	1	0	9	3
6	16	0	0	13	1	20	25	0	11	0	28	8	1	110	14
0	7	0	0	6	51	0	0	2	24	1	23	0	0	0	0
1	17	2	0	1	0	6	1	0	0	0	4	3	1	84	0
2	0	0	0	3	1	27	8	0	0	0	1	5	0	7	0
4	6	4	0	0	0	0	0	2	27	0	23	0	0	106	50
0	0	0	0	13	2	1	3	0	0	0	13	1	0	27	0
1	6	0	0	0	1	1	9	0	0	0	8	0	0	0	0
2	8	1	0	14	0	0	5	1	5	0	0	0	1	17	2
1	10	3	0	8	0	18	0	0	3	0	37	6	0	67	0
0	0	0	0	1	0	0	13	0	0	0	32	0	0	0	0
1	2	2	0	1	39	1	2	1	27	48	23	12	0	0	44
0	8	0	0	3	58	16	15	0	0	31	21	0	0	80	22
1	0	8	4	0	46	6	1	0	9	35	0	13	0	0	9
0	22	3	0	8	0	12	7	0	0	60	0	10	1	0	39
0	0	1	0	2	0	0	7	0	2	0	2	2	2	50	9
0	0	0	9	14	0	17	6	0	54	37	51	0	40	33	0
1	0	5	0	0	0	1	8	0	0	17	7	3	36	35	67
0	5	2	0	0	0	20	7	0	16	0	40	0	39	0	1
0	12	1	0	2	0	19	1	0	0	39	66	0	0	0	1
1	1	42	0	8	0	9	1	0	3	30	3	0	0	0	0
1	3	0	0	0	0	0	31	0	0	53	0	0	0	0	12
0	0	0	0	3	0	24	3	0	0	20	26	0	2	0	0
0	0	2	0	0	12	20	1	1	1	0	72	0	63	25	17
3	2	1	0	1	28	46	38	0	1	33	0	0	0	28	9
0	3	1	0	0	0	10	9	0	0	2	0	3	0	14	13
0	4	0	0	0	0	3	1	6	0	48	0	1	0	25	0
0	0	1	0	0	0	38	0	0	0	36	0	1	0	0	0
0	0	0	0	5	0	19	1	0	0	45	44	0	24	44	15
0	2	0	0	3	1	5	4	0	1	0	35	0	0	43	10
0	8	0	7	0	0	12	3	0	1	1	25	0	10	0	67
0	0	1	5	1	0	12	25	8	26	0	49	1	28	0	3
0	4	1	0	0	0	8	1	13	0	0	1	4	0	0	0
0	5	0	0	0	2	27	0	3	0	1	0	0	19	53	8
0	3	0	0	0	1	11	0	0	40	59	41	1	0	0	21
0	1	3	0	0	1	29	0	25	0	1	8	0	0	4	1
0	1	26	0	0	6	3	7	0	55	1	37	0	83	26	0
0	1	16	0	1	1	20	0	4	0	21	67	2	0	17	9
1	0	8	0	1	8	13	0	0	48	0	30	0	69	2	0
4	1	5	1	1	0	18	0	0	1	24	5	0	0	94	2
0	9	0	0	6	1	20	6	11	2	0	14	11	17	90	27
0	0	0	0	0	9	3	0	3	46	3	25	1	26	2	0
0	0	4	0	0	4	0	0	0	0	55	42	26	17	27	8
0	10	1	0	0	0	0	0	0	0	0	81	0	0	0	0
2	0	22	0	0	1	0	1	8	97	1	0	4	0	0	0
1	1	0	1	0	14	0	0	2	0	1	16	3	91	7	1
9	5	0	0	0	14	0	0	2	51	0	0	15	1	0	3
0	6	2	0	6	10	18	0	0	1	0	18	16	96	0	0
0	2	0	0	0	0	1	1	1	47	80	0	13	56	1	41
1	1	0	0	0	2	36	0	7	3	0	8	6	102	0	12
1	50	1	0	0	7	3	7	6	0	64	48	1	0	0	14
1	0	0	0	0	26	33	0	0	0	6	1	22	39	27	28
18	0	17	0	1	2	21	6	1	58	8	8	16	0	0	13
2	0	0	0	0	0	0	4	7	14	0	16	0	0	1	14
0	0	26	0	0	0	4	0	0	0	0	21	0	0	3	1
11	66	14	1	0	7	28	0	2	96	10	0	9	16	18	19
0	16	0	0	1	6	16	7	0	1	0	0	21	0	5	51
2	33	0	0	1	0	31	4	9	0	0	17	0	0	22	0
0	6	0	0	0	0	0	1	4	0	0	1	18	0	0	14
11	14	17	0	0	20	12	1	8	0	0	39	0	0	0	0
0	0	18	13	0	0	23	11	22	0	4	47	7	0	0	23
0	0	1	0	0	0	22	0	25	30	67	5	25	11	0	30
2	41	1	11	1	73	0	2	3	2	0	2	4	0	91	0
15	12	1	1	4	0	0	0	0	0	0	0	0	90	89	1
0	0	18	0	6	0	1	0	15	23	0	0	0	119	88	74
0	1	14	0	0	0	0	10	1	0	1	16	0	11	25	0
33	33	2	0	0	1	0	0	1	1	1	79	0	47	1	0
0	50	49	0	0	0	18	0	0	0	16	39	0	0	1	1
3	42	0	0	4	3	15	0	3	0	24	9	17	6	0	69
0	62	12	0	0	0	19	3	0	0	83	11	0	0	1	1
17	1	8	21	0	45	0	0	12	0	3	1	0	56	0	0
0	56	21	0	0	0	14	3	5	69	0	1	1	2	85	49
0	64	27	5	3	13	0	6	0	91	50	1	32	0	68	2
21	0	0	0	6	1	24	3	15	0	38	4	16	63	0	8
5	0	0	1	14	17	37	0	1	0	37	28	14	10	69	36
0	3	11	1	13	2	29	1	1	0	2	0	5	1	1	40
0	0	16	0	0	71	19	2	0	0	24	95	3	39	50	5
14	1	38	0	3	0	1	2	1	0	0	0	0	0	0	13
0	0	22	0	3	35	45	3	0	0	61	1	27	0	0	37
0	66	0	0	0	0	0	2	0	0	0	0	0	18	0	9
0	15	34	0	0	9	0	4	4	18	14	0	0	62	0	0
0	0	10	0	0	40	0	0	0	33	0	27	17	102	1	0
19	62	9	0	0	26	17	2	9	42	2	0	8	28	0	1
15	35	28	4	11	0	15	2	0	0	85	69	0	40	77	7
0	13	9	2	6	0	25	0	14	59	38	0	1	14	0	7
0	0	0	0	2	12	18	11	0	43	0	21	16	50	42	2
0	0	1	1	1	45	1	13	0	0	3	0	1	95	0	0
0	48	19	0	0	28	19	1	0	67	0	4	32	0	0	0
0	91	0	0	1	0	49	20	2	0	0	0	0	0	0	23
12	17	42	0	0	0	45	0	0	58	0	0	0	4	0	72
11	0	21	13	1	0	0	0	6	51	0	0	0	2	55	11
0	0	0	0	1	7	0	1	1	0	7	0	9	0	52	26
0	22	36	0	0	22	17	1	0	0	0	44	9	24	0	0
18	57	28	0	17	30	51	0	0	0	1	0	20	3	50	1
4	22	4	0	1	1	0	1	0	1	0	0	19	1	0	22
14	5	14	1	5	49	0	0	0	0	48	18	0	67	0	27
0	19	0	0	0	0	16	13	33	0	0	15	0	4	74	0
3	35	9	1	0	47	0	19	20	0	0	2	0	0	35	80
0	0	0	2	19	1	0	0	0	83	0	38	1	79	17	0
1	79	16	0	0	0	0	19	5	100	0	0	1	0	0	2
0	15	11	1	12	61	0	1	0	0	0	81	12	26	0	5
0	64	48	0	4	0	0	26	0	63	0	3	1	1	0	0
5	0	0	0	16	1	0	1	0	0	0	1	0	28	0	4
3	0	3	2	12	0	0	66	25	9	66	14	0	1	13	15
8	2	33	14	1	55	0	0	0	0	0	40	1	96	0	6
11	9	0	0	7	31	41	0	0	1	0	41	17	53	15	29
1	30	36	0	8	63	0	45	10	37	2	1	0	0	0	64
14	45	16	0	0	2	0	4	0	1	0	10	1	0	17	46
7	10	12	1	4	6	2	23	3	1	0	0	0	65	0	1
0	0	23	2	8	62	0	2	0	0	0	0	0	2	0	1
1	66	36	0	12	1	0	24	0	61	61	0	5	9	53	0
7	52	1	0	2	36	37	4	0	0	0	3	0	4	0	1
1	0	20	2	0	0	40	18	0	1	0	29	1	13	0	24
1	31	0	2	13	9	53	33	0	1	0	1	0	1	1	0
0	6	12	0	8	0	0	0	8	0	0	44	0	71	0	49
1	43	0	0	6	61	20	11	7	0	0	0	21	0	0	14
0	15	21	0	11	61	18	0	0	79	1	1	0	0	0	0
7	26	0	0	0	67	0	0	1	52	14	0	0	0	0	58
0	5	17	0	4	0	18	14	1	0	0	16	0	0	0	7
0	40	0	2	27	14	0	0	0	0	0	0	1	14	0	0
0	43	10	0	0	4	0	7	20	0	19	41	1	0	0	0
0	40	0	0	0	18	10	6	0	0	0	1	0	39	0	3
1	12	6	0	7	67	1	0	6	2	5	0	0	0	26	2
0	0	29	2	11	55	21	13	0	0	0	41	1	0	72	51
1	0	1	0	17	0	8	0	0	0	61	0	0	1	18	26
8	67	0	0	8	0	9	10	1	1	13	1	3	0	23	34
0	0	48	0	0	1	31	52	0	1	0	1	0	3	1	22
6	0	1	5	16	0	0	0	1	62	0	6	0	27	20	9
0	7	32	1	0	0	24	23	0	0	3	0	0	0	2	0
0	24	0	0	2	97	31	51	1	95	0	1	0	1	0	0
0	0	0	0	1	52	4	43	0	0	0	0	2	2	0	0
2	24	19	0	20	29	0	6	0	6	1	0	0	44	1	7
0	12	1	0	4	12	15	27	0	0	30	1	0	0	0	17
0	0	0	3	0	34	22	0	13	0	19	0	3	16	3	2
5	1	0	15	1	21	0	0	0	0	2	21	0	31	74	45
1	9	1	0	0	23	0	37	0	41	100	1	11	48	0	21
2	5	1	0	0	75	1	4	0	0	65	1	0	0	0	60
0	3	17	0	1	16	0	1	1	8	38	17	6	66	0	2
1	17	6	1	5	9	13	0	2	7	70	19	3	2	0	3
2	0	2	33	2	7	17	0	0	0	34	1	22	0	0	22
1	7	0	3	0	38	1	0	5	0	26	5	0	0	64	1
1	21	1	0	2	65	0	0	0	0	22	23	1	44	0	50
0	5	0	0	1	4	0	1	7	0	0	7	5	21	0	27
0	0	43	0	1	0	7	35	2	0	17	0	0	24	0	2
0	13	12	1	4	54	21	0	0	0	1	26	1	1	49	84
1	11	6	0	1	0	11	14	13	0	0	7	3	1	0	8
0	6	34	2	4	64	30	77	0	76	17	1	0	71	65	1
2	0	0	0	4	0	29	0	4	0	25	4	0	47	0	1
0	9	9	0	8	35	0	0	21	0	0	69	0	29	6	0
1	0	22	0	0	0	27	23	0	75	0	18	0	20	21	95
0	0	2	0	0	17	14	2	1	16	0	0	7	47	33	18
0	5	5	0	4	28	31	6	4	0	71	22	26	1	0	6
1	0	0	0	0	0	30	0	7	80	5	13	0	1	1	17
2	6	6	0	0	47	0	57	17	88	10	22	0	0	52	2
0	1	2	0	0	0	0	17	0	1	60	0	1	1	0	25
0	0	0	17	4	13	16	55	9	71	79	16	35	62	0	0
1	5	6	0	2	0	0	71	21	12	1	23	6	0	3	0
2	2	10	0	0	42	0	18	4	2	75	5	0	60	0	1
0	3	4	1	0	0	5	1	10	0	1	35	0	18	0	0
0	2	2	0	0	38	0	37	21	2	1	41	0	0	1	0
0	3	2	0	4	15	5	0	3	0	0	2	0	11	0	37
0	0	6	0	0	10	13	15	0	91	1	1	24	4	62	3
0	14	10	0	0	39	9	21	1	0	20	2	1	79	0	0
2	6	14	1	5	0	27	3	0	1	6	0	16	57	55	32
0	0	0	0	2	0	0	1	14	0	31	4	2	17	67	25
0	3	3	0	1	37	0	0	0	0	0	0	20	0	3	15
0	1	0	0	3	8	0	22	0	13	0	0	4	0	74	74
0	0	3	0	1	39	0	12	18	0	0	0	0	0	1	16
0	3	7	0	0	1	44	36	0	0	18	18	1	0	0	18
0	0	3	0	5	0	1	17	8	9	63	39	0	50	61	0
0	0	0	0	3	19	0	0	26	1	0	0	3	0	46	12
1	1	2	0	2	0	0	7	0	1	0	0	0	1	0	0
0	0	3	1	5	0	21	0	2	1	0	42	0	0	129	0
0	0	7	36	5	11	1	0	19	2	0	44	0	10	0	1
4	0	1	0	1	0	26	17	3	1	1	36	0	6	82	0
0	0	0	0	0	56	2	0	0	33	61	2	1	2	1	0
0	5	0	0	1	19	0	1	0	83	1	0	0	0	1	0
7	0	6	0	0	0	0	0	21	28	1	0	0	53	0	0
0	3	10	9	1	11	21	6	6	0	56	0	14	90	0	0
0	1	22	0	3	1	21	0	1	8	22	16	0	40	1	29
0	0	1	0	0	0	37	0	0	0	67	0	0	106	94	0
5	0	0	0	0	38	14	41	1	73	0	0	0	0	0	23
0	0	0	0	5	0	1	0	0	59	0	28	1	2	0	0
0	0	0	0	7	0	24	1	8	37	0	24	0	85	0	0
1	1	0	0	2	0	0	17	1	17	51	2	0	59	0	15
0	1	1	0	0	0	5	1	47	53	2	0	0	0	27	0
2	3	2	1	12	3	4	34	1	0	1	18	11	0	0	10
2	1	0	0	0	0	0	12	0	28	7	54	0	49	0	0
1	2	0	0	0	30	40	0	10	12	42	83	0	3	0	48
0	0	0	0	0	6	1	0	2	0	22	0	1	11	0	6
4	0	10	0	1	0	0	18	2	65	25	2	1	1	1	32
6	0	1	0	0	0	6	5	0	0	0	51	17	25	2	0
2	0	0	0	0	48	13	18	1	0	82	55	0	1	0	3
0	0	0	0	0	49	0	3	9	3	5	36	0	0	0	74
1	0	0	0	8	8	30	5	1	0	0	30	1	28	0	0
0	3	2	0	3	0	0	19	10	7	8	22	0	65	0	1
2	3	0	0	4	0	16	21	0	1	21	0	0	37	1	2
1	0	2	0	0	0	16	25	1	1	98	28	0	12	1	16
10	10	1	1	23	5	0	15	2	0	1	59	1	60	45	21
0	9	0	0	2	41	4	20	0	1	0	1	8	0	0	0
0	37	18	1	0	0	0	19	1	42	0	37	0	3	0	32
2	10	2	0	4	0	0	30	6	0	2	0	0	2	53	1
1	42	0	0	8	0	20	9	0	11	0	79	1	2	1	111
0	20	8	0	1	0	1	12	1	3	1	83	0	0	0	17
0	34	0	0	4	0	10	0	1	8	9	1	1	0	36	0
22	24	0	0	20	0	21	1	0	0	1	0	3	61	0	13
3	2	0	0	0	32	19	7	0	77	0	16	0	40	32	39
0	16	0	0	0	0	0	2	0	0	1	16	0	80	1	29
1	36	26	0	1	0	32	0	0	0	45	0	8	20	0	1
0	51	12	0	0	0	4	1	0	25	0	14	10	1	0	4
4	33	13	3	0	0	0	0	0	69	0	83	0	3	0	54
0	41	0	0	0	24	20	0	1	3	0	0	0	2	0	36
0	12	5	0	0	2	30	0	0	0	2	37	0	0	0	1
1	0	5	0	0	0	0	1	0	0	2	56	0	2	0	121
0	0	0	1	0	3	46	0	4	0	1	105	6	34	0	1
14	9	22	1	0	0	2	2	12	0	1	24	0	0	11	12
0	39	2	0	23	3	45	8	0	0	8	1	0	0	19	8
0	4	19	0	1	25	16	0	8	8	16	40	0	1	0	8
1	28	24	2	10	2	0	2	0	23	0	0	1	0	0	19
0	5	19	0	12	15	8	0	0	60	0	0	10	45	4	1
9	5	0	0	3	22	38	23	0	45	18	0	1	0	0	0
1	0	0	1	0	20	15	0	0	27	0	1	0	0	0	16
9	17	1	0	0	0	12	14	0	0	17	0	0	28	0	14
10	32	0	0	11	7	0	27	1	58	67	36	0	0	76	50
0	15	4	0	0	0	17	5	0	1	0	0	10	0	2	15
0	32	19	0	16	1	39	0	0	0	1	40	0	0	31	4
0	0	16	2	1	13	44	0	0	1	70	0	0	0	0	0
2	11	21	4	0	0	55	1	0	17	1	59	1	0	21	35
8	0	0	0	1	0	0	0	1	0	0	2	0	0	23	4
5	40	1	0	0	25	20	0	0	11	0	18	4	65	57	0
0	0	8	0	2	10	29	1	6	0	60	0	0	0	30	38
0	1	0	0	8	34	0	5	0	1	0	1	0	0	21	0
0	1	24	0	3	0	39	2	1	26	0	0	2	71	62	33
0	27	30	3	0	14	2	33	1	0	2	0	1	61	3	2
0	41	0	0	1	10	0	0	0	0	42	36	11	0	67	11
0	15	28	1	1	0	18	0	0	0	0	0	0	5	70	2
0	12	4	2	0	9	27	3	6	31	1	1	0	28	52	2
3	46	7	0	0	3	1	38	0	18	27	0	1	0	2	52
0	32	18	9	8	11	13	0	0	64	0	1	0	3	28	2
0	2	0	0	2	9	0	6	7	0	0	0	0	0	0	0
9	62	38	0	5	33	18	2	9	23	0	3	1	0	10	8
0	1	8	4	13	0	35	0	1	2	0	6	3	0	73	1
0	0	24	0	1	59	0	14	0	1	0	0	1	33	58	33
6	37	30	0	10	0	9	31	0	0	0	71	0	110	0	22
0	0	17	0	6	0	0	1	4	0	10	51	5	1	28	0
0	78	0	0	1	0	1	2	0	69	0	27	0	3	0	40
0	10	0	0	11	19	20	0	1	3	37	0	7	1	0	0
0	0	34	0	0	39	33	13	0	0	6	60	0	0	0	0
0	9	46	1	0	71	33	3	10	39	24	0	0	0	37	5
0	10	2	0	1	51	47	0	0	0	0	3	3	6	0	0
0	0	31	0	0	0	21	2	0	0	0	0	0	66	0	0
0	8	22	0	0	1	31	0	0	7	0	0	11	28	7	0
1	5	4	9	1	24	0	55	9	0	0	14	0	0	25	0
0	5	1	0	0	59	40	21	6	58	44	21	1	27	62	70
0	44	5	0	14	15	0	76	0	0	0	15	0	105	0	36
0	0	54	1	0	45	0	2	0	0	0	0	13	40	0	0
0	17	3	0	26	0	21	6	0	0	36	39	0	0	14	15
0	18	3	0	8	19	15	0	0	29	1	0	1	11	82	66
1	22	6	0	0	36	1	18	1	0	1	0	11	1	58	0
0	0	0	0	0	0	11	10	7	14	27	13	2	0	68	0
0	38	17	2	4	32	36	10	1	0	0	15	6	0	0	0
0	17	21	0	0	0	25	0	10	1	12	19	21	0	60	0
0	0	23	0	0	1	9	0	16	0	1	4	11	0	0	0
0	1	7	0	1	35	16	29	25	0	47	3	3	0	27	0
1	10	1	1	0	0	0	30	3	2	58	67	4	38	26	3
2	2	17	0	3	1	52	1	2	7	43	0	6	44	37	3
0	5	1	0	7	70	0	21	3	0	21	0	0	0	26	16
0	29	25	0	3	0	49	0	0	42	32	1	34	66	0	15
4	48	22	0	9	0	24	14	1	12	0	51	1	0	97	1
1	40	18	1	7	0	0	0	4	0	19	1	0	0	69	24
1	0	0	0	0	70	34	3	18	0	13	5	0	0	7	28
0	22	0	0	0	46	0	28	11	0	21	0	23	0	65	1
2	0	7	1	8	0	0	1	3	21	0	10	9	2	0	30
0	20	0	13	0	1	28	12	0	0	2	0	2	0	0	54
0	0	5	1	1	0	0	20	16	1	0	1	5	33	12	1
0	52	3	7	1	3	58	51	8	1	0	2	30	0	84	54
0	24	17	0	0	6	0	0	15	33	0	1	1	43	0	52
1	0	0	0	13	25	25	6	7	51	28	3	1	19	5	26
0	0	1	0	21	64	1	9	2	46	49	0	2	0	0	11
0	8	1	1	3	2	1	2	0	1	49	0	0	20	0	0
1	10	18	2	0	69	13	5	0	72	0	0	0	0	0	48
0	4	0	2	2	60	0	7	37	20	39	40	25	44	68	23
0	0	11	3	1	7	0	31	18	10	33	26	0	1	0	9
0	16	0	1	0	0	0	40	0	11	0	80	1	12	52	1
0	0	0	1	6	8	1	1	0	0	4	5	0	0	1	16
0	13	13	11	0	0	0	3	1	71	0	36	0	64	21	62
0	0	6	0	0	0	0	7	16	0	32	32	7	43	45	0
0	0	3	0	8	0	0	0	0	0	2	36	0	0	0	2
0	12	21	0	10	15	16	9	0	29	25	24	24	1	25	37
1	32	0	0	4	0	24	35	9	10	13	57	2	60	1	8
0	3	5	0	10	0	18	8	1	10	0	0	8	0	0	2
0	16	7	0	7	71	0	13	24	2	1	15	35	0	19	47
6	7	0	0	5	2	35	56	0	69	0	2	16	1	0	1
0	8	5	0	4	0	14	37	0	24	0	0	1	31	18	1
0	32	1	0	5	16	16	10	0	46	76	23	0	15	92	108
0	25	0	1	8	119	17	2	2	32	0	1	3	49	4	1
2	15	0	0	1	18	27	0	1	13	0	0	20	32	21	27
9	50	6	0	0	0	17	25	4	27	15	1	0	49	0	17
0	21	1	0	0	1	11	1	14	104	29	0	28	0	0	0
2	4	7	0	1	14	16	30	26	39	28	0	5	0	0	1
0	38	0	1	1	36	8	15	1	51	0	16	15	55	0	45
0	4	0	0	1	0	26	0	0	0	0	0	0	0	0	23
0	21	0	0	0	12	0	0	16	51	0	5	18	1	44	21
0	0	1	0	11	0	21	21	12	2	8	3	0	6	1	1
0	0	6	0	0	4	12	12	0	61	0	1	2	22	6	70
0	6	0	0	9	0	4	11	0	0	4	0	0	1	0	2
18	10	7	1	1	3	21	8	2	0	0	1	0	43	0	1
1	1	0	0	3	0	8	22	0	0	1	4	0	41	0	1
6	0	25	0	0	0	1	0	1	0	0	44	0	103	0	0
1	4	0	0	0	28	1	2	0	7	0	3	0	0	0	1
14	8	1	1	1	1	9	4	0	36	5	1	0	29	33	79
6	0	1	0	0	0	1	0	0	46	42	55	1	1	0	0
0	0	12	0	0	8	0	1	2	0	28	56	0	0	0	0
12	2	8	0	0	0	0	3	0	2	6	33	1	7	0	24
1	0	3	1	0	80	0	22	9	38	0	2	0	84	0	36
0	0	0	0	1	101	0	12	1	71	64	27	0	0	34	0
0	2	0	1	0	0	16	0	9	41	7	0	0	1	0	0
2	1	6	0	0	15	0	0	0	3	10	63	0	0	0	100
14	0	32	0	2	0	0	14	0	28	0	0	0	0	0	69
0	20	1	0	2	24	14	12	0	27	0	0	0	3	41	5
0	2	1	0	0	3	0	13	6	0	1	0	13	0	0	1
0	0	5	0	0	9	0	12	1	14	1	0	0	68	1	0
3	0	45	0	1	0	1	7	1	0	27	0	1	4	0	0
0	1	5	0	23	26	14	0	11	0	0	12	0	10	0	26
2	3	0	0	0	44	16	21	4	52	21	0	0	18	21	12
0	1	1	0	3	25	21	14	0	25	36	0	0	29	48	0
2	1	39	0	2	78	20	1	0	1	33	0	0	8	0	25
1	0	0	0	15	44	2	0	0	43	56	0	0	35	2	0
3	0	9	0	0	19	0	10	0	1	1	0	0	0	0	0
11	0	14	0	3	0	0	16	0	0	0	0	1	0	1	36
0	0	3	0	6	12	0	10	0	0	11	3	0	28	8	0
1	14	0	0	6	0	1	14	0	0	65	0	0	0	0	0
0	6	0	1	2	0	15	0	0	66	52	0	1	40	0	14
3	1	16	4	0	2	0	6	1	40	30	39	0	64	15	0
0	6	0	0	0	0	31	33	19	29	43	81	0	87	0	17
21	0	1	0	0	45	24	25	0	26	11	59	5	0	0	0
6	3	0	1	2	0	40	23	2	0	24	0	1	16	1	0
0	3	10	0	1	28	42	4	1	40	17	14	17	0	0	0
1	0	4	1	0	4	2	12	34	0	20	0	0	0	35	0
0	0	2	0	1	0	15	1	1	14	12	31	1	0	6	20
0	0	2	2	0	0	22	10	0	10	13	0	1	0	0	12
0	0	0	0	0	0	20	9	1	0	1	46	0	39	76	0
4	0	2	1	17	0	0	31	0	14	1	0	9	9	0	0
0	1	2	0	0	41	25	0	0	0	25	1	3	89	0	0
0	0	7	1	2	27	12	0	0	2	13	31	0	0	0	16
0	0	0	0	6	16	0	1	11	3	1	2	0	98	0	0
12	1	0	0	0	0	0	11	0	0	78	61	13	5	0	0
0	0	1	0	1	0	14	0	0	0	41	55	0	8	1	0
3	0	8	0	2	0	0	31	2	13	4	2	5	1	1	88
0	2	15	1	0	0	0	13	0	0	35	26	3	22	9	39
0	0	1	0	5	1	37	36	1	0	31	1	0	73	43	55
0	3	0	0	5	10	13	1	0	0	14	44	3	81	52	0
1	0	0	0	10	27	0	0	0	100	0	0	1	65	1	0
0	0	0	14	0	67	4	4	6	0	0	0	9	15	7	53
0	0	0	0	1	0	0	0	0	23	1	38	0	49	0	6
0	0	1	0	0	25	30	6	0	27	18	3	8	33	40	47
0	0	0	5	7	0	0	1	9	1	51	51	0	0	3	0
0	2	1	0	0	0	25	0	0	0	39	0	10	9	0	6
3	0	3	1	0	0	0	33	11	7	32	1	0	0	0	60
1	1	0	0	2	38	0	0	11	3	0	2	13	1	74	1
0	0	0	0	1	0	18	0	4	0	43	20	0	6	0	3
9	14	0	0	0	18	7	1	0	11	16	21	0	79	0	0
6	11	13	0	0	18	22	0	0	10	0	0	0	5	3	86
1	10	0	0	2	42	21	0	0	0	60	1	0	0	0	0
1	39	21	0	0	9	37	3	0	2	2	16	0	47	0	9
3	38	3	0	0	0	1	3	2	1	1	0	0	0	0	9
4	48	0	19	0	0	12	2	0	16	2	0	1	0	42	43
0	19	0	1	0	0	64	0	12	0	64	30	7	1	19	6
0	67	0	0	12	16	0	0	0	0	1	0	4	14	0	25
0	32	2	0	2	0	17	5	0	0	41	0	1	0	0	1
1	28	0	1	1	0	0	3	6	0	0	7	2	0	0	2
0	15	2	0	1	0	0	6	2	0	33	82	0	38	0	54
0	30	0	0	6	55	0	0	0	9	37	5	0	0	8	79
0	13	0	0	0	0	0	0	5	74	0	21	23	1	59	1
0	21	0	0	4	0	11	8	0	73	0	18	1	49	102	51
2	28	0	6	0	47	14	18	1	46	0	18	0	0	0	0
0	37	0	0	5	1	1	0	0	1	30	54	1	0	2	28
0	35	9	3	17	0	0	0	30	0	0	0	7	0	0	1
1	27	15	0	0	0	0	0	5	35	17	0	16	0	2	1
0	0	0	1	0	20	1	4	8	39	27	0	1	0	87	0
1	41	2	0	0	17	0	8	8	78	0	0	0	46	1	33
2	58	65	1	2	0	0	0	3	43	7	0	1	78	1	1
0	11	7	1	1	0	0	1	0	0	49	12	4	1	25	0
0	0	6	1	1	0	0	0	6	0	1	2	12	0	53	1
0	1	12	1	2	0	0	4	8	31	0	0	1	0	35	3
2	0	13	0	0	4	0	4	1	78	27	0	12	0	1	1
0	61	0	1	0	6	72	0	2	1	27	0	6	0	1	2
0	26	0	9	2	0	1	1	7	24	51	0	0	53	0	11
0	0	10	0	0	31	32	5	3	53	15	0	0	37	0	24
2	0	0	0	9	22	2	12	4	0	40	0	9	0	1	5
1	0	50	0	10	6	1	1	0	1	39	0	0	37	0	17
0	16	9	0	11	53	0	0	3	0	48	0	0	67	0	1
0	0	44	11	0	0	0	0	1	0	0	0	1	36	1	0
0	0	0	1	11	10	42	0	11	71	0	0	10	0	1	28
0	0	3	0	2	0	5	1	0	11	10	0	0	0	35	11
0	79	46	0	0	0	2	2	6	0	66	0	0	0	6	1
0	0	5	4	0	0	0	1	23	0	0	0	0	1	59	23
0	90	9	28	11	0	0	0	7	0	2	0	0	32	37	18
0	103	7	1	5	23	0	0	2	55	0	3	11	0	9	1
0	18	9	0	12	0	0	0	6	0	27	0	0	44	0	1
0	0	7	3	0	36	10	0	0	0	49	0	0	0	1	1
0	59	5	0	1	0	0	0	7	1	45	0	0	0	0	7
0	5	10	0	38	15	0	0	13	16	3	0	0	0	0	6
0	9	57	0	4	0	48	0	1	23	0	0	0	19	0	142
0	16	12	8	0	35	0	0	9	0	89	0	6	3	9	30
0	52	27	1	21	12	0	2	3	0	16	16	0	0	60	1
0	37	2	1	2	19	9	0	0	1	0	0	3	17	107	2
0	44	20	2	0	0	0	1	12	38	33	14	0	20	0	0
0	0	11	0	1	1	17	1	0	0	0	37	0	35	41	0
0	0	0	0	1	0	28	0	18	2	11	39	13	0	1	0
0	0	13	0	0	39	6	59	0	89	0	77	0	63	18	18
0	12	15	2	9	21	41	45	0	23	3	1	0	0	3	0
0	10	18	2	9	46	35	8	2	24	1	36	2	5	0	1
0	6	3	0	14	0	0	7	0	0	0	42	0	0	43	0
0	37	0	0	0	28	17	6	0	30	0	18	0	0	0	24
0	16	46	0	24	11	2	0	12	19	36	37	0	49	0	0
0	45	6	0	8	0	23	0	0	16	1	39	1	2	52	11
0	45	13	0	0	52	49	0	0	11	0	0	12	1	0	0
0	63	35	0	0	0	1	0	1	0	0	0	18	41	2	0
0	7	9	0	0	63	27	22	0	0	45	0	13	4	68	1
0	1	3	0	0	1	0	43	22	0	8	0	0	0	2	0
0	17	13	0	17	0	4	0	9	6	0	32	21	68	0	2
0	53	25	0	9	0	0	0	1	35	46	56	1	1	0	17
12	17	7	0	0	0	0	0	0	0	0	44	0	0	25	0
0	0	12	1	2	0	1	1	0	0	57	0	14	0	0	0
0	4	0	0	7	17	0	3	5	0	0	55	10	1	32	11
0	12	7	0	0	64	0	1	0	0	17	0	0	0	0	34
0	0	3	0	0	0	0	11	0	0	35	0	8	9	0	0
0	0	23	1	0	0	27	0	0	0	29	68	11	25	0	1
0	0	0	2	0	8	14	36	2	1	0	0	4	83	0	33
0	1	0	0	3	0	15	46	0	5	0	0	0	73	45	0
0	2	0	0	0	49	25	8	0	2	0	0	4	22	8	1
8	0	0	0	3	1	0	1	0	21	0	0	23	0	59	6
2	23	5	0	9	75	14	0	0	0	0	1	0	1	0	15
0	46	0	0	5	0	0	2	1	0	0	0	17	3	0	24
0	12	9	1	4	47	17	6	0	19	0	8	0	59	0	6
0	0	4	0	0	0	0	1	12	0	0	2	21	54	3	0
5	3	20	0	4	61	1	21	0	39	79	0	0	2	1	1
2	0	55	0	0	14	20	20	0	4	47	1	1	1	0	34
2	0	0	0	10	0	0	0	2	0	0	0	0	43	0	10
2	46	11	0	0	18	38	7	0	1	0	0	0	0	1	8
0	9	7	0	2	0	0	21	0	0	0	41	0	1	1	23
1	21	26	0	1	55	21	3	0	0	0	0	2	65	0	1
0	66	1	0	5	24	0	0	5	0	7	2	18	81	58	0
0	29	0	0	0	0	0	42	0	0	0	0	0	4	8	0
0	10	0	0	0	0	0	0	0	5	1	0	1	0	0	3
6	0	2	0	3	28	23	13	0	0	2	0	1	0	0	16
3	1	13	0	5	68	0	62	0	0	0	30	0	31	0	12
1	9	0	0	0	44	0	0	0	1	33	0	0	1	0	27
0	28	13	0	0	0	50	36	0	2	1	53	7	1	3	57
8	0	3	0	0	0	0	31	0	84	12	4	4	0	63	10
0	0	0	0	3	77	1	0	5	0	11	34	8	0	59	54
1	0	43	0	1	0	37	0	0	1	4	43	1	1	1	0
0	5	0	0	1	0	0	55	0	0	29	41	9	6	55	27
0	23	10	0	1	9	21	10	0	4	0	2	11	0	42	0
0	25	0	1	0	0	30	2	0	10	29	19	7	5	13	25
0	0	12	0	0	24	0	10	0	71	28	0	0	0	0	0
14	53	15	0	0	40	0	2	0	40	3	46	0	2	67	5
0	2	36	0	0	0	23	1	0	5	0	0	1	2	19	44
22	39	4	2	1	0	0	0	0	0	0	0	23	0	37	80
1	0	6	1	0	0	0	0	0	0	0	0	6	5	2	15
7	0	0	0	1	3	16	46	17	70	18	10	4	70	22	53
7	9	0	0	0	5	7	1	0	96	2	0	0	5	38	1
13	0	10	0	0	34	36	0	0	40	47	46	0	22	71	0
13	6	1	0	5	0	12	0	0	0	0	54	0	1	1	0
0	10	1	0	6	11	0	30	0	0	0	16	0	55	21	53
1	0	1	0	0	0	21	0	0	35	2	0	8	39	0	0
0	4	0	0	0	69	24	0	0	0	0	0	0	1	6	12
16	14	7	0	4	0	51	1	3	38	32	0	1	36	1	14
0	5	2	0	0	4	30	9	0	15	11	28	0	92	10	1
0	0	0	1	0	0	8	14	0	4	2	0	0	64	6	19
0	15	0	0	0	0	8	42	2	0	2	1	0	13	89	1
23	3	0	0	0	6	9	27	0	0	23	0	0	114	1	0
12	18	0	0	0	16	11	36	1	2	20	3	14	3	0	29
1	1	2	0	4	41	0	5	3	1	20	0	0	16	6	69
0	0	2	0	0	1	17	0	0	0	58	0	0	59	5	45
1	0	2	0	0	0	30	12	1	0	3	26	0	0	27	23
9	16	19	0	0	1	0	0	3	1	5	0	1	0	96	7
1	17	9	0	0	23	18	3	0	1	0	0	17	0	82	39
6	1	0	1	3	6	13	1	0	57	39	4	3	4	5	38
0	0	1	0	11	9	1	1	18	0	4	0	1	125	13	89
8	0	9	0	0	0	4	0	0	5	0	0	6	24	47	13
17	6	5	0	1	23	0	0	9	42	29	10	1	0	17	0
2	0	2	0	0	0	14	7	0	115	3	1	13	41	23	0
9	11	1	0	0	0	28	11	0	17	1	1	0	48	45	1
6	2	0	0	0	3	2	0	0	0	40	37	4	53	1	27
4	6	5	0	1	2	0	31	17	76	0	7	15	14	0	0
0	0	2	0	0	0	18	0	0	0	0	0	13	0	39	1
1	0	3	0	0	44	9	37	3	32	23	65	17	71	69	28
2	1	0	0	9	33	2	15	1	33	1	32	9	0	17	7
0	1	1	0	0	0	0	11	5	0	33	0	2	0	1	9
8	0	2	0	0	0	18	10	29	93	12	1	19	44	0	21
0	0	1	0	0	15	0	0	2	2	57	0	8	28	66	4
1	0	0	0	0	0	36	31	0	32	0	7	1	1	53	14
1	1	0	0	0	0	1	0	24	0	13	2	2	75	0	0
9	0	2	0	5	17	9	0	14	9	18	0	2	63	54	0
1	0	9	0	0	37	2	2	0	0	2	1	1	0	16	3
0	32	1	0	0	59	13	0	1	0	26	2	0	0	1	1
0	3	0	0	0	0	0	9	0	24	0	35	10	0	21	14
8	3	2	0	0	22	0	3	5	0	8	92	5	74	32	1
3	0	1	0	4	1	7	0	1	76	1	2	16	78	0	52
0	0	7	2	1	9	0	29	1	7	28	33	0	0	1	0
3	1	11	0	2	56	12	0	1	0	29	0	1	89	0	0
2	7	19	0	2	1	8	4	0	4	40	1	0	48	43	0
0	0	1	0	0	0	0	66	1	0	0	27	2	1	0	37
1	0	22	0	1	5	17	5	4	4	1	2	21	29	51	3
0	2	1	0	0	40	2	50	0	3	43	0	20	89	3	0
0	32	0	0	4	23	2	36	4	0	4	22	1	15	1	1
5	1	12	0	0	0	2	0	0	2	39	0	8	116	3	0
1	66	6	0	1	0	16	0	1	0	0	26	0	20	0	1
1	10	5	0	14	40	0	5	1	9	18	1	23	0	14	8
0	0	9	0	0	0	20	0	0	0	56	0	21	0	5	2
0	30	2	3	0	55	2	0	18	0	8	0	0	93	5	0
1	23	10	0	1	7	0	25	0	0	71	1	10	10	41	2
0	8	3	0	1	0	19	1	17	58	1	47	0	1	2	1
1	32	0	10	0	0	59	4	17	91	0	68	0	86	21	30
0	48	6	0	0	0	34	20	0	0	0	0	0	0	4	0
0	49	18	0	13	0	7	22	1	1	40	0	2	35	10	22
0	0	3	6	3	0	22	5	16	71	2	2	1	0	1	0
1	23	1	1	0	7	29	13	0	1	51	29	4	1	0	12
1	0	1	0	15	2	0	1	0	89	1	4	10	28	1	2
2	43	8	0	0	0	52	23	12	0	0	57	1	35	36	0
2	0	2	0	0	0	0	75	0	45	0	1	3	8	0	1
1	0	1	0	7	0	24	9	22	0	13	0	7	6	58	3
0	55	5	0	0	2	17	0	0	51	1	1	10	21	2	1
0	62	1	0	1	34	23	0	0	1	0	22	33	31	0	2
0	33	0	0	0	0	1	7	0	28	72	5	1	0	1	0
0	0	1	0	1	1	20	1	17	27	13	0	0	0	44	0
1	0	1	0	11	68	29	0	7	3	0	4	0	0	35	32
0	57	1	0	1	7	61	1	1	2	0	28	0	0	1	0
0	33	2	0	0	0	13	7	1	66	0	0	3	0	23	30
0	1	17	0	22	1	20	0	2	0	0	0	7	0	0	13
10	87	0	0	0	1	32	0	0	0	1	2	25	16	0	0
0	0	13	27	2	31	0	0	18	0	0	27	4	0	32	12
0	28	11	0	0	17	39	2	0	1	1	14	0	61	12	18
0	0	30	1	0	3	0	0	0	5	0	1	2	102	42	1
0	0	0	0	7	20	56	10	0	37	31	1	4	60	26	15
1	13	16	0	1	5	22	7	0	0	13	11	1	97	0	6
0	0	1	1	0	0	0	51	1	0	0	0	5	0	0	13
0	51	0	0	0	18	0	12	0	0	2	0	0	0	0	16
1	72	19	0	0	0	37	4	0	9	0	25	1	13	67	21
0	2	0	0	0	1	0	37	0	48	1	54	0	0	3	25
0	0	4	1	0	37	0	0	2	0	1	0	6	1	84	27
1	0	1	0	1	0	51	0	0	0	0	0	0	57	43	25
11	22	42	0	13	28	29	0	0	5	0	0	28	104	45	0
0	21	0	0	4	18	0	40	0	0	0	6	2	0	0	22
13	78	0	0	1	15	0	3	1	0	0	0	0	43	67	15
0	1	8	0	2	13	10	12	16	74	12	0	2	4	15	1
0	0	0	0	0	0	0	12	0	0	3	0	3	53	1	19
6	56	0	15	0	0	0	4	4	6	70	11	14	29	53	17
0	23	1	0	0	0	4	28	1	0	14	15	0	108	12	0
10	82	14	0	0	16	25	10	0	6	0	0	0	0	0	22
2	0	10	0	0	1	1	2	0	10	43	2	0	7	49	16
18	37	25	0	1	4	14	1	0	0	59	1	7	40	6	1
0	0	1	6	0	12	24	1	1	0	81	29	7	35	21	0
0	70	0	0	0	0	0	0	2	0	61	4	0	43	0	34
4	44	0	0	0	0	17	4	0	0	0	21	0	86	50	2
0	43	1	0	7	13	24	0	0	74	0	0	0	0	1	18
0	31	39	8	22	24	0	0	5	102	0	3	0	67	23	0
0	58	0	0	5	6	29	2	0	0	0	20	1	53	45	62
7	0	1	0	0	50	0	3	0	0	1	0	1	19	0	3
0	0	39	0	32	0	11	3	0	0	0	0	0	2	4	18
1	24	1	1	15	0	15	8	0	22	0	56	0	1	0	32
1	12	0	1	14	11	0	2	0	15	0	7	15	56	33	34
5	2	9	0	6	0	0	0	0	12	0	30	0	0	1	60
10	7	3	1	0	15	19	0	0	0	7	24	0	1	46	7
0	0	1	0	1	0	28	7	0	29	3	17	0	2	68	16
6	0	29	0	7	21	28	0	0	115	32	0	0	121	0	5
1	0	55	0	3	0	26	8	0	9	83	41	10	0	5	42
0	10	18	0	8	1	0	0	0	14	0	0	0	0	0	3
0	0	1	0	0	52	33	0	0	10	3	35	0	2	0	3
1	45	8	0	10	0	26	12	0	183	0	44	0	0	33	20
17	10	1	0	6	0	0	0	0	20	0	63	0	80	12	26
6	25	16	0	15	5	0	2	0	0	0	0	0	1	0	26
15	23	12	0	3	11	19	2	0	0	0	63	0	22	20	19
5	14	7	0	0	0	0	1	5	0	0	4	3	25	4	98
0	34	1	0	0	0	1	5	14	0	0	37	0	10	1	20
0	31	12	0	0	0	20	0	2	1	1	0	0	1	1	2
12	19	2	0	6	4	56	0	1	5	0	57	0	1	72	5
5	29	13	1	0	6	53	1	4	0	0	0	0	0	27	33
0	0	0	0	0	3	0	2	17	0	20	82	0	105	1	2
6	25	7	0	1	9	21	0	0	76	8	0	1	0	66	2
2	40	22	0	4	3	0	1	14	1	18	16	0	0	95	1
0	7	2	1	8	30	0	5	0	33	27	0	0	2	45	2
3	39	0	0	0	1	0	0	0	44	1	0	0	8	16	0
0	27	2	2	0	4	0	8	0	0	37	1	8	50	80	0
9	2	3	0	0	9	8	0	0	4	0	0	0	62	90	10
0	14	1	0	0	0	22	0	10	52	0	0	1	0	0	46
4	0	9	0	0	0	53	0	19	117	0	1	0	91	21	0
0	0	2	0	1	9	2	3	9	0	33	21	0	42	10	42
0	3	10	0	7	32	0	0	0	0	6	0	0	53	1	10
1	24	11	0	3	7	16	4	7	0	1	42	40	0	92	0
12	32	1	0	0	15	19	0	0	1	0	52	0	9	0	48
1	34	11	1	8	1	1	0	3	95	2	0	14	0	41	0
0	28	12	0	4	46	0	16	1	34	5	0	2	0	42	25
1	13	0	0	3	0	24	0	1	42	1	0	0	0	43	23
0	0	11	0	17	0	22	10	0	29	18	58	12	41	0	8
15	7	20	0	0	0	28	7	0	26	12	84	0	0	1	57
4	0	10	0	7	21	37	10	22	2	0	12	19	22	34	0
1	11	5	0	0	0	30	34	14	27	60	13	0	0	12	12
2	14	45	0	6	0	23	25	0	25	1	1	1	20	41	25
17	13	2	0	0	54	8	9	0	2	0	4	0	40	1	5
0	0	0	0	4	0	0	45	10	47	22	3	1	27	0	0
0	5	0	0	5	3	26	85	2	45	89	2	6	61	32	0
0	4	2	1	0	25	19	0	1	2	0	156	8	50	3	1
0	0	4	0	1	1	1	42	0	42	45	13	1	1	51	1
1	3	0	1	4	0	40	17	12	57	0	1	0	1	0	1
2	12	5	5	0	66	53	0	0	50	37	45	13	1	4	31
7	10	0	0	0	69	48	1	1	78	0	0	2	15	6	0
0	19	0	1	7	78	46	0	0	45	52	5	0	0	106	88
0	6	2	0	6	0	17	49	19	3	0	8	0	1	1	35
6	3	0	0	6	23	0	44	0	0	60	1	4	0	0	1
0	9	0	2	1	24	2	10	0	0	1	2	8	68	3	0
1	4	2	0	9	79	23	1	0	50	18	0	0	0	8	0
1	4	1	0	0	1	18	31	16	0	72	75	13	22	0	28
0	1	0	0	1	40	0	44	0	0	0	1	22	65	5	38
0	0	0	0	0	1	33	0	1	45	0	1	2	0	3	0
6	1	14	0	1	46	0	0	4	30	0	0	20	1	45	44
1	0	0	0	2	59	8	0	1	51	8	75	16	0	0	0
5	0	0	1	3	28	0	7	1	0	70	33	2	0	10	30
2	0	1	0	0	0	19	0	3	20	59	0	3	0	50	30
1	0	1	0	0	3	0	0	0	1	0	0	0	0	7	7
0	2	0	0	0	65	0	14	1	0	71	4	29	77	94	0
0	0	0	0	0	0	0	0	0	3	67	1	0	0	0	17
0	5	3	1	7	1	0	2	0	0	60	12	1	1	37	12
0	3	0	0	0	27	2	0	19	0	90	65	1	76	0	0
0	0	0	0	2	103	0	5	0	24	20	0	0	0	28	28
0	1	30	0	0	45	25	25	10	24	22	0	14	0	0	25
1	2	0	0	7	3	8	14	4	65	27	7	0	19	0	0
0	0	0	0	0	1	10	46	0	0	2	1	0	18	83	0
0	0	0	1	8	3	35	6	0	0	0	0	0	1	5	4
0	5	1	1	0	39	22	0	6	40	5	23	0	60	1	16
0	1	3	0	0	3	0	36	0	0	0	0	0	0	0	11
0	0	18	2	6	1	0	28	9	29	55	23	15	0	3	1
0	0	33	0	0	39	39	9	0	0	56	28	0	66	0	111
0	59	0	4	3	0	10	0	0	0	0	66	0	0	62	18
1	0	16	0	0	49	12	0	0	42	0	9	17	0	0	22
1	0	22	1	0	0	10	22	0	10	2	0	2	0	0	32
0	19	5	0	5	54	7	0	0	79	0	0	1	0	0	10
0	32	15	2	0	0	35	6	0	11	0	5	0	1	19	34
1	13	0	1	0	0	4	2	1	0	2	44	0	72	0	56
0	0	19	0	5	29	0	37	4	0	0	3	0	0	0	80
0	41	2	0	1	77	8	17	0	0	0	55	5	23	0	135
0	32	1	1	0	65	52	0	0	60	55	0	0	0	0	11
0	43	7	0	1	17	1	2	0	1	0	0	5	0	0	24
2	54	14	0	2	0	14	6	20	54	0	0	4	0	36	37
1	13	11	0	8	52	0	1	0	0	27	38	3	0	0	0
0	19	0	0	6	2	0	0	1	0	19	72	0	33	1	36
0	13	0	3	0	13	11	16	0	36	27	6	5	0	24	0
0	0	3	0	1	57	11	8	0	1	0	12	19	0	31	0
0	0	60	0	5	41	11	0	0	0	95	42	0	25	0	1
0	0	20	0	0	30	15	24	0	17	0	0	0	0	1	41
0	0	21	0	8	1	0	0	0	7	5	1	0	0	1	70
7	0	1	3	11	44	18	11	0	10	22	0	0	2	21	39
0	28	0	1	8	17	20	1	11	0	48	0	1	77	0	62
0	1	8	0	21	60	10	0	0	0	0	0	4	34	0	0
2	0	35	0	10	70	0	1	5	13	0	56	1	10	43	57
2	0	86	28	22	0	0	23	0	0	0	98	0	37	70	53
2	34	11	0	3	0	44	56	0	1	2	51	13	32	18	1
0	0	33	1	0	11	1	0	14	24	2	1	0	0	0	0
5	21	6	1	0	11	3	3	0	1	62	8	0	46	1	56
1	5	45	0	9	41	0	1	0	0	1	1	1	82	0	11
3	0	13	0	1	0	0	26	0	0	0	86	0	1	0	0
0	14	60	0	0	5	21	13	1	28	55	0	0	0	0	31
0	39	27	0	0	0	16	69	8	0	1	0	0	0	0	24
0	53	41	0	0	24	9	13	0	0	1	21	1	53	11	37
0	19	25	6	18	45	28	17	0	0	0	74	1	7	24	0
2	0	3	2	12	2	14	24	1	0	40	0	0	23	26	0
0	0	28	26	7	0	0	1	9	0	6	0	14	6	0	12
11	64	18	1	0	43	15	0	0	8	0	0	0	59	0	14
22	15	16	0	5	42	0	5	4	0	0	0	1	1	24	62
0	0	0	0	22	59	0	27	1	0	0	52	0	6	143	0
0	0	0	0	0	33	0	0	0	0	28	51	1	0	52	31
1	0	8	0	1	1	0	1	0	15	53	0	0	54	55	13
24	0	0	0	4	7	0	41	0	2	6	2	7	0	0	2
0	20	8	0	0	48	10	33	0	11	0	0	18	65	0	0
6	0	0	1	3	14	13	2	0	3	3	0	18	0	1	26
0	35	1	1	0	1	0	16	0	70	29	0	0	0	0	79
0	0	1	0	1	0	0	6	0	0	0	0	0	40	6	0
10	0	40	3	0	0	13	1	0	0	0	1	27	0	93	1
0	0	10	0	4	44	0	0	0	74	0	0	0	0	1	3
0	24	5	1	6	0	0	34	0	29	0	30	0	31	0	30
12	28	5	0	15	0	1	35	0	1	56	8	3	0	4	7
0	0	2	0	0	1	9	0	0	76	0	0	0	10	0	0
2	1	4	0	12	53	0	0	0	0	50	0	13	48	0	0
1	20	1	0	0	2	0	15	0	0	1	0	0	0	115	27
0	0	39	1	0	45	20	0	0	0	21	1	3	74	67	12
0	0	9	0	0	41	6	1	0	2	0	10	0	52	48	0
5	17	0	0	0	11	18	1	0	0	0	77	0	72	81	0
0	12	0	0	5	0	10	0	0	59	0	34	1	52	0	1
7	5	25	0	10	0	0	18	0	0	12	23	8	88	0	0
10	12	0	0	1	9	39	2	0	2	0	0	8	55	1	0
0	0	0	0	0	0	0	0	0	0	41	0	0	133	85	0
8	8	11	0	2	2	48	0	0	19	16	1	21	0	0	0
0	29	0	0	4	13	0	1	5	0	33	1	11	12	3	0
6	25	0	1	10	7	25	0	0	51	0	2	0	0	1	0
1	1	44	1	16	4	0	28	4	11	19	0	2	1	53	0
19	20	0	0	0	0	0	19	2	0	25	22	3	33	100	51
0	13	0	3	8	0	2	16	0	88	43	0	19	0	52	0
3	13	40	16	20	0	26	2	0	48	0	1	0	70	0	0
6	2	1	8	18	11	0	14	10	39	1	1	5	61	22	47
4	1	0	3	4	1	32	7	0	80	2	50	21	0	0	45
0	11	2	0	7	17	41	6	0	46	0	11	3	12	5	1
11	31	0	15	10	14	34	0	1	40	0	0	0	99	0	11
0	0	0	1	15	34	22	18	0	42	5	16	16	2	0	18
7	15	23	0	8	8	46	3	4	56	48	45	7	1	44	1
0	0	1	0	0	1	0	0	0	71	0	44	0	27	57	0
4	7	15	1	16	0	25	0	1	0	3	39	9	0	22	0
9	12	0	0	0	5	13	0	2	54	1	71	0	5	15	0
0	0	2	0	0	19	30	0	4	0	3	44	1	24	0	0
0	0	12	0	2	4	0	7	24	0	3	30	0	16	0	68
19	0	0	0	5	0	32	1	3	0	1	77	1	103	2	0
22	26	0	6	10	38	4	6	2	57	0	7	1	3	0	0
1	0	0	0	6	0	21	0	0	0	2	20	2	9	0	27
3	0	2	0	1	2	31	2	18	40	0	14	23	4	47	1
0	10	1	0	0	43	53	0	1	47	0	41	0	56	21	3
1	0	1	0	0	0	2	11	1	70	0	0	12	0	2	17
0	13	1	1	3	0	27	0	12	0	2	60	11	77	37	0
0	6	0	0	8	0	32	0	0	0	0	100	2	3	64	0
2	32	14	1	16	0	30	7	0	3	59	0	1	107	26	6
0	0	30	0	1	0	0	14	26	0	1	25	18	50	1	2
0	0	0	2	13	11	10	0	1	0	2	6	15	1	0	82
1	0	0	0	11	18	54	3	16	78	0	2	13	0	0	7
0	1	0	1	5	0	21	0	1	0	3	80	0	0	0	31
2	10	1	0	0	1	25	1	4	21	53	37	16	67	0	13
3	0	0	22	0	0	0	0	0	0	53	3	0	0	0	5
4	19	1	0	1	16	10	1	0	0	0	0	6	0	38	71
0	5	0	0	0	0	24	0	0	57	0	9	1	0	0	1
6	0	10	1	3	0	51	0	0	0	24	20	0	0	83	49
0	7	1	1	0	0	0	0	2	1	28	0	21	66	0	50
0	0	0	0	0	0	29	7	1	9	0	3	0	31	40	23
0	6	14	0	0	5	0	2	0	52	35	0	8	30	30	0
0	3	2	10	6	0	28	0	1	50	31	0	0	0	4	37
0	0	0	0	0	22	24	0	1	0	45	15	0	15	17	1
1	0	2	0	2	1	54	5	6	42	42	33	6	69	1	7
0	0	9	0	4	4	29	2	3	24	46	57	1	1	0	3
0	9	3	0	0	0	22	4	14	67	0	32	0	0	1	88
0	0	4	0	5	19	40	15	0	0	0	1	0	12	88	0
5	10	0	1	0	32	0	0	17	0	26	5	1	43	26	0
0	9	4	0	0	85	45	4	3	26	86	0	1	45	35	55
0	6	0	0	2	5	11	1	0	0	0	24	0	13	14	28
2	0	2	0	1	0	45	0	0	49	14	49	0	25	0	21
0	0	0	1	0	62	0	0	1	0	23	1	0	0	1	29
2	0	3	0	0	0	62	0	2	3	19	0	2	3	0	27
0	0	7	0	0	2	24	0	0	45	8	0	0	26	0	67
0	10	2	0	0	3	0	0	0	1	1	0	15	38	0	7
0	0	0	0	0	1	0	0	0	42	49	0	12	1	8	0
0	16	0	0	0	33	29	0	4	0	97	2	0	0	0	0
0	1	0	0	0	68	13	0	0	2	0	0	0	53	27	1
2	1	6	0	4	9	2	20	1	62	0	40	0	0	0	27
0	14	0	1	4	3	45	4	10	0	33	1	0	0	0	1
0	8	0	0	0	9	12	2	0	0	45	2	0	1	35	32
0	1	2	0	0	0	1	18	3	0	0	6	2	12	54	13
0	1	0	0	0	64	8	0	1	5	14	0	0	3	23	43
1	0	0	0	0	21	1	11	0	0	44	4	1	4	74	0
0	4	21	0	4	48	14	4	0	68	0	0	0	3	38	51
3	11	1	2	1	0	31	44	29	0	0	16	0	0	2	34
5	1	54	5	0	21	40	1	0	100	76	0	0	1	49	39
0	0	10	2	2	39	18	12	1	16	0	2	0	0	79	4
0	2	15	1	5	1	14	0	1	70	0	16	0	0	1	8
8	1	2	0	6	51	20	5	0	0	0	0	12	0	25	1
2	0	11	0	4	15	0	2	1	0	0	0	0	0	0	44
20	0	51	0	0	2	26	3	0	8	12	0	0	7	63	0
0	0	0	0	7	14	0	1	18	1	41	0	7	0	0	4
9	0	0	0	6	0	40	0	11	46	8	6	7	0	16	0
15	0	4	0	3	51	0	10	0	28	9	0	0	44	0	2
0	14	15	0	2	0	0	50	0	1	1	53	0	32	0	1
1	0	1	0	0	48	43	0	1	3	66	1	0	0	1	1
17	0	10	0	0	0	21	0	12	75	1	0	0	0	0	0
0	4	37	0	0	0	2	13	0	1	0	0	0	0	5	17
0	0	2	0	0	0	11	11	1	57	0	1	1	0	30	7
0	0	0	0	12	56	35	2	17	14	0	29	2	0	59	2
1	0	0	0	1	0	19	8	0	94	64	57	0	71	18	1
0	0	24	8	5	0	0	1	11	8	1	0	0	126	15	8
0	0	10	0	6	22	28	26	0	0	50	0	1	1	1	1
0	0	10	0	7	0	0	0	0	0	0	0	0	4	4	12
9	0	0	11	0	0	0	0	0	1	0	37	0	37	59	1
19	3	0	0	2	60	42	0	1	0	2	0	0	26	15	0
0	0	15	0	0	1	11	54	0	0	0	0	0	1	62	61
0	0	0	0	7	8	0	10	23	7	7	0	8	5	18	0
10	0	20	0	0	1	37	7	1	41	1	0	0	24	9	69
17	0	23	0	2	71	27	106	0	22	44	0	13	199	67	0
0	24	69	0	2	6	42	0	0	75	0	0	0	6	1	1
15	25	6	3	1	0	24	75	0	20	0	11	27	83	36	65
0	0	6	0	0	59	7	0	0	102	1	14	3	25	33	0
0	0	44	0	2	0	34	26	0	0	60	8	1	23	23	29
0	0	1	0	0	12	30	3	0	56	73	70	6	79	0	0
0	16	2	0	5	5	18	2	0	5	23	31	0	91	42	0
0	0	0	0	12	54	0	0	1	12	0	33	1	1	0	0
0	19	0	1	16	5	7	15	0	0	1	18	7	14	33	0
0	11	1	4	2	31	21	8	0	8	1	84	4	1	64	0
0	1	0	0	3	5	11	11	0	49	0	0	1	66	83	0
2	1	1	0	11	23	10	27	9	19	56	0	0	73	0	57
0	67	1	1	1	56	20	30	0	0	0	0	1	0	0	1
0	0	0	7	18	1	0	1	12	64	1	0	0	2	0	0
0	1	0	0	0	16	47	40	0	0	0	17	13	0	0	91
11	34	49	0	2	16	9	15	0	29	48	9	1	66	0	0
0	38	1	0	0	73	0	0	0	48	0	10	1	0	0	34
1	33	5	0	0	0	9	6	0	50	31	56	0	11	1	1
0	0	0	0	4	46	1	0	0	0	0	17	0	65	146	1
0	68	0	0	3	7	3	0	0	15	10	3	2	35	21	63
9	19	1	0	0	35	0	1	0	0	0	0	3	13	68	6
3	40	22	1	1	63	18	1	3	85	0	8	7	87	3	9
1	24	43	0	1	58	9	0	2	4	22	44	8	1	3	0
14	33	34	0	0	36	0	1	0	2	16	0	0	31	13	0
8	31	5	0	0	0	19	8	2	52	1	1	1	97	39	38
2	1	0	0	1	7	2	2	2	93	0	0	21	94	44	0
10	0	47	12	3	0	25	0	0	0	23	9	1	86	1	8
2	23	11	0	0	0	0	17	2	26	1	1	3	0	0	0
14	14	29	0	1	0	0	1	0	8	0	8	0	0	0	0
14	0	2	1	0	0	22	13	0	42	0	43	1	0	59	0
13	0	0	1	13	0	37	2	1	2	17	37	0	43	0	2
11	0	5	2	28	42	7	37	0	2	31	28	4	98	9	27
3	33	2	0	0	64	37	0	14	8	41	0	17	70	0	11
2	44	3	0	21	14	31	25	1	15	0	8	9	0	0	4
7	0	11	1	0	0	15	22	2	3	10	17	12	41	0	0
3	0	9	0	6	11	9	1	3	50	0	0	0	0	20	6
0	27	8	0	4	31	35	7	21	95	1	0	12	0	67	42
3	8	0	13	2	44	2	14	3	16	26	0	0	51	73	0
0	12	0	0	1	63	27	14	1	1	46	62	37	18	54	0
13	35	27	0	0	0	0	2	28	2	28	5	20	132	34	2
1	3	5	0	14	0	1	5	22	95	45	22	1	0	65	0
12	0	5	0	0	0	0	0	0	2	1	30	27	47	26	7
2	61	11	0	9	11	13	0	0	75	0	0	0	1	40	1
2	5	22	0	0	3	16	2	0	11	19	0	0	67	1	6
0	57	0	0	0	22	1	28	0	0	4	0	0	8	0	47
1	27	4	1	0	0	0	15	0	0	5	15	13	12	0	8
0	0	4	1	6	41	0	1	0	2	13	1	0	0	0	0
4	29	5	0	2	4	10	15	0	93	36	1	15	8	66	1
0	9	16	22	0	0	18	1	2	70	6	0	0	1	8	41
0	0	8	5	2	55	1	2	15	27	76	0	0	2	2	41
0	35	7	0	3	0	14	1	0	0	58	38	0	0	0	0
1	45	4	0	0	2	20	0	0	6	0	21	5	10	38	17
2	0	11	0	5	13	14	17	0	0	27	0	6	5	0	73
3	33	0	0	1	38	1	58	1	0	0	0	0	3	9	3
0	21	4	3	8	11	0	0	1	17	3	3	10	2	0	20
4	0	4	0	22	0	0	12	1	2	0	31	0	92	31	20
6	19	4	0	0	48	14	3	0	0	1	24	0	1	0	0
1	9	2	0	0	64	0	0	1	0	30	0	10	52	0	84
0	25	8	0	12	1	0	0	1	19	52	88	0	1	0	17
1	0	4	0	1	4	38	2	3	0	30	37	20	0	1	52
0	0	41	0	0	48	2	12	0	1	0	1	1	40	0	1
1	29	24	0	0	3	12	38	1	2	44	0	0	20	0	41
0	0	0	27	1	23	5	30	0	0	0	28	19	114	0	13
0	1	3	0	13	32	0	1	4	55	2	43	0	1	0	2
3	0	4	0	4	40	1	22	0	56	50	6	4	91	56	48
1	19	0	0	1	0	0	3	3	41	0	0	6	50	0	17
0	15	0	2	0	43	0	0	0	26	88	36	3	0	0	0
0	26	0	0	1	27	10	1	0	10	1	9	1	61	1	64
0	17	2	0	5	4	0	20	0	71	17	0	26	2	52	12
0	0	4	5	0	8	1	16	15	85	0	25	1	0	1	10
2	49	16	0	0	2	20	0	2	0	37	0	11	1	28	20
4	2	6	1	0	6	0	0	0	0	0	0	0	1	58	0
1	6	7	0	22	5	2	0	20	56	0	43	0	83	57	46
1	13	14	0	0	0	0	1	0	0	0	0	4	3	2	64
2	4	3	0	3	0	18	1	0	0	66	0	0	23	0	0
0	16	9	0	0	0	0	15	0	0	13	19	0	0	44	37
0	0	1	2	0	13	1	8	1	27	0	25	0	0	0	35
0	0	0	1	3	15	0	0	19	107	0	0	0	17	0	1
0	8	8	0	0	0	18	0	0	0	0	27	1	0	0	0
0	20	28	0	4	25	0	4	0	33	0	0	2	0	0	31
0	0	3	1	0	12	0	0	24	45	0	1	0	0	0	21
1	0	7	0	7	45	0	0	20	47	11	1	1	11	6	0
0	7	14	0	3	0	32	2	1	1	0	0	5	0	0	0
0	4	5	0	0	34	3	2	0	15	0	33	24	1	35	36
4	0	0	1	1	2	0	1	3	51	38	32	9	0	49	1
0	0	2	0	0	0	0	0	20	1	0	0	0	6	38	2
0	0	2	10	1	38	45	0	23	0	0	9	4	0	65	0
0	39	3	0	0	0	0	12	4	2	0	0	1	0	2	6
0	12	1	0	0	7	0	0	11	39	0	20	0	0	26	0
0	0	2	2	0	0	18	0	22	38	51	49	0	0	2	0
0	0	5	0	1	12	30	5	0	1	21	0	3	0	26	0
5	6	0	0	1	11	0	44	4	0	44	8	0	1	53	38
0	11	2	0	9	8	0	1	1	5	0	25	1	0	18	0
21	0	2	0	7	36	30	2	0	0	0	61	0	12	41	11
7	0	0	0	13	11	0	0	0	0	47	8	0	0	27	11
16	12	9	0	0	41	60	10	0	49	3	52	0	0	100	27
0	1	19	0	0	0	1	0	0	0	17	1	0	1	35	0
1	0	40	2	1	0	0	16	1	0	4	78	0	0	1	7
9	0	0	16	0	15	0	2	0	0	0	2	0	0	1	43
0	0	1	0	0	1	0	8	0	1	48	7	1	28	58	0
8	0	0	0	0	0	0	2	4	0	0	0	0	74	7	21
1	2	9	0	3	0	0	1	11	0	1	0	1	2	107	10
14	5	59	0	5	0	46	0	0	0	0	0	0	14	1	16
4	0	10	0	1	0	0	3	15	0	3	0	0	3	32	0
0	17	7	0	0	0	41	5	0	19	39	42	6	76	4	0
15	0	7	1	0	0	10	0	0	0	1	29	0	3	0	10
1	1	0	0	1	0	68	0	0	0	2	0	0	21	27	0
19	7	1	0	1	4	13	0	0	15	0	40	0	40	0	62
1	5	7	0	0	0	0	3	0	0	7	5	0	4	1	0
0	0	2	0	0	8	32	0	0	0	1	6	14	8	12	23
0	0	0	2	1	0	47	6	0	0	0	1	0	0	0	16
0	0	1	0	0	38	24	0	1	0	0	1	0	1	89	0
9	0	1	0	6	27	62	11	4	0	0	2	0	51	0	29
19	2	0	2	0	6	0	1	0	38	28	0	0	122	13	14
0	0	2	0	1	10	36	21	0	0	40	16	1	61	0	0
0	1	1	0	0	22	27	0	0	0	0	1	5	36	43	0
7	0	0	1	0	1	11	1	0	0	36	18	11	1	0	1
0	1	0	0	4	24	18	0	0	39	37	0	4	1	75	0
1	0	19	1	0	0	37	12	5	57	0	24	15	0	0	64
0	2	2	0	13	5	62	0	0	41	57	94	0	0	0	0
0	0	0	0	0	10	59	0	0	1	38	0	7	22	2	0
8	0	0	1	0	36	25	5	0	25	0	0	0	0	20	53
10	0	48	0	1	0	0	10	0	86	83	79	0	21	0	1
5	0	29	0	4	0	0	0	4	44	2	59	12	41	0	47
0	17	0	1	8	2	20	17	1	0	17	54	0	0	0	0
9	3	10	0	2	14	61	11	5	0	0	52	9	11	1	38
8	0	1	0	1	0	71	0	3	71	0	71	0	117	0	66
0	0	1	0	0	0	20	0	0	0	32	39	3	10	33	6
20	0	5	1	0	25	0	0	0	29	4	31	6	1	0	9
0	30	64	0	0	1	10	0	1	7	35	32	1	34	0	1
0	72	3	0	0	1	56	3	0	28	0	8	17	57	0	35
8	29	0	0	0	18	10	1	19	0	19	68	15	1	0	38
9	1	0	0	7	0	31	0	1	0	30	2	0	57	4	0
0	1	34	1	0	0	42	4	1	42	5	3	0	59	0	3
0	70	25	0	0	0	0	4	1	0	0	6	4	95	76	1
13	2	0	2	1	0	16	0	22	33	0	64	0	21	0	0
1	0	1	0	0	1	19	23	0	4	0	42	0	18	0	1
0	0	0	0	0	0	0	0	0	25	0	20	1	79	1	0
7	51	0	0	0	4	0	0	0	18	15	0	2	9	0	0
14	59	5	0	6	0	25	0	1	0	0	33	0	0	0	14
3	43	14	0	3	2	0	0	22	0	1	0	0	42	0	44
0	77	48	0	0	48	39	5	25	51	1	0	8	95	0	74
5	51	31	0	0	0	20	1	4	59	0	0	0	64	0	0
13	28	1	2	2	16	22	0	11	0	23	0	10	81	10	63
0	39	1	0	24	59	33	6	1	2	8	0	4	38	105	0
6	66	47	0	0	5	0	7	0	1	29	2	2	62	0	19
0	51	27	0	8	68	47	0	6	0	0	0	0	0	0	4
7	0	2	1	14	7	1	22	15	41	0	0	0	12	3	57
0	25	14	0	12	2	0	0	5	0	0	0	13	66	0	57
4	63	50	0	0	19	14	0	12	21	2	0	2	2	0	1
5	0	32	0	5	10	40	0	0	13	0	0	16	1	0	23
1	39	37	0	0	59	0	0	0	18	13	0	0	4	0	1
2	53	3	0	1	0	37	0	11	93	0	0	0	6	0	0
4	0	14	1	0	1	0	4	17	0	23	0	1	22	0	0
4	0	18	0	1	7	1	12	0	0	1	10	8	1	0	32
4	0	1	0	9	17	0	3	0	35	1	15	2	0	9	0
0	53	0	1	8	0	6	0	0	32	0	1	21	0	0	2
1	72	2	0	1	0	1	0	11	0	57	0	0	1	46	64
4	1	18	0	2	0	0	1	2	0	0	0	1	1	0	1
6	77	2	0	1	0	28	0	15	56	2	73	1	0	0	12
2	0	8	0	1	1	23	1	9	2	1	0	3	80	1	1
0	59	3	3	3	0	48	0	1	16	36	0	10	11	0	0
0	0	1	0	0	0	0	5	14	56	52	0	1	15	17	1
0	53	1	0	0	0	0	8	0	0	2	14	0	0	0	0
2	17	6	0	0	18	23	4	0	0	0	19	1	47	0	0
2	34	0	16	0	0	18	4	0	37	69	29	0	105	111	16
0	77	0	0	0	0	14	0	0	41	58	13	2	49	0	27
5	14	30	0	0	0	43	0	2	16	0	32	14	0	0	0
0	10	0	0	0	0	10	0	0	50	75	0	14	65	5	0
2	21	0	2	20	0	0	6	6	81	0	2	0	51	48	0
0	1	0	0	6	1	17	1	6	0	80	25	1	3	26	0
0	30	0	1	0	50	32	1	0	0	26	16	0	0	3	0
0	46	11	0	0	0	9	13	0	1	32	0	0	40	0	0
0	39	0	0	18	54	29	5	1	31	22	13	0	11	49	0
1	62	0	0	1	0	1	13	2	0	30	15	0	1	0	2
0	1	6	0	0	0	16	0	0	3	0	0	0	0	0	2
2	0	2	0	6	33	0	3	0	78	51	1	0	0	0	39
0	43	1	1	1	50	12	0	5	0	22	0	6	0	19	0
2	1	5	0	22	1	1	24	0	0	0	70	1	1	49	1
0	31	0	1	2	1	23	0	0	54	31	0	0	0	11	0
0	0	0	15	2	25	38	0	16	0	16	1	0	1	21	17
3	0	0	0	1	1	0	0	0	0	0	14	0	1	97	1
0	19	6	0	0	0	0	13	1	1	0	14	3	0	32	15
0	0	2	0	0	1	2	0	0	0	60	4	0	9	3	0
0	0	1	0	0	52	1	13	0	58	9	25	20	1	36	0
0	31	0	12	10	0	1	2	1	0	8	6	0	17	58	26
0	0	0	11	0	1	0	1	0	2	0	8	2	1	27	2
0	4	15	0	9	1	37	0	1	0	15	0	10	8	0	3
0	0	48	0	0	36	32	2	0	0	0	30	0	61	3	0
0	17	0	0	5	34	6	0	0	0	0	76	0	22	49	0
1	61	0	0	0	66	20	0	0	5	56	0	0	0	0	0
0	15	3	1	10	0	46	51	2	66	8	3	17	0	22	18
0	41	18	0	5	24	7	0	0	0	0	50	3	39	41	81
0	7	25	2	5	47	22	14	0	1	2	36	0	0	32	0
0	7	0	0	1	0	9	0	0	0	49	0	4	98	49	61
0	24	0	26	0	0	23	16	0	0	5	1	20	0	0	0
13	36	1	0	2	58	0	0	0	0	0	44	13	19	0	0
1	14	8	0	15	50	4	0	0	0	1	2	0	0	10	0
16	19	2	0	3	28	2	0	0	61	0	43	5	0	41	0
1	32	0	0	16	19	0	5	0	7	20	15	15	0	1	0
0	20	1	0	2	62	25	15	8	55	0	6	0	0	0	1
15	0	8	0	1	16	5	51	0	0	0	0	0	100	33	0
9	45	6	0	0	15	0	10	0	68	0	0	0	1	0	0
3	0	1	1	0	8	0	19	4	57	0	58	1	0	0	57
24	0	0	0	0	0	0	0	0	1	0	0	0	33	0	11
0	25	5	1	1	47	0	0	0	53	10	0	0	1	0	0
0	0	1	0	0	40	14	16	0	0	0	2	0	4	0	0
0	27	1	0	11	1	6	0	1	20	0	0	0	0	139	14
11	0	6	0	4	23	2	0	0	1	32	23	16	79	59	86
0	59	2	1	1	0	0	0	0	72	45	0	0	55	0	0
0	0	0	0	0	1	0	16	0	0	0	1	0	4	39	28
21	0	26	1	1	52	0	7	0	0	1	1	0	0	0	0
0	1	0	6	5	7	4	2	1	1	47	72	1	45	1	0
15	17	0	2	0	8	0	2	23	56	0	2	1	89	24	0
1	9	3	0	1	35	30	0	3	53	36	0	0	1	2	30
0	46	0	0	9	0	17	0	9	8	0	35	0	0	0	56
0	0	1	2	0	0	30	9	8	0	13	0	2	46	2	0
0	18	0	0	11	47	15	4	1	0	39	61	0	0	109	1
19	44	47	0	1	41	25	12	4	40	15	19	0	27	43	0
18	2	7	0	1	0	22	0	17	70	1	0	0	0	15	1
1	0	9	0	1	0	0	2	1	24	0	0	0	0	0	3
0	18	10	0	4	4	0	4	1	1	0	1	0	108	44	0
16	16	12	0	1	64	0	22	3	0	0	1	0	1	62	27
0	11	0	0	5	105	0	0	4	1	47	0	5	30	52	1
3	0	1	1	1	1	69	49	0	0	34	9	0	30	71	0
0	0	1	3	1	82	35	3	16	0	35	1	0	3	71	41
0	72	10	0	11	0	30	1	4	0	41	0	0	35	39	38
0	0	2	1	17	0	0	1	0	5	0	0	14	2	27	33
0	0	0	2	0	5	0	0	0	0	2	0	0	11	1	0
17	0	0	12	1	0	0	0	0	0	12	0	0	0	69	0
0	13	6	33	9	10	19	0	3	10	0	11	17	0	19	28
5	10	0	0	0	29	0	1	1	43	29	0	18	0	1	37
0	0	1	0	0	35	1	5	2	11	1	0	5	0	0	1
0	3	0	2	1	48	0	1	0	12	1	0	0	81	37	26
1	0	13	1	1	0	2	2	0	1	0	1	0	112	25	39
0	9	38	0	0	11	27	1	3	110	0	7	3	108	0	13
26	5	46	0	5	0	2	0	0	1	32	0	10	22	46	16
15	12	24	4	0	0	6	8	0	0	1	0	9	0	0	3
4	8	55	0	1	0	23	18	0	7	0	0	24	0	1	0
0	3	0	0	0	0	39	10	0	14	0	1	16	20	1	44
20	25	0	0	0	3	32	0	0	42	2	0	13	36	0	37
0	0	13	0	0	29	32	4	12	0	20	0	0	25	34	30
0	19	0	0	0	0	18	39	0	42	9	0	0	1	29	0
0	7	6	0	0	0	18	2	0	0	70	49	0	59	16	0
0	8	14	0	0	17	0	13	1	39	12	0	0	0	0	31
2	0	3	0	0	0	10	0	0	15	27	0	1	86	1	2
0	9	60	0	0	4	34	1	0	33	31	0	13	6	50	3
10	5	49	0	2	26	28	10	0	0	29	0	4	57	0	39
24	39	0	1	3	2	13	0	2	0	12	0	1	107	29	26
13	6	25	0	1	0	0	0	0	57	90	0	0	0	24	17
1	0	1	1	0	0	30	76	2	27	0	0	0	64	0	40
10	5	24	0	0	30	24	2	5	96	0	21	2	88	34	1
1	0	4	0	0	0	28	0	1	33	0	50	0	99	20	0
5	18	0	0	3	0	51	0	0	19	0	23	0	44	4	31
4	0	0	0	1	31	55	11	2	26	52	1	1	0	0	46
7	0	8	0	0	12	4	11	5	3	0	0	0	61	0	0
0	6	1	0	3	9	33	0	0	0	0	0	24	0	29	30
5	1	1	0	0	21	46	1	0	38	48	56	1	18	0	31
0	0	33	0	0	1	15	11	0	2	0	0	0	124	29	13
9	0	0	1	0	0	0	0	0	2	16	24	0	27	11	0
0	5	6	0	0	20	0	0	0	57	2	0	0	1	0	0
0	1	27	0	1	0	21	0	0	1	1	0	1	34	1	1
14	3	0	0	0	3	29	0	0	30	2	49	0	0	15	77
6	0	8	0	2	21	0	0	5	0	0	1	0	62	0	2
0	0	0	0	3	0	31	4	0	0	11	0	0	58	9	0
0	3	0	0	0	33	15	0	0	27	45	23	0	171	48	18
0	0	2	0	7	2	0	32	1	42	25	38	0	62	0	1
6	8	0	0	1	0	2	0	0	1	31	60	11	20	1	57
12	10	21	0	0	0	0	0	12	0	1	3	1	110	0	7
0	0	2	1	10	2	62	12	15	2	102	1	0	43	69	3
3	1	11	0	0	20	0	16	1	53	3	8	0	1	2	50
7	5	1	0	0	14	4	42	1	0	25	58	0	105	0	25
0	0	23	0	5	60	0	3	0	41	36	1	1	0	21	50
0	0	7	0	0	2	48	0	2	2	53	0	1	62	0	3
0	0	13	0	3	9	12	1	10	0	1	1	0	102	1	0
1	7	39	0	0	3	0	0	0	0	2	0	1	0	0	0
0	2	1	0	0	16	0	1	0	11	2	1	1	1	1	0
3	0	29	0	1	1	10	1	0	14	40	0	0	23	0	0
3	0	0	0	1	3	23	0	0	0	78	0	1	1	0	1
4	0	0	0	1	0	32	4	0	97	0	0	0	0	15	0
0	69	16	0	0	26	24	2	3	0	15	16	0	34	1	2
0	45	0	0	1	17	6	3	0	0	37	67	0	1	59	0
0	3	0	0	0	8	22	7	0	63	64	18	16	0	23	0
1	56	0	0	0	0	0	3	1	0	7	0	0	0	2	1
1	1	33	0	1	1	31	4	5	0	11	10	0	11	0	0
4	63	10	0	6	8	0	17	23	0	59	1	12	28	3	0
5	0	0	0	0	0	13	1	1	0	0	3	0	62	26	0
0	0	6	0	3	27	48	14	0	6	1	42	0	46	0	0
0	45	5	1	3	32	0	0	0	1	3	50	3	0	0	0
0	28	0	0	0	10	4	0	0	0	91	0	0	0	44	0
0	57	17	2	0	11	38	0	0	0	0	0	1	0	54	76
0	5	16	0	0	17	0	11	0	81	57	0	0	0	0	0
0	60	0	0	0	10	42	27	2	0	11	0	5	1	28	0
2	54	35	0	1	60	1	2	0	0	4	2	10	0	0	1
0	3	29	0	4	32	16	1	1	0	0	0	0	3	0	0
0	26	21	0	0	13	40	34	1	0	29	0	0	1	0	0
1	24	11	0	0	0	14	0	6	41	28	69	6	0	2	0
2	14	10	0	2	56	34	3	1	45	0	0	5	0	0	53
0	14	1	0	11	0	13	0	1	43	0	0	0	0	21	21
0	0	3	0	2	0	21	0	0	49	39	77	1	21	0	28
0	79	11	0	0	11	0	4	0	1	66	18	0	0	14	39
1	0	0	0	0	0	34	0	0	1	102	1	0	38	53	72
1	23	2	0	5	0	1	1	4	0	1	17	8	18	103	12
0	13	23	0	0	14	0	3	4	0	2	13	0	50	0	1
0	28	8	0	0	2	34	4	0	18	27	0	0	92	0	13
0	1	1	0	3	39	31	7	0	0	2	0	0	0	0	24
0	68	7	1	8	0	0	1	0	0	27	2	0	19	0	21
0	25	0	0	0	28	35	1	0	7	0	3	0	0	73	0
0	0	26	0	13	2	45	0	1	31	0	28	0	0	44	0
3	45	10	0	0	0	0	26	0	5	0	37	0	46	0	17
0	0	52	0	10	31	0	0	0	0	4	1	0	30	3	7
0	12	0	0	0	60	13	1	0	26	0	0	0	0	105	0
4	0	11	3	16	0	0	0	0	0	32	1	1	79	12	0
0	0	48	0	5	0	27	1	0	0	0	25	0	0	0	1
0	0	25	0	0	2	39	0	0	0	34	1	1	0	0	14
0	20	1	0	21	0	46	0	0	0	14	20	0	3	68	1
7	0	2	1	0	3	17	0	1	65	31	0	0	41	0	32
0	22	45	0	4	52	19	0	0	0	0	1	0	0	32	0
2	1	4	0	0	0	1	0	7	0	0	0	0	0	49	0
19	0	1	1	16	11	0	13	0	0	0	1	13	0	78	7
0	0	11	0	0	28	1	0	0	0	0	0	0	2	39	5
2	17	4	2	0	0	0	19	12	4	2	14	32	5	34	2
0	15	14	1	9	3	0	0	0	0	0	4	7	0	67	9
17	0	2	5	1	53	17	7	0	0	0	86	0	0	57	29
0	39	0	5	26	0	0	0	7	58	0	28	13	42	0	0
0	38	18	0	23	1	0	0	13	0	0	64	0	0	20	7
8	42	0	0	16	1	0	0	0	68	0	71	0	0	38	16
0	0	0	0	6	0	28	0	9	0	36	56	1	52	0	8
9	26	5	0	16	0	0	0	8	0	0	42	10	36	66	42
11	39	0	13	0	24	30	0	14	6	12	0	0	0	0	66
0	76	4	0	0	1	0	0	2	0	41	0	8	0	0	49
0	38	2	0	0	0	8	2	0	0	25	43	0	48	18	61
11	76	0	0	6	0	11	2	2	0	21	1	5	0	45	1
0	17	0	0	8	0	23	0	3	20	0	22	6	26	66	0
0	29	15	0	0	0	0	0	0	0	1	0	0	90	1	0
9	0	0	18	3	31	20	5	0	0	55	2	0	1	7	48
0	22	13	1	18	0	32	0	3	17	20	0	21	1	12	2
1	0	0	0	1	1	0	5	0	5	0	50	0	48	0	2
0	36	0	0	0	45	19	0	2	2	36	0	19	30	0	7
2	28	0	0	0	53	0	0	0	0	0	2	6	8	64	1
0	1	0	6	11	0	0	8	0	0	8	0	0	1	26	10
0	47	6	0	5	2	11	2	0	5	0	28	0	0	1	16
15	0	1	0	8	0	1	0	0	1	12	55	0	56	4	51
17	44	12	2	0	0	17	0	3	17	2	0	0	101	25	1
0	44	0	0	1	7	0	1	1	0	2	0	1	37	22	22
13	0	0	0	0	0	22	8	0	1	39	0	1	14	1	0
1	26	5	0	0	0	0	0	23	1	22	87	5	12	78	42
5	0	20	0	10	1	24	0	2	55	0	63	0	0	0	0
2	32	0	0	13	3	27	0	1	1	0	9	0	0	28	109
0	0	0	0	8	2	0	0	1	77	0	48	0	86	54	18
4	1	0	3	7	0	0	4	0	2	0	59	1	0	0	78
0	34	29	0	0	69	0	0	1	1	0	1	0	0	0	0
11	8	10	0	0	1	0	0	21	48	0	4	2	72	38	11
1	37	1	0	2	24	12	0	1	2	0	2	12	0	0	77
11	26	0	2	15	52	9	0	0	35	64	4	0	2	0	0
3	10	1	0	0	20	0	1	0	0	17	23	7	91	0	2
10	1	0	46	0	0	0	0	0	0	31	41	1	0	0	2
0	0	3	0	15	1	0	0	17	0	40	31	0	0	0	3
0	1	0	5	1	95	0	0	0	1	38	87	3	1	10	0
0	0	24	1	0	0	12	4	8	59	55	1	0	1	0	1
0	2	0	16	0	56	11	0	25	37	12	0	22	41	0	0
18	15	0	0	5	0	20	0	16	29	28	2	0	27	0	5
10	1	0	0	20	1	4	0	2	3	45	1	13	95	0	40
2	4	0	9	1	47	2	1	7	0	0	1	2	81	0	0
0	2	0	0	6	9	0	2	13	10	8	0	13	2	1	0
9	0	0	0	0	23	0	0	25	0	0	0	0	95	0	0
8	0	1	0	10	25	0	0	0	2	2	41	9	83	28	0
0	0	0	21	0	25	0	20	2	34	0	0	4	11	1	0
2	8	2	0	1	2	62	27	0	35	0	0	0	42	0	0
22	0	0	0	0	52	0	1	18	7	16	1	13	7	10	51
3	14	0	1	0	42	0	19	1	81	6	0	1	107	6	15
2	19	14	0	12	16	49	0	0	0	12	20	3	10	29	0
16	35	0	0	18	34	0	13	11	25	0	14	1	4	20	2
0	0	6	0	0	25	3	0	0	0	83	19	4	0	0	0
0	1	0	0	0	37	2	0	0	0	0	0	4	54	0	9
0	46	0	0	17	5	13	0	0	54	1	0	0	0	0	0
0	9	47	0	9	23	9	0	0	0	71	1	0	52	31	0
6	0	0	0	0	0	1	5	19	0	32	2	0	60	63	34
19	12	9	0	2	3	0	21	4	0	79	0	0	0	1	0
11	0	1	0	9	1	0	2	1	43	0	34	1	114	11	45
0	0	0	0	31	0	2	1	9	0	28	0	0	4	0	0
5	17	1	0	8	36	33	0	0	0	0	0	0	86	45	0
10	17	2	0	0	58	1	0	0	0	1	0	12	70	3	0
2	6	10	7	2	0	17	35	0	15	0	31	14	1	88	1
0	9	30	6	1	23	17	4	0	82	1	1	0	9	15	1
9	0	0	0	0	0	55	0	14	0	0	1	7	47	5	0
1	4	24	0	1	8	19	1	6	0	43	29	1	8	18	0
0	2	26	6	6	0	0	0	2	13	0	18	0	10	40	0
0	0	11	0	10	32	25	4	0	53	91	0	29	1	57	0
0	0	0	1	0	10	11	1	0	71	0	1	6	0	12	1
0	31	1	0	2	1	8	33	1	0	52	5	1	14	0	12
11	4	0	1	1	0	38	2	1	0	0	25	0	1	14	0
0	0	15	1	0	0	46	1	0	0	2	88	1	43	28	0
0	4	18	0	2	0	13	1	0	4	16	0	4	9	0	0
0	0	1	0	1	0	38	0	0	4	0	31	0	68	2	25
5	4	4	0	0	16	0	6	11	3	0	0	0	0	0	13
0	0	0	0	0	26	0	54	0	0	25	0	9	65	0	1
0	0	1	1	0	25	13	4	0	1	0	0	0	24	5	22
0	0	0	0	0	32	0	3	0	1	0	33	0	25	24	34
2	0	34	0	1	6	1	0	0	0	6	0	0	7	58	1
1	17	22	0	0	0	40	0	1	0	0	85	17	0	0	14
3	0	5	0	0	0	1	0	0	35	7	28	0	20	35	33
0	0	0	0	4	0	36	45	0	0	0	18	4	1	2	8
0	4	10	0	3	0	28	0	0	72	0	0	0	32	84	35
5	1	1	0	1	1	55	0	1	52	0	0	0	0	0	23
6	0	28	0	0	0	1	41	2	36	5	27	2	14	74	0
1	0	1	1	2	0	28	1	0	13	0	44	13	1	0	2
0	1	0	0	0	23	16	0	1	0	0	33	1	1	59	0
0	0	24	0	0	0	29	6	0	38	0	56	25	66	3	4
0	0	0	1	0	0	23	6	2	0	0	10	0	0	0	0
4	0	17	0	0	0	42	13	1	2	1	24	0	0	82	23
0	0	50	0	0	0	23	8	0	0	0	42	0	0	23	26
0	0	0	0	0	3	19	38	0	0	1	15	32	0	1	0
0	10	0	0	0	0	20	25	7	11	0	33	10	50	30	0
0	0	0	0	0	0	62	4	1	4	0	1	1	0	7	1
0	0	23	3	0	49	26	2	5	8	3	10	0	0	1	36
0	0	0	0	0	0	7	0	0	8	0	69	0	0	47	0
1	36	0	0	2	0	12	65	0	22	59	35	1	0	0	9
0	41	24	0	0	0	0	5	7	0	0	39	0	2	11	45
0	105	21	0	5	27	48	1	1	46	0	0	1	1	93	0
3	44	0	0	5	5	23	1	1	0	0	18	0	0	0	16
1	0	1	0	0	0	30	0	1	1	38	0	0	61	0	0
0	40	26	0	1	1	16	18	0	1	0	4	0	91	4	4
0	28	16	0	0	0	67	0	1	34	58	0	0	63	65	35
0	1	0	6	0	48	0	0	1	0	6	3	0	0	0	0
1	0	11	0	3	0	0	0	5	41	66	31	12	0	16	54
1	0	0	0	6	0	0	0	1	0	22	1	1	2	15	1
0	0	0	0	0	42	0	1	0	64	0	27	0	16	69	97
0	12	0	0	8	9	40	44	0	0	0	1	0	1	0	23
0	36	0	0	0	0	30	45	7	55	1	0	0	54	0	0
0	43	31	0	3	0	0	6	11	34	0	1	1	0	0	0
1	33	34	0	0	14	0	0	20	9	31	55	0	0	0	0
0	0	5	0	7	3	40	40	1	0	88	2	0	0	50	0
0	0	25	0	1	2	0	0	1	19	75	1	0	0	0	38
0	40	6	0	1	14	0	0	20	0	41	1	0	0	18	30
0	6	2	0	1	84	0	6	9	46	0	25	1	0	1	12
0	55	0	0	0	56	0	0	6	0	71	19	0	0	2	0
0	41	7	0	0	0	27	13	11	3	5	20	12	39	27	58
2	94	26	0	0	2	42	0	0	3	82	0	0	98	0	0
3	0	4	0	4	13	39	6	0	0	60	0	11	176	0	11
5	0	2	0	0	34	1	34	15	4	25	0	2	0	0	0
1	9	18	0	0	0	16	7	3	0	0	6	3	0	20	0
0	1	23	0	0	58	0	4	0	0	17	0	0	0	29	6
0	0	0	0	1	14	0	0	0	0	74	11	0	1	0	0
0	50	0	1	0	9	19	17	10	35	0	31	0	13	1	37
0	68	6	0	0	0	0	12	0	0	0	58	0	32	1	0
0	58	3	0	0	67	0	0	11	19	28	1	0	57	24	17
0	26	31	0	2	0	32	0	9	30	0	8	1	47	0	10
1	0	0	0	0	1	0	0	3	78	0	0	0	37	36	8
1	9	31	0	10	5	22	0	12	0	0	0	20	57	1	0
9	64	0	0	0	0	38	15	9	1	41	0	0	41	9	139
14	6	29	0	1	48	9	25	0	16	0	19	2	0	44	0
1	0	7	0	1	6	0	1	2	19	0	3	0	0	4	33
11	0	1	0	0	0	11	0	1	15	2	0	3	88	0	5
12	15	0	1	0	33	29	56	1	5	0	45	20	94	0	79
5	12	8	0	0	0	17	0	0	74	0	1	1	43	0	0
7	49	0	0	0	45	20	25	25	68	0	0	3	5	138	0
15	0	14	4	0	31	16	1	0	29	51	0	0	7	1	2
0	19	0	0	0	2	0	12	14	78	1	12	10	1	65	11
0	2	14	0	14	0	0	20	1	15	27	26	3	136	72	5
0	0	2	0	0	5	3	0	17	0	29	0	0	1	4	5
0	1	23	0	15	16	52	1	0	39	0	10	0	23	1	0
15	0	0	0	13	49	20	1	8	0	0	0	9	0	0	13
0	0	3	1	0	0	0	22	0	0	87	2	18	0	74	3
17	0	63	0	7	1	0	27	15	15	15	18	28	2	0	0
0	75	11	0	0	0	21	1	0	0	39	14	22	57	41	0
24	0	11	1	18	2	11	11	7	7	25	0	0	67	2	84
0	0	0	0	27	8	0	0	0	4	57	4	1	0	0	2
11	0	6	0	0	17	14	6	19	49	43	0	1	0	0	0
5	42	6	0	2	0	33	3	2	1	36	2	0	70	0	1
0	1	14	0	4	0	0	11	2	0	49	0	0	58	0	0
0	13	4	1	0	42	0	3	26	0	0	0	1	1	0	0
14	0	2	0	6	19	0	0	0	13	0	0	0	43	9	39
0	39	7	3	7	72	27	0	0	43	1	0	2	23	0	1
18	0	14	0	6	1	22	1	1	53	16	0	0	11	1	3
24	61	0	0	0	0	0	0	0	22	0	1	10	92	0	6
0	0	0	1	0	0	38	3	0	40	59	0	0	1	0	27
0	0	7	0	1	0	36	9	0	6	71	0	0	41	0	0
4	0	5	3	4	0	0	1	0	26	7	0	0	115	0	0
0	0	4	0	0	0	18	0	6	36	86	0	49	0	49	13
0	1	35	0	0	12	0	1	0	71	0	0	1	18	0	4
0	2	13	0	1	56	44	0	0	0	15	0	19	66	18	4
2	0	5	1	7	0	0	0	0	51	48	37	0	11	0	12
29	90	20	1	2	0	0	11	11	67	52	14	0	8	44	0
1	2	1	0	1	25	40	9	0	1	91	0	27	102	31	25
1	11	1	0	1	0	26	4	0	9	55	0	0	13	0	0
19	0	0	15	16	110	13	5	0	2	1	31	0	0	0	2
0	0	2	0	1	45	6	7	0	1	0	0	0	2	60	0
0	0	0	1	3	0	12	0	6	24	0	0	24	17	70	0
0	0	6	0	5	0	0	4	0	0	0	0	6	3	18	38
0	0	5	0	0	40	13	0	10	31	14	1	0	5	13	0
0	0	7	0	0	0	24	5	15	13	3	0	0	125	25	0
0	3	13	3	0	0	22	2	0	40	0	0	0	1	34	54
0	6	0	0	11	87	17	7	0	51	0	0	4	10	1	38
6	40	0	0	0	56	0	2	0	0	62	17	5	3	57	0
6	7	0	0	0	0	17	1	0	26	11	18	0	69	33	46
6	0	1	23	6	52	0	17	6	42	6	2	0	0	24	0
3	12	0	1	0	0	11	0	0	27	0	0	17	87	7	63
7	3	24	1	19	7	5	0	0	0	65	0	0	0	9	1
0	4	2	0	0	13	8	0	0	49	17	44	0	0	91	27
1	34	2	0	5	39	4	2	0	0	0	0	1	50	15	0
1	9	1	0	0	44	0	1	0	0	0	0	1	2	3	58
0	7	0	0	0	69	28	28	0	1	65	1	0	0	0	61
0	1	0	0	10	0	0	0	0	66	12	0	0	6	13	0
1	0	2	0	4	51	0	0	0	26	59	0	0	1	9	46
0	16	0	0	8	54	13	0	0	0	0	0	23	0	0	5
32	3	12	0	10	0	14	14	0	9	1	0	0	14	56	1
1	8	13	0	1	3	4	2	10	1	1	2	0	71	68	33
0	7	13	0	0	53	5	4	0	0	0	70	1	2	13	41
13	30	2	8	17	41	0	5	14	1	1	0	0	1	1	0
0	14	0	14	0	34	0	0	7	0	41	12	9	3	0	39
2	0	16	0	6	56	0	3	19	12	38	20	1	0	1	0
0	3	1	5	0	28	33	4	0	4	0	9	3	0	43	56
36	2	0	35	0	37	0	0	2	1	1	15	1	1	27	25
3	3	27	0	15	1	19	35	0	52	71	37	0	35	29	0
0	0	19	0	0	19	0	15	1	66	1	7	0	77	0	49
1	1	33	1	6	56	4	4	5	0	26	0	6	52	70	24
0	2	2	1	17	0	0	10	0	0	0	42	1	50	36	61
3	13	16	0	1	1	19	5	0	6	0	1	0	20	0	0
0	1	4	1	13	0	27	9	0	1	0	0	0	0	0	40
9	0	1	1	21	44	0	3	14	72	1	18	42	1	89	0
7	3	14	0	21	40	8	1	0	0	23	58	0	104	0	10
16	1	4	11	4	48	40	0	10	0	0	1	1	0	0	52
0	0	6	0	0	34	0	0	0	0	61	77	0	59	26	0
3	0	28	1	21	0	0	1	18	0	0	1	0	40	3	0
6	0	11	0	16	62	0	3	15	74	0	0	0	3	101	3
7	0	46	1	0	0	1	21	0	63	11	0	0	24	1	29
1	0	14	3	3	29	0	0	3	1	21	0	1	68	7	67
6	0	1	0	9	45	0	5	0	0	0	23	8	0	80	59
0	1	24	1	0	41	8	0	0	0	0	0	9	40	16	15
1	3	13	2	0	0	0	0	0	27	41	0	0	52	37	0
1	1	23	0	2	15	35	0	8	0	9	0	0	78	0	30
0	0	11	0	0	65	0	22	0	2	35	54	0	0	81	1
0	0	9	1	6	16	0	1	29	0	86	0	27	131	42	1
0	0	29	0	0	14	0	0	0	0	1	11	1	36	0	24
2	2	25	0	8	41	12	0	2	1	0	99	1	0	9	1
0	0	0	0	6	0	20	10	0	0	20	25	0	0	37	0
0	0	0	1	15	0	24	2	3	8	2	7	0	57	0	0
0	0	14	0	1	0	37	23	2	68	0	58	0	0	0	41
0	0	0	0	4	18	0	0	8	40	1	13	8	105	9	0
0	2	15	20	0	52	0	0	0	16	14	0	0	0	93	1
0	13	3	0	0	11	12	0	2	0	1	58	0	47	0	88
4	0	0	1	4	29	0	0	9	0	0	44	7	30	6	0
0	0	29	0	1	35	37	0	15	0	9	27	0	60	3	0
0	0	0	0	5	2	33	11	0	0	0	0	0	117	0	44
0	0	20	1	1	0	32	2	0	0	0	0	1	58	41	3
1	0	15	0	0	12	19	25	1	0	57	1	1	6	0	39
0	1	1	0	0	21	23	0	1	1	11	51	0	77	0	0
0	0	1	0	0	2	13	63	0	78	22	1	0	27	0	1
0	0	1	0	5	5	50	1	0	0	0	6	10	3	16	24
1	0	17	0	0	0	5	0	0	0	2	0	0	38	7	0
0	4	0	0	0	23	11	0	16	0	51	38	1	58	0	0
0	1	1	22	0	5	32	7	2	14	45	0	17	0	1	0
0	0	0	10	2	1	26	26	7	1	0	0	0	30	9	25
3	0	0	0	7	57	0	10	0	40	11	66	0	53	0	87
0	0	0	1	0	10	0	0	0	0	3	0	0	0	60	1
0	1	49	1	0	32	28	8	0	90	0	1	0	0	33	0
1	0	0	0	0	48	0	4	0	1	71	0	4	0	28	28
1	0	33	0	1	0	0	0	0	1	74	2	0	0	0	1
0	0	18	15	0	0	54	25	0	0	57	0	0	1	0	0
0	0	0	0	4	0	31	35	0	1	56	1	0	0	9	21
0	0	6	13	0	15	34	34	0	0	10	72	21	38	0	0
1	0	0	0	2	18	16	0	0	0	0	1	1	52	124	0
0	0	9	7	0	0	55	1	0	24	0	19	0	0	21	0
0	0	15	1	0	0	35	19	1	0	6	1	0	0	0	55
0	0	1	0	0	7	0	1	0	1	48	69	1	2	2	53
0	24	12	0	0	0	1	4	5	12	2	0	13	0	0	1
8	32	0	0	1	0	0	0	9	0	4	0	7	1	71	19
6	51	0	0	0	18	1	34	9	3	0	0	0	109	10	42
0	22	0	0	1	41	0	0	8	0	0	0	0	0	0	0
7	47	9	0	0	6	49	6	1	0	22	0	0	26	43	2
0	0	4	0	0	0	17	0	12	29	0	0	8	39	0	3
12	29	19	7	2	18	0	24	5	2	18	0	0	19	0	55
0	2	8	0	0	0	1	53	4	0	71	0	0	16	61	6
0	0	14	11	0	1	0	11	0	52	0	0	0	6	8	27
0	0	25	0	0	0	0	5	1	0	0	16	3	55	13	0
5	0	0	0	1	24	3	42	0	57	3	2	12	0	0	0
7	38	12	0	7	22	64	7	0	84	2	1	0	87	1	0
0	0	0	0	1	0	7	39	0	4	23	59	0	0	51	22
0	30	2	0	0	14	19	4	18	0	30	27	0	95	0	0
0	5	21	0	0	0	47	5	0	0	7	3	6	0	0	2
18	14	2	0	0	5	32	11	2	0	68	0	13	8	0	0
1	27	0	0	0	0	0	1	0	0	1	1	0	0	0	0
0	36	0	2	0	45	0	27	13	64	0	17	2	45	0	40
0	32	18	0	0	30	29	0	5	29	8	2	0	79	0	21
0	1	1	0	0	0	20	0	5	79	0	2	0	0	0	12
0	0	3	0	0	2	0	12	0	21	0	9	0	0	17	3
0	33	29	0	7	13	0	27	2	20	0	53	1	35	15	2
1	2	17	3	0	0	31	13	0	0	0	15	0	105	33	24
0	0	1	0	1	2	26	6	1	79	0	38	0	0	52	24
0	0	29	1	1	0	1	5	8	1	0	8	2	0	0	0
0	0	8	0	7	0	0	46	0	0	0	0	6	2	0	1
1	17	0	2	17	11	0	0	13	53	37	0	16	6	0	0
4	3	6	0	3	0	0	12	15	58	0	0	13	73	44	1
0	13	0	0	0	0	26	0	1	1	0	0	0	0	85	30
0	68	35	0	0	0	48	16	9	21	0	40	0	66	10	1
9	53	0	0	0	42	31	27	0	0	0	0	0	0	0	0
0	21	21	0	0	2	1	14	6	0	39	69	2	0	0	31
15	10	0	0	1	0	16	0	0	0	0	0	0	35	1	0
7	6	5	0	12	10	0	8	0	0	18	0	6	0	0	0
1	41	11	0	7	28	0	21	9	47	0	52	0	0	58	3
15	4	29	0	0	40	0	17	0	0	10	20	0	10	0	1
1	40	4	0	3	60	26	1	24	48	54	0	0	86	0	0
17	0	19	0	10	85	60	34	4	0	0	0	3	0	17	0
11	37	5	0	0	16	2	46	3	30	16	0	1	0	4	55
8	63	10	0	2	38	52	1	1	73	56	24	0	0	0	24
0	0	94	0	10	0	15	4	0	57	35	0	0	2	8	6
0	21	0	9	14	19	33	0	11	96	0	41	0	84	85	59
0	6	0	0	0	0	1	0	14	0	45	22	22	0	1	10
0	54	1	0	2	70	39	0	0	3	37	11	9	0	1	1
0	1	0	1	29	88	0	0	0	93	11	0	0	69	98	24
16	0	18	1	18	58	27	0	0	19	53	32	0	1	0	40
0	0	2	2	7	42	0	2	11	4	0	15	33	0	0	25
13	20	1	0	6	9	1	5	1	0	0	0	0	0	49	82
0	0	15	0	0	4	32	0	1	36	0	0	22	14	29	2
9	32	0	0	7	44	23	0	0	0	54	0	1	0	11	8
0	20	1	0	0	0	0	7	7	42	0	0	0	73	2	19
6	41	1	0	0	28	11	0	3	1	13	1	0	0	50	59
0	19	0	0	0	1	24	26	1	16	0	0	10	0	17	25
14	25	0	0	0	41	0	6	4	0	0	0	32	2	1	45
0	13	0	0	0	5	0	0	0	0	55	0	0	77	96	2
6	1	0	2	0	0	0	6	12	46	44	0	0	82	0	0
3	25	22	0	1	0	0	0	0	0	0	11	15	1	35	16
0	7	8	0	2	0	0	2	2	34	0	0	10	0	72	1
3	28	85	0	0	56	0	5	25	5	18	0	0	0	84	22
0	25	0	0	0	1	49	6	2	4	0	22	21	0	0	0
0	0	0	1	1	0	17	0	0	0	6	0	0	43	44	0
9	45	7	0	8	0	0	0	5	1	0	0	0	98	103	0
0	0	0	0	1	76	0	0	0	0	34	28	9	23	19	25
1	17	0	0	6	7	0	0	0	0	50	25	0	0	80	45
0	1	0	2	0	14	9	8	0	0	1	37	1	36	99	0
0	37	5	0	0	61	0	0	0	0	0	30	20	0	0	43
2	0	0	0	12	17	15	0	1	1	5	31	0	5	0	1
2	1	8	0	14	51	0	8	0	0	5	2	0	0	0	9
1	0	0	0	1	0	13	0	3	0	46	41	0	2	7	50
0	34	0	0	18	0	42	0	0	19	0	9	20	37	4	2
15	20	0	0	0	87	11	0	0	0	70	6	0	0	67	4
0	0	0	0	6	66	40	0	2	1	82	0	0	0	123	0
0	0	0	1	5	0	1	0	1	43	35	0	0	1	1	0
9	0	0	0	17	2	0	0	13	1	37	0	9	0	0	36
1	39	3	0	0	36	3	3	0	41	42	7	0	0	1	39
3	0	0	4	0	10	5	0	2	0	49	70	28	0	27	0
1	17	6	1	9	1	0	0	4	0	33	2	10	0	0	3
11	2	0	0	0	0	0	1	0	0	30	0	0	25	17	41
0	0	0	1	0	9	0	0	0	34	0	62	31	0	0	1
5	9	2	0	0	58	9	13	0	1	1	15	6	86	55	0
1	0	11	3	2	0	11	3	1	0	0	61	18	0	86	2
18	0	0	5	1	0	16	2	0	1	60	0	0	47	11	0
0	0	3	0	9	0	11	1	10	1	17	0	0	42	81	12
0	8	0	0	0	51	0	0	0	0	83	0	22	0	44	1
3	6	12	1	5	36	1	9	0	0	17	0	6	17	71	0
0	4	0	0	16	0	26	2	0	1	50	1	0	28	38	0
0	0	18	2	0	46	0	0	0	1	30	0	0	78	45	1
3	28	0	0	0	60	0	0	0	0	44	8	5	66	28	0
0	0	0	0	0	0	20	0	0	22	0	0	0	0	0	0
2	14	0	1	0	0	0	1	9	0	0	0	1	0	1	35
4	2	0	2	22	38	5	0	9	0	0	32	3	1	0	0
1	5	4	0	0	7	27	2	0	1	1	0	22	41	0	0
0	4	8	0	0	1	0	0	1	0	0	6	1	36	56	0
0	0	0	5	0	0	0	0	0	0	0	0	2	31	0	43
0	1	0	0	2	53	0	0	18	45	1	0	19	89	84	0
7	0	0	0	0	1	1	22	0	0	1	37	0	34	33	0
0	0	21	0	0	0	20	3	0	0	22	26	0	57	12	0
0	0	2	0	8	1	7	0	1	26	95	71	7	81	0	0
0	6	0	0	0	0	0	0	0	20	1	39	0	111	20	9
0	2	0	0	1	32	22	22	3	4	30	2	0	0	0	37
0	2	1	0	0	1	11	0	0	11	39	1	22	2	0	0
0	0	11	2	2	2	35	26	1	37	0	10	0	54	0	0
0	2	10	0	0	48	16	12	12	1	2	0	2	37	0	33
2	0	3	1	6	2	0	0	0	0	9	0	10	22	0	8
0	0	0	0	10	0	0	0	0	49	1	1	0	0	37	0
4	0	12	2	10	0	27	2	1	0	1	84	0	35	1	1
0	0	11	0	6	1	15	0	0	1	27	0	20	113	0	14
1	0	1	1	0	0	36	0	0	0	52	47	0	0	10	0
0	13	0	0	1	0	0	0	0	3	0	38	1	99	0	0
3	0	0	0	3	30	18	1	0	0	3	1	21	1	0	0
0	0	4	0	1	0	4	0	1	57	0	1	9	1	0	0
1	1	0	1	0	6	16	0	0	8	0	0	0	1	0	14
0	1	10	0	1	57	1	0	0	0	0	0	3	1	88	13
1	1	16	0	0	0	7	2	0	3	0	0	0	68	0	0
0	0	21	0	0	0	0	1	3	22	6	1	15	0	0	61
0	0	8	0	7	0	0	2	0	1	46	0	5	0	25	17
0	0	8	0	4	0	3	1	5	61	1	1	0	37	1	66
0	0	21	0	3	2	15	0	5	111	18	0	0	2	0	6
0	0	47	0	7	74	21	0	0	0	0	0	0	1	0	1
0	0	2	0	1	30	0	0	0	0	7	2	17	118	32	0
3	0	1	16	0	78	25	1	1	17	17	10	0	61	1	1
0	0	0	0	0	0	19	0	1	50	0	0	8	25	0	1
0	0	0	0	8	1	13	0	0	27	35	0	6	1	0	11
0	0	0	0	1	3	13	1	0	21	18	66	0	20	74	3
0	0	4	0	0	0	10	14	0	2	38	6	0	1	0	1
0	0	0	1	4	1	0	4	0	17	0	0	0	73	0	38
0	0	18	0	0	0	0	4	4	0	2	15	14	18	0	60
0	0	14	5	1	68	18	1	0	157	61	0	0	35	0	0
0	14	0	1	10	9	22	0	0	2	0	31	0	75	0	16
0	0	2	0	0	0	13	19	0	55	0	122	0	0	0	26
0	9	0	0	0	2	32	0	2	0	0	0	8	23	28	13
0	0	6	4	0	25	0	0	1	0	0	0	3	16	75	19
0	0	0	2	0	0	2	0	13	1	3	8	4	72	41	30
1	0	1	2	0	1	9	3	5	1	0	1	0	37	53	43
0	0	20	1	0	0	1	0	0	0	0	0	0	0	15	1
0	0	1	0	1	0	0	2	3	0	0	10	0	2	1	27
0	2	23	0	1	62	27	6	1	21	43	3	12	31	7	3
0	0	8	0	0	0	15	18	12	40	6	0	10	0	7	55
11	1	0	0	0	0	0	2	10	0	71	0	0	18	0	122
0	0	32	9	0	43	16	2	11	7	0	2	0	2	0	6
0	3	22	0	0	51	68	4	0	52	45	42	10	1	3	0
0	0	1	0	0	0	0	21	0	0	4	12	16	24	48	26
0	16	1	0	0	0	9	0	5	27	43	0	4	0	0	0
0	15	6	3	0	0	0	0	1	84	0	1	4	27	5	34
9	0	30	0	1	0	13	2	2	64	39	24	1	8	0	0
0	26	11	0	4	0	29	14	6	0	0	1	0	45	23	0
1	18	19	0	5	27	0	0	8	44	2	0	0	0	0	26
0	37	0	0	0	10	0	0	5	0	47	57	11	7	4	25
0	14	9	0	5	0	0	0	10	3	1	0	1	1	1	1
0	52	81	0	0	2	27	2	1	0	5	0	24	0	9	0
0	49	0	0	0	0	35	7	2	0	12	0	0	24	13	50
2	0	14	28	0	22	2	5	4	0	6	1	3	0	54	0
0	0	9	2	0	0	10	0	0	0	0	2	16	0	0	24
13	0	13	0	2	0	0	14	3	29	42	0	6	0	43	15
0	8	0	0	1	1	1	0	1	0	39	4	2	3	22	19
0	13	6	0	0	0	56	0	1	0	0	24	0	74	0	1
0	2	1	0	0	0	49	1	0	16	0	0	24	0	0	10
14	1	21	0	0	13	0	2	4	0	0	34	21	12	0	58
0	21	13	3	7	0	0	17	0	0	37	63	0	67	2	0
0	0	0	1	3	0	38	0	0	36	0	28	1	83	44	23
0	22	9	0	6	26	0	16	0	2	0	32	7	22	59	8
0	7	18	1	0	25	0	0	0	0	20	0	1	2	0	39
2	53	16	0	1	0	0	0	0	0	27	67	0	52	49	15
0	79	1	1	0	0	45	0	0	5	91	32	0	0	30	19
1	0	0	0	25	0	0	2	2	0	6	60	7	1	0	0
0	43	22	0	0	15	56	0	0	1	32	1	1	65	0	85
5	71	0	0	0	0	0	17	14	0	0	0	0	63	61	16
0	0	0	1	1	0	19	2	0	0	63	51	0	86	2	1
0	7	0	3	2	12	57	6	20	1	1	0	0	30	42	3
1	36	24	10	1	4	1	1	13	1	0	80	8	0	99	1
1	9	18	0	1	0	14	4	2	0	39	0	0	90	8	0
0	0	18	1	1	4	23	0	0	0	36	21	33	31	76	2
11	70	0	0	0	3	13	0	0	47	0	61	1	0	0	1
1	0	10	5	0	8	25	0	0	0	1	45	0	0	0	0
1	0	0	0	0	0	41	8	4	0	51	13	18	0	0	9
0	0	19	0	0	0	14	0	0	12	38	51	0	0	0	1
0	4	27	8	0	0	29	42	1	0	10	1	19	39	0	1
4	6	34	0	0	11	0	14	1	0	29	0	18	0	0	1
2	0	0	0	2	6	0	6	0	1	31	2	13	79	3	17
1	0	15	0	1	0	13	23	0	0	29	52	1	38	2	0
0	34	4	0	0	0	11	1	0	0	22	72	16	0	42	0
0	22	27	0	0	0	18	0	0	0	67	2	1	10	30	33
0	28	7	0	1	0	0	16	0	0	0	101	0	0	3	3
4	8	0	0	8	0	39	0	9	48	58	2	13	0	1	0
1	35	33	0	0	0	1	13	0	0	64	0	1	0	0	64
4	14	7	0	0	5	20	0	0	0	1	37	0	3	40	1
0	30	7	2	6	0	48	1	0	28	0	2	14	1	0	1
1	15	3	0	18	0	0	13	0	56	0	1	0	8	0	0
0	22	14	1	0	0	20	2	5	13	23	4	10	11	16	0
5	1	0	0	14	7	0	0	0	1	0	22	0	2	1	1
2	20	9	0	5	0	0	19	0	0	0	11	6	0	40	0
9	42	2	0	21	0	0	0	1	0	0	0	29	98	17	0
7	38	1	0	0	0	20	20	3	0	0	30	24	14	0	0
4	0	4	0	0	10	0	2	15	0	2	0	0	12	0	0
4	1	8	0	7	11	15	11	0	93	0	2	0	53	2	18
4	12	0	0	2	7	15	62	0	8	1	0	2	3	0	28
8	7	1	0	0	21	12	1	0	68	65	22	1	0	47	7
0	31	0	0	0	0	28	15	0	16	1	19	0	13	1	6
0	40	16	0	9	0	16	8	1	0	33	0	0	8	9	0
8	20	0	0	2	0	11	0	0	76	0	0	11	63	1	6
7	0	39	0	15	23	0	0	0	0	0	26	2	2	0	64
0	2	10	0	0	0	24	1	0	0	51	2	21	0	0	59
2	1	0	0	2	65	8	1	3	0	0	20	0	0	25	0
0	1	18	1	0	18	30	0	0	0	0	66	22	0	1	11
0	25	0	0	0	74	12	0	3	4	1	0	0	2	0	12
3	0	1	0	0	63	20	14	11	0	0	62	0	0	0	0
0	18	0	0	12	11	13	0	0	0	18	0	0	0	0	25
7	38	23	0	0	11	0	7	0	66	76	0	2	0	0	0
1	31	6	8	4	1	0	0	8	2	36	44	0	63	1	18
0	2	24	0	1	0	0	7	0	3	0	0	0	0	3	0
0	21	7	0	0	81	11	2	0	2	0	0	2	1	0	0
0	0	9	0	0	0	34	2	0	0	0	1	0	0	0	0
1	18	0	5	0	0	24	6	1	1	31	16	0	105	0	24
0	20	1	0	0	4	10	0	19	0	40	55	24	4	77	5
2	0	25	0	1	47	0	4	0	0	0	0	1	75	0	7
2	0	0	0	15	0	0	7	18	0	43	0	0	0	0	10
5	38	0	0	0	6	1	0	0	3	0	27	0	29	1	1
1	5	17	0	1	26	12	7	2	0	31	0	6	73	3	0
0	1	0	0	10	80	8	5	13	1	8	65	1	13	0	27
0	0	39	2	13	0	0	0	2	18	0	32	1	30	0	1
3	3	13	0	7	14	5	0	0	0	18	1	1	21	86	0
1	13	0	0	2	77	16	10	1	0	4	1	1	53	0	0
5	53	3	0	0	0	0	0	0	0	30	0	0	0	0	0
0	0	10	0	1	14	0	2	0	28	0	5	0	0	0	20
0	14	0	0	20	27	0	1	0	0	0	0	0	0	0	22
0	10	0	0	2	21	18	0	0	1	29	33	0	10	0	0
0	0	0	2	0	24	43	5	0	1	0	66	0	0	0	0
0	0	0	0	0	43	0	12	1	0	0	0	0	1	0	74
2	6	0	4	20	0	9	0	0	1	10	5	1	10	0	24
0	48	10	0	0	31	10	0	2	0	0	0	0	0	0	0
0	2	1	0	0	0	0	4	0	0	1	0	0	0	7	0
1	0	0	0	15	71	16	1	0	0	1	0	0	1	2	1
2	23	0	2	3	63	12	11	3	1	42	20	0	0	1	46
0	57	31	0	11	7	0	0	0	1	2	9	0	94	20	1
0	0	3	0	16	60	13	0	2	0	0	0	0	0	70	30
1	21	0	1	12	10	0	0	0	129	1	0	0	0	8	82
0	3	0	0	1	7	14	0	1	0	2	0	4	0	100	50
1	0	0	28	0	46	4	2	0	0	0	0	0	2	0	28
0	18	1	0	0	0	0	0	0	89	0	6	0	36	54	74
0	10	1	0	15	0	3	1	12	1	0	1	0	3	6	0
1	3	1	0	7	8	2	1	0	18	10	13	0	2	23	0
0	0	1	0	1	15	0	0	0	91	14	2	0	1	4	0
0	0	5	5	6	0	0	0	0	0	2	0	2	1	58	0
0	32	16	0	9	13	20	1	0	10	0	0	3	0	53	36
0	22	32	0	0	10	0	4	0	0	53	0	0	0	29	0
0	29	1	0	1	58	25	4	1	14	14	7	1	46	1	2
0	13	2	2	2	7	37	1	0	0	0	26	0	0	46	0
3	0	0	0	1	0	0	13	26	53	1	5	1	1	2	25
0	0	0	0	0	9	0	0	2	0	0	0	8	20	4	34
0	0	0	1	8	17	0	3	16	0	54	4	0	0	1	52
1	0	16	0	7	0	14	0	19	0	0	2	2	37	9	0
2	0	0	0	6	0	7	0	1	1	44	0	17	8	56	22
0	0	2	0	0	1	28	11	9	0	52	0	0	39	43	32
3	5	0	0	0	71	28	16	0	0	61	0	29	1	102	8
0	0	0	1	0	86	20	34	0	57	43	25	5	0	2	3
17	0	18	0	6	0	23	0	0	98	0	68	7	0	1	0
0	29	1	0	0	0	0	0	0	11	71	50	0	10	54	0
0	1	1	0	0	2	1	0	1	8	63	73	1	1	13	9
0	0	1	0	7	0	14	0	5	0	5	4	2	7	1	9
0	20	0	0	0	1	0	0	1	0	63	53	1	19	15	0
0	0	0	0	0	22	1	2	0	0	0	28	0	1	0	4
17	15	4	1	8	44	0	0	0	0	6	67	1	10	0	71
0	21	0	0	2	0	0	0	5	0	1	35	0	47	47	1
0	0	0	0	3	9	26	0	1	0	1	30	0	1	0	19
0	5	2	4	0	36	32	0	2	0	48	17	1	0	32	0
0	5	5	0	0	40	13	0	0	0	39	55	0	0	0	33
0	2	1	0	0	71	27	1	11	25	0	31	0	39	2	0
0	11	6	0	5	52	22	0	0	17	0	0	3	5	1	0
2	1	0	0	1	0	9	0	0	0	29	2	0	1	32	21
0	0	1	0	1	0	30	0	7	0	0	26	24	5	47	6
0	0	22	0	0	0	0	0	1	0	9	0	0	1	62	7
0	0	9	0	0	27	21	0	0	4	51	38	1	7	59	62
4	15	4	0	1	1	20	0	1	37	0	3	1	0	56	1
0	4	0	0	0	0	0	0	0	4	8	1	0	4	65	0
3	0	0	0	1	64	0	0	0	40	7	1	1	4	1	4
2	1	4	0	1	13	0	0	0	0	1	5	11	1	0	1
1	2	1	0	4	43	0	16	0	0	44	1	0	0	56	0
0	1	0	1	11	49	0	1	1	0	1	86	5	0	41	49
0	9	1	0	1	51	0	1	5	0	1	0	0	2	0	0
4	8	24	0	1	58	30	2	1	6	1	75	1	2	73	37
1	0	0	1	7	0	0	1	0	4	8	4	0	0	78	0
0	17	15	0	0	0	43	0	0	0	7	3	0	0	24	11
0	0	1	2	0	14	26	0	24	1	32	7	11	30	7	24
3	0	20	2	0	1	14	1	0	0	1	0	3	2	4	0
0	2	0	0	0	9	38	0	0	31	35	2	13	63	1	0
1	3	19	1	0	74	0	51	0	0	71	0	1	2	32	1
6	0	1	2	5	1	30	0	4	0	0	55	14	0	48	40
0	2	0	11	0	0	11	0	2	0	22	0	0	0	37	31
19	0	1	2	1	0	1	0	1	5	4	0	15	30	0	19
0	3	5	1	4	0	0	3	0	42	0	0	0	47	0	19
0	0	19	1	0	22	1	0	0	0	11	31	13	76	45	4
4	6	0	0	1	53	21	8	9	74	40	1	0	1	9	26
10	5	2	1	1	0	42	6	0	0	0	14	0	24	0	0
0	0	4	0	0	0	9	68	14	1	0	20	25	86	61	0
17	3	0	0	6	17	0	6	1	0	0	2	0	0	1	34
0	0	16	0	0	50	9	23	12	22	0	0	16	76	6	12
2	0	1	5	1	0	21	5	0	73	0	15	0	19	63	0
11	0	41	0	0	4	21	0	0	1	63	0	0	1	17	0
0	2	0	0	0	57	0	14	4	0	0	1	1	1	5	0
0	0	0	16	2	55	32	0	1	16	1	6	13	1	0	22
0	4	0	0	4	0	2	4	2	1	29	0	0	0	83	0
0	6	12	0	0	41	37	6	8	32	74	26	1	49	1	0
18	2	26	12	0	65	21	0	0	1	2	0	2	15	0	0
19	0	2	2	1	52	28	0	2	14	0	1	0	60	1	0
2	0	7	0	0	13	21	0	9	52	1	2	0	29	18	0
6	0	1	0	1	34	24	0	0	60	1	0	1	1	16	25
0	0	3	1	1	0	1	0	1	22	0	0	0	34	34	11
0	2	24	0	0	0	32	6	0	39	32	0	27	0	55	40
4	1	1	0	0	0	0	0	4	31	0	128	0	1	25	54
9	0	28	1	0	48	65	19	0	1	0	0	11	79	5	2
2	0	0	0	0	15	17	60	1	1	72	0	0	0	59	9
0	0	1	0	0	47	49	7	0	0	39	1	0	22	3	48
23	5	21	4	1	24	20	0	0	0	17	0	0	1	3	7
0	0	33	0	0	26	1	7	1	1	8	1	26	31	80	1
9	1	1	0	0	5	12	1	1	17	0	0	0	0	0	23
0	0	19	6	0	46	2	0	14	0	36	29	9	69	77	39
15	2	9	0	8	23	42	0	1	60	0	0	17	102	19	37
16	3	8	10	0	29	33	33	0	0	68	11	19	0	1	0
1	0	0	0	0	57	0	21	0	58	0	1	0	32	21	0
0	0	8	0	0	8	17	12	0	0	0	0	1	45	34	30
1	0	0	0	0	42	0	15	0	50	0	0	24	42	0	5
5	1	0	1	0	0	0	1	0	0	0	1	1	0	0	45
0	2	11	0	0	0	8	1	0	0	0	0	0	0	35	13
0	0	15	29	1	0	0	0	0	41	55	23	3	51	0	0
14	0	20	0	0	0	17	0	0	1	66	0	0	10	41	58
0	0	3	7	0	0	12	2	0	65	0	0	1	27	43	13
0	2	10	1	5	0	0	1	0	0	77	5	0	114	0	1
0	0	1	1	0	0	16	0	0	2	25	0	0	1	22	29
0	0	0	0	0	63	13	3	0	43	1	0	1	50	0	0
9	0	1	0	10	0	20	8	0	0	60	2	1	37	0	0
0	0	3	0	0	8	0	0	0	0	32	1	0	18	40	41
23	5	0	0	0	0	8	9	0	0	50	0	0	6	1	43
0	0	1	0	0	48	15	3	5	58	38	0	24	23	0	49
2	2	4	0	2	17	22	3	7	7	11	17	7	38	48	63
0	0	2	0	14	0	0	0	0	0	0	3	12	1	52	60
0	0	0	0	2	42	13	1	0	12	0	0	1	0	34	15
0	0	0	0	2	0	0	4	0	1	20	17	0	0	14	97
0	19	1	0	0	0	5	0	0	18	0	0	0	0	0	57
0	26	4	1	1	3	11	25	0	24	0	36	2	63	2	58
0	22	1	0	10	36	0	1	0	0	45	0	0	48	25	1
0	10	0	0	0	0	51	1	0	42	0	25	0	130	5	74
9	13	7	1	1	9	1	4	0	7	0	41	5	24	1	0
11	8	0	0	14	36	0	1	0	52	1	0	9	78	65	25
0	0	0	0	12	1	5	3	0	0	28	6	0	3	78	25
0	62	4	0	0	41	1	25	1	0	66	67	0	1	43	26
0	0	5	0	0	50	13	0	6	0	35	17	0	53	0	1
5	11	22	0	3	20	0	7	11	0	24	34	0	0	0	0
0	23	0	0	1	32	0	8	0	1	7	13	9	1	0	0
0	0	41	0	14	0	0	12	0	89	0	0	1	0	0	50
0	45	11	0	0	2	31	0	2	0	0	0	0	0	2	0
0	1	18	0	8	58	9	2	0	0	38	31	0	1	8	31
0	0	0	2	1	0	7	0	0	0	18	78	0	0	32	61
0	12	7	0	2	0	1	1	0	2	28	2	0	67	22	42
4	0	15	0	0	0	16	0	3	40	0	39	1	13	44	0
0	10	0	0	0	41	0	9	0	8	19	17	13	0	38	55
0	19	0	1	13	39	26	1	0	1	15	24	0	64	82	19
6	3	0	0	9	25	0	7	4	0	1	33	0	0	70	6
0	0	1	0	1	0	0	0	17	3	13	18	0	81	0	2
0	113	8	0	2	0	0	1	0	0	37	2	0	91	64	0
0	25	2	1	16	1	7	0	9	0	2	1	0	3	0	0
0	0	1	1	11	22	0	4	5	29	19	0	0	0	93	0
0	37	5	0	5	6	12	23	1	0	1	0	0	2	41	0
3	0	45	1	14	27	0	0	21	1	0	30	0	0	117	0
2	0	1	0	36	0	0	2	0	1	1	0	21	47	0	37
0	0	15	1	15	10	0	0	22	50	62	39	1	74	42	31
1	36	7	1	0	71	30	0	21	81	0	0	3	11	25	3
0	26	0	0	2	0	15	1	12	30	16	5	3	79	9	5
0	23	0	0	1	1	0	0	1	15	1	0	19	67	0	0
0	1	17	0	0	5	2	1	9	2	20	1	0	61	40	36
0	0	0	0	1	0	0	22	2	0	1	9	0	45	0	0
1	73	20	0	2	1	2	0	0	40	0	0	3	4	84	3
1	1	14	0	0	0	19	0	0	0	0	0	20	2	27	0
1	0	2	0	5	0	0	0	0	48	1	0	1	13	1	0
0	35	0	0	0	0	21	0	0	0	6	1	0	10	21	5
0	30	6	0	0	0	0	0	1	2	63	41	1	6	84	0
0	0	27	0	0	0	0	0	0	0	0	1	0	53	14	33
0	47	0	0	1	0	0	0	1	0	0	0	24	54	0	0
0	0	0	0	1	32	0	0	1	51	14	1	0	0	61	0
0	56	0	0	13	2	0	1	0	99	34	43	3	2	0	0
1	0	0	0	4	0	23	0	14	0	1	49	0	0	11	0
2	63	0	6	0	0	0	0	0	18	60	27	4	0	0	0
2	31	0	0	17	0	13	3	10	52	27	1	1	0	64	0
0	2	0	1	41	2	1	2	18	65	0	60	0	2	0	55
0	10	6	0	9	13	17	7	0	95	0	0	2	7	53	0
0	0	0	0	0	0	11	0	0	0	0	0	12	111	2	55
1	0	9	0	1	1	0	0	2	0	0	56	10	0	0	0
3	23	2	0	9	2	0	17	0	85	38	0	1	87	96	49
11	17	0	0	0	13	10	0	23	1	23	0	0	0	8	7
6	0	0	0	11	38	19	0	6	1	17	2	2	3	64	81
0	0	8	2	0	2	0	0	1	0	0	0	7	0	8	26
0	48	0	3	0	0	19	3	18	0	25	0	1	6	52	6
3	0	9	0	1	37	13	6	2	90	57	0	2	3	30	38
0	0	0	0	0	14	8	5	1	99	0	48	0	7	51	54
3	22	18	0	3	2	46	0	13	0	0	17	10	1	2	0
1	0	9	0	16	19	0	0	2	0	55	0	9	0	3	12
2	8	0	0	11	13	0	0	0	67	72	28	0	0	59	48
0	0	0	0	9	12	26	0	5	1	28	0	0	0	63	4
0	23	0	0	5	17	35	1	0	1	55	32	13	0	7	7
0	0	0	0	0	0	15	2	25	0	0	0	11	50	40	35
0	36	0	0	8	10	42	7	26	0	25	7	6	1	43	6
1	2	2	1	10	44	0	2	9	0	13	0	1	0	28	0
0	0	0	1	11	3	0	0	5	2	68	0	1	44	2	27
4	5	0	0	0	3	16	0	9	15	0	28	0	0	51	13
0	26	0	0	0	1	13	0	1	0	18	5	0	0	1	1
0	32	0	30	4	22	0	0	1	5	0	1	3	107	41	41
0	16	2	2	2	1	25	0	29	1	64	63	1	0	2	31
0	11	0	0	5	15	65	1	1	12	0	11	0	0	13	0
11	6	0	2	0	8	25	0	8	0	0	0	0	0	10	22
0	3	1	1	2	3	27	13	11	159	45	1	28	43	36	2
3	19	3	4	1	15	0	10	9	9	58	0	0	0	6	44
0	0	0	28	0	0	13	0	14	0	12	0	1	3	75	0
1	0	0	0	5	0	18	0	0	0	12	0	17	55	16	51
0	0	3	0	1	0	16	0	0	0	15	63	9	2	0	66
0	11	7	0	0	3	27	6	23	0	32	3	18	0	1	33
0	3	1	0	0	0	0	1	0	0	8	0	3	0	33	2
0	26	0	1	0	0	20	5	15	49	6	11	1	0	0	10
0	0	0	0	2	0	0	0	0	66	4	7	0	52	2	43
6	0	0	5	3	57	24	1	0	0	0	0	0	3	29	22
0	6	0	0	3	0	0	0	0	70	3	54	4	0	39	34
0	10	0	1	0	0	23	1	0	0	0	29	0	68	60	2
0	14	1	0	5	0	0	0	28	0	50	4	21	0	22	0
14	27	0	0	0	0	8	0	1	40	0	48	0	31	11	28
3	0	0	0	9	35	1	0	12	0	54	47	1	1	1	80
0	3	0	0	0	0	0	0	13	0	42	0	0	0	19	43
0	3	1	0	5	21	29	3	0	39	1	0	2	0	26	0
9	1	0	1	4	13	25	0	1	0	0	67	0	75	59	1
14	0	0	0	2	2	22	0	0	61	56	36	0	0	1	0
5	0	0	0	0	41	8	0	0	0	2	27	11	83	0	77
0	0	1	0	1	1	0	14	12	96	0	53	29	12	0	24
0	2	0	1	0	61	0	0	2	7	13	0	1	0	0	0
11	6	0	0	3	0	18	0	0	0	0	4	30	0	16	0
0	0	6	0	0	0	0	0	13	0	0	13	0	0	48	0
0	7	0	0	0	16	0	0	33	0	0	0	6	0	2	24
6	9	1	0	2	7	37	0	6	0	0	4	0	1	76	1
0	2	0	18	0	60	0	0	1	0	45	3	0	0	0	0
1	7	0	0	0	7	7	0	22	0	7	28	2	10	53	0
0	0	2	0	7	0	26	0	2	57	16	0	1	1	0	47
0	0	0	0	0	0	30	0	9	0	0	1	34	97	0	4
0	1	0	0	0	0	21	0	0	0	0	0	0	79	22	9
0	0	2	1	3	41	22	0	0	0	36	21	0	2	0	14
1	1	1	0	0	1	20	2	11	0	0	9	1	1	0	0
1	0	1	0	0	0	35	1	1	0	34	0	18	0	61	70
8	0	0	0	4	3	0	0	0	0	0	13	1	0	1	5
10	0	0	0	1	1	2	0	0	1	0	1	11	0	17	1
0	0	3	2	0	44	0	2	0	1	0	38	1	0	3	0
11	1	0	0	1	10	17	0	0	49	88	8	0	20	58	0
0	0	34	0	5	17	18	3	2	26	0	19	1	0	46	0
0	9	0	0	0	67	0	0	0	0	0	0	13	0	0	0
0	0	0	0	1	0	11	0	0	0	2	0	0	43	3	76
8	0	26	0	1	34	39	6	1	0	0	26	0	100	0	0
6	2	0	0	0	16	22	2	5	0	0	0	0	10	0	4
3	0	69	0	1	26	0	0	0	0	0	2	0	0	2	0
0	0	18	3	8	46	55	0	10	0	0	67	16	0	0	0
9	0	0	2	0	21	0	21	1	0	113	0	0	2	41	0
6	0	0	0	1	0	23	3	1	24	19	0	0	0	0	0
0	1	35	0	0	68	16	6	0	0	0	0	0	49	34	1
0	0	3	0	0	40	2	49	10	38	11	4	25	3	2	27
0	1	0	1	0	17	4	3	0	0	2	1	2	0	1	1
0	19	0	0	9	0	0	1	1	0	1	1	2	0	86	18
0	8	0	0	0	3	0	43	0	77	0	9	2	0	70	51
0	37	1	5	0	34	13	61	0	0	0	2	1	96	46	0
9	18	0	1	0	16	0	38	0	1	17	5	0	0	24	0
0	7	0	0	36	14	31	34	0	23	0	1	0	107	3	30
2	24	34	1	0	0	0	2	0	1	36	0	5	44	80	11
4	14	21	0	9	4	24	5	0	0	0	24	0	16	0	12
0	21	8	2	0	0	0	0	5	0	34	2	0	62	65	1
0	11	0	0	0	0	24	1	0	45	0	37	4	56	17	5
3	53	56	0	0	32	5	21	0	4	1	92	7	0	1	0
1	37	2	0	4	19	0	25	0	19	39	1	0	0	56	0
2	64	0	1	5	0	4	1	0	49	0	34	0	0	4	1
1	36	9	0	0	0	13	7	0	59	82	9	0	53	47	1
1	82	0	0	4	0	2	0	0	0	0	33	0	60	0	5
0	37	11	0	0	0	2	72	2	0	0	39	0	1	9	28
1	0	15	4	16	0	1	68	0	0	0	1	10	16	1	14
0	22	24	0	3	0	24	0	0	2	0	0	0	2	0	4
0	14	0	0	10	20	9	20	6	68	0	10	1	87	24	56
0	18	29	1	0	0	8	0	0	10	28	48	0	72	80	0
0	26	0	0	0	9	31	1	0	14	39	0	0	0	15	0
0	0	38	1	0	55	0	0	0	49	0	0	0	7	0	0
0	2	16	0	0	0	0	35	0	95	59	2	1	0	0	26
0	31	0	0	0	0	0	19	0	57	45	0	1	6	76	1
2	5	0	0	0	23	0	1	0	12	36	62	0	52	42	64
1	0	0	0	4	32	1	9	0	7	30	9	1	2	0	16
0	0	3	0	0	47	0	0	0	51	18	1	8	22	0	14
0	18	8	0	0	76	0	4	0	0	24	0	10	1	18	9
0	9	18	4	16	57	0	0	0	53	40	2	0	15	0	12
0	3	43	0	0	1	1	53	0	65	6	14	0	0	0	49
0	2	0	1	2	46	3	5	0	19	0	0	1	45	1	39
0	69	1	0	2	0	6	0	0	6	0	0	0	21	1	0
0	0	14	0	0	50	0	0	0	0	0	0	0	23	0	0
1	20	0	1	1	4	0	1	1	20	53	50	0	36	9	0
0	32	12	0	0	0	0	0	0	1	1	0	0	0	50	19
0	35	16	0	1	15	26	0	0	20	1	27	10	39	0	0
2	24	59	0	0	1	12	0	12	47	1	50	3	0	1	21
0	0	10	0	0	13	9	0	8	62	0	27	0	50	1	0
0	39	1	1	5	0	0	0	0	43	75	0	4	4	80	0
0	33	6	0	2	46	22	5	6	0	20	1	24	8	42	1
0	7	0	0	0	0	0	2	17	105	0	0	0	2	29	0
0	0	16	0	0	49	12	2	0	4	0	28	0	1	0	21
3	1	13	1	8	0	4	29	4	47	0	96	10	0	14	46
4	8	11	0	15	0	4	0	0	53	0	39	1	0	1	42
0	82	0	0	0	0	0	3	0	26	8	0	4	29	1	0
0	1	8	0	0	28	3	16	1	0	2	0	0	0	0	3
0	30	45	0	11	64	4	27	0	1	0	0	4	1	28	53
0	25	24	0	6	30	11	0	14	0	11	28	0	4	0	10
0	58	14	0	6	25	0	12	9	5	0	37	0	60	0	24
0	17	0	0	8	28	34	4	1	0	63	0	0	1	48	0
0	0	2	0	2	0	0	0	1	2	12	0	1	59	36	27
0	61	12	0	1	0	0	0	0	22	3	17	3	2	7	0
0	24	6	0	1	0	0	20	6	0	61	38	3	5	0	0
0	5	21	0	0	33	13	43	0	2	0	0	14	42	1	1
0	11	17	0	0	67	3	18	13	1	62	28	0	12	0	33
2	4	14	0	12	42	15	0	27	0	69	27	2	0	59	44
0	49	1	0	2	21	4	0	1	0	20	60	17	90	24	16
0	39	0	0	2	42	6	9	6	0	11	0	7	1	0	3
0	32	0	11	3	0	7	4	0	40	0	11	14	5	99	34
3	40	23	0	0	0	0	0	0	0	50	1	1	3	0	30
0	16	39	0	1	1	1	39	4	0	5	1	3	31	3	26
13	16	17	0	0	0	0	1	7	2	0	5	3	2	3	38
0	25	14	0	15	0	6	0	0	0	19	42	0	21	39	43
0	0	7	2	9	3	20	7	12	15	2	0	0	0	9	0
0	13	0	0	0	20	1	0	13	1	79	1	6	7	23	30
0	2	32	0	2	10	7	70	2	1	0	2	0	3	10	41
10	7	0	0	0	51	12	15	0	57	0	0	0	0	1	1
0	35	0	0	5	0	26	0	13	18	102	28	18	1	3	0
1	10	0	0	0	25	0	9	0	37	33	19	0	34	1	0
0	58	13	0	0	0	0	0	2	1	5	13	13	0	0	2
1	26	0	0	6	0	16	24	0	1	0	0	4	65	30	1
2	1	9	0	1	31	19	0	18	45	11	2	2	46	2	0
1	1	0	0	0	40	5	83	2	2	11	31	0	4	38	3
0	13	0	0	7	0	0	0	0	23	0	1	0	35	8	0
7	3	18	0	1	47	12	0	0	0	20	26	15	67	0	1
0	0	0	0	0	30	17	0	18	0	0	0	1	0	17	0
4	2	8	0	0	7	6	29	2	40	1	71	1	1	0	0
0	0	0	0	0	0	7	0	15	85	0	51	2	103	0	1
0	0	21	0	0	5	27	2	17	55	44	13	0	90	0	1
0	4	16	0	2	41	5	7	0	15	1	1	0	8	1	0
0	1	9	0	0	42	27	16	1	0	5	56	21	1	0	3
0	4	1	0	1	23	12	17	0	0	9	61	22	0	0	0
0	26	3	0	1	40	47	0	1	0	35	0	1	2	27	34
5	0	12	0	0	0	22	5	1	0	53	24	0	8	0	31
0	3	0	0	0	8	0	1	0	0	0	62	1	0	0	11
0	15	1	0	0	6	3	0	1	0	0	42	1	27	1	33
0	49	0	0	0	45	1	26	5	8	4	0	3	38	0	48
0	0	5	0	0	14	0	19	0	0	4	97	21	36	88	0
0	21	14	1	6	0	11	0	16	0	0	24	0	76	0	0
0	0	3	0	0	26	0	1	12	33	0	1	0	43	76	4
0	2	2	0	0	2	1	3	15	33	0	82	0	10	71	0
0	0	1	1	2	34	3	0	0	15	46	33	28	0	1	34
2	12	0	0	0	47	29	31	0	0	13	0	0	18	0	10
18	3	2	0	1	1	47	18	1	62	3	0	1	0	33	12
0	0	0	0	0	16	14	17	14	23	36	14	13	56	0	7
2	3	11	0	5	0	28	7	8	0	39	8	19	70	0	14
0	0	0	0	0	20	13	0	9	1	0	16	0	0	17	12
0	0	0	0	1	0	25	15	10	31	41	0	0	1	2	2
2	2	36	2	1	0	8	12	0	1	0	0	0	11	0	36
0	0	30	1	0	0	0	10	0	0	0	0	3	0	35	1
2	4	3	0	2	38	33	0	0	1	0	0	0	1	0	0
1	3	0	1	1	0	39	0	0	2	1	12	0	1	35	2
0	30	5	0	0	1	34	0	25	0	12	1	0	1	48	21
16	0	0	26	0	32	13	0	8	0	83	2	0	1	54	13
2	1	1	0	5	0	15	1	1	0	0	0	0	3	50	38
0	0	5	1	0	27	19	3	0	0	0	0	1	0	0	65
0	0	0	2	2	0	1	0	2	0	32	0	0	6	0	57
2	1	0	0	0	3	0	0	0	32	0	0	3	48	95	0
0	0	0	0	0	0	0	0	1	0	0	0	0	0	4	1
0	2	9	0	0	15	10	0	16	1	0	1	2	0	70	0
[truncated: 14,317 more rows]

## Sheet: Figure 1g
5-azadC (µM)	siCtr			siTOPORS#1			siTOPORS #4
0	74	78	67	69	88	89	57	59	70
0.5	42	48	59	34	34	56	16	7	20
1	37	30	28	23	20	17	7	8	9

## Sheet: Figure 1i
CTRL				USP7i
UT	0h	1h	3h	UT	0h	1h	3h
11	60	43	1	11	60	38	26
6	10	61	1	6	10	111	0
1	0	1	2	1	0	69	5
0	23	0	0	0	23	43	3
5	83	53	31	5	83	76	19
1	57	47	0	1	57	54	0
1	0	17	0	1	0	0	38
8	25	65	0	8	25	28	23
2	0	0	2	2	0	117	0
0	5	16	5	0	5	0	8
16	0	14	0	16	0	0	13
0	1	23	2	0	1	43	14
0	7	103	0	0	7	29	16
6	44	0	0	6	44	1	50
0	0	20	12	0	0	0	0
0	0	0	0	0	0	65	0
0	67	79	14	0	67	0	0
0	4	80	3	0	4	1	23
0	11	17	0	0	11	0	15
10	6	4	23	10	6	2	23
0	56	76	1	0	56	2	114
11	63	30	0	11	63	62	27
3	27	74	5	3	27	0	0
2	54	17	0	2	54	24	1
0	53	4	45	0	53	75	38
0	36	16	0	0	36	24	25
1	40	0	0	1	40	0	0
9	48	1	0	9	48	0	0
16	0	0	6	16	0	43	0
17	67	75	0	17	67	0	8
17	34	72	0	17	34	1	31
0	0	82	11	0	0	0	30
6	0	0	0	6	0	0	21
0	0	27	0	0	0	0	38
0	58	1	0	0	58	44	1
0	11	94	9	0	11	0	5
7	88	0	4	7	88	48	29
0	0	35	3	0	0	66	17
1	0	0	9	1	0	0	17
0	63	15	0	0	63	1	12
0	0	1	0	0	0	33	17
0	81	19	0	0	81	0	10
0	0	17	0	0	0	0	63
0	58	0	0	0	58	70	25
14	14	32	5	14	14	0	60
10	0	93	0	10	0	5	100
0	58	41	1	0	58	0	59
2	14	72	16	2	14	0	37
0	48	0	40	0	48	0	0
40	25	27	0	40	25	0	8
0	0	1	0	0	0	2	41
0	114	0	7	0	114	0	0
6	0	40	4	6	0	37	24
27	61	0	0	27	61	6	58
0	0	40	0	0	0	79	0
0	0	96	4	0	0	8	22
31	2	0	0	31	2	58	0
18	121	79	2	18	121	0	36
0	1	0	0	0	1	60	71
27	40	42	4	27	40	1	41
10	3	0	2	10	3	0	0
21	30	0	0	21	30	10	0
5	0	53	0	5	0	93	0
0	14	95	2	0	14	0	0
16	0	24	1	16	0	25	29
0	0	1	1	0	0	0	40
3	0	25	1	3	0	29	0
0	68	0	0	0	68	29	40
0	0	26	20	0	0	0	0
0	0	50	0	0	0	0	46
0	0	0	0	0	0	19	0
0	33	140	1	0	33	0	0
0	0	63	0	0	0	1	46
0	2	32	0	0	2	1	15
0	7	0	1	0	7	52	0
7	18	92	0	7	18	0	68
9	52	88	0	9	52	0	1
15	41	12	3	15	41	75	0
0	0	32	1	0	0	2	52
1	0	112	3	1	0	74	0
0	0	0	0	0	0	89	20
0	109	47	3	0	109	55	0
0	55	64	0	0	55	43	1
0	0	0	0	0	0	18	17
0	0	0	0	0	0	0	75
0	45	0	4	0	45	72	9
13	0	0	0	13	0	62	0
13	34	52	13	13	34	13	30
21	34	47	5	21	34	51	30
0	0	61	25	0	0	88	1
0	24	76	9	0	24	1	19
0	101	59	4	0	101	0	0
0	0	4	4	0	0	39	8
10	104	0	10	10	104	0	41
12	44	0	0	12	44	0	35
0	96	53	0	0	96	2	0
3	48	46	0	3	48	0	0
11	0	74	1	11	0	0	55
1	0	125	0	1	0	0	0
0	14	0	1	0	14	0	0
15	0	58	3	15	0	0	1
0	0	6	0	0	0	0	9
9	60	56	1	9	60	22	64
1	0	0	3	1	0	0	16
10	0	0	0	10	0	0	49
0	1	0	0	0	1	68	36
17	0	75	0	17	0	0	34
7	0	0	0	7	0	66	1
14	0	26	0	14	0	11	22
0	58	38	0	0	58	51	0
4	0	23	0	4	0	78	13
1	90	44	0	1	90	75	0
15	0	0	0	15	0	73	14
0	61	0	1	0	61	0	49
0	0	0	1	0	0	65	24
20	50	81	1	20	50	2	27
0	86	43	3	0	86	45	16
30	26	0	15	30	26	0	57
11	0	0	2	11	0	65	1
0	76	47	7	0	76	49	24
12	0	1	0	12	0	71	47
8	89	0	50	8	89	55	17
1	50	54	0	1	50	8	11
0	0	25	1	0	0	0	50
20	61	8	0	20	61	1	56
0	5	1	1	0	5	1	55
5	26	0	3	5	26	9	10
1	56	90	0	1	56	0	21
2	84	67	0	2	84	0	0
5	0	25	0	5	0	0	45
15	68	63	3	15	68	113	21
15	0	0	0	15	0	7	22
5	23	0	0	5	23	0	5
0	99	0	9	0	99	0	0
5	76	66	1	5	76	26	56
36	64	0	0	36	64	0	0
1	71	59	1	1	71	0	23
1	10	47	4	1	10	33	17
1	46	51	0	1	46	59	0
6	0	72	5	6	0	20	21
12	41	31	0	12	41	28	5
7	46	25	0	7	46	56	6
0	83	0	0	0	83	76	12
1	28	8	0	1	28	39	1
19	43	89	2	19	43	2	23
12	0	14	1	12	0	0	1
16	1	0	1	16	1	0	22
2	14	9	0	2	14	101	0
7	0	0	23	7	0	18	0
20	55	0	0	20	55	48	0
5	0	49	0	5	0	0	38
8	0	45	1	8	0	0	0
0	51	40	17	0	51	6	62
8	37	29	0	8	37	60	0
24	54	0	8	24	54	46	0
1	0	30	10	1	0	48	14
7	70	0	10	7	70	38	28
14	0	20	10	14	0	52	26
0	68	4	1	0	68	0	0
0	74	120	1	0	74	84	0
6	0	81	0	6	0	0	3
0	0	2	60	0	0	36	0
0	35	2	1	0	35	48	44
0	0	21	1	0	0	59	48
0	45	0	0	0	45	0	45
15	0	18	6	15	0	65	0
8	11	48	1	8	11	102	0
5	1	0	17	5	1	42	12
1	0	1	0	1	0	0	0
1	9	47	4	1	9	0	0
0	84	1	0	0	84	0	0
1	79	24	14	1	79	40	61
3	56	0	0	3	56	62	1
9	0	5	0	9	0	57	0
6	94	54	0	6	94	37	1
18	22	61	1	18	22	0	16
0	15	38	0	0	15	65	53
3	0	0	5	3	0	51	48
1	0	29	0	1	0	0	8
11	33	2	10	11	33	68	82
3	41	52	0	3	41	27	31
5	0	12	0	5	0	51	1
6	5	0	1	6	5	68	0
1	0	34	18	1	0	46	4
5	0	58	0	5	0	3	33
0	0	0	0	0	0	35	33
12	80	1	0	12	80	1	59
9	62	21	0	9	62	52	22
0	81	86	0	0	81	59	3
0	0	36	23	0	0	30	5
0	0	0	2	0	0	22	0
0	78	49	2	0	78	21	8
0	10	8	3	0	10	80	22
0	11	69	0	0	11	17	0
12	0	0	2	12	0	4	67
6	0	55	5	6	0	20	0
0	75	26	0	0	75	30	67
7	0	44	2	7	0	23	67
0	53	64	2	0	53	25	1
10	1	0	1	10	1	0	21
15	86	15	0	15	86	68	33
8	15	16	0	8	15	1	8
0	71	31	0	0	71	10	0
0	0	23	13	0	0	26	3
0	61	0	0	0	61	41	0
1	100	0	53	1	100	65	24
7	3	0	5	7	3	0	0
0	1	46	0	0	1	0	31
7	0	43	2	7	0	59	0
0	44	0	0	0	44	46	0
2	0	86	0	2	0	18	0
4	87	42	1	4	87	28	33
0	40	0	0	0	40	0	14
0	0	30	1	0	0	76	0
8	0	65	0	8	0	0	0
4	0	0	4	4	0	55	0
0	0	18	1	0	0	36	24
0	67	0	1	0	67	79	0
14	0	2	0	14	0	102	0
12	34	0	20	12	34	7	70
0	9	6	0	0	9	0	8
0	48	65	0	0	48	72	18
9	46	80	1	9	46	0	41
11	0	0	0	11	0	0	10
10	40	0	2	10	40	0	0
8	24	0	11	8	24	0	9
4	54	26	1	4	54	0	8
0	54	0	1	0	54	0	0
12	0	0	0	12	0	0	25
13	0	44	1	13	0	62	45
10	113	72	0	10	113	63	27
3	60	0	0	3	60	0	15
9	21	109	1	9	21	53	8
0	47	36	1	0	47	5	0
0	0	83	3	0	0	13	10
1	6	0	2	1	6	70	21
14	0	0	0	14	0	44	47
13	57	0	0	13	57	73	0
0	0	0	23	0	0	65	6
1	33	1	0	1	33	1	0
8	0	9	4	8	0	34	0
10	42	40	36	10	42	3	30
4	115	0	0	4	115	35	68
5	6	53	0	5	6	31	27
10	22	0	0	10	22	27	26
0	56	38	0	0	56	61	21
0	141	56	0	0	141	65	28
0	0	0	0	0	0	24	0
9	0	55	3	9	0	139	1
0	4	51	61	0	4	1	0
0	36	45	1	0	36	56	6
15	59	0	1	15	59	40	21
0	50	50	0	0	50	19	0
4	0	51	0	4	0	0	18
0	0	38	4	0	0	44	0
7	52	5	9	7	52	1	54
3	33	0	0	3	33	61	0
0	0	75	6	0	0	0	69
1	34	45	2	1	34	66	1
0	19	49	0	0	19	21	0
0	0	0	9	0	0	0	0
1	0	17	0	1	0	0	25
0	0	50	1	0	0	22	1
8	0	17	0	8	0	61	12
23	0	0	0	23	0	74	0
14	44	4	1	14	44	0	12
5	0	59	4	5	0	0	34
0	1	63	1	0	1	58	0
11	8	0	0	11	8	63	0
11	38	47	5	11	38	0	25
17	46	40	0	17	46	0	0
22	50	0	37	22	50	0	0
0	80	68	0	0	80	29	1
0	0	0	3	0	0	0	1
0	0	60	0	0	0	0	0
0	0	57	3	0	0	8	16
15	0	11	0	15	0	85	43
6	81	23	0	6	81	1	39
0	27	73	3	0	27	0	52
0	0	38	17	0	0	0	4
0	0	6	0	0	0	51	10
6	0	0	0	6	0	49	50
3	44	91	4	3	44	0	20
1	63	1	0	1	63	63	0
0	0	0	1	0	0	52	0
3	35	43	25	3	35	2	18
14	0	1	1	14	0	43	63
37	81	0	18	37	81	0	16
0	38	35	36	0	38	40	0
18	0	57	0	18	0	55	0
0	49	0	21	0	49	27	40
15	117	5	0	15	117	1	36
6	55	3	3	6	55	1	64
0	0	58	0	0	0	1	17
19	66	47	13	19	66	1	0
6	36	3	1	6	36	0	0
0	53	20	2	0	53	18	0
0	1	7	1	0	1	73	16
0	0	23	0	0	0	0	32
16	0	56	4	16	0	3	50
11	36	61	4	11	36	51	0
11	44	0	0	11	44	0	36
0	0	1	0	0	0	17	0
11	0	0	9	11	0	50	3
20	51	55	0	20	51	9	29
3	43	35	0	3	43	0	33
7	0	8	0	7	0	0	31
2	59	1	22	2	59	17	37
21	55	32	8	21	55	0	0
0	63	0	1	0	63	16	2
15	29	0	0	15	29	103	0
19	1	2	0	19	1	1	1
8	0	0	4	8	0	1	55
3	34	34	0	3	34	0	0
5	29	2	3	5	29	19	0
5	27	1	7	5	27	0	0
13	0	30	2	13	0	0	34
0	64	68	13	0	64	55	11
28	1	3	1	28	1	0	36
15	0	99	0	15	0	3	20
1	0	43	6	1	0	0	8
1	59	63	0	1	59	16	0
5	0	45	0	5	0	0	3
0	0	61	15	0	0	1	0
7	37	0	1	7	37	39	0
18	62	7	0	18	62	0	67
2	62	0	4	2	62	12	58
21	47	64	0	21	47	0	36
4	37	0	3	4	37	87	0
17	14	0	1	17	14	16	22
0	54	0	0	0	54	0	3
0	50	0	0	0	50	53	0
16	0	49	8	16	0	0	57
11	42	0	2	11	42	7	3
1	41	0	19	1	41	1	0
5	1	20	1	5	1	0	12
0	62	0	2	0	62	0	0
17	0	0	0	17	0	8	0
11	128	0	0	11	128	49	0
16	56	98	0	16	56	0	1
0	0	0	5	0	0	28	0
0	0	18	0	0	0	16	0
0	4	0	0	0	4	0	56
1	0	0	24	1	0	0	3
0	24	0	3	0	24	0	7
0	102	54	1	0	102	67	0
0	66	1	1	0	66	40	5
0	0	53	0	0	0	0	0
11	53	1	0	11	53	0	32
18	92	0	0	18	92	84	31
0	52	0	0	0	52	28	30
3	2	17	3	3	2	0	0
0	72	12	0	0	72	78	0
1	0	0	0	1	0	46	16
7	104	82	4	7	104	3	0
2	39	34	4	2	39	7	1
4	43	31	2	4	43	0	4
15	46	0	0	15	46	21	91
0	0	87	5	0	0	47	14
0	0	56	0	0	0	7	0
0	60	57	64	0	60	2	0
12	1	0	0	12	1	19	27
1	1	0	0	1	1	0	12
8	36	0	0	8	36	0	0
0	59	0	0	0	59	0	0
0	2	0	0	0	2	0	0
1	45	29	0	1	45	37	0
11	86	41	0	11	86	0	15
0	76	0	0	0	76	105	3
0	0	0	0	0	0	0	39
1	98	32	15	1	98	0	43
10	0	59	0	10	0	0	37
31	0	24	11	31	0	4	0
0	21	67	3	0	21	11	0
7	1	27	4	7	1	59	0
10	59	1	14	10	59	0	23
5	49	27	10	5	49	130	21
7	0	68	12	7	0	0	0
0	0	58	0	0	0	56	47
0	21	0	0	0	21	0	0
0	80	0	0	0	80	49	12
1	0	0	0	1	0	25	1
5	45	68	1	5	45	41	36
0	76	0	2	0	76	0	0
0	0	114	3	0	0	63	60
0	119	27	0	0	119	37	4
0	72	0	0	0	72	81	14
1	22	0	0	1	22	0	0
0	0	0	0	0	0	0	75
0	0	42	0	0	0	0	0
3	96	48	2	3	96	25	0
15	59	0	0	15	59	36	5
0	0	55	2	0	0	0	0
0	0	5	10	0	0	40	16
20	66	49	0	20	66	56	83
0	0	0	0	0	0	39	19
0	0	48	0	0	0	0	1
2	35	0	2	2	35	0	0
6	41	62	0	6	41	0	5
18	15	0	0	18	15	0	27
2	0	0	0	2	0	60	56
13	0	58	0	13	0	7	0
1	46	48	28	1	46	16	35
5	48	0	6	5	48	0	1
0	0	47	5	0	0	0	1
1	44	1	12	1	44	16	6
3	19	41	0	3	19	0	35
1	96	0	1	1	96	0	13
6	63	0	0	6	63	52	32
0	0	36	2	0	0	0	0
4	0	0	0	4	0	0	39
1	1	46	6	1	1	19	35
0	15	5	2	0	15	88	0
10	48	0	19	10	48	0	12
0	66	36	4	0	66	0	28
0	104	45	0	0	104	51	2
1	48	59	1	1	48	11	78
7	0	48	0	7	0	0	37
13	61	8	3	13	61	24	61
2	0	0	0	2	0	14	0
0	19	0	2	0	19	0	0
16	45	1	0	16	45	0	34
3	0	0	1	3	0	3	16
0	48	23	0	0	48	0	0
0	52	30	1	0	52	48	46
9	0	141	3	9	0	41	20
0	59	6	2	0	59	0	30
12	0	0	0	12	0	38	55
5	0	0	0	5	0	60	30
0	14	0	0	0	14	43	1
0	1	1	3	0	1	1	18
13	0	84	0	13	0	10	20
0	0	2	0	0	0	41	0
0	0	14	1	0	0	0	0
0	43	68	0	0	43	24	27
0	81	73	0	0	81	59	0
0	35	0	1	0	35	58	16
4	0	20	0	4	0	1	28
5	83	0	0	5	83	0	0
12	0	34	1	12	0	0	24
1	0	0	0	1	0	66	18
12	61	1	0	12	61	0	41
7	0	58	2	7	0	2	0
0	6	0	0	0	6	1	24
0	0	13	2	0	0	54	0
9	25	0	0	9	25	15	65
0	50	69	2	0	50	24	37
0	62	2	2	0	62	0	3
3	1	0	0	3	1	59	48
13	22	34	1	13	22	0	28
1	0	80	0	1	0	0	11
0	0	27	0	0	0	71	17
25	9	5	0	25	9	0	0
8	34	48	5	8	34	0	0
5	0	29	0	5	0	10	39
7	36	0	0	7	36	9	33
3	1	0	1	3	1	48	20
0	1	6	2	0	1	0	0
0	0	49	12	0	0	13	1
6	0	3	1	6	0	95	28
0	43	27	1	0	43	6	20
12	9	0	2	12	9	0	13
13	38	1	2	13	38	15	0
1	0	39	3	1	0	41	5
6	0	0	28	6	0	102	66
0	20	51	0	0	20	0	0
5	49	27	0	5	49	0	0
0	0	0	0	0	0	48	25
0	0	0	0	0	0	0	42
0	0	8	3	0	0	1	0
9	59	42	0	9	59	0	0
12	64	53	1	12	64	0	47
1	65	56	14	1	65	0	22
4	0	0	3	4	0	43	0
0	0	82	0	0	0	0	7
0	0	0	1	0	0	40	0
8	22	0	1	8	22	0	21
0	0	2	8	0	0	80	46
3	0	0	18	3	0	28	0
13	0	0	1	13	0	0	26
15	32	0	0	15	32	58	25
16	37	0	3	16	37	78	48
15	49	14	0	15	49	54	23
0	53	49	0	0	53	9	30
0	0	0	4	0	0	22	0
2	0	0	0	2	0	11	0
0	38	0	0	0	38	47	11
24	39	0	0	24	39	1	2
0	0	38	0	0	0	92	0
7	0	0	2	7	0	25	0
1	58	62	0	1	58	13	0
11	60	12	4	11	60	52	0
0	0	0	0	0	0	34	0
6	71	37	0	6	71	19	12
16	0	52	6	16	0	0	35
12	0	62	8	12	0	2	0
14	0	100	0	14	0	0	16
0	3	0	2	0	3	43	12
4	0	0	0	4	0	10	54
29	0	2	1	29	0	0	0
15	94	0	0	15	94	0	0
2	32	0	1	2	32	63	8
0	0	0	4	0	0	64	0
10	0	0	3	10	0	2	4
0	0	12	0	0	0	27	9
1	48	31	0	1	48	0	6
0	0	0	0	0	0	4	43
0	0	3	0	0	0	72	29
0	57	48	0	0	57	27	1
0	33	25	3	0	33	11	22
17	31	0	12	17	31	64	15
10	0	86	9	10	0	29	0
9	56	73	0	9	56	86	8
1	0	71	0	1	0	52	1
1	54	0	0	1	54	42	12
9	15	131	21	9	15	33	1
14	59	12	0	14	59	9	23
18	0	5	1	18	0	114	6
0	0	0	0	0	0	0	81
19	96	0	9	19	96	1	3
1	0	72	0	1	0	17	13
6	0	126	1	6	0	14	2
0	67	6	39	0	67	0	51
6	2	49	0	6	2	52	0
0	36	0	6	0	36	1	37
15	106	55	6	15	106	0	33
0	69	0	0	0	69	31	25
4	0	65	37	4	0	63	0
0	62	39	0	0	62	73	50
16	0	40	1	16	0	4	0
2	46	27	0	2	46	83	10
15	0	62	39	15	0	67	16
1	0	0	1	1	0	0	16
8	28	1	6	8	28	0	14
3	66	0	2	3	66	0	0
0	33	0	10	0	33	31	10
26	1	9	13	26	1	26	15
0	105	46	0	0	105	0	19
30	54	40	0	30	54	12	6
6	0	33	0	6	0	0	30
13	64	18	0	13	64	0	18
2	16	0	0	2	16	77	33
17	0	63	0	17	0	45	0
11	97	1	0	11	97	1	25
16	47	16	1	16	47	37	37
1	13	66	0	1	13	0	33
10	69	0	16	10	69	0	0
10	114	27	4	10	114	0	0
19	42	35	1	19	42	1	19
0	35	18	0	0	35	2	30
0	77	59	1	0	77	48	29
24	81	23	0	24	81	33	2
0	76	45	0	0	76	0	1
8	43	33	0	8	43	93	51
1	71	0	31	1	71	0	0
3	70	1	0	3	70	91	18
0	41	32	0	0	41	10	0
2	79	49	2	2	79	10	0
13	67	7	0	13	67	0	1
3	27	49	0	3	27	0	16
18	29	61	0	18	29	64	31
0	33	1	0	0	33	10	0
0	49	2	0	0	49	0	40
0	34	26	0	0	34	13	37
0	1	61	4	0	1	74	26
13	0	22	0	13	0	5	22
0	57	0	1	0	57	0	53
4	43	124	6	4	43	0	39
0	46	0	0	0	46	26	0
0	75	0	0	0	75	1	56
0	22	17	0	0	22	0	3
35	0	0	32	35	0	14	14
0	33	16	0	0	33	74	0
22	0	105	3	22	0	18	19
28	0	7	0	28	0	37	7
26	23	29	5	26	23	13	1
0	63	80	2	0	63	32	53
3	0	0	7	3	0	43	58
0	0	0	0	0	0	0	0
0	29	73	0	0	29	0	0
2	20	32	0	2	20	0	20
9	56	26	0	9	56	5	54
10	70	45	0	10	70	0	1
2	0	42	7	2	0	0	75
0	0	0	0	0	0	51	38
6	0	0	3	6	0	56	25
0	16	1	8	0	16	92	30
17	1	58	28	17	1	0	45
0	0	0	0	0	0	0	39
3	80	0	0	3	80	0	56
18	0	0	0	18	0	16	6
4	80	36	4	4	80	0	41
0	0	73	2	0	0	1	0
0	28	0	1	0	28	16	0
1	92	46	0	1	92	48	0
0	77	0	5	0	77	0	38
5	25	22	0	5	25	0	9
0	0	35	0	0	0	0	34
0	75	16	1	0	75	0	1
12	50	8	1	12	50	58	37
0	0	32	1	0	0	0	48
0	0	35	0	0	0	45	48
1	0	24	1	1	0	55	44
25	80	0	0	25	80	0	27
22	12	0	2	22	12	0	19
12	1	105	11	12	1	55	0
2	0	64	26	2	0	89	0
0	107	45	5	0	107	1	19
1	107	26	6	1	107	11	74
17	27	33	0	17	27	2	47
2	0	0	1	2	0	44	58
0	0	0	1	0	0	1	0
0	79	0	0	0	79	0	0
3	0	52	0	3	0	64	26
1	1	1	0	1	1	48	26
1	81	54	0	1	81	122	34
15	76	25	15	15	76	0	39
1	17	0	0	1	17	0	10
5	0	8	12	5	0	15	9
2	88	30	0	2	88	14	16
4	22	35	1	4	22	48	33
1	85	0	10	1	85	13	52
0	3	0	0	0	3	54	6
0	22	0	5	0	22	23	62
11	0	13	0	11	0	128	29
12	35	35	2	12	35	55	50
2	17	89	1	2	17	82	36
2	0	16	0	2	0	80	37
1	26	0	15	1	26	8	15
1	0	25	9	1	0	0	34
0	0	16	3	0	0	41	15
0	0	1	0	0	0	0	13
0	39	88	6	0	39	0	82
13	0	24	5	13	0	3	40
9	0	23	0	9	0	2	0
3	1	0	1	3	1	108	1
0	35	28	0	0	35	79	0
14	0	0	9	14	0	17	0
15	87	0	10	15	87	42	0
0	62	2	1	0	62	82	71
0	62	0	0	0	62	7	80
5	0	0	0	5	0	0	67
8	56	49	0	8	56	9	29
3	0	0	4	3	0	77	56
0	54	40	0	0	54	77	70
0	0	45	0	0	0	69	26
0	87	29	0	0	87	13	34
9	31	100	20	9	31	30	19
0	0	78	0	0	0	25	13
13	0	30	0	13	0	77	37
20	65	0	0	20	65	2	37
0	0	5	0	0	0	0	17
17	0	0	0	17	0	0	0
0	66	0	8	0	66	60	26
1	76	6	0	1	76	58	16
2	0	74	0	2	0	2	0
9	0	60	1	9	0	90	77
2	84	1	3	2	84	17	75
17	0	0	0	17	0	115	8
15	92	0	3	15	92	10	32
0	61	0	12	0	61	6	78
7	1	0	0	7	1	42	1
6	0	27	5	6	0	121	20
14	56	62	0	14	56	56	34
1	79	49	0	1	79	41	0
25	0	38	3	25	0	2	0
0	34	0	0	0	34	21	0
0	60	31	3	0	60	47	25
3	54	21	3	3	54	40	17
5	57	64	0	5	57	0	37
0	22	0	0	0	22	54	82
17	111	23	0	17	111	32	0
21	0	93	1	21	0	81	0
0	45	5	0	0	45	14	1
0	0	35	0	0	0	20	23
0	63	0	0	0	63	18	15
13	25	54	66	13	25	13	0
8	0	6	3	8	0	0	27
17	58	25	0	17	58	24	36
0	0	58	0	0	0	13	37
1	25	0	1	1	25	0	43
0	35	55	0	0	35	26	35
5	0	28	2	5	0	2	0
4	0	11	15	4	0	19	0
1	23	43	0	1	23	0	0
31	0	0	0	31	0	101	56
0	40	2	0	0	40	1	27
12	53	70	0	12	53	75	0
0	1	18	0	0	1	31	0
0	65	67	0	0	65	11	41
24	0	0	1	24	0	18	16
0	1	5	0	0	1	12	51
3	18	0	1	3	18	0	2
7	41	26	13	7	41	25	12
0	25	0	6	0	25	27	16
0	57	1	0	0	57	0	24
0	0	7	0	0	0	0	5
20	40	35	0	20	40	63	34
9	0	51	0	9	0	17	46
13	0	57	1	13	0	16	0
23	0	50	1	23	0	27	24
0	56	57	9	0	56	57	15
0	0	46	1	0	0	51	0
16	0	0	7	16	0	0	8
3	0	0	0	3	0	59	0
10	0	59	23	10	0	0	0
3	7	0	7	3	7	53	29
0	49	50	0	0	49	0	47
20	4	0	0	20	4	50	30
0	40	39	0	0	40	94	0
2	15	27	3	2	15	6	54
2	0	0	1	2	0	0	0
9	1	92	5	9	1	64	0
18	0	0	0	18	0	0	58
0	53	1	4	0	53	9	58
1	69	7	0	1	69	1	30
13	85	8	10	13	85	7	42
11	0	53	2	11	0	0	31
14	12	0	0	14	12	25	8
0	65	50	0	0	65	22	0
0	0	0	0	0	0	65	4
0	0	46	0	0	0	5	33
9	0	63	0	9	0	71	15
13	18	5	1	13	18	0	15
0	11	56	1	0	11	72	69
2	71	0	1	2	71	27	41
6	0	23	4	6	0	64	41
15	0	59	9	15	0	23	16
11	50	0	26	11	50	0	24
0	0	64	0	0	0	10	1
1	0	50	0	1	0	0	5
0	0	34	0	0	0	46	17
0	63	38	0	0	63	0	55
3	0	19	0	3	0	66	0
16	12	66	1	16	12	114	0
13	2	29	0	13	2	9	30
1	7	74	3	1	7	64	19
1	0	0	1	1	0	28	34
4	87	0	13	4	87	56	30
62	86	2	0	62	86	0	0
16	48	0	5	16	48	8	0
4	0	38	0	4	0	55	0
6	73	5	0	6	73	0	3
24	79	45	0	24	79	54	0
0	109	36	0	0	109	23	42
0	57	15	5	0	57	0	1
14	73	61	0	14	73	43	23
0	36	15	2	0	36	66	0
1	61	84	4	1	61	1	24
17	62	0	0	17	62	0	0
0	23	26	0	0	23	67	28
0	17	72	35	0	17	0	31
8	60	0	4	8	60	51	37
46	35	92	1	46	35	46	44
0	1	35	0	0	1	0	0
0	61	12	2	0	61	73	12
8	50	31	5	8	50	46	46
17	52	54	0	17	52	31	0
0	27	33	3	0	27	2	45
7	0	66	0	7	0	45	0
22	64	0	0	22	64	2	39
4	6	60	0	4	6	0	25
0	91	0	15	0	91	51	52
0	29	40	0	0	29	0	0
15	46	49	0	15	46	34	20
0	63	40	3	0	63	0	0
7	74	0	31	7	74	27	20
2	74	17	1	2	74	16	21
0	80	3	0	0	80	0	57
2	35	88	0	2	35	37	0
26	53	32	0	26	53	47	0
5	85	17	6	5	85	1	62
10	0	11	3	10	0	0	19
1	0	34	0	1	0	0	0
0	0	1	2	0	0	0	33
18	34	1	0	18	34	54	0
0	24	37	2	0	24	0	19
0	73	0	0	0	73	11	0
0	32	37	2	0	32	28	47
28	0	0	0	28	0	0	0
22	0	47	0	22	0	1	9
0	58	0	0	0	58	0	1
0	80	29	0	0	80	57	27
0	80	30	0	0	80	34	36
13	0	32	5	13	0	49	19
1	0	2	0	1	0	3	28
0	3	0	1	0	3	0	32
2	40	31	5	2	40	0	0
13	68	1	0	13	68	26	33
0	0	24	1	0	0	31	0
0	0	0	1	0	0	17	15
1	0	4	0	1	0	0	10
14	12	0	2	14	12	0	22
0	0	0	1	0	0	31	0
0	18	1	1	0	18	0	70
0	45	18	1	0	45	44	0
4	72	26	0	4	72	0	0
12	1	80	23	12	1	0	40
31	110	11	1	31	110	0	0
1	0	83	27	1	0	22	26
2	37	38	52	2	37	9	4
0	62	0	10	0	62	50	12
0	68	42	0	0	68	0	50
3	159	90	0	3	159	34	33
0	9	11	0	0	9	47	24
0	100	106	0	0	100	23	33
5	28	37	0	5	28	3	0
0	0	151	0	0	0	9	21
0	55	0	0	0	55	33	30
0	16	64	0	0	16	15	1
1	1	10	0	1	1	21	4
7	40	31	1	7	40	0	43
0	1	1	4	0	1	1	51
11	44	23	0	11	44	6	63
1	15	21	1	1	15	1	18
1	0	1	0	1	0	0	0
20	62	13	0	20	62	0	46
6	0	22	0	6	0	11	11
19	0	22	0	19	0	0	0
12	0	0	2	12	0	0	0
0	0	0	2	0	0	0	62
10	0	0	1	10	0	0	2
8	0	58	0	8	0	98	50
0	45	12	4	0	45	0	0
9	81	28	3	9	81	0	0
3	20	0	0	3	20	56	0
0	53	53	1	0	53	43	13
1	7	49	7	1	7	87	0
2	0	0	0	2	0	1	74
8	1	0	1	8	1	0	26
21	88	1	0	21	88	15	0
0	0	0	0	0	0	61	1
14	0	28	0	14	0	94	0
0	29	0	6	0	29	1	1
5	53	0	0	5	53	63	29
5	44	9	3	5	44	10	48
0	0	18	4	0	0	0	36
1	53	0	0	1	53	41	33
0	0	54	0	0	0	86	0
0	0	60	0	0	0	0	68
0	53	0	0	0	53	60	0
0	47	52	1	0	47	0	57
8	83	54	0	8	83	24	0
21	55	31	0	21	55	63	31
0	54	20	0	0	54	16	0
5	0	0	0	5	0	0	0
8	0	13	0	8	0	59	1
14	15	99	2	14	15	28	22
0	50	93	0	0	50	58	56
10	55	0	3	10	55	68	17
3	67	0	0	3	67	0	25
2	47	92	0	2	47	0	0
0	43	35	0	0	43	9	20
10	36	42	0	10	36	57	1
14	28	0	45	14	28	0	26
10	0	0	0	10	0	24	34
1	84	23	0	1	84	50	62
5	52	0	2	5	52	0	1
13	26	0	2	13	26	90	73
0	0	98	1	0	0	0	0
13	45	36	0	13	45	0	13
9	70	23	0	9	70	40	40
11	0	0	3	11	0	1	0
11	39	58	8	11	39	0	42
0	0	0	0	0	0	0	37
5	0	20	0	5	0	0	3
4	0	53	0	4	0	0	19
3	61	55	0	3	61	0	57
1	0	2	0	1	0	14	0
1	55	75	2	1	55	70	1
14	61	0	1	14	61	0	40
0	72	1	1	0	72	54	21
0	75	57	0	0	75	0	7
8	0	25	0	8	0	0	26
22	31	78	3	22	31	59	48
13	0	5	0	13	0	55	25
4	0	54	0	4	0	62	33
1	0	99	5	1	0	91	58
5	21	67	0	5	21	14	0
7	54	18	8	7	54	33	37
0	0	53	0	0	0	75	7
0	8	15	2	0	8	0	0
4	0	20	4	4	0	0	0
1	24	66	0	1	24	0	0
10	35	18	24	10	35	0	0
0	46	0	0	0	46	0	77
0	5	27	2	0	5	80	14
0	44	54	6	0	44	8	25
0	0	0	0	0	0	45	46
1	0	8	0	1	0	0	6
14	26	33	4	14	26	1	1
2	0	0	2	2	0	1	25
19	101	52	0	19	101	0	161
0	70	55	0	0	70	0	27
9	57	0	0	9	57	0	86
0	0	0	14	0	0	0	48
11	62	1	0	11	62	44	0
0	5	68	5	0	5	0	0
0	0	28	0	0	0	0	6
0	0	81	2	0	0	33	10
18	50	62	4	18	50	26	27
16	0	19	4	16	0	27	14
21	28	82	0	21	28	0	0
0	18	20	0	0	18	47	0
0	0	37	0	0	0	0	17
29	83	0	1	29	83	45	34
0	0	42	28	0	0	56	15
20	85	63	31	20	85	8	2
0	16	0	0	0	16	76	59
22	85	97	6	22	85	0	27
3	0	37	9	3	0	71	0
10	0	61	0	10	0	59	31
0	75	27	0	0	75	0	71
18	43	62	11	18	43	20	10
8	0	88	20	8	0	0	18
2	0	8	0	2	0	80	0
9	0	11	0	9	0	89	0
5	0	0	0	5	0	0	17
14	10	2	0	14	10	0	0
0	21	109	0	0	21	0	0
4	0	21	43	4	0	0	22
0	100	53	0	0	100	0	23
0	46	31	47	0	46	16	39
2	56	33	1	2	56	0	3
28	0	1	0	28	0	0	22
24	0	29	3	24	0	0	39
6	0	8	2	6	0	84	0
0	0	0	0	0	0	56	87
1	60	0	0	1	60	0	0
0	25	73	13	0	25	19	1
0	40	90	29	0	40	0	73
21	0	6	0	21	0	0	0
4	0	98	1	4	0	14	0
26	0	0	5	26	0	46	31
6	7	52	15	6	7	16	1
19	66	66	3	19	66	0	56
0	40	45	0	0	40	18	0
5	70	15	1	5	70	24	51
0	0	0	0	0	0	14	0
0	34	0	7	0	34	0	12
16	73	107	1	16	73	46	0
16	50	78	0	16	50	86	45
0	3	0	0	0	3	0	19
8	64	76	0	8	64	19	5
7	45	49	0	7	45	23	10
0	89	0	0	0	89	0	27
5	4	56	0	5	4	25	0
22	17	64	0	22	17	0	1
3	63	30	45	3	63	0	6
16	0	43	3	16	0	0	0
0	68	11	0	0	68	0	2
0	35	0	11	0	35	0	0
0	38	30	5	0	38	11	26
0	0	0	0	0	0	49	20
10	31	80	12	10	31	12	22
22	0	34	0	22	0	0	55
4	89	48	7	4	89	24	19
4	73	0	0	4	73	0	0
9	0	0	0	9	0	0	20
3	0	63	0	3	0	0	28
3	42	74	4	3	42	0	16
0	0	0	1	0	0	42	0
0	33	30	0	0	33	28	0
0	0	19	5	0	0	0	5
0	32	26	0	0	32	0	0
12	0	0	11	12	0	24	28
25	50	0	0	25	50	0	7
0	0	36	13	0	0	29	5
19	0	2	0	19	0	19	2
1	0	63	5	1	0	0	0
2	54	25	0	2	54	47	31
2	1	14	0	2	1	69	37
33	99	77	2	33	99	23	9
13	0	49	7	13	0	33	27
0	48	26	2	0	48	0	0
14	83	54	0	14	83	0	0
18	29	50	0	18	29	0	24
1	71	74	0	1	71	35	8
29	55	28	2	29	55	0	35
6	0	23	0	6	0	26	7
9	0	39	3	9	0	36	30
0	0	98	52	0	0	0	38
4	0	0	0	4	0	20	0
33	0	23	0	33	0	0	2
18	71	67	0	18	71	0	0
17	0	0	0	17	0	58	71
7	0	68	0	7	0	0	19
13	0	0	0	13	0	41	24
11	44	39	20	11	44	0	8
0	31	28	0	0	31	65	37
1	33	0	0	1	33	0	28
0	69	29	10	0	69	39	2
0	0	32	0	0	0	0	29
0	101	23	0	0	101	56	0
17	72	0	5	17	72	11	0
0	42	92	1	0	42	8	0
0	0	126	35	0	0	0	2
9	28	0	0	9	28	99	4
0	57	11	0	0	57	0	0
18	0	56	0	18	0	0	17
26	10	0	1	26	10	26	40
21	0	29	0	21	0	32	0
0	71	23	1	0	71	63	22
22	0	0	0	22	0	0	0
0	0	46	0	0	0	0	2
5	0	0	0	5	0	0	29
0	8	21	44	0	8	0	11
9	0	8	0	9	0	59	40
0	34	1	0	0	34	0	0
2	57	0	0	2	57	26	0
0	56	60	4	0	56	111	9
20	0	46	18	20	0	0	17
11	0	42	1	11	0	1	48
0	0	0	0	0	0	60	40
0	0	0	0	0	0	77	56
1	0	51	0	1	0	0	0
0	112	9	0	0	112	30	63
0	34	39	0	0	34	88	42
9	1	58	14	9	1	70	113
0	94	62	0	0	94	55	0
0	109	7	0	0	109	0	44
0	0	86	10	0	0	1	59
0	0	62	0	0	0	14	1
6	0	6	28	6	0	1	19
0	0	22	52	0	0	1	8
5	98	82	1	5	98	0	2
0	0	18	0	0	0	30	13
0	36	0	0	0	36	45	12
20	76	49	0	20	76	0	16
1	33	0	0	1	33	89	57
6	54	57	2	6	54	34	48
0	36	110	0	0	36	17	19
0	57	30	6	0	57	66	0
8	2	63	3	8	2	79	36
4	67	0	4	4	67	1	0
0	35	0	6	0	35	1	53
0	0	8	4	0	0	0	31
13	56	0	0	13	56	0	22
0	40	38	0	0	40	0	20
3	83	0	0	3	83	0	13
1	17	39	1	1	17	34	2
0	29	48	53	0	29	52	0
7	31	0	0	7	31	0	47
18	0	1	0	18	0	30	0
0	0	41	1	0	0	65	0
2	47	0	0	2	47	0	20
8	0	58	0	8	0	0	0
0	0	55	0	0	0	83	7
3	70	61	37	3	70	29	69
4	0	0	0	4	0	35	0
0	0	60	2	0	0	56	0
1	0	6	0	1	0	0	65
8	0	34	4	8	0	0	32
0	98	0	30	0	98	34	19
2	65	35	4	2	65	68	0
16	21	32	3	16	21	0	35
0	44	87	2	0	44	0	0
0	38	70	2	0	38	0	42
0	0	49	4	0	0	61	50
2	48	32	0	2	48	0	0
0	0	24	0	0	0	8	0
0	0	0	4	0	0	0	38
0	85	25	6	0	85	98	0
0	60	5	0	0	60	0	31
0	1	0	20	0	1	14	21
23	66	0	0	23	66	127	0
6	84	6	5	6	84	0	8
7	120	0	2	7	120	21	0
12	0	37	0	12	0	9	7
0	68	19	37	0	68	0	38
7	1	48	0	7	1	0	21
0	9	38	0	0	9	42	16
0	69	26	0	0	69	31	0
8	0	0	1	8	0	57	1
0	82	70	1	0	82	0	0
17	79	26	1	17	79	0	3
0	0	13	0	0	0	45	0
6	0	6	2	6	0	0	29
3	35	14	26	3	35	0	27
10	36	36	4	10	36	23	0
18	1	14	4	18	1	0	40
0	86	1	3	0	86	0	0
0	1	48	6	0	1	0	0
0	0	47	1	0	0	0	14
0	25	0	1	0	25	48	37
6	45	22	33	6	45	0	0
15	0	0	0	15	0	16	0
3	47	0	2	3	47	122	12
1	64	17	20	1	64	0	69
0	0	0	15	0	0	67	0
3	30	32	0	3	30	0	0
0	0	0	0	0	0	27	1
0	22	37	5	0	22	7	0
0	86	0	40	0	86	0	38
0	0	0	1	0	0	0	1
1	1	44	28	1	1	51	18
1	1	49	2	1	1	0	7
3	0	0	0	3	0	50	41
37	0	79	6	37	0	38	74
1	0	17	0	1	0	1	7
0	72	80	0	0	72	0	43
1	0	0	3	1	0	19	0
4	36	0	0	4	36	1	42
25	54	38	0	25	54	69	0
6	0	11	0	6	0	35	8
7	94	68	5	7	94	0	39
13	0	32	3	13	0	0	61
1	62	0	0	1	62	24	9
9	0	52	0	9	0	163	31
1	0	47	0	1	0	0	1
0	0	0	0	0	0	93	21
0	1	37	9	0	1	18	72
1	69	5	0	1	69	0	42
16	0	37	3	16	0	0	0
6	0	18	0	6	0	4	34
10	0	68	0	10	0	0	3
26	0	74	0	26	0	0	30
7	0	0	3	7	0	0	0
1	21	74	0	1	21	45	8
0	1	65	0	0	1	0	0
29	78	0	0	29	78	54	44
8	0	98	1	8	0	0	15
16	0	31	1	16	0	14	0
18	1	111	0	18	1	33	2
0	2	0	0	0	2	97	37
0	23	5	0	0	23	108	37
5	46	0	8	5	46	0	43
0	84	0	7	0	84	57	19
4	0	28	0	4	0	0	2
6	84	83	0	6	84	45	0
24	44	0	27	24	44	0	14
0	0	3	7	0	0	2	60
16	78	33	6	16	78	21	3
9	126	19	40	9	126	54	39
13	19	40	0	13	19	0	25
1	0	84	0	1	0	49	22
22	35	35	0	22	35	0	45
2	28	1	5	2	28	0	6
12	74	78	16	12	74	1	19
1	18	0	0	1	18	94	27
16	0	60	0	16	0	35	1
2	25	24	4	2	25	4	21
0	53	52	1	0	53	0	0
1	59	67	1	1	59	0	46
12	0	66	3	12	0	33	21
5	36	40	0	5	36	1	26
0	92	41	1	0	92	0	0
32	0	13	5	32	0	19	0
19	0	0	17	19	0	0	1
0	0	0	0	0	0	79	0
28	65	77	2	28	65	0	23
0	81	23	0	0	81	53	0
30	51	17	14	30	51	52	8
0	1	65	13	0	1	0	46
4	20	0	2	4	20	32	35
18	0	83	0	18	0	98	31
11	18	88	0	11	18	65	33
0	10	0	0	0	10	0	0
5	32	44	40	5	32	17	1
1	0	24	9	1	0	40	6
0	0	0	5	0	0	0	1
9	0	31	38	9	0	10	78
21	60	40	0	21	60	17	7
13	73	73	3	13	73	1	0
17	121	80	6	17	121	13	0
13	13	0	0	13	13	57	16
21	0	0	11	21	0	1	43
0	68	0	7	0	68	0	10
18	41	1	0	18	41	33	27
17	1	1	12	17	1	21	0
0	0	73	8	0	0	0	0
14	53	1	0	14	53	15	38
1	29	41	0	1	29	80	21
0	60	81	0	0	60	75	39
8	0	0	5	8	0	31	0
22	0	53	10	22	0	0	24
9	0	6	0	9	0	0	52
16	57	40	0	16	57	0	0
0	0	49	0	0	0	0	1
1	0	60	0	1	0	0	0
1	59	0	0	1	59	7	14
13	37	0	15	13	37	71	0
22	0	1	9	22	0	0	0
0	65	142	0	0	65	40	25
0	0	62	0	0	0	0	31
17	0	0	1	17	0	57	37
2	54	1	5	2	54	35	0
0	0	27	2	0	0	54	9
22	0	1	4	22	0	0	0
4	0	60	20	4	0	0	32
0	101	0	0	0	101	19	3
0	0	38	0	0	0	47	6
0	0	1	5	0	0	44	2
22	41	6	0	22	41	6	45
5	0	24	0	5	0	46	6
4	0	59	6	4	0	0	4
0	36	101	2	0	36	40	17
4	28	7	0	4	28	1	0
0	64	36	6	0	64	43	0
0	60	51	1	0	60	0	0
13	41	5	34	13	41	67	55
20	0	1	0	20	0	34	1
3	63	50	55	3	63	0	0
13	0	45	0	13	0	0	29
0	13	0	7	0	13	26	14
5	0	42	3	5	0	0	0
7	0	0	0	7	0	0	34
0	22	59	0	0	22	0	14
0	11	1	0	0	11	0	11
21	0	45	12	21	0	0	0
5	70	0	4	5	70	18	5
0	39	56	0	0	39	0	10
0	25	54	0	0	25	7	0
35	22	0	48	35	22	59	28
24	87	28	0	24	87	15	10
2	100	132	0	2	100	71	27
4	0	0	0	4	0	0	15
0	0	0	33	0	0	26	18
0	0	0	0	0	0	0	21
0	28	29	0	0	28	0	0
1	45	29	10	1	45	0	19
0	52	21	32	0	52	44	11
0	58	0	13	0	58	4	0
3	0	91	16	3	0	60	12
0	0	51	0	0	0	12	0
8	101	0	0	8	101	7	0
2	100	0	14	2	100	0	20
31	0	36	2	31	0	3	0
22	0	35	5	22	0	0	4
13	0	30	10	13	0	23	0
1	57	66	1	1	57	5	0
0	31	0	1	0	31	38	3
1	64	13	1	1	64	46	0
0	0	55	0	0	0	0	14
0	15	1	1	0	15	82	0
19	72	42	1	19	72	67	24
15	0	18	0	15	0	16	32
0	6	54	0	0	6	21	4
8	0	47	0	8	0	13	29
25	0	25	8	25	0	105	12
8	0	0	0	8	0	61	12
0	83	0	1	0	83	0	0
9	0	16	0	9	0	0	17
20	0	97	3	20	0	0	0
1	100	41	1	1	100	25	19
0	50	60	0	0	50	38	34
0	0	1	0	0	0	0	31
13	0	0	0	13	0	55	0
20	78	1	0	20	78	0	6
7	106	8	20	7	106	154	0
18	0	1	0	18	0	63	10
1	60	8	1	1	60	0	30
1	26	15	25	1	26	77	1
0	50	28	5	0	50	21	10
0	0	25	6	0	0	0	0
0	40	41	25	0	40	0	14
1	0	62	0	1	0	45	0
19	50	2	0	19	50	57	0
0	86	60	27	0	86	0	9
12	59	48	9	12	59	0	22
0	0	0	79	0	0	0	14
0	42	0	1	0	42	1	0
7	0	26	24	7	0	0	23
10	20	17	0	10	20	0	25
4	71	35	0	4	71	0	21
0	0	54	0	0	0	65	1
0	0	0	8	0	0	56	27
13	44	62	2	13	44	0	46
0	49	70	0	0	49	0	0
1	0	104	0	1	0	1	31
1	0	0	0	1	0	20	0
21	5	72	0	21	5	27	0
10	0	0	0	10	0	0	0
0	42	48	1	0	42	0	24
0	0	70	2	0	0	1	63
1	44	49	0	1	44	0	13
3	28	0	1	3	28	26	0
14	25	0	2	14	25	3	32
0	63	19	3	0	63	91	37
0	76	0	2	0	76	0	6
13	0	81	1	13	0	27	0
0	26	50	34	0	26	41	29
0	0	5	0	0	0	92	16
3	1	0	0	3	1	0	38
4	83	0	34	4	83	2	9
2	22	67	1	2	22	10	0
0	0	1	8	0	0	76	25
0	0	0	7	0	0	74	0
0	57	56	0	0	57	28	6
2	0	78	0	2	0	28	0
7	87	0	0	7	87	0	20
0	0	26	1	0	0	0	13
0	31	0	1	0	31	22	0
13	64	38	3	13	64	0	28
0	69	36	0	0	69	8	37
10	0	28	0	10	0	20	21
11	0	84	0	11	0	54	27
5	0	60	0	5	0	0	11
3	125	41	0	3	125	0	8
9	39	0	0	9	39	2	0
18	63	62	1	18	63	0	19
7	57	23	1	7	57	73	18
1	0	8	15	1	0	0	0
4	0	67	0	4	0	1	13
1	0	18	0	1	0	0	21
0	110	33	1	0	110	0	21
1	48	0	3	1	48	0	47
17	34	62	6	17	34	66	15
1	78	0	0	1	78	0	13
14	0	72	0	14	0	94	1
0	64	2	0	0	64	40	0
0	22	28	3	0	22	0	0
1	0	96	5	1	0	18	0
7	130	0	0	7	130	23	24
0	1	70	8	0	1	0	41
0	0	41	2	0	0	32	0
15	48	95	0	15	48	1	37
15	44	0	60	15	44	0	12
0	0	34	48	0	0	85	0
9	65	83	0	9	65	0	14
0	105	5	41	0	105	27	10
0	0	0	5	0	0	0	18
3	1	0	0	3	1	2	39
11	90	37	0	11	90	34	89
11	15	90	0	11	15	52	40
0	19	12	0	0	19	0	17
1	40	0	38	1	40	1	29
3	0	18	0	3	0	12	0
0	0	48	2	0	0	0	33
8	0	0	0	8	0	0	3
2	0	48	4	2	0	10	0
13	48	37	2	13	48	64	13
16	0	0	1	16	0	0	6
15	70	0	0	15	70	0	23
13	75	19	1	13	75	67	58
1	2	37	3	1	2	0	57
7	0	117	13	7	0	28	0
0	23	59	5	0	23	0	33
26	0	9	9	26	0	0	0
15	71	38	0	15	71	0	7
6	79	90	63	6	79	0	33
16	68	0	0	16	68	0	0
18	72	0	7	18	72	25	0
25	40	0	0	25	40	0	43
6	48	48	6	6	48	0	42
14	0	32	0	14	0	6	23
20	55	61	5	20	55	70	10
19	0	6	21	19	0	58	34
10	47	69	0	10	47	19	0
15	26	1	0	15	26	2	94
11	83	12	7	11	83	0	30
3	64	20	1	3	64	20	0
0	67	0	0	0	67	0	22
4	27	0	1	4	27	22	9
16	53	65	17	16	53	0	1
19	55	29	9	19	55	0	5
0	0	0	0	0	0	45	0
0	106	80	0	0	106	0	21
2	102	0	1	2	102	0	31
19	111	0	0	19	111	51	15
13	0	44	2	13	0	15	15
0	0	65	0	0	0	0	0
0	55	22	0	0	55	0	0
1	26	31	8	1	26	0	11
24	37	3	24	24	37	63	1
11	66	24	0	11	66	33	0
0	0	3	0	0	0	0	33
0	43	0	0	0	43	18	25
0	68	0	69	0	68	0	18
0	18	1	1	0	18	87	26
8	55	0	12	8	55	58	44
0	76	44	26	0	76	56	32
0	61	0	23	0	61	27	0
0	0	46	8	0	0	0	0
2	0	38	0	2	0	36	67
0	53	0	0	0	53	0	16
1	17	0	19	1	17	27	0
0	0	18	5	0	0	0	0
18	55	75	18	18	55	0	26
2	36	0	0	2	36	34	0
0	66	80	0	0	66	47	0
27	0	0	4	27	0	0	24
22	0	68	1	22	0	0	9
26	0	68	0	26	0	1	66
3	21	54	1	3	21	0	12
1	41	12	31	1	41	0	0
5	33	0	0	5	33	22	41
26	20	37	50	26	20	1	0
21	63	46	0	21	63	40	14
3	0	36	6	3	0	20	0
25	0	1	52	25	0	53	20
13	39	28	5	13	39	34	0
0	0	68	7	0	0	9	0
12	0	72	0	12	0	0	2
15	1	54	0	15	1	0	0
17	0	74	0	17	0	19	27
21	63	74	0	21	63	59	1
3	0	0	0	3	0	37	0
17	32	22	0	17	32	0	0
1	55	48	6	1	55	36	0
10	0	0	0	10	0	0	0
19	47	27	27	19	47	44	46
18	16	27	23	18	16	0	17
0	0	4	0	0	0	0	0
10	0	56	1	10	0	0	0
1	18	38	1	1	18	0	24
1	38	24	0	1	38	0	0
0	59	71	60	0	59	0	3
0	96	0	15	0	96	1	0
1	36	43	0	1	36	26	24
0	0	44	0	0	0	37	6
30	79	36	0	30	79	5	7
9	87	66	0	9	87	72	31
17	34	0	30	17	34	55	124
0	0	16	1	0	0	60	45
1	61	0	3	1	61	18	5
12	94	0	0	12	94	55	0
0	34	0	4	0	34	23	0
0	0	68	1	0	0	0	68
0	13	66	4	0	13	0	21
28	32	0	0	28	32	4	0
24	64	2	1	24	64	9	0
16	76	1	33	16	76	34	8
1	12	108	24	1	12	56	26
8	42	81	0	8	42	64	0
12	45	16	1	12	45	47	8
2	70	33	1	2	70	67	43
8	4	109	0	8	4	0	10
7	40	10	1	7	40	3	25
9	31	0	0	9	31	36	30
0	0	0	0	0	0	15	0
0	59	0	0	0	59	28	51
0	0	0	2	0	0	10	15
0	0	58	1	0	0	30	6
0	0	91	0	0	0	50	0
9	15	28	0	9	15	37	8
4	0	54	3	4	0	64	0
17	43	29	5	17	43	8	0
1	57	31	10	1	57	100	19
4	0	24	3	4	0	84	0
0	2	0	0	0	2	17	25
0	35	67	3	0	35	11	44
8	73	78	1	8	73	9	15
16	0	0	9	16	0	40	0
13	1	0	3	13	1	0	0
13	70	1	3	13	70	28	1
6	55	15	4	6	55	7	0
0	68	1	27	0	68	4	41
31	0	47	15	31	0	0	36
0	0	104	0	0	0	11	2
1	52	34	3	1	52	23	0
0	3	0	8	0	3	0	35
30	0	0	0	30	0	29	14
0	1	0	0	0	1	0	45
0	6	0	0	0	6	116	30
0	48	12	0	0	48	38	0
0	58	29	3	0	58	0	34
0	0	28	0	0	0	10	0
9	32	0	5	9	32	12	0
0	56	0	2	0	56	60	0
0	24	0	1	0	24	8	17
17	68	0	1	17	68	56	0
0	25	75	0	0	25	14	20
8	41	49	7	8	41	52	38
12	0	2	0	12	0	116	5
0	67	54	2	0	67	23	36
0	82	0	0	0	82	0	0
0	86	0	35	0	86	0	17
22	0	63	1	22	0	24	9
0	95	62	4	0	95	1	7
1	0	37	0	1	0	33	1
1	29	45	0	1	29	33	21
14	0	0	7	14	0	49	29
1	50	0	27	1	50	97	33
11	25	58	0	11	25	14	14
14	53	0	2	14	53	1	1
5	58	41	1	5	58	49	19
3	81	20	0	3	81	60	30
2	55	68	10	2	55	0	15
14	44	94	0	14	44	13	28
0	37	0	2	0	37	0	3
0	67	22	4	0	67	0	1
0	64	96	1	0	64	3	7
0	68	0	2	0	68	0	48
3	0	6	6	3	0	1	46
13	104	29	0	13	104	0	10
1	51	77	1	1	51	0	3
0	57	0	0	0	57	55	32
0	40	42	0	0	40	15	0
8	28	1	1	8	28	18	30
16	65	41	0	16	65	77	15
1	41	35	0	1	41	41	18
0	0	128	0	0	0	1	17
0	0	0	1	0	0	134	0
6	93	0	0	6	93	0	13
0	60	48	0	0	60	57	0
0	42	44	0	0	42	47	23
0	68	0	10	0	68	6	45
0	76	60	0	0	76	19	0
7	0	79	0	7	0	0	0
0	1	0	0	0	1	12	11
2	99	69	0	2	99	91	23
1	72	0	1	1	72	84	0
3	0	0	1	3	0	78	0
11	42	77	0	11	42	21	7
0	37	0	0	0	37	0	24
1	1	66	1	1	1	0	60
0	0	28	5	0	0	50	22
2	1	3	0	2	1	42	0
10	0	96	0	10	0	13	2
0	91	1	1	0	91	0	0
11	41	71	1	11	41	72	0
0	118	14	0	0	118	24	12
15	0	39	2	15	0	0	0
0	74	23	3	0	74	18	10
0	0	39	17	0	0	8	57
4	35	86	31	4	35	1	21
17	0	66	0	17	0	40	12
0	1	63	1	0	1	3	6
8	0	10	5	8	0	31	25
13	75	0	0	13	75	60	15
0	44	74	0	0	44	0	24
2	20	5	5	2	20	4	10
0	0	79	33	0	0	98	0
11	1	11	0	11	1	0	37
0	95	44	0	0	95	47	28
20	0	38	0	20	0	52	0
0	89	52	5	0	89	14	22
10	26	55	0	10	26	51	7
1	44	58	2	1	44	19	0
0	32	1	4	0	32	49	20
5	0	42	0	5	0	62	7
0	1	0	1	0	1	22	0
0	71	49	16	0	71	82	16
9	0	22	1	9	0	23	0
1	139	0	64	1	139	35	55
9	94	28	2	9	94	30	39
0	57	46	38	0	57	87	48
10	0	36	12	10	0	0	5
2	0	0	0	2	0	70	58
23	64	36	3	23	64	6	8
0	32	6	0	0	32	0	3
0	36	89	0	0	36	0	77
23	54	44	0	23	54	37	1
0	57	0	0	0	57	0	0
22	0	58	0	22	0	0	0
31	31	71	6	31	31	0	0
0	74	60	0	0	74	22	0
18	41	11	6	18	41	10	0
4	102	63	21	4	102	110	26
0	74	15	1	0	74	34	0
0	0	63	1	0	0	19	12
17	28	0	4	17	28	53	39
20	120	75	3	20	120	0	0
16	84	40	0	16	84	50	38
2	105	0	0	2	105	74	11
0	0	0	14	0	0	0	5
0	0	76	12	0	0	0	1
0	0	3	0	0	0	2	62
0	28	80	5	0	28	34	0
0	28	0	7	0	28	34	0
0	75	1	0	0	75	11	0
17	0	15	0	17	0	0	75
0	0	1	19	0	0	53	0
10	49	0	4	10	49	0	11
0	40	1	1	0	40	18	36
0	0	27	0	0	0	68	1
5	0	43	2	5	0	20	32
8	25	0	1	8	25	41	45
0	0	71	7	0	0	0	0
12	0	0	0	12	0	66	7
14	26	0	0	14	26	0	0
0	0	103	2	0	0	65	25
0	33	61	0	0	33	1	39
14	0	42	0	14	0	61	6
0	0	0	8	0	0	0	0
0	0	26	3	0	0	0	0
0	0	0	0	0	0	41	26
0	0	99	1	0	0	65	23
5	0	0	1	5	0	0	11
0	0	0	54	0	0	48	0
1	0	0	39	1	0	0	0
1	57	0	0	1	57	0	25
1	34	34	0	1	34	0	0
0	58	7	0	0	58	3	19
0	22	51	0	0	22	0	57
4	121	58	3	4	121	0	22
25	0	65	2	25	0	37	28
2	1	2	0	2	1	65	37
0	0	0	4	0	0	0	0
9	0	58	5	9	0	29	0
5	1	1	4	5	1	0	0
13	19	0	2	13	19	53	18
8	44	0	0	8	44	0	0
3	19	0	30	3	19	55	12
0	36	0	4	0	36	52	37
19	0	68	0	19	0	0	0
0	0	16	1	0	0	40	0
13	3	44	0	13	3	0	25
4	54	11	2	4	54	26	0
8	1	40	0	8	1	71	18
0	36	19	2	0	36	72	0
17	25	0	1	17	25	79	0
24	91	46	20	24	91	0	58
22	44	0	0	22	44	0	0
7	56	81	36	7	56	23	0
7	60	94	0	7	60	19	12
9	21	1	0	9	21	27	11
15	78	44	0	15	78	0	30
3	24	55	0	3	24	1	0
23	1	0	5	23	1	0	20
16	16	0	0	16	16	20	31
2	32	0	0	2	32	52	0
1	60	26	3	1	60	67	0
0	51	0	0	0	51	11	0
0	106	46	0	0	106	24	0
0	53	33	3	0	53	0	71
5	125	57	5	5	125	0	36
17	12	0	0	17	12	0	26
12	42	18	1	12	42	52	18
15	0	0	1	15	0	18	56
0	84	43	0	0	84	15	8
0	0	99	2	0	0	1	37
0	0	0	4	0	0	55	54
21	0	0	0	21	0	28	13
2	0	0	1	2	0	0	0
1	82	81	3	1	82	9	16
18	18	108	38	18	18	10	0
1	46	39	1	1	46	12	5
7	0	0	0	7	0	67	8
21	69	39	0	21	69	47	68
6	22	0	0	6	22	22	3
0	91	0	9	0	91	71	30
20	0	27	4	20	0	64	1
0	64	35	1	0	64	0	55
0	36	0	0	0	36	0	0
0	27	0	51	0	27	0	31
25	0	33	0	25	0	10	31
15	18	11	1	15	18	0	0
2	1	0	5	2	1	1	0
0	24	102	0	0	24	0	24
0	28	25	0	0	28	0	1
25	56	46	0	25	56	72	24
0	102	21	0	0	102	78	0
1	0	33	17	1	0	47	6
0	38	1	1	0	38	0	36
22	0	55	36	22	0	0	12
1	52	101	1	1	52	72	87
19	0	0	3	19	0	1	12
43	51	1	0	43	51	0	30
19	0	3	6	19	0	43	38
1	0	67	21	1	0	0	89
0	0	22	4	0	0	0	0
0	0	77	1	0	0	51	18
10	0	0	0	10	0	1	33
1	20	102	0	1	20	7	19
0	31	0	0	0	31	0	0
7	2	0	0	7	2	0	5
22	84	34	10	22	84	1	33
20	0	50	9	20	0	21	11
3	61	0	8	3	61	4	71
3	71	0	0	3	71	64	39
22	37	90	0	22	37	37	72
8	0	39	0	8	0	0	1
0	45	0	4	0	45	41	0
0	0	115	5	0	0	38	0
7	40	12	13	7	40	61	18
0	28	0	0	0	28	0	35
12	82	28	0	12	82	21	44
0	0	26	4	0	0	42	19
0	29	12	0	0	29	0	73
1	36	8	21	1	36	1	2
0	0	0	0	0	0	0	0
0	1	0	12	0	1	0	57
1	0	64	6	1	0	55	3
0	66	0	39	0	66	50	11
0	0	0	1	0	0	51	24
13	44	0	2	13	44	24	36
17	0	0	0	17	0	65	1
0	70	31	3	0	70	2	23
0	0	0	2	0	0	49	77
6	36	61	2	6	36	10	14
0	24	57	5	0	24	0	32
0	46	51	3	0	46	3	0
2	58	58	11	2	58	2	5
0	71	57	0	0	71	0	0
17	0	50	0	17	0	40	33
0	0	45	5	0	0	0	9
15	0	26	17	15	0	33	34
4	52	13	3	4	52	0	23
0	0	15	1	0	0	67	51
0	0	68	0	0	0	116	13
0	0	20	0	0	0	0	0
1	79	63	8	1	79	12	0
0	0	69	3	0	0	18	0
20	57	41	0	20	57	28	41
0	67	0	2	0	67	8	10
0	36	39	0	0	36	34	8
0	92	29	0	0	92	75	9
1	47	48	1	1	47	87	24
13	0	64	1	13	0	0	26
0	25	1	2	0	25	47	2
0	0	20	1	0	0	0	0
3	69	0	5	3	69	45	4
0	52	40	0	0	52	66	4
4	21	45	37	4	21	0	16
0	45	26	0	0	45	0	42
9	60	24	0	9	60	74	10
0	18	0	0	0	18	31	70
1	40	32	3	1	40	9	12
0	74	0	0	0	74	0	20
4	0	1	1	4	0	92	54
24	0	0	0	24	0	73	0
0	75	0	1	0	75	0	15
14	53	37	2	14	53	14	0
4	64	2	3	4	64	85	23
22	76	80	0	22	76	0	7
12	56	8	9	12	56	43	0
0	38	6	0	0	38	55	29
0	74	18	0	0	74	0	0
0	41	0	30	0	41	0	21
5	33	0	1	5	33	16	25
0	0	2	0	0	0	0	0
0	16	15	0	0	16	0	15
7	23	0	12	7	23	0	26
0	55	75	0	0	55	72	44
5	0	36	3	5	0	24	0
1	99	34	7	1	99	0	26
3	1	81	2	3	1	83	0
1	40	47	3	1	40	37	16
9	60	3	0	9	60	34	27
0	1	42	2	0	1	20	18
0	16	17	0	0	16	0	8
11	3	0	0	11	3	27	0
2	52	0	1	2	52	29	23
14	47	0	0	14	47	28	0
0	103	11	15	0	103	1	9
1	0	2	0	1	0	33	0
0	0	25	0	0	0	8	4
7	28	0	0	7	28	60	4
0	22	53	0	0	22	14	20
0	0	25	0	0	0	73	28
0	99	0	2	0	99	60	0
0	32	11	3	0	32	0	0
7	0	73	0	7	0	5	0
0	58	2	0	0	58	1	27
0	0	3	3	0	0	39	70
11	43	0	2	11	43	0	0
0	51	49	0	0	51	0	15
11	39	0	0	11	39	10	78
0	67	0	6	0	67	22	12
1	40	44	3	1	40	55	6
0	68	0	5	0	68	123	0
0	0	44	44	0	0	82	0
0	33	1	1	0	33	53	28
0	0	21	3	0	0	11	29
3	0	21	0	3	0	0	0
0	45	31	15	0	45	0	21
6	0	67	24	6	0	0	2
0	0	0	3	0	0	14	26
24	26	22	0	24	26	1	0
0	31	2	3	0	31	73	0
0	0	0	0	0	0	0	11
0	85	15	8	0	85	0	0
1	24	7	2	1	24	11	0
0	34	30	0	0	34	0	3
10	0	0	9	10	0	0	17
0	0	0	1	0	0	4	6
35	105	10	3	35	105	42	4
1	40	54	0	1	40	32	6
0	0	0	0	0	0	75	47
3	0	90	4	3	0	87	36
3	0	1	0	3	0	0	44
11	77	38	0	11	77	64	0
0	0	55	0	0	0	6	0
0	1	0	0	0	1	50	37
0	1	0	1	0	1	15	0
9	39	79	7	9	39	0	18
0	33	54	0	0	33	25	48
11	0	0	13	11	0	0	55
2	0	0	3	2	0	37	0
10	139	51	0	10	139	6	18
1	0	109	3	1	0	53	50
12	72	0	0	12	72	0	2
0	43	29	0	0	43	0	58
18	0	52	3	18	0	0	0
0	73	35	0	0	73	0	0
0	0	1	4	0	0	0	0
0	2	61	0	0	2	52	0
15	42	0	0	15	42	48	37
0	102	58	0	0	102	0	24
0	0	41	0	0	0	0	1
0	0	77	4	0	0	35	54
1	1	50	20	1	1	1	35
4	0	52	1	4	0	0	0
0	0	36	5	0	0	27	0
10	17	0	0	10	17	63	35
0	102	52	0	0	102	0	26
1	0	66	3	1	0	0	0
0	36	0	19	0	36	45	31
14	0	4	0	14	0	0	16
0	31	36	3	0	31	95	6
0	0	60	0	0	0	46	48
7	0	93	0	7	0	15	0
2	0	115	0	2	0	32	0
0	84	60	0	0	84	42	1
0	87	0	25	0	87	0	1
0	0	3	0	0	0	0	1
15	0	48	0	15	0	0	0
6	0	0	0	6	0	2	85
0	0	32	0	0	0	21	30
16	88	0	16	16	88	45	46
4	2	0	0	4	2	0	16
0	0	91	0	0	0	33	2
2	31	0	0	2	31	35	34
1	0	0	10	1	0	42	22
1	2	23	0	1	2	79	0
24	0	69	0	24	0	73	83
0	52	0	0	0	52	1	0
28	32	73	0	28	32	57	1
12	22	57	0	12	22	12	21
3	0	0	0	3	0	6	39
1	0	0	13	1	0	70	38
2	126	0	2	2	126	38	9
33	55	23	0	33	55	0	10
0	0	0	1	0	0	45	31
0	76	30	41	0	76	25	68
10	28	88	0	10	28	0	0
5	1	0	0	5	1	14	9
0	33	0	0	0	33	0	0
7	0	12	9	7	0	0	10
14	103	0	16	14	103	0	24
17	42	52	0	17	42	25	44
0	86	37	5	0	86	52	36
4	45	18	2	4	45	21	0
11	59	36	0	11	59	0	21
0	0	49	0	0	0	0	0
0	83	0	1	0	83	130	62
4	70	101	30	4	70	24	0
0	0	81	4	0	0	0	25
19	74	65	0	19	74	0	2
7	13	31	13	7	13	51	7
9	42	2	2	9	42	33	23
15	44	59	0	15	44	27	4
2	0	71	26	2	0	52	37
1	48	44	4	1	48	5	28
28	21	24	0	28	21	14	13
1	1	46	0	1	1	33	9
1	42	10	0	1	42	0	37
7	90	0	0	7	90	124	40
14	0	72	0	14	0	42	85
0	59	1	0	0	59	0	30
2	2	67	5	2	2	18	0
19	34	65	0	19	34	0	45
17	83	75	1	17	83	0	4
4	43	0	1	4	43	25	0
2	0	47	5	2	0	0	18
11	17	0	3	11	17	54	39
13	41	56	3	13	41	0	40
0	0	49	49	0	0	0	36
0	62	1	0	0	62	34	0
19	66	1	3	19	66	32	1
0	0	33	9	0	0	37	0
5	18	0	2	5	18	0	0
19	0	0	0	19	0	106	0
0	38	0	7	0	38	42	21
28	1	0	0	28	1	40	8
0	59	1	1	0	59	0	26
2	0	0	0	2	0	0	2
0	87	15	2	0	87	57	0
0	0	47	6	0	0	0	31
1	38	0	0	1	38	0	73
20	0	44	2	20	0	76	46
0	61	101	0	0	61	2	3
0	25	22	1	0	25	29	4
0	0	0	1	0	0	0	42
31	34	58	0	31	34	16	21
1	23	25	12	1	23	4	35
2	0	0	0	2	0	0	61
0	56	36	0	0	56	38	73
25	50	43	0	25	50	0	5
2	0	0	4	2	0	3	33
0	0	36	14	0	0	0	84
1	0	20	0	1	0	2	0
0	58	7	0	0	58	84	80
24	65	0	2	24	65	8	25
0	19	45	0	0	19	0	17
3	0	17	0	3	0	63	23
6	0	0	15	6	0	0	28
0	42	21	0	0	42	0	0
1	54	0	0	1	54	1	9
0	1	94	0	0	1	17	83
15	0	0	2	15	0	15	13
17	12	82	0	17	12	0	0
0	11	41	3	0	11	0	0
0	34	0	2	0	34	0	51
15	46	55	0	15	46	0	0
0	17	66	0	0	17	45	0
14	61	57	0	14	61	0	0
20	2	4	0	20	2	77	76
17	0	58	1	17	0	32	18
0	48	12	0	0	48	0	37
2	15	5	1	2	15	0	5
8	16	0	0	8	16	0	0
0	0	0	0	0	0	79	0
0	96	49	0	0	96	25	30
0	15	0	2	0	15	0	5
0	39	76	7	0	39	0	0
12	2	51	0	12	2	0	12
2	58	16	0	2	58	56	10
0	57	0	0	0	57	0	10
0	0	43	0	0	0	28	0
0	0	5	2	0	0	0	21
2	53	0	1	2	53	0	25
5	0	28	3	5	0	18	40
8	0	50	4	8	0	0	21
1	35	30	2	1	35	97	11
2	15	0	0	2	15	31	46
8	60	53	0	8	60	1	39
28	0	23	0	28	0	58	33
9	0	24	1	9	0	30	0
4	42	46	1	4	42	0	109
0	0	40	1	0	0	27	31
2	0	72	0	2	0	1	37
0	9	17	0	0	9	65	0
0	1	0	0	0	1	63	1
0	0	42	5	0	0	25	0
0	53	0	0	0	53	23	0
9	0	66	0	9	0	16	0
14	48	10	0	14	48	27	24
8	73	37	9	8	73	12	3
0	0	9	0	0	0	0	21
0	21	59	4	0	21	44	0
17	0	72	2	17	0	0	14
1	70	1	7	1	70	0	49
0	0	57	43	0	0	68	30
0	64	78	1	0	64	0	48
11	108	28	29	11	108	0	28
0	63	3	0	0	63	44	46
0	0	0	0	0	0	1	49
1	2	47	0	1	2	69	26
10	0	93	3	10	0	0	10
10	102	24	0	10	102	118	0
0	0	1	0	0	0	0	20
15	42	50	18	15	42	0	16
0	0	26	0	0	0	0	11
0	1	0	28	0	1	48	28
0	85	0	5	0	85	12	0
0	1	31	0	0	1	73	24
10	42	96	1	10	42	17	0
4	0	70	0	4	0	0	0
10	0	40	40	10	0	0	22
9	1	83	2	9	1	56	12
8	66	0	0	8	66	0	0
0	96	0	8	0	96	0	20
0	0	73	0	0	0	0	1
11	0	0	0	11	0	40	30
2	43	0	0	2	43	118	1
13	0	0	3	13	0	4	5
1	72	65	5	1	72	0	6
0	0	69	2	0	0	0	0
9	0	0	1	9	0	0	21
0	66	0	0	0	66	65	11
0	0	0	0	0	0	0	51
0	0	0	0	0	0	39	0
0	40	55	0	0	40	2	19
0	48	0	13	0	48	1	24
9	67	57	1	9	67	60	13
7	0	68	2	7	0	19	13
0	0	41	2	0	0	99	0
4	21	108	0	4	21	38	5
1	0	0	0	1	0	39	0
0	12	1	0	0	12	47	1
10	0	78	0	10	0	0	0
0	66	45	6	0	66	46	49
21	9	1	0	21	9	29	35
5	13	0	0	5	13	8	3
0	35	54	0	0	35	0	25
0	15	29	1	0	15	0	0
11	25	16	42	11	25	88	11
0	69	4	1	0	69	58	45
10	0	1	5	10	0	25	46
19	0	0	0	19	0	33	0
0	0	37	0	0	0	0	19
5	0	37	4	5	0	0	27
11	1	45	7	11	1	0	21
17	37	31	0	17	37	23	0
3	71	43	37	3	71	9	0
6	46	61	0	6	46	115	0
14	11	4	0	14	11	0	23
16	60	0	2	16	60	0	45
3	75	11	1	3	75	0	72
9	0	0	1	9	0	15	28
2	0	2	8	2	0	37	48
0	46	54	1	0	46	72	0
7	0	30	2	7	0	16	8
0	0	0	27	0	0	15	18
11	0	19	12	11	0	140	26
[truncated: 23,978 more rows]

## Sheet: Figure 1j
5-azadC (µM)	CTRL			USP7i
0	89	99	91	87	75	69
0.25	23	28	27	13	7	10
0.5	17	14	9	3	9	4
1	6	8	8	6	4	1
