# Supplementary material for: Concerted SUMO-targeted ubiquitin ligase activities of TOPORS and RNF4 are essential for stress management and cell proliferation
Source: Nat Struct Mol Biol. 2024 Apr 22;31(9):1355–67. doi: 10.1038/s41594-024-01294-7 (PMC11402782; doi:10.1038/s41594-024-01294-7)
Supplement: Supplementary file 9 — Statistical Source Data [file 41594_2024_1294_MOESM9_ESM.xlsx]

## Sheet: Figure 2g
siCTRL			siTOPORS#1			siTOPORS#1 (TOPORS-WT)
UT	0h	3h	UT	0h	3h	UT	0h	3h
0	1	0	6	0	2	2	0	61
11	57	7	27	71	0	3	0	48
2	83	1	22	2	67	0	0	3
10	66	0	38	54	3	2	3	49
1	73	9	43	81	0	1	61	12
0	66	20	18	64	1	1	16	25
0	25	0	33	72	0	5	0	2
0	32	1	0	1	29	1	2	52
8	18	21	18	56	22	1	0	4
3	6	8	38	0	26	7	2	2
1	12	0	0	23	27	1	33	65
4	92	11	1	19	31	27	11	3
32	6	12	3	1	0	1	1	86
32	3	6	1	2	44	3	50	9
32	19	0	0	3	37	0	27	54
3	24	15	30	89	112	2	0	1				Figure 2g
17	7	1	40	13	9	12	3	43
4	6	15	0	6	7	0	26	69
0	47	0	2	0	1	0	86	4
0	74	0	7	10	0	7	1	2
29	62	39	0	78	11	2	69	0
3	51	3	0	111	1	19	0	38
8	4	9	18	3	16	0	0	17
25	4	2	29	26	41	6	62	28
3	43	1	16	64	2	2	3	14
0	93	3	33	84	2	5	70	11
0	8	12	5	1	87	10	29	0
22	75	0	3	90	56	6	55	0
24	34	3	11	81	73	0	29	1
0	7	44	0	34	14	25	0	0
0	10	0	21	26	41	3	23	36
21	0	0	3	25	123	2	0	86
28	61	32	1	75	5	0	115	26
10	1	0	4	2	109	5	0	13
0	1	7	5	29	68	9	1	12
0	73	33	29	0	11	5	55	18
6	79	4	6	90	0	7	2	1
14	43	0	3	95	4	10	3	0
10	80	11	1	14	12	5	1	45
13	45	5	0	0	32	25	2	2
21	22	0	1	12	70	5	5	67
4	49	0	9	10	56	18	0	0
29	5	13	13	0	23	1	3	42
2	45	0	24	34	3	0	22	54
4	1	1	2	0	6	0	1	67
13	174	4	8	35	3	2	3	1
0	33	0	1	1	0	0	32	0
2	46	1	13	21	20	1	0	0
15	10	0	12	1	11	0	19	5
0	4	81	1	3	20	2	14	0
2	49	0	2	23	97	26	3	46
6	51	4	1	14	67	40	41	3
4	0	0	5	52	23	6	38	0
4	5	0	2	62	19	1	40	17
0	52	9	1	2	77	29	0	3
0	58	11	14	58	106	4	56	22
0	94	0	0	98	0	0	5	0
5	77	6	0	65	0	1	1	3
0	0	11	0	1	52	2	0	75
0	11	10	0	64	152	4	85	1
0	2	1	3	43	21	22	58	58
0	1	18	2	33	0	2	2	1
17	21	62	2	1	1	23	4	111
0	1	44	3	77	30	0	61	17
0	5	2	0	83	47	16	3	0
15	10	18	7	7	4	0	5	69
0	62	31	3	4	55	4	0	66
0	5	20	2	8	61	0	1	36
15	9	0	23	2	30	3	46	14
0	42	0	23	55	7	10	1	19
24	42	0	1	3	4	0	8	15
6	62	13	5	37	89	18	8	0
1	2	0	2	19	53	0	0	0
0	41	0	0	0	97	0	0	63
1	5	1	0	1	22	16	0	7
17	2	0	1	108	94	0	0	20
2	3	0	37	3	14	7	37	0
3	4	5	1	0	3	1	91	0
19	42	18	2	116	88	8	5	2
0	2	18	23	61	1	2	22	16
29	94	0	0	17	4	0	0	18
0	43	2	3	0	1	0	0	11
0	35	21	3	69	50	1	0	9
0	14	2	22	47	73	2	2	0
0	9	0	11	22	83	26	1	1
11	40	0	28	4	2	0	18	109
0	0	8	29	0	1	3	24	30
0	1	18	0	26	51	15	40	7
0	0	23	19	89	0	0	56	0
11	1	0	10	40	59	0	0	5
0	79	10	3	2	3	3	1	2
0	1	13	1	19	3	0	0	11
0	1	0	0	22	4	3	0	1
0	1	0	9	70	5	0	58	52
19	87	18	2	2	2	1	3	25
1	22	0	2	88	14	2	0	39
0	42	37	3	5	11	0	0	26
10	0	3	1	2	1	2	24	64
10	51	0	3	9	80	33	32	0
0	70	0	1	0	65	0	17	58
10	49	0	9	134	0	0	3	109
5	112	10	20	2	65	1	61	52
0	23	3	1	1	1	0	2	2
4	4	38	2	21	115	2	1	15
0	31	6	0	0	13	21	1	12
16	0	0	4	59	26	1	3	33
24	4	1	0	43	0	22	29	2
0	0	29	1	0	0	2	1	102
0	3	26	0	1	18	19	80	1
0	94	0	2	2	0	0	92	3
0	5	30	0	92	12	4	2	80
0	13	0	0	59	67	22	0	36
1	52	21	0	1	1	0	67	51
0	1	9	24	1	97	0	33	73
0	6	0	6	26	59	1	29	85
0	24	7	1	70	114	15	1	52
0	0	4	6	51	25	2	92	0
8	73	0	0	0	101	4	0	0
8	9	38	3	80	10	1	2	0
14	82	6	1	26	3	1	2	0
2	1	1	1	1	18	19	27	20
3	3	15	1	77	0	12	12	4
0	17	0	12	26	0	0	101	0
1	6	15	10	0	42	1	65	3
0	2	3	10	31	98	30	1	59
0	54	0	9	31	2	3	69	89
1	14	5	21	0	76	0	32	88
0	1	1	0	112	29	1	35	123
1	67	6	9	72	66	1	33	10
3	22	0	10	2	100	0	33	42
23	29	12	0	4	53	0	2	1
0	50	0	4	1	87	2	93	27
0	67	6	3	2	35	1	29	5
1	60	0	22	59	10	19	41	17
21	54	7	16	99	33	27	82	0
0	39	0	0	30	0	22	1	82
0	28	24	1	80	16	1	2	33
0	97	44	19	13	0	11	4	2
0	21	0	4	1	113	2	1	0
29	83	6	0	4	33	2	75	0
24	18	30	0	0	1	39	70	0
0	37	24	18	18	80	0	56	1
2	29	2	0	5	92	0	106	2
0	0	0	2	55	2	0	90	6
27	172	6	22	0	0	0	81	1
0	56	10	3	102	33	0	89	12
17	9	1	41	96	2	0	0	24
3	3	32	31	38	73	0	78	0
0	70	28	8	0	29	0	79	0
13	31	7	22	98	49	1	96	0
0	4	1	17	97	16	2	88	97
10	10	0	15	44	28	0	1	30
3	5	0	29	27	81	1	2	24
0	7	19	1	100	11	10	12	26
2	0	4	31	27	35	0	2	52
2	0	30	22	99	0	0	7	1
13	7	1	0	78	5	0	69	4
8	5	41	2	28	3	0	3	43
28	74	8	0	76	43	16	2	39
21	5	12	0	79	35	17	4	0
1	66	0	19	58	0	1	1	0
0	18	0	0	2	1	12	20	0
0	4	19	2	31	1	0	0	0
8	17	4	3	101	5	0	4	5
0	16	0	1	3	91	0	0	22
29	74	3	5	134	44	0	6	0
5	2	20	0	40	107	0	1	3
0	0	0	2	72	1	1	0	72
36	28	6	4	93	11	0	105	20
0	46	0	3	66	2	0	50	3
0	84	17	0	59	30	0	3	74
29	72	0	0	108	92	0	1	30
12	27	3	6	30	0	2	3	32
7	84	0	7	0	3	0	109	2
23	0	33	1	1	1	0	4	0
0	112	0	47	2	33	21	8	64
16	15	0	39	4	20	0	4	57
10	7	0	2	75	0	23	44	0
1	4	27	1	48	27	44	1	9
0	0	12	1	0	68	21	27	58
21	4	57	29	1	16	0	0	22
24	69	0	30	1	0	0	2	0
2	54	0	0	27	21	0	56	1
0	1	41	34	45	39	40	56	0
0	44	34	4	42	25	22	43	38
2	5	0	1	53	46	0	4	40
6	38	40	33	1	49	0	2	0
0	0	5	28	23	0	0	39	8
0	0	13	9	75	0	25	2	4
0	12	35	2	3	3	1	83	7
0	2	14	0	7	37	0	2	15
0	17	0	3	4	52	0	36	12
20	9	0	0	5	6	0	0	2
20	46	1	0	28	42	0	76	0
0	25	6	36	70	84	0	1	0
4	1	0	0	2	49	3	32	42
18	0	3	1	1	42	6	2	3
31	3	0	24	64	1	10	48	1
4	62	5	28	1	38	2	44	1
8	1	7	1	3	1	1	2	1
0	75	0	1	101	53	2	26	0
0	62	9	2	0	10	2	67	1
3	3	0	26	16	1	1	91	68
9	3	8	0	57	17	12	1	43
18	44	2	0	117	1	0	1	0
0	20	3	15	0	0	0	3	4
27	21	8	3	0	1	0	1	0
16	9	0	1	4	83	1	146	109
0	21	0	4	0	2	8	80	1
19	16	1	1	0	2	0	1	8
22	45	1	8	106	1	26	36	0
0	4	19	0	116	0	4	0	67
0	12	8	15	50	5	0	65	3
20	32	0	9	123	37	2	30	0
0	10	29	2	3	0	1	14	0
29	87	72	1	2	0	1	0	57
29	41	0	0	4	0	5	43	1
1	61	30	2	94	71	1	18	65
0	0	5	1	0	2	4	36	56
0	56	3	0	3	0	1	2	6
0	60	8	5	4	1	4	19	4
17	3	6	4	65	47	0	2	1
3	13	0	21	24	0	0	86	8
5	11	0	0	44	0	39	18	0
0	7	11	0	31	66	4	29	0
4	43	7	7	69	26	43	3	66
8	0	23	13	2	8	1	2	22
9	73	26	3	41	11	20	90	0
32	1	0	3	100	3	0	18	2
0	108	0	2	0	76	0	0	4
2	8	13	1	0	62	2	7	0
0	78	4	1	0	68	24	13	1
0	37	5	6	36	103	22	47	80
48	10	0	25	6	0	0	101	0
2	12	1	1	67	3	1	2	1
11	4	0	0	37	95	0	1	1
0	14	2	20	36	27	4	46	69
38	32	19	30	108	80	11	0	0
0	3	5	1	0	9	0	59	3
0	7	6	0	32	28	16	109	0
21	32	36	0	70	0	1	2	7
23	33	6	0	40	11	1	11	1
4	45	16	1	63	65	5	50	1
1	61	2	0	91	0	18	28	0
6	59	21	5	0	39	0	1	0
0	21	0	21	3	57	32	1	41
7	89	0	1	69	48	11	19	23
21	55	18	0	87	31	0	16	11
0	74	0	18	0	68	5	1	108
13	50	24	1	104	25	13	0	29
0	41	3	1	1	16	0	31	39
0	5	0	8	79	51	32	0	1
11	24	13	1	19	57	26	0	31
8	12	0	1	88	56	2	57	2
1	0	4	0	4	73	41	26	76
34	24	6	3	2	60	0	0	40
7	70	0	31	31	4	0	52	21
3	72	20	0	87	46	1	70	101
0	66	29	8	0	31	0	0	91
16	1	12	17	75	0	1	2	5
8	5	0	0	2	1	2	0	5
0	46	10	10	3	36	0	0	54
0	2	8	0	3	78	1	98	6
0	68	23	3	0	62	15	0	10
37	71	0	25	74	0	26	0	3
0	39	0	4	2	5	0	40	43
41	16	0	0	2	56	1	1	0
21	60	0	28	90	40	2	3	80
21	4	40	0	53	0	0	15	2
2	14	9	1	99	100	1	2	40
31	45	11	17	117	17	0	39	28
27	68	63	1	67	44	0	0	0
8	0	28	13	96	58	2	62	7
0	39	3	0	1	83	14	0	50
20	10	0	11	90	0	7	3	1
10	4	3	1	55	34	26	2	18
24	32	8	0	4	70	0	0	23
27	10	20	0	68	2	10	42	4
27	0	2	0	86	60	5	70	15
26	32	0	1	98	17	2	37	109
0	1	7	0	0	21	1	6	6
13	84	0	0	4	1	4	50	3
0	83	0	2	97	10	5	34	6
39	64	19	6	4	14	2	3	7
0	57	0	2	69	36	27	4	79
0	9	0	1	35	85	1	47	32
0	2	0	0	81	42	1	75	0
26	61	1	2	2	14	0	56	6
18	2	6	5	88	78	15	2	3
4	0	50	8	96	75	7	97	62
22	7	9	3	22	0	6	0	63
13	86	60	24	95	33	1	90	1
1	2	0	7	37	27	8	56	2
10	1	26	1	2	11	27	72	3
17	92	124	0	99	31	10	0	1
0	15	3	30	1	4	3	5	1
0	2	0	8	0	1	1	52	30
16	6	3	0	75	116	14	1	48
0	18	2	41	40	17	3	1	0
1	8	0	20	56	31	2	42	0
7	0	0	13	108	20	0	41	5
0	0	40	1	76	10	0	93	0
0	16	1	0	4	3	0	1	0
0	0	0	27	34	96	16	4	3
0	75	61	5	83	17	3	6	0
21	67	4	44	6	27	6	7	31
20	5	0	1	95	1	18	62	4
14	81	0	18	5	68	11	0	1
24	42	0	2	22	103	0	41	0
0	9	2	0	0	2	21	75	67
19	0	5	10	3	1	0	3	2
33	79	0	0	48	4	2	25	41
0	0	0	0	53	0	2	0	28
45	0	5	22	0	0	31	64	57
16	43	0	0	100	74	7	1	77
0	4	0	37	109	11	0	60	4
26	80	0	2	0	102	1	3	1
1	79	0	2	6	43	1	1	0
0	73	4	2	0	0	8	17	23
23	4	0	4	40	29	1	80	0
0	83	29	6	54	2	3	1	19
10	61	2	0	1	54	3	43	13
2	63	0	26	9	34	0	33	22
0	0	2	3	0	68	7	3	5
0	18	0	1	0	14	1	66	1
0	59	3	0	2	50	6	15	62
2	0	0	29	84	35	4	5	19
23	19	10	1	1	58	15	0	23
0	4	10	0	36	7	0	40	0
13	6	0	0	69	3	0	0	5
0	25	19	0	0	40	0	26	7
27	46	3	2	43	0	8	31	0
27	4	41	0	53	17	22	31	71
4	45	2	1	110	28	49	5	61
25	3	0	4	20	21	2	85	37
0	61	10	1	46	7	16	103	42
0	8	0	31	23	67	0	0	33
0	69	12	1	59	56	0	46	1
0	3	6	3	5	58	31	0	0
25	35	0	27	7	59	2	86	22
0	80	0	1	90	19	0	11	2
30	47	0	2	1	56	2	3	1
1	3	9	0	69	24	3	1	75
0	9	40	17	1	42	1	44	7
10	1	10	11	78	21	0	38	34
0	43	0	16	0	94	1	2	57
9	46	7	3	49	53	2	1	27
18	101	4	1	0	51	5	1	0
1	30	0	0	107	10	0	41	36
6	90	0	0	43	3	0	1	5
27	89	0	0	0	36	8	99	13
2	23	3	24	93	14	0	38	3
22	0	32	2	90	0	1	78	0
9	49	37	4	51	0	2	0	21
10	87	1	0	25	7	29	4	25
16	1	49	0	38	0	1	0	60
24	52	0	23	61	2	1	72	33
0	8	2	0	48	0	15	1	0
3	3	0	0	2	5	0	92	54
35	16	1	4	3	102	0	85	0
3	34	0	9	67	9	1	0	9
2	32	0	20	114	0	1	44	55
22	1	2	1	66	1	32	56	6
5	9	26	8	0	17	34	5	0
27	105	12	3	1	0	8	45	0
20	55	0	15	63	0	2	0	0
0	30	0	4	63	74	7	85	102
9	51	2	6	114	53	2	53	0
10	52	26	20	2	6	3	51	0
3	54	2	40	0	19	0	4	22
26	4	0	16	77	0	3	94	23
1	59	3	2	4	26	0	2	26
31	34	6	1	0	0	0	0	9
33	47	0	10	0	20	2	4	124
33	56	15	0	0	106	4	1	0
30	78	1	0	59	57	2	3	2
22	72	0	4	67	80	1	4	20
0	76	3	22	28	84	29	52	1
1	50	8	19	5	5	24	1	0
0	96	0	21	44	41	0	54	0
7	16	0	4	59	21	1	82	0
5	13	1	4	107	131	0	91	0
0	79	0	12	19	2	0	6	0
2	0	3	4	108	1	0	60	44
36	9	12	22	2	53	0	2	0
0	109	2	1	64	30	1	67	0
45	8	0	30	2	83	11	83	5
1	10	1	2	2	68	7	41	0
1	4	1	3	4	41	0	41	0
31	3	18	3	41	4	4	0	0
30	3	2	9	74	27	12	64	0
33	85	0	24	1	1	0	92	47
0	95	1	1	1	0	0	59	10
12	13	1	1	22	2	1	1	37
1	54	0	29	72	109	24	1	2
16	94	2	1	0	104	4	4	0
27	79	0	4	31	1	1	1	0
9	83	40	1	35	133	0	2	0
3	27	17	0	0	0	4	106	59
0	11	0	2	2	108	16	75	1
5	5	0	4	1	104	0	76	1
3	82	0	0	2	0	0	3	3
18	66	34	18	0	44	0	1	0
0	54	0	0	9	10	0	2	22
34	90	0	29	14	0	1	52	18
3	0	0	0	45	0	3	60	5
16	12	0	0	0	48	17	7	22
0	7	6	0	1	61	4	86	39
20	4	0	0	3	0	16	0	41
40	21	0	0	0	3	23	0	0
33	10	2	17	63	69	10	33	1
5	9	0	0	23	0	0	26	2
0	10	0	5	0	59	6	0	61
25	9	9	0	28	3	0	38	7
0	76	6	1	0	1	0	2	3
0	73	0	1	4	50	2	4	5
22	4	0	0	2	1	0	5	43
22	13	1	0	11	123	1	66	2
3	10	0	0	20	64	7	101	39
8	9	4	1	25	0	22	49	8
0	1	9	0	0	114	0	34	0
1	14	0	1	49	77	1	3	20
0	16	0	3	2	0	0	0	1
0	1	0	0	80	53	2	0	1
0	5	53	0	6	110	6	56	18
2	6	0	0	37	55	0	79	69
10	86	0	2	0	0	5	0	0
0	10	1	0	53	79	0	0	0
0	8	16	0	1	53	0	0	10
12	0	1	0	95	61	1	0	0
1	12	0	0	83	68	3	86	1
0	5	13	0	16	98	11	2	0
0	95	8	0	42	73	0	65	0
2	11	0	0	80	1	0	3	34
5	9	2	0	4	101	8	82	17
0	2	15	0	3	108	0	3	4
0	42	17	1	0	31	2	90	6
2	11	0	1	4	66	40	0	0
0	2	0	10	76	61	37	0	0
0	1	0	0	0	64	2	80	0
9	33	12	1	67	53	0	71	0
0	0	0	14	78	75	0	3	3
1	0	0	2	0	33	0	72	21
0	0	14	1	22	0	0	70	10
15	5	39	0	44	37	0	95	0
0	3	5	0	26	0	0	0	5
0	3	2	1	1	19	0	4	10
0	3	0	28	1	17	27	90	6
4	70	1	17	36	79	14	3	4
0	11	4	2	15	80	17	47	0
1	91	0	1	5	0	15	3	0
0	0	11	0	4	47	0	25	0
1	16	0	24	0	21	0	1	2
0	3	4	0	19	1	0	71	0
4	3	0	12	4	2	0	93	0
3	69	0	4	33	56	0	39	8
0	4	0	0	41	2	0	9	2
0	1	11	0	1	22	12	68	34
0	9	12	4	3	12	27	99	18
0	0	0	1	47	13	2	13	66
14	105	10	2	49	0	0	16	4
0	7	32	5	0	10	0	14	0
1	18	6	31	29	19	0	24	50
0	12	2	3	0	53	0	56	1
2	6	0	26	45	0	0	2	16
2	83	0	25	55	59	19	90	38
0	1	7	1	14	0	14	6	51
0	71	19	9	0	45	8	3	27
1	44	1	6	26	7	1	74	59
0	2	9	0	5	1	0	47	0
16	10	0	0	59	6	0	4	60
3	15	2	0	2	77	1	71	0
0	1	0	39	17	0	2	80	87
0	75	1	1	1	32	0	47	1
0	34	1	0	3	84	0	114	25
13	36	0	1	51	0	3	52	4
0	52	0	4	3	54	0	2	12
4	5	42	0	64	4	0	2	1
0	0	49	6	73	0	0	32	40
0	23	5	32	22	0	13	25	62
0	2	2	29	0	0	4	75	0
7	25	0	19	61	46	0	3	17
1	15	7	8	15	82	3	70	13
3	0	0	2	0	87	0	104	4
1	113	0	1	2	54	0	0	67
12	2	0	0	3	1	28	0	47
1	65	1	2	64	1	0	0	0
0	3	0	38	1	97	0	1	50
0	90	10	0	1	69	7	2	1
0	78	0	2	16	39	3	119	13
0	74	20	6	97	32	1	1	28
0	18	24	12	7	1	12	29	20
0	37	1	0	11	92	9	95	11
3	1	0	0	101	0	3	28	0
4	68	10	0	14	4	0	50	26
16	49	5	13	7	89	0	6	32
3	38	37	0	55	0	21	1	13
0	32	0	36	102	62	1	38	94
14	2	4	9	13	0	1	46	42
14	53	47	6	5	63	16	2	72
25	10	0	19	9	0	3	52	2
0	67	1	39	72	0	2	2	0
16	10	0	1	98	40	1	3	5
1	44	15	1	0	49	6	2	12
1	6	38	1	99	0	3	48	3
15	87	1	0	0	39	0	2	43
21	71	0	0	2	1	3	56	4
0	68	42	0	70	69	2	68	5
0	47	8	12	15	36	4	0	4
0	61	70	3	7	62	1	1	0
16	26	10	5	2	3	1	18	0
2	10	4	0	96	55	4	1	20
0	7	0	0	14	4	0	1	2
2	12	40	0	15	3	7	0	41
9	24	21	4	3	8	1	173	0
0	0	10	10	55	65	3	4	13
0	23	1	1	3	31	2	32	3
18	23	0	2	77	77	3	44	2
12	5	10	0	1	35	4	39	42
2	61	7	1	1	73	7	0	0
4	9	0	1	90	3	22	0	0
11	29	2	0	12	97	1	41	0
3	50	19	3	29	1	14	10	42
0	3	13	0	2	0	0	81	7
0	1	3	0	3	1	22	57	51
14	7	29	0	1	0	4	5	81
18	8	39	1	21	5	0	46	2
11	21	15	0	5	32	0	66	4
0	52	0	0	69	30	0	27	18
13	66	65	13	5	3	0	25	15
21	17	0	2	31	75	3	26	18
10	13	2	12	14	64	0	54	2
2	47	31	19	89	30	3	67	0
0	0	53	16	26	62	2	28	76
0	2	0	28	68	29	1	27	1
0	27	15	0	0	91	2	4	0
18	13	6	9	0	63	4	105	0
3	1	0	24	0	60	0	26	58
15	4	0	33	64	13	4	38	0
0	53	5	0	21	36	1	72	13
0	64	0	18	54	36	11	0	21
10	60	20	7	2	65	5	33	39
20	2	0	7	24	71	21	24	5
47	7	11	20	1	17	2	60	1
8	77	2	18	0	43	5	52	72
0	2	10	6	22	28	16	4	2
0	59	1	23	1	8	3	24	48
10	26	69	24	92	0	3	76	3
0	53	7	6	19	31	13	21	2
28	1	0	17	0	6	1	51	0
27	0	0	35	108	46	2	55	3
2	68	1	30	2	6	2	1	4
33	0	0	0	16	3	11	2	68
5	48	13	2	62	6	0	19	127
25	74	29	31	25	0	5	11	19
0	0	4	14	47	64	17	15	2
0	13	15	35	63	21	1	72	1
16	4	9	23	0	0	1	30	24
0	76	15	5	0	9	1	1	50
33	20	3	5	0	5	1	0	12
1	3	1	0	3	1	16	4	44
0	3	3	27	0	63	0	69	86
0	72	8	28	22	77	0	74	42
7	4	0	5	0	1	7	18	16
1	58	10	38	130	0	8	60	29
1	41	2	5	0	0	15	3	0
20	84	2	26	4	83	0	24	32
9	0	0	0	1	77	0	1	9
5	78	18	1	24	51	10	11	60
0	10	0	15	2	10	12	43	0
5	4	6	7	69	0	8	3	13
26	76	0	0	44	39	0	2	1
0	70	4	18	0	29	0	84	1
0	0	0	28	69	1	4	2	1
0	18	78	0	68	49	1	81	33
0	11	0	5	0	14	15	4	16
0	9	116	0	82	0	15	62	0
29	50	9	0	1	73	1	1	3
5	3	0	20	5	12	0	1	0
0	3	0	1	47	14	5	39	80
0	27	0	8	106	3	2	1	45
0	72	2	6	0	31	0	48	0
7	5	0	4	68	37	0	8	27
0	25	1	7	0	100	0	42	0
7	1	7	6	14	12	0	0	0
0	63	0	0	4	3	3	2	5
18	52	17	7	26	58	0	6	9
0	102	46	71	4	4	0	1	29
0	37	2	4	85	0	20	0	4
0	2	5	1	22	18	28	1	5
2	45	0	1	20	8	8	69	0
2	27	0	56	76	117	24	21	2
10	45	0	0	0	3	1	15	14
2	1	0	25	80	14	0	10	0
0	44	11	0	61	23	1	9	0
0	16	19	23	8	50	0	1	8
0	12	2	2	1	24	0	1	0
15	0	0	0	24	24	1	0	4
0	19	0	29	0	0	1	2	55
0	71	35	0	3	53	6	1	30
0	0	8	18	76	6	2	27	2
0	14	0	1	9	22	0	3	0
24	55	35	0	90	18	0	31	70
38	1	0	1	1	14	4	84	5
16	38	2	24	41	3	18	4	0
20	0	0	0	10	1	35	25	0
0	16	7	0	2	59	14	7	6
6	19	6	1	77	1	1	81	1
67	13	57	27	30	60	2	4	0
25	10	1	0	1	9	27	4	8
25	1	2	1	13	56	2	7	0
4	49	1	0	16	49	0	90	0
3	37	40	1	13	76	2	2	1
1	1	0	1	76	1	2	2	21
2	2	21	19	8	95	13	42	1
0	0	41	13	54	2	2	5	7
0	48	3	21	11	57	13	4	1
1	0	0	27	63	97	2	5	2
3	5	0	0	0	0	0	0	10
23	54	0	16	2	37	13	3	2
5	15	6	0	57	96	21	7	0
15	90	0	2	164	44	0	90	16
10	43	1	28	0	27	0	78	0
17	63	9	17	0	0	1	33	0
10	0	0	2	0	134	5	63	0
11	22	13	9	1	13	5	2	0
12	53	0	36	8	42	0	3	0
23	5	75	5	47	21	11	51	0
0	49	22	0	93	0	0	67	28
15	61	5	0	74	58	1	8	0
12	51	4	26	59	71	12	0	48
5	78	0	0	82	34	3	51	47
28	0	8	18	30	5	2	54	8
5	9	1	19	5	1	2	25	2
0	10	22	0	34	0	35	92	1
13	2	1	3	0	110	0	70	28
0	10	8	4	66	76	1	79	1
0	9	2	4	42	7	3	35	77
1	14	6	1	2	115	0	84	1
1	19	5	25	53	11	10	58	36
0	0	0	2	95	112	0	36	1
0	10	0	18	30	102	7	80	14
0	12	26	6	5	1	11	116	17
0	45	9	4	15	79	1	6	3
21	0	0	0	7	66	20	99	6
16	0	21	4	1	79	0	92	0
0	17	5	8	0	0	1	76	0
0	54	11	1	70	29	2	1	1
22	32	11	15	0	79	0	92	8
1	44	29	1	64	8	23	57	0
40	8	0	9	24	1	2	1	0
20	0	0	30	23	2	9	2	1
0	14	12	3	0	78	0	74	1
27	2	1	5	63	0	22	100	0
0	14	38	2	24	0	14	47	0
34	5	7	2	12	27	0	0	2
6	6	4	3	74	1	3	60	0
2	10	25	35	27	46	1	82	27
8	0	0	0	74	15	16	39	0
0	60	2	4	29	1	27	59	0
20	58	15	2	67	11	0	2	37
1	40	0	1	83	0	3	82	1
3	11	45	1	4	75	1	0	117
0	84	2	24	64	102	0	90	67
5	38	17	1	0	78	0	80	16
0	16	3	0	29	0	0	3	13
24	0	0	2	4	15	2	1	0
27	15	1	1	85	3	1	41	4
0	4	0	31	90	92	44	4	0
0	32	40	0	1	68	21	4	1
0	49	1	6	1	23	2	36	56
1	7	0	1	3	30	0	80	26
17	6	0	0	138	0	0	30	13
0	40	0	24	95	73	0	74	6
0	0	0	25	118	27	1	68	9
0	47	0	17	0	27	55	4	2
35	15	0	2	1	47	3	55	0
10	0	22	1	118	29	2	78	3
16	45	2	0	2	25	3	82	24
0	3	0	2	74	54	28	96	57
0	44	1	0	0	22	32	107	47
7	0	0	2	54	24	35	88	61
0	0	42	2	0	60	2	98	0
6	6	0	9	87	64	1	1	0
10	0	16	7	1	30	1	8	86
7	10	0	0	106	9	0	2	0
16	8	11	0	49	21	0	1	9
0	12	0	19	23	1	16	88	0
5	10	3	25	34	29	1	2	0
0	1	1	0	8	5	2	67	17
1	84	8	4	0	14	40	78	4
1	0	1	0	1	79	2	87	1
14	8	0	19	61	52	16	66	5
1	23	5	2	50	69	0	0	20
8	65	0	0	60	68	5	76	23
0	3	0	0	0	0	0	114	64
0	6	70	1	1	65	9	1	0
5	19	17	2	115	31	0	4	0
0	2	0	7	1	38	0	57	0
2	0	1	0	61	4	4	57	82
0	10	1	5	79	0	9	82	0
18	20	3	0	58	0	0	1	0
5	12	0	24	71	10	0	7	0
7	1	0	3	16	26	0	87	2
0	1	2	0	0	2	4	0	13
0	2	0	27	23	1	2	0	18
0	1	12	2	0	0	0	64	1
22	13	24	1	3	101	1	3	39
6	77	26	22	78	102	0	1	0
19	33	0	29	71	10	0	119	0
24	63	18	1	53	42	1	76	8
19	27	3	4	57	0	6	7	0
5	5	4	6	1	123	26	24	0
20	27	29	20	2	43	2	36	2
3	87	0	5	49	71	0	2	1
2	1	0	35	122	101	0	1	46
0	4	0	6	14	9	31	4	49
1	8	0	0	60	0	2	0	40
14	3	23	17	2	0	0	47	0
3	27	0	3	0	35	0	97	47
0	0	0	6	51	74	0	53	36
11	10	0	26	46	9	1	66	1
0	0	0	0	18	75	20	87	22
21	3	30	8	102	71	1	112	0
0	7	0	5	13	13	18	57	32
15	2	16	0	55	123	0	80	0
1	12	19	4	76	82	0	81	31
6	13	4	4	43	11	32	26	0
0	0	65	9	0	4	17	45	65
0	25	0	39	3	91	0	78	0
8	13	16	0	97	5	20	44	0
23	2	14	0	101	86	11	101	4
0	1	13	4	27	3	1	2	10
0	0	0	2	25	34	1	1	11
22	13	0	5	1	126	1	0	18
0	14	0	0	6	74	0	51	0
17	0	79	0	0	64	2	26	50
0	18	0	21	60	3	2	45	38
14	7	10	3	4	44	2	1	46
15	9	10	7	40	0	46	18	1
20	1	0	3	0	94	0	37	4
16	3	9	0	22	33	5	23	62
3	27	0	0	3	60	39	29	73
0	2	0	0	0	0	8	24	0
6	87	0	0	0	125	2	21	0
4	39	4	9	1	71	1	2	0
0	9	0	3	94	0	3	0	1
4	18	0	3	26	88	1	2	3
0	89	10	0	3	140	0	7	87
5	24	4	10	1	9	1	60	0
0	9	21	26	79	60	4	31	21
0	58	0	3	80	91	0	72	2
0	8	0	20	17	83	6	1	0
1	26	0	0	104	45	1	53	30
0	2	6	19	25	9	2	0	4
22	27	0	2	1	79	0	3	1
26	10	0	4	1	0	9	2	0
8	0	0	1	47	0	0	1	0
16	43	0	1	1	0	1	0	6
3	34	0	0	2	44	0	1	17
0	1	0	1	22	1	1	78	3
0	2	3	0	4	77	1	70	51
0	2	62	0	50	15	8	35	5
9	56	4	0	62	6	0	18	46
10	67	29	0	48	97	1	2	58
34	13	0	1	55	79	1	0	0
34	57	30	0	0	0	0	3	0
0	7	11	2	67	2	0	0	0
1	11	0	15	1	0	2	67	0
0	10	0	1	102	0	20	59	1
29	2	15	1	48	0	8	67	18
27	0	0	1	0	0	2	2	0
14	63	5	24	0	1	1	57	108
25	45	0	17	55	9	0	60	3
22	48	0	0	53	35	0	49	3
13	51	0	24	58	1	0	68	1
0	0	0	0	63	27	0	39	0
1	1	1	25	1	47	0	5	6
22	0	0	1	25	1	0	69	5
1	0	0	35	41	1	0	1	0
9	39	43	0	50	70	10	0	30
0	92	1	17	40	101	0	97	0
12	11	1	4	38	0	0	6	0
0	20	10	19	60	12	2	1	9
8	18	9	2	101	60	3	4	34
0	7	36	16	1	3	9	68	2
0	0	20	15	0	0	0	66	0
5	7	0	18	70	40	2	1	0
15	12	0	1	35	2	1	0	14
0	6	3	2	0	122	2	36	0
4	37	4	0	26	76	1	63	17
23	0	0	29	19	2	1	7	0
2	14	10	5	62	2	1	24	3
0	15	23	48	2	0	0	109	0
0	62	10	0	3	3	0	2	0
16	5	0	10	53	5	0	4	7
34	58	1	5	50	119	0	0	5
0	80	0	20	84	127	0	75	26
7	2	5	4	60	76	17	101	0
1	2	16	6	0	0	0	26	7
7	6	2	2	86	34	28	0	0
8	38	10	5	90	36	34	38	45
6	68	5	0	79	0	2	94	24
33	6	0	8	93	1	1	47	67
0	2	0	16	39	26	24	86	19
25	70	16	22	2	55	26	46	0
8	53	2	3	5	59	2	4	1
6	3	0	0	38	110	17	62	0
12	100	0	1	44	0	0	2	0
0	0	7	5	66	27	4	125	0
3	4	13	2	1	0	0	12	1
38	12	4	23	99	4	0	91	3
0	6	0	2	75	9	0	0	0
5	55	3	0	100	0	0	1	0
7	40	26	0	2	19	3	47	33
38	42	0	2	1	30	1	79	5
4	21	0	1	4	65	6	83	15
0	1	0	20	81	10	1	3	81
17	0	2	15	97	4	0	28	55
3	0	0	1	74	15	25	129	0
13	14	0	1	112	0	4	0	48
0	71	0	1	1	114	6	66	99
1	55	0	7	121	99	0	1	0
1	0	4	0	82	26	14	2	7
2	40	0	3	121	38	10	0	0
0	51	4	0	2	56	3	0	56
0	67	0	23	64	36	1	80	0
0	42	11	3	1	2	3	66	34
29	2	0	15	35	143	1	97	3
0	16	2	0	63	0	4	60	4
1	1	1	9	91	0	4	72	90
1	101	8	1	2	12	0	5	20
0	24	15	0	60	18	0	75	3
0	10	0	18	2	43	21	45	9
10	1	0	3	5	0	1	77	3
34	13	0	16	0	45	22	1	11
0	7	0	1	1	0	5	37	12
34	11	11	4	79	6	27	0	1
4	76	4	0	31	4	2	118	0
18	10	3	1	52	1	0	78	121
4	1	22	2	22	0	15	2	114
15	3	0	0	1	6	0	11	1
1	63	2	7	30	1	9	4	5
0	2	0	2	47	12	1	0	3
19	49	3	0	26	95	2	0	3
0	39	20	0	1	31	2	51	4
32	71	0	0	72	10	4	1	1
22	82	0	12	68	36	1	25	82
2	2	1	4	3	35	2	14	0
12	88	0	4	3	18	0	55	51
5	8	1	0	36	2	0	36	14
5	25	0	1	57	23	3	77	0
15	0	43	14	67	3	3	23	70
0	1	5	1	85	88	5	69	3
20	4	0	0	87	101	12	13	39
0	8	2	37	51	1	0	74	1
4	34	1	1	2	41	19	75	13
0	76	4	4	63	6	4	22	1
9	2	4	13	1	46	41	3	0
17	1	1	13	78	2	17	1	16
24	2	0	1	3	40	1	2	8
11	0	4	14	0	28	0	1	0
1	42	3	13	1	1	5	24	2
0	35	18	2	2	4	2	1	12
20	72	9	9	13	2	0	27	1
0	81	0	5	86	36	34	2	43
1	0	3	36	2	0	0	84	45
2	21	5	27	67	36	0	0	29
3	16	57	7	61	4	1	1	5
7	23	8	30	100	1	36	48	4
2	10	0	44	127	3	0	7	51
0	60	14	2	2	110	1	5	23
8	0	5	3	46	56	1	1	28
12	7	0	26	84	23	1	3	82
13	92	0	0	77	1	2	82	0
1	6	0	1	5	30	1	73	26
0	7	45	3	3	8	13	18	21
14	0	1	0	0	63	1	10	2
32	1	13	24	0	26	2	1	49
15	10	1	0	85	71	0	34	2
8	133	25	0	0	5	1	25	73
8	10	14	3	83	2	1	56	3
10	8	10	2	36	3	7	66	3
0	7	15	0	1	5	2	4	4
16	5	0	0	24	1	1	3	6
0	25	0	4	8	0	4	76	0
0	56	0	4	0	7	0	0	41
6	26	6	1	93	0	10	108	35
14	67	5	0	0	85	30	6	38
6	3	29	1	8	50	2	57	1
24	31	0	0	0	64	5	36	1
5	60	11	2	53	1	1	76	1
24	30	19	0	86	57	1	81	2
4	27	5	50	36	52	20	39	3
0	33	0	0	0	5	6	123	3
16	44	0	1	0	35	0	2	4
23	75	5	30	114	32	0	5	6
20	10	0	25	0	37	6	2	2
8	66	0	0	0	0	4	57	44
7	82	75	29	29	7	6	30	57
2	82	1	4	64	14	1	49	81
14	2	18	0	60	41	3	4	5
0	12	15	0	1	13	0	3	3
17	57	0	0	37	0	2	5	35
14	0	0	14	1	20	3	5	7
1	64	17	2	1	56	0	63	5
2	14	0	7	0	68	5	49	5
0	47	1	19	46	54	0	36	2
0	56	7	17	46	119	3	5	50
34	3	0	3	2	60	2	11	21
17	46	4	0	0	110	3	6	15
1	10	0	0	38	0	0	23	19
41	5	6	0	59	34	2	32	2
0	73	10	10	0	0	1	100	2
41	1	6	11	77	0	28	22	42
0	5	4	0	40	35	18	1	7
0	3	2	3	3	45	16	21	63
19	71	1	8	2	70	2	1	81
0	15	0	0	3	17	5	44	42
0	12	0	0	72	32	1	0	10
1	56	2	0	47	0	3	42	2
0	3	15	19	39	25	2	0	81
1	3	3	16	38	0	2	5	1
1	83	20	0	5	38	0	3	3
23	65	5	15	44	64	4	0	5
1	8	6	18	0	74	10	30	11
4	19	0	11	46	31	0	8	0
24	20	2	15	0	44	2	4	2
13	12	1	25	1	11	6	35	12
2	61	3	0	77	1	1	17	14
8	37	0	0	45	15	25	60	5
6	36	6	0	2	73	1	90	0
41	42	1	35	3	25	0	3	0
10	4	2	9	66	0	2	113	23
8	11	0	0	88	8	3	52	51
2	53	35	1	2	19	2	53	37
2	0	1	42	8	97	24	12	18
3	81	5	9	0	90	13	36	1
1	3	6	3	3	2	7	3	3
0	58	22	0	1	25	16	55	31
0	55	0	25	1	60	0	43	3
14	27	4	3	50	7	13	16	0
14	12	1	2	85	44	3	62	25
2	34	1	3	51	85	0	28	17
0	4	19	25	0	0	20	41	47
19	51	0	0	136	8	0	0	20
0	2	2	3	57	39	0	20	27
20	60	0	0	2	21	1	14	10
2	49	79	0	67	0	3	2	14
1	13	5	0	63	81	5	21	19
1	1	2	0	2	68	0	37	18
31	60	1	0	2	12	1	54	76
30	0	0	5	4	67	0	48	51
0	1	2	2	111	116	1	3	1
25	32	0	12	1	116	7	18	9
5	1	0	4	2	14	1	16	50
2	99	3	3	0	61	19	5	87
13	3	0	34	64	71	0	10	0
14	10	0	0	1	15	1	4	104
3	72	3	29	0	112	3	2	1
16	1	4	0	0	55	1	33	8
14	7	1	34	1	7	1	33	0
41	0	26	32	96	92	1	33	36
32	3	5	11	6	28	0	24	0
32	41	0	0	93	6	4	1	0
27	64	0	0	91	41	6	2	1
0	0	0	11	62	34	25	0	0
21	1	0	27	77	0	2	29	0
44	123	0	0	67	40	2	36	37
9	8	0	10	109	1	0	0	0
18	83	0	3	96	55	1	24	0
27	95	3	0	80	4	3	34	26
3	81	14	0	74	1	5	52	68
43	1	0	24	3	8	0	36	59
27	8	32	0	80	2	18	52	51
30	4	1	0	3	2	3	2	0
31	2	0	0	80	61	1	75	0
32	58	0	0	67	23	4	1	0
1	3	17	19	3	1	0	2	2
0	18	0	5	102	0	8	99	0
35	46	0	0	5	40	8	83	6
16	11	6	15	3	57	0	4	3
14	42	18	0	0	62	1	26	0
1	26	0	0	78	97	3	9	88
4	35	0	22	0	84	1	67	0
25	26	2	3	0	69	0	78	1
0	53	29	14	4	0	22	0	20
7	43	0	19	56	0	11	4	0
1	53	1	25	1	65	6	2	37
17	4	11	17	115	39	0	34	3
33	5	0	0	2	0	11	3	0
38	4	100	21	67	92	11	32	2
9	4	45	1	41	0	29	38	55
18	34	0	0	0	1	20	2	50
26	53	1	20	72	48	0	2	0
0	53	40	0	0	9	1	1	17
18	65	4	14	122	66	1	3	45
2	78	0	0	0	90	1	2	10
16	9	1	14	0	0	0	27	27
7	20	4	5	1	51	4	63	1
3	53	8	30	34	10	1	35	66
27	52	0	0	131	23	0	52	0
31	28	4	7	1	89	3	88	0
4	61	18	0	2	18	29	30	29
2	13	0	34	109	59	2	91	0
22	19	0	28	103	65	0	5	0
12	36	3	25	0	1	3	38	7
19	6	2	0	57	16	0	12	0
4	69	14	2	1	12	2	1	0
1	37	1	1	78	16	3	0	0
4	53	31	2	0	93	0	54	37
3	58	32	0	0	5	26	24	1
7	8	1	41	18	21	12	1	51
5	43	0	17	52	0	28	17	163
3	0	4	2	3	50	0	2	2
6	24	1	44	65	83	17	24	74
0	6	0	1	61	0	0	2	17
7	6	2	11	80	55	0	2	1
3	18	0	9	1	16	20	62	36
0	21	11	5	97	12	0	1	37
10	26	6	3	68	2	0	37	0
11	31	4	0	85	43	0	61	0
0	34	4	1	2	7	28	46	1
5	21	15	36	75	48	0	12	52
1	0	0	0	76	17	4	34	2
18	22	29	4	121	25	2	31	11
9	37	2	9	6	26	28	18	28
20	0	0	35	4	13	0	5	7
0	7	3	8	114	22	0	62	1
14	8	3	4	3	73	2	50	0
1	63	0	3	2	0	17	6
1	35	16	4	31	1	29	6
1	99	4	3	76	2	4	55
14	24	1	1	93	56	28	7
12	19	4	1	83	35	0	72
0	52	0	0	60	12	0	108
0	59	13	1	80	52	0	62
1	43	9	0	68	3	1	52
0	10	10	0	80	16	0	2
0	29	19	0	54	4	0	37
0	32	0	10	3	22	2	54
0	7	0	1	60	22	0	41
19	28	0	0	73	0	0	76
3	39	7	0	80	3	0	45
0	9	0	11	74	42	0	2
0	41	2	12	89	33	12	8
0	52	0	0	75	0	0	108
0	57	0	8	67	60	22	8
14	5	62	1	2	1	15	5
4	51	38	18	66	11	1	49
20	10	0	0	35	30	0	4
18	25	11	1	67	8	1	2
13	13	0	0	1	17	10	55
2	92	0	6	2	0	0	2
0	12	9	2	27	0	5	54
0	41	0	14	62	46	1	5
2	72	22	2	3	4	0	74
11	52	0	11	2	2	0	3
25	19	10	15	3	73	0	76
2	6	0	24	87	7	34	71
15	4	0	17	80	74	40	35
10	1	0	0	23	17	11	26
0	5	0	11	102	74	3	66
0	28	27	0	47	1	4	71
6	0	4	29	44	17	4	6
3	1	2	12	57	103	3	2
49	11	0	11	55	47	1	2
0	13	1	1	1	0	3	82
11	11	36	23	84	16	0	82
18	26	0	0	28	72	0	57
0	19	5	6	76	64	0	3
1	21	3	22	73	0	1	2
0	19	0	7	0	94	4	12
23	28	4	36	70	2	25	1
0	15	0	0	52	2	37	5
0	48	2	14	5	13	0	14
1	7	19	18	48	0	0	44
27	45	3	0	0	63	0	85
29	48	6	19	44	65	0	82
0	30	0	19	55	72	0	67
15	43	0	1	2	6	2	3
1	42	4	17	70	33	0	3
3	16	5	17	5	0	0	3
11	5	5	36	1	50	15	62
17	4	5	1	90	35	20	1
21	67	9	5	11	0	3	86
18	15	0	35	84	2	0	27
0	136	6	0	0	30	0	68
0	0	1	0	4	156	2	7
2	36	5	0	92	19	1	34
25	52	0	0	1	0	32	23
9	0	0	0	0	91	10	74
1	46	87	0	2	65	0	73
9	6	16	18	1	0	0	4
8	3	0	12	0	1	28	26
3	53	5	0	5	100	3	69
9	45	0	0	0	0	0	1
18	59	1	1	51	41	4	80
3	37	0	0	79	2	0	1
9	18	9	0	34	2	0	1
29	0	8	40	40	12	38
0	0	0	38	1	81	0
3	0	1	0	4	72	6
6	31	10	22	5	0	17
21	24	18	1	88	1	12
1	30	0	29	39	72	0
28	0	0	0	91	5	1
1	30	2	6	64	60	20
34	0	16	22	20	28	5
0	52	53	37	1	77	3
34	94	0	30	0	0
0	7	5	2	0	0
1	1	0	0	92	48
36	14	1	0	25	14
34	48	9	24	3	0
6	8	0	0	80	85
0	75	0	0	7	0
1	39	10	0	4	0
1	5	28	29	0	70
17	21	12	0	0	41
4	0	0	1	0	0
7	41	0	1	38	68
4	51	19	13	62	0
43	32	11	1	75	92
0	15	13	0	0	105
24	1	30	13	4	0
0	21	0	0	1	49
2	0	2	1	76	71
2	57	22	8	51	0
0	7	4	13	54	0
0	3	0	0	1	3
21	15	30	2	41	0
0	8	19	17	1	2
0	15	0	0	48	13
0	9	0	0	31	0
1	21	0	3	23	21
0	1	0	0	2	69
0	7	1	0	20	1
0	10	10	0	2	16
17	2	0	0	85	18
0	62	8	0	23	11
25	5	0	0	2	0
34	0	0	0	17	3
0	3	4	16	26	74
5	0	2	0	70	2
9	23	2	10	0	55
0	2	44	0	57	6
32	4	17	7	56	0
3	23	17	0	1	1
0	0	2	0	0	0
0	74	15	13	54	123
2	21	0	0	58	2
0	61	14	1	44	12
20	5	3	0	2	0
18	5	0	0	0	0
19	46	20	31	63	0
0	0	0	16	100	69
24	0	0	5	69	37
17	71	3	0	0	114
17	2	0	25	0	28
12	0	42	0	95	5
6	27	0	3	83	14
0	71	0	7	52	34
5	0	0	0	67	66
0	7	0	1	22	5
5	2	4	1	45	35
3	56	4	5	2	15
0	25	1	15	46	0
16	4	0	0	51	27
8	9	9	0	98	19
10	14	0	35	19	29
14	30	4	4	0	0
7	52	1	2	41	100
1	61	13	1	9	1
1	26	20	28	2	9
6	14	0	2	20	0
8	12	0	17	99	0
10	1	8	12	48	26
1	94	0	1	0	40
9	54	0	1	25	1
9	3	0	5	33	35
0	0	38	13	1	21
0	1	0	5	61	60
0	7	0	22	14	81
0	66	0	7	0	43
0	0	0	11	3	100
0	11	0	22	0	33
23	14	18	0	2	15
0	49	0	1	22	34
1	29	0	1	74	33
20	36	0	21	28	27
6	37	19	34	33	27
0	8	23	0	91	33
0	45	0	18	9	10
0	51	0	0	12	0
0	0	0	19	4	2
0	93	0	2	72	41
8	0	0	2	19	27
19	6	0	0	0	63
0	73	0	8	97	62
5	7	0	22	0	19
0	102	10	0	1	26
0	34	0	0	19	0
19	22	2	21	76	13
0	61	1	0	2	2
2	59	23	2	79	25
10	4	27	1	16	0
14	102	0	3	60	82
0	4	1	21	56	37
22	0	16	14	14	35
2	54	0	0	44	48
0	16	0	0	2	14
10	20	0	0	14	36
12	10	0	0	10	46
0	70	0	0	67	0
0	0	0	2	51	41
5	12	0	7	29	39
0	68	4	36	0	84
3	25	0	37	35	0
10	22	0	21	81	76
13	16	28	0	63	68
10	21	0	0	1	0
12	3	13	0	54	133
16	16	11	18	81	27
2	33	11	42	49	0
9	21	17	2	3	127
0	18	0	0	77	100
0	60	0	0	0	91
0	24	0	29	1	0
0	9	7	0	4	47
31	69	39	0	20	53
4	13	4	0	0	22
0	4	0	0	46	0
0	15	2	18	47	0
0	5	0	0	54	0
0	21	0	8	1	5
0	8	4	0	75	47
18	44	5	17	81	41
4	7	0	0	16	23
1	14	15	0	66	85
15	23	27	15	65	18
6	53	1	24	39	73
20	2	43	0	71	24
6	7	0	0	1	115
0	49	16	4	0	54
13	10	3	24	0	0
21	18	0	7	6	0
28	45	6	23	107	38
12	42	0	0	0	141
0	46	0	33	96	14
0	6	1	1	2	9
28	10	0	6	17	110
27	7	35	0	5	44
6	68	9	2	8	0
7	9	0	0	19	0
1	34	1	8	15	35
0	20	1	4	4	171
24	0	0	4	99	0
0	30	0	0	34	97
24	19	0	1	58	20
0	61	3	24	0	108
1	0	0	14	7	24
0	10	0	1	13	0
12	1	9	1	1	4
19	47	0	0	1	22
0	0	7	4	0	1
5	68	2	0	2	45
2	18	2	0	0	44
10	9	1	1	121	132
37	57	0	19	35	49
7	78	0	6	39	151
0	0	0	3	37	0
3	93	2	4	37	48
43	2	0	0	19	55
3	1	92	28	24	0
0	34	1	0	46	70
18	14	6	14	1	29
37	0	23	6	0	61
0	14	0	0	1	44
0	40	19	30	11	71
0	60	9	18	46	13
31	62	0	0	8	14
0	91	8	0	3	0
1	11	0	0	15	75
1	49	8	20	23	86
1	31	0	0	25	3
23	36	0	21	79	60
0	47	12	0	125	43
7	23	3	1	43	0
21	2	0	0	53	75
0	0	17	0	46	21
7	0	8	18	85	14
9	45	6	3	30	60
11	43	2	13	138	0
0	36	15	4	21	92
24	44	44	27	0	0
0	56	13	41	19	76
15	0	7	14	1	1
0	43	4	0	86	45
0	1	0	28	25	69
20	0	6	0	58	0
0	10	25	4	101	84
4	4	0	0	62	102
26	58	8	17	74	0
0	6	6	0	62	51
0	61	0	0	0	14
14	0	2	1	64	17
14	50	15	0	0	2
0	15	0	6	75	11
0	9	8	3	0	76
37	16	2	0	39	8
26	0	0	14	0	3
21	6	4	0	1	3
0	0	19	0	0	0
13	53	2	14	1	18
8	27	2	38	113	49
33	35	4	0	1	6
23	11	2	0	0	37
18	81	0	1	29	3
0	3	14	23	50	2
0	0	6	1	13	55
11	5	0	29	79	36
19	57	0	36	62	0
20	54	0	1	0	0
0	0	0	24	1	49
31	1	5	10	103	0
0	2	0	1	30	55
0	66	16	0	85	3
24	66	3	2	101	53
0	33	2	1	2	58
14	13	0	0	26	0
19	61	35	15	2	3
0	42	0	4	37	14
20	0	2	8	0	38
2	54	6	0	1	2
11	1	0	0	53	127
20	14	1	1	0	0
0	9	0	0	0	2
0	10	0	0	2	119
20	1	0	1	0	0
0	22	0	32	0	2
39	0	0	0	17	54
22	70	0	5	0	1
0	5	0	18	10	0
38	0	18	15	76	159
18	30	0	2	1	52
0	0	0	0	2	2
17	0	8	18	96	40
0	4	0	0	84	54
4	1	3	3	24	0
3	31	0	5	0	76
4	12	55	1	19	70
39	44	4	3	68	88
12	44	3	21	82	0
0	66	21	20	0	19
1	49	9	16	53	2
0	107	0	24	0	29
10	111	15	1	0	1
16	3	13	0	70	37
4	36	4	0	0	4
0	13	0	1	56	0
9	8	1	5	56	29
20	97	0	2	1	57
17	50	15	29	93	15
0	126	0	0	2	0
22	60	8	25	30	25
0	22	0	10	104	39
19	20	0	0	45	0
23	80	1	0	1	18
11	90	29	0	81	72
3	10	10	29	82	0
0	4	0	1	55	8
6	47	0	0	44	56
0	38	0	29	41	31
0	0	1	1	44	51
1	3	0	0	0	6
0	55	1	0	2	50
14	20	1	0	1	36
6	86	0	26	86	39
15	1	6	0	2	90
2	101	74	8	91	63
24	7	1	0	1	18
0	1	11	4	1	0
22	45	0	12	71	101
19	17	2	0	1	51
0	57	10	19	2	65
7	39	0	16	62	94
8	50	0	4	73	48
21	45	0	0	68	91
26	8	0	2	4	51
0	12	0	15	20	99
13	9	13	0	19	86
0	15	0	43	9	63
9	16	0	0	1	0
13	0	15	0	3	29
0	0	13	0	2	46
0	0	0	2	78	0
0	6	0	4	86	0
0	23	11	1	35	39
0	1	3	2	96	6
26	26	14	3	0	2
4	5	9	0	71	39
0	8	6	24	22	0
10	4	0	2	35	2
21	9	0	0	26	66
0	20	0	18	79	0
0	83	13	2	1	75
0	0	0	7	27	0
14	1	1	19	1	12
1	5	0	5	82	90
19	1	0	5	67	0
45	8	3	25	14	57
25	6	2	0	2	88
0	56	28	3	0	20
23	18	0	3	30	18
5	104	0	5	2	28
33	10	30	8	101	13
9	4	8	1	0	51
10	55	31	27	69	21
0	23	44	1	0	54
18	5	28	0	90	83
21	62	1	10	10	1
2	36	0	0	77	14
2	46	16	2	16	16
0	15	32	27	35	21
13	8	13	6	59	0
15	7	0	35	4	37
4	44	31	0	101	33
1	9	18	0	91	3
30	16	31	2	0	1
0	0	0	0	84	88
0	25	2	1	47	0
17	16	5	4	1	46
61	3	26	2	93	9
0	58	2	29	76	28
26	5	0	1	46	89
9	14	0	4	0	11
42	46	8	7	73	63
16	30	0	6	81	51
43	57	0	25	0	82
2	61	2	0	7	5
6	14	0	23	61	5
22	2	0	0	2	0
4	48	0	21	25	0
2	51	0	0	1	0
0	36	3	0	3	69
18	65	15	0	31	1
6	12	0	17	39	65
0	2	0	0	0	16
18	7	14	20	62	1
18	83	39	27	56	1
0	46	0	1	15	15
2	5	5	1	1	39
3	61	1	0	18	0
9	12	11	0	99	10
0	3	1	1	1	46
14	71	6	0	44	34
1	31	2	0	60	3
0	67	5	1	30	73
0	47	9	21	30	29
18	3	4	22	97	3
5	66	0	1	74	99
40	53	5	16	14	15
2	2	1	2	1	59
0	0	0	20	0	0
15	9	0	0	75	95
11	17	0	1	11	41
0	2	16	0	58	104
0	14	0	8	0	70
36	36	1	30	25	0
0	44	9	48	0	0
6	17	0	1	68	63
13	28	3	1	53	37
13	21	1	3	62	1
0	67	3	17	57	1
0	30	0	0	4	0
0	10	0	27	3	0
15	14	0	2	72	2
19	18	8	31	52	11
0	77	1	2	99	8
0	23	0	5	103	52
0	52	1	29	93	22
7	2	18	2	1	30
0	5	12	9	77	7
14	0	6	9	21	53
0	34	1	18	58	43
17	0	3	17	43	0
0	75	18	0	2	5
3	41	0	2	1	48
2	13	0	2	57	68
27	66	2	3	100	45
8	60	0	3	29	25
15	23	0	1	2	0
0	10	0	39	4	45
0	16	0	1	49	0
0	1	0	0	63	4
19	42	0	4	25	1
25	2	0	6	24	0
0	20	2	0	28	0
0	0	1	0	49	3
0	0	23	1	1	38
14	4	0	3	26	38
1	43	1	1	1	98
0	14	1	49	114	8
6	28	5	1	24	6
4	21	6	6	0	74
0	0	29	7	0	50
16	40	9	12	45	1
29	59	17	2	57	0
10	13	0	25	107	1
0	18	7	0	48	26
1	20	0	5	29	91
16	11	0	1	76	90
10	34	0	20	12	57
13	2	4	1	17	2
12	7	6	25	72	39
2	2	0	0	104	35
11	73	0	1	15	67
2	9	0	5	94	40
0	15	0	1	18	43
0	0	24	18	0	127
18	8	0	21	1	32
21	0	0	30	21	81
13	0	12	3	4	4
32	28	0	0	141	84
0	24	0	1	0	9
7	0	7	6	55	69
42	13	5	0	51	15
0	4	0	0	3	47
0	0	0	3	3	132
0	4	0	5	113	66
2	0	0	4	0	1
23	6	0	0	0	74
0	56	1	1	67	10
1	17	0	0	43	0
29	0	1	30	0	63
24	10	15	2	85	28
2	1	0	0	1	86
0	66	3	0	71	0
28	123	0	0	0	83
19	15	13	0	26	0
0	23	5	1	22	0
0	24	0	2	0	0
0	14	3	3	0	2
22	79	15	0	39	84
21	23	29	2	79	31
19	104	54	16	50	0
0	3	0	3	47	2
0	31	4	0	21	4
15	54	9	19	35	49
10	81	1	1	85	0
1	44	34	1	35	8
44	0	0	1	93	20
23	42	0	0	74	0
0	4	1	36	85	12
9	5	35	22	3	52
18	1	4	2	58	63
0	74	53	48	27	53
0	74	0	0	0	89
1	53	0	15	77	20
5	63	7	9	66	52
13	54	0	3	0	0
11	59	0	0	67	0
13	2	0	3	3	21
12	14	0	0	70	55
0	5	0	42	11	0
0	8	1	4	92	96
31	23	28	35	67	0
17	2	0	0	3	42
20	14	0	2	1	35
0	0	0	0	2	38
0	75	13	0	22	43
24	15	5	3	1	21
5	18	0	2	138	48
18	87	0	1	1	2
3	8	8	0	19	0
2	15	3	0	5	85
0	33	0	0	0	103
0	15	41	28	25	1
17	12	0	26	81	0
0	105	2	2	20	3
0	101	0	19	1	79
29	35	3	0	27	2
3	10	17	24	3	52
0	19	3	0	0	12
0	23	4	0	5	1
2	24	2	0	26	91
2	0	0	15	79	55
19	30	0	0	16	0
1	5	0	14	36	29
0	50	16	0	60	18
0	42	30	0	103	89
0	60	25	12	2	2
7	64	0	0	82	7
18	5	7	0	95	8
0	24	9	2	25	0
1	60	2	1	57	6
4	114	8	6	89	13
0	9	0	1	56	104
10	61	1	0	20	1
1	73	9	0	0	0
0	7	33	0	32	2
7	18	0	0	29	88
0	85	20	2	24	23
11	0	17	27	19	0
25	2	5	0	0	0
0	1	26	10	2	75
0	58	2	9	45	0
20	50	0	0	62	90
15	49	0	7	6	116
0	55	0	0	7	21
3	1	3	3	24	52
0	11	1	19	31	0
19	11	4	1	68	11
0	11	0	31	0	48
0	133	1	16	76	63
31	39	22	1	0	0
0	16	0	2	63	2
25	98	0	7	40	81
33	45	3	9	1	74
0	82	12	1	52	70
0	0	12	0	38	118
4	3	0	1	70	68
0	38	1	0	16	76
1	17	0	0	13	1
9	71	1	4	51	32
0	3	7	3	1	4
0	35	8	16	3	49
1	0	1	4	53	42
10	0	0	12	50	30
17	1	1	31	15	13
0	71	0	1	1	0
2	40	39	3	27	89
0	39	0	2	0	0
1	64	15	2	0	32
8	12	1	40	0	12
11	2	0	33	0	77
0	0	0	1	43	11
5	6	34	5	18	1
14	56	0	1	13	40
4	41	0	3	26	93
0	82	4	0	62	18
0	48	0	3	88	27
0	84	0	20	3	3
2	10	0	18	2	43
9	16	0	1	20	67
13	39	35	22	52	137
0	16	0	0	0	47
0	15	0	25	58	4
9	29	2	0	84	11
0	57	0	15	1	0
0	6	4	1	0	0
20	17	0	20	85	109
0	19	17	1	0	0
0	68	128	0	5	3
11	83	1	6	4	7
0	18	3	1	74	0
1	27	11	2	3	62
3	9	0	1	3	95
5	38	1	12	2	66
1	22	0	15	1	0
0	0	0	13	2	3
2	59	28	0	27	0
6	17	7	0	5	0
1	38	2	0	2	1
0	62	0	12	4	5
5	57	2	38	46	28
8	22	0	0	31	1
0	34	0	23	0	5
0	66	46	0	1	49
7	2	7	5	73	1
23	73	7	7	26	5
0	87	0	0	71	0
5	97	0	11	28	2
1	0	0	6	34	30
0	2	0	10	2	49
2	2	0	1	16	39
0	2	0	0	3	3
11	86	2	24	113	53
2	47	37	0	2	24
0	1	15	1	100	48
1	59	23	2	27	2
26	30	3	0	1	12
0	12	1	1	30	68
35	0	0	20	54	12
0	25	3	29	26	39
27	65	0	3	88	34
14	59	0	24	76	1
0	43	0	34	40	3
0	27	13	0	4	1
0	1	0	2	53	7
31	4	0	1	86	0
2	6	23	5	36	2
36	27	47	28	1	26
0	9	58	0	0	44
17	30	1	1	21	89
10	35	11	6	85	35
4	28	15	2	38	46
0	3	0	4	37	28
0	78	0	2	71	2
1	11	11	31	9	50
30	6	6	3	70	43
0	63	0	2	35	57
0	21	12	2	20	0
11	39	7	15	8	7
0	10	6	1	59	15
0	28	0	4	56	0
0	64	0	7	0	39
22	73	0	1	19	67
0	11	0	0	4	71
28	18	2	0	0	66
4	13	0	4	0	4
24	15	2	0	0	97
21	7	50	17	3	1
23	0	0	0	6	89
0	2	44	2	71	87
2	0	0	8	55	68
7	6	40	0	0	1
0	39	2	0	10	1
1	16	0	33	26	33
1	17	1	1	28	7
10	8	0	27	65	84
0	0	9	13	62	0
16	19	0	1	34	17
1	4	15	0	63	69
9	2	0	44	1	68
0	13	1	41	0	18
0	2	0	5	50	5
3	12	1	30	47	30
1	21	3	0	1	0
1	1	0	23	82	28
0	21	30	0	9	98
13	0	8	6	1	93
9	2	0	2	1	111
0	0	4	1	8	24
21	17	0	1	74	0
0	1	0	0	0	77
1	10	1	1	75	10
0	27	11	0	13	0
1	0	0	3	0	29
11	0	26	0	1	0
4	4	0	6	3	0
1	41	0	6	67	1
9	20	0	3	1	136
1	6	0	10	0	16
10	37	0	4	0	29
26	7	34	3	2	2
32	4	1	0	2	94
26	0	1	3	1	65
32	23	0	4	2	27
0	2	7	1	57	18
35	8	30	0	68	28
3	10	2	0	23	7
16	29	0	3	167	116
1	12	0	1	15	4
7	25	13	3	26	169
38	4	9	1	1	107
26	2	4	3	33	47
72	6	0	2	9	2
0	21	14	25	5	0
0	23	9	6	5	74
8	23	47	1	0	76
0	7	42	2	0	48
3	8	0	4	38	0
23	44	43	17	29	36
9	51	37	7	51	93
0	18	4	12	27	0
23	87	7	1	71	1
1	0	54	53	71	0
1	0	1	0	19	34
57	0	12	3	52	59
6	26	20	30	28	102
15	6	0	3	10	14
0	7	0	2	14	2
1	70	0	1	1	1
1	6	10	11	28	73
9	70	0	35	82	0
1	0	27	10	40	62
16	59	0	1	6	116
0	0	33	26	58	0
0	10	0	3	3	66
4	19	0	4	62	64
0	48	1	30	0	0
0	88	10	0	25	65
0	47	0	0	3	57
5	17	0	1	57	1
21	35	8	22	50	56
5	19	51	2	0	1
1	47	61	1	3	4
5	31	1	2	0	31
25	16	74	11	0	109
0	60	1	9	24	12
0	98	0	26	45	2
6	0	28	0	0	62
0	0	9	15	2	31
9	17	36	0	41	10
0	10	37	7	44	37
11	43	10	11	52	2
1	0	5	0	11	21
0	0	16	7	25	98
1	0	0	2	0	15
15	14	7	37	11	90
0	19	17	1	0	96
1	91	0	1	0	19
0	16	3	1	72	40
53	33	0	37	76	0
0	0	0	29	0	56
20	4	6	29	5	1
0	4	10	0	0	2
4	28	30	1	5	14
0	6	17	13	44	4
2	40	0	1	21	0
0	36	7	13	6	8
15	3	0	34	14	11
0	9	47	2	0	0
0	46	1	15	66	6
2	44	26	0	8	6
34	46	2	11	3	135
0	1	1	14	0	24
10	1	0	12	0	2
34	13	5	8	1	26
21	27	1	0	84	67
1	13	3	29	0	22
5	0	0	36	0	41
16	24	12	0	75	31
1	0	1	1	62	40
0	15	0	7	17	37
0	20	54	14	0	23
0	3	0	32	1	100
1	30	1	0	88	0
0	21	0	4	0	0
0	68	0	0	47	73
0	69	3	0	1	0
0	12	5	0	2	44
1	72	0	21	2	7
1	6	0	0	1	15
1	60	1	1	29	4
0	24	5	0	84	84
6	45	31	0	42	67
0	66	3	27	55	35
1	5	9	0	1	0
3	1	5	26	0	1
2	20	0	13	20	67
2	39	0	2	53	14
1	42	7	24	127	2
34	3	12	2	19	39
11	48	0	4	62	30
0	0	30	4	2	14
15	22	17	1	0	10
44	42	2	1	60	7
1	23	0	27	88	35
1	0	70	33	31	21
10	2	1	37	68	19
0	32	23	31	0	0
0	28	0	1	0	44
7	4	0	22	55	6
4	4	0	0	0	86
0	15	42	11	35	31
0	17	6	0	0	59
6	1	0	3	4	5
0	0	29	0	4	28
0	5	2	2	0	31
8	20	0	21	62	4
13	0	1	3	0	46
9	20	24	30	0	49
21	68	0	18	0	87
17	13	8	3	0	97
24	20	0	13	17	37
1	25	9	2	1	127
1	3	17	0	61	27
0	2	0	25	14	66
4	0	0	3	4	16
1	68	0	2	81	5
24	78	9	14	23	0
33	0	0	9	18	3
24	76	1	13	12	31
1	17	2	0	1	49
18	34	0	20	64	108
7	119	0	4	83	0
0	2	0	1	59	79
0	3	0	28	15	0
11	18	1	33	71	42
39	1	7	2	49	23
23	26	11	1	0	1
0	87	0	4	52	24
15	0	57	61	108	11
24	76	20	34	53	57
3	16	19	2	0	7
36	0	0	1	82	53
21	60	9	2	50	97
11	37	0	0	0	16
21	55	12	3	62	108
5	79	0	8	66	0
16	49	20	26	55	0
0	51	0	5	4	0
23	70	0	2	53	0
1	14	7	0	0	2
0	0	1	1	0	0
2	104	1	10	1	2
22	40	0	11	4	6
1	0	0	5	3	33
8	38	0	0	57	18
0	6	7	1	0	15
2	0	0	4	82	1
4	7	6	0	106	120
8	83	26	5	58	22
0	13	32	0	64	30
10	33	0	0	2	1
25	5	0	5	36	26
13	22	0	12	34	0
2	24	3	1	0	54
1	96	41	0	0	37
0	22	0	3	0	1
7	43	0	10	2	15
0	35	1	9	17	0
33	88	10	9	2	75
0	7	17	20	3	1
12	0	14	7	48	31
1	50	0	12	71	3
0	9	0	1	2	13
2	59	19	2	74	55
1	44	0	0	24	0
12	0	6	0	46	45
3	0	49	8	38	46
0	21	7	3	19	1
0	71	9	0	56	172
2	1	0	5	80	32
0	0	74	7	43	0
0	29	0	1	46	1
43	8	6	13	1	17
19	45	0	1	72	21
0	0	0	17	70	0
2	0	4	1	30	20
2	76	0	17	34	1
21	0	0	0	65	53
5	5	4	13	73	54
15	84	10	24	39	86
4	78	4	1	5	25
0	64	0	17	4	21
2	62	0	26	64	0
0	11	3	23	2	0
39	45	0	1	81	53
0	2	0	1	79	29
14	1	0	29	7	16
17	18	8	39	18	50
1	52	8	25	63	0
0	5	1	19	50	36
0	1	11	0	38	66
1	40	0	29	59	44
2	6	0	2	38	0
35	13	8	2	72	86
0	11	0	4	1	0
0	28	0	1	1	19
1	4	5	1	87	0
0	3	2	25	3	58
51	61	4	4	2	0
2	0	0	4	6	55
2	80	61	9	63	7
12	13	28	3	132	34
7	12	0	0	69	62
2	86	0	1	3	24
18	120	26	2	85	18
0	17	2	4	91	92
6	10	0	11	20	2
7	13	0	7	1	47
0	19	0	3	0	84
15	78	19	4	35	72
0	0	22	14	24	12
5	0	0	3	3	2
15	17	0	15	67	39
4	29	2	1	49	0
6	82	1	1	26	22
3	0	1	0	82	1
0	12	0	0	29	0
7	98	8	4	36	31
46	17	0	5	25	1
11	0	0	6	34	2
40	22	0	4	79	105
13	3	6	4	3	0
9	24	10	9	96	2
34	7	9	23	61	3
4	1	2	8	71	1
26	60	0	24	35	1
1	33	54	2	117	16
3	1	0	0	66	41
5	19	2	2	2	46
0	2	11	0	39	75
2	2	49	17	1	6
0	9	1	0	34	41
11	11	0	4	23	40
1	36	0	5	87	0
1	0	40	5	1	32
0	0	5	18	59	87
2	8	0	6	53	0
2	65	8	12	1	43
0	1	3	4	2	98
19	71	2	15	67	3
0	12	1	0	70	27
[truncated: 5,670 more rows]

## Sheet: Figure 2h
siCTRL			siTOPORS#1			siTOPORS#1 (TOPORS-RING)
UT	0h	3h	UT	0h	3h	UT	0h	3h
0	65	0	9	0	1	0	46	27
0	47	6	0	51	1	3	1	13
24	26	0	19	16	1	0	20	37
0	6	8	24	91	3	0	0	50
2	20	40	9	74	23	0	0	0
0	8	13	8	71	55	0	0	67
11	26	22	1	74	63	1	0	2
4	26	0	0	28	4	0	14	0
0	55	40	0	86	17	0	12	1
8	15	18	3	69	0	0	0	1
1	23	32	0	67	14	0	92	50
16	18	15	0	66	17	0	1	0
2	13	24	0	14	106	0	67	1
3	20	1	0	67	0	0	0	0
1	68	2	36	45	68	1	13	1
0	3	8	2	1	21	0	37	87
22	19	13	29	13	0	2	24	39
12	2	49	2	4	0	1	4	62
4	40	3	34	13	84	1	4	0
20	42	15	36	0	2	33	17	61
0	11	1	35	24	71	1	3	50
31	103	15	11	0	3	5	3	7
32	12	5	0	17	26	0	2	119
27	32	19	1	53	2	1	2	0
2	45	21	0	2	37	33	3	1
24	67	0	0	0	2	0	0	41
38	63	1	1	10	1	5	21	0
23	0	13	6	44	62	2	20	51
3	82	57	0	8	0	0	0	133
32	113	40	55	98	2	1	71	50
0	0	20	0	67	32	14	1	120
18	2	16	0	40	73	25	117	137
29	0	0	15	49	3	0	81	61
1	54	0	24	48	34	0	53	1
2	27	1	26	17	2	3	32	3
21	47	2	2	71	11	1	70	23
0	3	22	21	1	0	3	41	20
3	0	0	31	18	0	5	122	15
1	1	0	0	62	0	1	80	0
13	65	4	0	84	29	0	14	3
1	1	10	0	0	69	0	97	2
32	53	33	73	9	51	0	85	0
2	8	0	0	23	3	0	8	11
28	12	14	0	31	86	0	103	68
25	60	0	9	3	44	13	0	1
31	0	29	40	0	19	20	11	10
18	54	0	2	4	11	2	56	2
2	76	0	0	50	2	2	60	66
0	2	0	0	0	54	2	1	64
31	95	15	2	12	53	0	0	94
10	29	0	0	16	13	0	3	71
9	13	8	3	4	0	0	113	19
11	1	33	0	84	1	27	0	159
11	22	8	15	5	2	0	1	3
5	37	52	5	90	26	0	69	35
6	0	13	2	2	86	2	0	1
3	9	0	4	21	0	0	29	2
23	23	5	0	91	1	1	34	1
38	64	0	36	3	2	1	4	6
7	96	73	13	1	49	13	1	3
1	65	0	0	4	5	0	0	71
1	41	39	1	13	48	29	59	71
3	39	131	22	68	0	13	2	58
32	4	0	0	51	38	0	21	76
9	9	13	0	61	50	25	23	55
31	2	10	9	0	0	21	74	0
1	4	0	2	89	51	0	0	81
25	17	0	1	1	0	0	8	0
2	31	22	2	21	61	0	14	2
8	63	0	2	5	0	0	81	4
2	4	1	23	11	0	5	3	6
30	11	10	1	3	7	0	3	74
5	23	9	1	6	42	2	13	0
0	13	18	0	94	12	36	9	0
7	0	7	36	52	34	4	37	0
10	20	23	64	15	0	5	8	84
1	24	3	3	55	49	1	73	53
4	4	0	12	2	17	0	66	20
14	18	0	0	3	8	0	5	88
11	8	1	0	2	33	34	6	12
6	3	75	4	6	4	1	82	31
9	0	61	0	2	4	5	87	4
23	56	0	8	0	69	0	6	125
17	1	6	3	8	0	11	31	1
0	40	0	38	6	9	17	17	1
1	3	46	2	14	19	11	0	0
5	0	0	1	15	84	3	7	1
20	37	40	0	4	42	0	4	71
10	9	21	2	12	17	0	5	73
3	94	2	41	7	68	4	7	6
14	2	3	0	28	17	24	0	88
0	6	0	11	4	25	2	21	0
22	91	0	0	29	22	0	29	1
14	12	0	0	1	67	0	59	0
19	0	0	24	31	32	3	61	2
11	25	0	13	59	58	25	77	0
0	45	0	0	1	2	0	11	0
0	1	22	0	42	2	1	2	30
30	0	34	0	0	1	13	4	11
3	1	0	24	8	0	23	0	0
6	39	36	1	88	30	0	12	0
3	13	2	0	102	44	6	2	61
0	0	36	9	107	19	17	4	0
17	16	0	0	1	0	34	2	0
0	0	0	0	0	18	18	12	32
1	7	25	20	28	24	0	10	96
20	1	0	21	39	66	1	84	0
0	6	26	36	55	15	6	0	112
2	13	0	49	1	59	0	2	0
0	18	6	0	90	59	30	47	51
1	21	2	26	5	45	2	0	2
0	0	0	0	13	24	14	24	81
22	18	0	29	0	0	0	18	59
0	9	0	9	64	123	30	40	51
3	60	37	1	4	0	1	5	0
3	57	1	1	20	1	8	18	0
23	5	0	0	16	14	3	25	41
2	58	10	0	2	0	15	2	9
0	16	4	6	11	32	0	11	87
15	20	0	26	16	55	0	4	0
30	13	0	10	4	3	0	2	1
36	3	15	11	64	72	1	3	0
2	86	2	25	44	112	0	3	45
26	112	0	2	78	2	0	56	1
0	38	8	1	75	38	0	93	0
14	55	20	1	3	30	3	23	125
0	65	12	2	100	0	0	32	17
30	6	5	0	0	32	5	114	0
39	12	0	0	0	129	0	20	0
6	11	47	0	1	7	11	0	38
1	72	9	2	63	9	18	0	0
31	56	6	0	17	9	1	68	30
18	73	14	47	13	26	1	7	0
1	100	5	0	80	0	2	4	0
1	42	0	15	52	73	2	0	0
38	6	10	19	4	13	21	2	15
21	98	10	1	62	0	0	48	0
0	72	30	0	69	25	1	65	34
39	50	17	2	96	0	27	2	0
10	22	6	0	49	49	0	5	58
8	24	7	2	80	97	0	0	3
18	27	8	7	35	16	3	7	30
3	0	5	1	0	1	3	1	31
7	0	0	0	2	2	0	0	20
16	44	0	6	1	8	0	31	117
2	0	15	5	81	9	4	0	116
4	95	68	1	0	0	22	0	7
13	73	9	37	1	31	21	5	2
3	58	2	27	60	7	37	21	1
0	25	4	32	132	69	3	19	104
0	101	4	1	0	0	94	18	12
24	24	6	58	5	19	0	24	0
30	54	0	6	8	28	3	1	22
11	16	2	0	0	19	0	1	4
11	0	1	0	0	53	0	17	26
21	26	4	37	57	126	0	20	12
27	2	0	31	2	6	2	34	0
24	91	20	5	0	12	19	75	1
0	0	0	0	81	57	14	1	0
0	83	0	0	1	1	17	18	0
25	74	2	35	1	13	6	42	12
27	73	1	0	6	0	0	76	0
1	0	0	0	45	0	5	15	31
2	65	4	0	16	32	2	3	21
28	63	26	0	57	18	0	1	1
16	4	10	31	37	17	32	2	2
27	21	67	5	68	5	0	3	33
1	13	2	11	34	1	34	1	47
22	62	0	2	104	0	0	15	6
1	0	2	3	81	68	2	0	9
1	9	0	25	1	61	0	5	1
7	4	55	3	3	0	1	24	0
8	34	0	19	17	2	0	2	37
0	3	0	0	4	27	1	17	0
6	7	72	1	20	11	6	1	85
0	6	1	0	31	78	0	1	21
18	132	10	16	19	5	8	83	35
12	16	6	3	0	27	17	0	7
11	11	3	29	0	22	0	80	1
22	12	23	10	15	84	29	88	16
15	6	28	1	21	1	27	3	1
14	1	0	32	0	0	1	12	43
3	39	0	0	123	26	1	7	63
0	98	0	0	15	4	0	3	0
5	107	2	1	0	0	2	5	1
3	70	2	4	90	0	1	14	1
18	57	37	0	54	99	8	86	0
21	64	34	0	11	50	0	60	0
19	61	3	24	7	1	6	7	0
28	12	4	17	2	2	28	1	0
0	7	0	0	73	2	2	0	130
0	24	0	3	37	0	0	56	0
12	40	0	23	5	57	0	28	0
24	41	9	0	70	60	5	19	0
8	58	0	0	5	46	5	103	0
22	14	2	0	55	35	6	3	58
1	7	2	30	73	0	0	46	0
10	68	9	1	14	12	0	0	16
0	0	8	0	15	32	4	51	40
12	18	2	0	18	3	0	2	82
7	70	2	0	58	102	19	77	40
1	0	0	28	47	0	0	63	23
1	127	0	0	70	1	0	1	0
1	111	2	0	9	36	0	20	0
3	3	19	34	28	57	0	9	1
15	105	47	31	0	83	1	1	0
3	83	3	0	102	0	0	48	69
1	15	0	0	112	26	0	0	0
24	17	1	3	51	3	0	52	0
1	80	1	1	0	1	0	70	3
30	12	3	1	47	0	2	82	80
18	13	1	41	92	48	0	32	0
19	10	6	0	10	0	0	16	0
26	83	0	11	115	59	1	33	42
17	13	35	8	78	67	13	2	31
26	19	44	0	0	20	0	0	1
8	5	14	0	99	0	1	2	0
24	1	1	0	0	30	0	39	0
22	11	2	1	17	22	4	0	64
30	0	1	0	2	0	0	1	112
8	59	1	0	5	1	0	62	2
7	86	0	39	0	3	1	11	2
1	3	18	27	0	11	3	79	58
0	0	0	26	5	5	0	100	52
5	1	3	2	6	86	0	1	54
22	19	9	7	5	25	23	3	0
38	69	17	1	54	0	1	1	4
24	98	49	1	7	0	3	0	2
0	95	5	0	69	20	0	2	80
1	59	1	1	26	94	1	47	0
34	96	1	61	5	0	0	2	23
23	94	4	1	0	99	0	17	0
32	85	0	0	60	10	2	117	0
5	93	2	1	16	48	0	10	41
5	80	4	27	51	7	0	4	1
1	106	2	0	0	14	0	79	7
1	52	15	1	19	15	1	69	6
1	3	9	17	0	5	16	8	57
32	2	5	13	12	121	10	39	73
35	0	7	1	76	41	4	3	56
18	13	3	14	47	42	0	0	4
0	10	3	18	2	12	0	0	47
24	29	4	0	0	2	2	2	81
1	17	23	22	2	0	0	1	6
3	71	5	28	22	103	0	53	24
21	21	1	18	22	39	1	2	0
33	39	17	0	101	3	5	0	0
29	27	0	0	1	46	37	42	1
23	3	4	7	0	0	0	45	2
18	24	6	0	1	7	4	2	75
15	90	6	1	2	92	0	3	0
0	0	0	7	44	5	0	14	0
3	1	0	0	47	1	3	1	22
9	1	0	1	24	0	28	7	2
0	17	23	1	1	2	13	2	0
0	41	1	0	0	3	0	5	27
0	71	0	23	43	1	31	86	3
1	51	45	1	34	6	35	81	2
0	14	1	22	0	0	0	72	0
13	32	13	9	77	3	1	3	0
12	26	1	26	0	21	5	0	2
8	0	0	0	3	34	25	53	2
14	37	48	3	132	1	0	0	9
11	74	13	3	1	0	24	0	36
2	58	1	0	1	24	0	6	5
1	14	0	28	77	1	0	0	7
14	34	5	0	16	34	1	3	0
17	12	0	0	8	0	22	1	38
10	39	0	2	59	0	4	3	78
5	0	5	14	55	48	0	3	4
8	43	0	1	7	12	4	10	1
2	5	38	0	59	0	2	43	9
0	43	0	0	0	0	7	74	55
32	11	4	31	49	0	0	5	2
1	4	11	4	72	5	1	23	8
7	79	10	29	108	0	0	20	2
0	16	0	1	0	90	5	69	25
21	0	29	22	69	0	2	92	6
6	89	0	19	31	0	0	17	24
3	0	0	4	0	26	5	8	6
31	99	17	0	89	3	0	30	38
0	104	0	36	126	24	3	0	5
6	11	0	9	59	48	0	4	11
1	73	37	4	6	17	2	4	1
22	19	1	32	53	0	0	9	73
4	0	5	38	1	74	0	2	59
12	8	3	2	1	4	0	85	0
5	19	10	32	1	2	1	1	33
19	5	1	0	36	0	0	46	77
20	124	59	0	36	0	1	1	32
26	14	38	4	2	21	1	33	1
0	26	19	37	21	16	0	8	0
40	100	31	0	0	16	0	6	0
14	88	0	29	53	27	0	2	10
4	13	0	0	62	0	20	0	0
5	11	47	0	31	18	9	27	7
13	3	1	2	0	130	0	0	113
28	18	0	19	28	1	1	0	2
14	9	8	0	4	19	0	26	2
51	97	20	6	21	0	0	18	47
1	46	0	34	5	74	1	23	0
33	100	7	3	91	0	0	29	0
12	11	8	0	68	0	0	73	0
10	63	5	6	100	136	2	21	3
0	65	0	0	74	0	0	99	0
2	5	0	30	1	0	17	2	0
37	71	13	1	9	1	1	0	0
15	2	1	1	1	104	3	0	17
25	66	0	8	44	57	2	5	75
16	2	0	28	0	81	5	20	82
1	1	29	0	5	27	0	8	93
24	89	0	3	2	1	0	91	1
9	57	34	17	23	2	13	0	31
23	111	6	2	74	41	2	0	73
24	71	0	3	0	35	0	5	16
19	31	28	27	14	1	1	88	1
24	61	19	0	54	45	18	18	31
4	47	1	0	123	89	28	20	0
14	90	1	0	85	0	0	7	0
25	8	3	0	36	77	2	41	2
0	5	0	5	78	0	0	44	44
1	0	9	0	0	0	0	83	0
2	94	0	2	78	25	18	1	2
32	33	0	0	2	2	3	94	0
34	38	5	4	0	37	3	48	0
17	42	4	0	2	25	2	22	3
18	7	11	26	0	1	0	2	6
1	26	0	0	0	10	5	3	88
0	6	32	29	91	85	1	10	67
0	23	20	27	55	111	0	29	52
7	3	7	43	103	0	26	91	1
32	17	8	0	82	39	22	4	0
6	53	1	0	5	0	24	52	4
1	51	2	0	78	0	4	4	0
39	55	0	0	78	50	14	1	0
0	101	0	1	60	1	0	57	68
0	3	9	0	49	2	1	4	3
20	45	23	8	76	16	29	88	0
2	14	10	0	0	31	11	21	40
26	3	0	0	68	6	3	95	0
10	0	1	3	6	9	2	24	66
0	2	0	7	26	2	0	6	11
0	2	0	58	25	1	4	3	42
10	2	4	1	1	28	0	14	0
2	68	25	0	5	52	28	74	1
18	80	0	35	1	42	2	17	2
29	3	0	3	5	7	14	2	95
17	6	0	28	14	75	28	14	0
0	39	2	0	11	0	13	1	29
20	13	0	0	6	2	0	10	0
11	9	27	1	10	55	0	1	1
10	12	1	0	60	56	25	0	0
2	10	2	1	84	115	4	0	3
20	32	8	0	1	4	13	86	7
16	38	15	0	62	62	0	2	74
0	92	9	24	0	0	0	0	5
30	0	7	24	29	0	0	85	2
0	0	3	6	0	2	19	0	88
17	55	9	0	166	55	1	13	2
27	57	11	0	23	4	0	3	2
2	16	1	20	35	10	1	1	42
10	30	0	0	51	27	0	50	91
9	91	12	0	0	83	5	1	4
0	49	42	24	0	48	1	115	51
14	52	9	2	66	66	2	0	2
18	35	36	3	70	6	9	77	53
24	9	12	0	65	5	5	3	2
19	39	2	12	0	0	2	0	89
0	8	21	1	24	0	0	9	3
1	67	31	0	86	12	0	2	2
1	8	13	1	4	0	20	38	105
15	43	27	10	65	36	22	6	3
1	54	29	24	2	8	0	39	7
0	6	1	0	0	0	3	22	60
17	94	0	0	71	0	0	10	0
2	44	28	11	35	103	6	4	16
9	17	9	28	4	0	12	69	10
12	13	22	45	2	55	15	0	33
9	78	48	2	0	4	3	1	67
1	21	1	2	1	124	26	7	15
4	18	4	3	2	38	0	119	26
8	9	14	3	57	53	0	104	0
20	24	33	47	86	130	41	4	21
6	2	0	15	3	41	1	1	15
8	37	4	0	0	93	1	80	1
13	62	2	0	0	0	0	106	2
31	102	10	0	40	49	2	20	0
1	38	12	14	0	0	5	1	5
9	7	3	1	16	3	23	42	17
21	1	7	0	72	33	1	71	1
0	0	12	4	64	69	2	16	22
0	17	12	0	85	80	2	106	54
9	5	12	2	0	131	9	18	0
10	11	2	0	65	17	0	2	29
14	6	0	67	33	68	0	7	0
1	2	10	33	13	111	29	4	1
36	5	8	2	67	26	1	4	81
15	16	6	0	78	10	1	70	88
3	55	1	0	63	4	7	1	25
2	13	0	0	41	45	0	22	0
5	15	3	0	63	1	5	1	130
8	22	0	1	60	7	0	3	52
17	34	35	1	37	8	19	6	1
24	21	0	10	7	4	0	5	2
34	24	25	1	10	75	1	1	0
1	13	3	36	0	120	27	0	0
8	45	1	4	67	42	7	17	6
2	4	3	1	0	24	21	32	6
2	14	4	0	2	41	1	0	1
14	70	0	1	2	26	0	1	4
21	40	26	22	6	12	2	42	0
25	50	4	28	14	34	0	65	3
2	3	1	0	0	1	10	1	49
4	12	6	0	22	0	0	136	0
7	26	2	0	95	5	0	29	0
15	3	0	0	0	2	1	0	2
14	6	1	3	0	25	0	83	1
2	2	15	18	27	31	29	0	0
1	73	13	0	45	34	0	61	0
24	45	2	7	7	10	1	58	20
3	6	0	21	8	16	0	15	1
16	4	33	0	0	1	0	23	10
23	9	1	0	36	95	0	7	2
14	8	0	12	6	42	0	1	17
0	8	29	1	17	34	0	8	99
16	199	1	8	2	0	0	41	5
13	57	0	0	4	5	4	1	114
0	59	18	15	0	11	2	6	60
26	66	6	3	2	33	3	81	59
3	9	23	0	29	0	0	53	18
0	0	8	0	59	20	1	0	95
12	3	4	0	66	30	3	81	72
0	42	6	0	95	49	0	1	0
22	52	23	6	23	24	0	1	49
31	19	2	0	3	72	34	8	81
2	63	0	1	23	0	0	1	80
8	58	0	0	28	64	4	8	51
12	58	3	0	43	27	0	1	75
16	117	26	10	56	8	1	0	3
4	5	47	0	37	91	1	1	60
1	0	6	1	2	1	0	2	6
12	1	1	8	81	73	7	4	1
0	0	15	26	96	78	0	14	1
27	0	0	7	0	78	7	162	76
4	55	0	29	22	1	2	4	42
3	1	2	8	3	4	0	12	54
13	46	0	0	41	26	0	55	0
0	32	11	0	61	109	0	1	1
3	21	3	0	10	9	0	122	6
15	68	27	3	8	0	0	2	100
1	14	2	1	29	71	0	3	100
3	0	0	0	56	0	14	1	0
0	10	9	7	76	71	0	3	0
12	19	0	2	0	0	1	1	58
3	5	68	0	0	12	21	6	0
0	1	5	1	5	100	5	187	75
0	9	0	0	6	21	2	2	2
2	67	7	4	2	135	0	3	6
20	11	26	0	98	111	0	0	0
0	93	1	33	7	48	0	35	0
26	18	0	1	3	87	4	33	0
8	2	3	2	17	39	1	7	27
0	5	28	30	2	9	9	3	15
4	7	2	1	9	42	3	11	0
1	31	26	16	127	9	10	5	0
5	5	13	1	22	116	0	3	134
7	65	7	22	2	13	0	5	85
16	63	11	44	59	2	3	20	82
0	10	36	0	11	50	31	44	1
10	26	16	0	5	0	1	94	7
25	55	29	0	21	1	21	6	0
2	0	0	34	80	0	29	3	1
10	9	6	44	6	0	1	2	48
2	0	80	26	0	40	2	0	1
2	67	15	47	0	72	5	48	3
0	91	35	19	3	27	0	1	64
5	13	0	0	4	96	65	2	115
6	3	1	0	22	0	6	1	71
2	15	1	41	86	0	0	3	35
0	0	2	0	71	0	45	10	31
23	2	7	1	63	49	1	18	90
12	14	0	0	0	87	2	54	80
2	100	77	30	13	0	5	0	0
17	9	10	23	2	28	4	124	86
0	3	55	0	58	65	38	2	1
2	0	11	2	3	38	2	55	0
31	61	0	1	2	64	2	28	83
27	5	7	1	0	4	6	0	14
24	36	3	9	45	8	7	2	56
2	45	43	49	8	0	0	13	1
12	2	0	30	57	35	3	18	0
0	0	20	0	2	72	0	31	30
19	1	34	31	45	93	0	32	0
0	48	11	0	7	2	3	3	70
3	20	28	0	142	70	7	0	73
0	4	8	1	1	27	0	12	86
14	3	12	24	44	2	8	70	71
2	6	3	0	49	96	34	98	1
17	39	46	0	13	8	0	49	0
34	15	9	3	3	52	1	1	37
21	0	7	0	7	58	18	0	59
2	11	6	20	8	0	0	7	0
43	0	1	0	30	44	1	29	58
7	10	3	0	47	1	2	6	90
35	6	0	2	2	29	3	99	86
5	0	0	3	0	1	1	2	14
18	1	0	5	43	96	3	21	6
4	7	1	2	38	48	1	1	13
6	12	0	0	4	1	17	53	76
0	52	3	20	1	3	0	83	22
9	0	9	0	89	35	5	42	0
21	32	0	7	73	3	2	5	0
24	11	2	0	3	14	0	7	31
16	5	3	5	17	1	0	4	16
21	16	0	0	55	35	0	0	52
0	8	1	12	124	51	0	0	1
12	21	3	0	70	2	0	1	0
18	2	21	0	89	31	0	1	6
0	44	10	0	6	24	9	4	0
20	33	0	0	0	2	6	14	0
0	27	9	1	45	40	5	20	6
8	0	7	0	0	1	1	3	88
2	78	32	37	105	0	2	3	1
3	75	1	22	31	29	12	0	0
18	2	0	0	51	7	0	3	57
2	79	11	1	3	1	0	0	6
4	3	10	0	9	49	4	2	0
19	51	34	2	5	10	3	16	0
27	52	0	2	9	52	30	1	7
27	33	2	1	1	17	13	34	137
10	132	0	0	2	41	4	77	158
2	0	31	0	1	14	2	8	35
35	59	48	1	7	82	0	45	0
9	12	23	2	0	4	0	60	2
1	22	3	23	160	1	0	34	16
16	5	10	2	12	107	0	29	0
4	65	8	23	0	15	26	103	0
36	0	14	0	1	0	1	1	3
1	111	0	19	70	50	9	70	1
40	15	42	0	13	56	0	10	27
18	88	56	0	48	16	2	74	0
0	0	5	0	76	0	0	3	0
25	4	11	0	106	109	0	6	57
18	11	10	19	16	46	15	3	1
1	72	31	1	0	7	4	40	0
0	95	19	0	1	70	0	13	1
1	21	0	11	3	46	24	1	0
14	105	5	0	1	0	41	9	49
1	86	23	6	46	0	0	17	48
0	1	25	19	0	0	0	48	0
0	4	59	0	46	0	0	1	2
10	28	33	6	89	36	2	37	1
25	2	16	1	25	0	3	46	8
1	4	58	2	29	55	6	33	0
16	90	1	2	83	18	0	1	1
0	2	2	5	13	1	7	5	7
2	14	0	0	5	0	1	5	14
15	39	4	0	14	49	0	7	0
14	26	8	1	73	70	0	2	0
15	35	0	2	0	23	0	3	13
0	67	0	0	56	10	17	52	65
7	91	2	1	3	8	4	6	52
0	1	2	18	35	34	3	0	0
0	68	12	0	2	12	0	0	6
0	1	15	0	14	63	0	3	85
11	100	0	4	2	14	0	18	85
11	64	26	2	55	3	5	17	0
11	41	0	5	47	111	5	52	1
0	67	8	1	129	0	1	3	6
3	51	0	0	13	36	1	47	29
0	17	44	23	1	131	30	4	1
18	13	33	0	32	9	0	4	6
1	9	11	20	51	39	14	6	25
0	64	3	0	1	14	0	23	22
7	108	3	0	2	11	4	89	1
2	25	3	17	0	45	0	31	12
0	2	0	0	1	119	0	11	13
0	2	27	25	1	54	32	41	5
9	36	11	9	0	0	0	4	2
18	22	4	4	3	59	0	50	64
1	119	0	5	35	50	35	23	60
0	7	45	1	103	11	2	2	86
18	20	13	0	0	0	3	90	0
16	8	5	0	93	0	0	1	3
8	8	8	17	21	22	9	5	6
16	51	0	10	26	0	1	1	0
6	8	0	11	20	5	4	2	0
0	7	0	0	77	7	0	46	1
1	98	4	2	5	3	12	102	1
1	85	7	3	81	4	1	0	0
0	15	0	1	50	19	0	0	32
28	123	6	16	29	0	10	63	19
0	13	0	11	5	109	0	2	89
33	68	11	10	60	1	1	5	9
0	97	0	0	1	39	2	4	32
19	1	0	1	21	8	0	28	81
31	52	1	4	0	43	3	3	0
15	48	4	21	9	65	18	0	13
16	9	0	0	32	0	9	11	4
3	72	8	0	6	66	1	0	3
1	67	43	0	0	43	1	0	0
4	73	5	3	77	2	1	17	19
1	39	0	34	5	85	2	4	1
37	48	0	73	9	42	5	24	0
12	82	8	1	83	3	26	95	0
20	8	0	0	0	94	0	22	0
9	23	50	25	4	47	15	2	6
0	104	14	0	37	64	23	1	1
57	0	10	4	0	6	0	0	0
0	122	55	31	22	39	1	0	2
3	9	5	1	34	17	0	77	0
15	89	23	1	0	81	2	14	0
45	97	0	0	18	6	1	25	52
24	12	10	0	59	50	0	1	0
43	75	1	30	20	63	15	18	0
3	89	0	24	87	3	0	19	0
6	9	3	0	4	5	0	0	0
13	9	8	1	12	20	28	72	46
25	108	1	3	90	40	0	2	144
25	64	30	0	85	2	17	3	3
1	16	3	2	1	18	27	5	0
3	55	8	57	54	73	12	28	3
40	72	0	27	6	23	24	72	58
3	0	0	0	23	7	2	3	1
16	75	0	18	1	52	1	58	0
1	35	2	39	107	14	8	3	61
0	94	2	0	26	110	1	1	14
27	59	13	37	61	10	25	62	7
1	0	1	0	133	20	2	84	81
3	72	5	0	50	0	3	22	1
18	7	0	0	1	3	0	74	0
18	0	5	0	34	18	0	50	93
0	56	25	26	96	6	1	62	1
16	1	24	0	83	16	0	2	0
14	50	7	2	52	79	0	1	10
6	10	0	0	0	71	14	18	26
0	1	3	49	17	2	0	54	37
13	0	14	0	88	0	23	27	1
1	19	0	2	0	22	0	34	0
8	99	1	0	4	17	0	44	16
3	4	8	0	16	8	0	0	0
2	4	3	0	0	0	0	4	42
6	0	12	7	76	61	60	40	21
51	89	1	13	77	21	3	1	1
1	8	0	4	2	9	26	4	72
9	113	25	0	117	39	0	36	53
29	96	37	42	13	0	4	0	8
2	55	1	0	1	71	0	0	87
16	24	32	0	2	46	0	9	11
15	96	11	0	20	109	2	0	0
1	13	2	31	5	0	0	36	120
1	38	11	37	144	84	0	4	78
21	127	11	1	1	85	47	2	67
13	67	3	16	5	95	1	70	0
7	4	0	11	5	86	2	3	44
4	54	0	19	6	28	29	53	1
13	121	86	2	6	24	0	5	75
18	67	15	1	4	47	32	66	12
1	31	1	0	21	32	2	3	87
0	3	46	25	79	1	0	2	1
0	51	6	0	11	0	0	47	16
3	58	34	14	12	0	2	1	51
0	6	7	50	38	9	30	4	0
5	107	104	30	2	0	0	110	9
4	113	0	24	6	47	1	51	3
12	55	6	1	79	69	0	30	2
14	96	10	3	80	93	23	19	1
11	112	6	0	60	42	18	0	46
0	8	23	0	4	51	22	89	1
0	18	6	0	4	8	1	0	35
16	18	6	1	72	0	25	84	36
9	113	0	4	2	46	0	0	14
3	4	4	41	6	24	1	57	107
8	39	9	0	17	7	3	113	0
11	2	54	7	63	1	0	14	101
13	14	12	3	0	141	0	8	55
25	5	27	39	53	27	1	6	0
0	0	7	16	0	25	30	0	55
38	7	2	12	13	0	4	2	1
0	66	31	64	1	3	0	103	21
16	62	1	32	63	92	1	0	4
8	18	0	2	1	0	0	4	0
10	63	0	6	6	90	3	96	3
16	70	0	0	33	0	0	1	63
1	48	24	6	3	77	0	107	10
19	90	9	18	40	48	6	2	108
1	0	16	2	64	10	10	83	153
23	23	39	1	60	16	1	5	29
0	14	6	13	3	83	1	20	75
11	49	2	2	5	22	0	35	1
17	50	0	0	35	91	3	0	143
10	4	1	2	2	44	21	36	1
0	0	6	0	3	31	0	7	7
0	50	42	10	20	7	5	3	27
0	14	10	1	1	20	1	0	0
25	20	25	0	0	97	1	4	62
6	89	30	0	0	28	9	87	16
26	0	1	0	2	105	29	3	1
17	13	1	23	2	2	34	63	3
19	2	29	34	0	4	0	0	10
21	15	27	0	20	0	1	92	1
30	76	65	0	0	2	0	61	18
1	76	34	30	0	39	22	63	32
15	18	1	0	7	1	2	5	0
0	0	13	35	6	5	12	0	50
35	54	5	1	100	58	0	84	0
4	51	0	4	37	4	7	10	63
0	18	1	1	99	76	11	16	1
25	0	1	0	2	48	37	5	0
0	0	1	19	74	0	21	7	0
9	20	10	0	94	39	0	0	3
21	1	20	0	2	59	16	0	1
18	2	12	0	34	1	0	0	0
2	0	0	12	81	36	1	2	5
4	10	0	0	55	6	15	3	1
21	0	3	2	101	3	7	2	13
16	10	11	0	11	53	0	3	41
25	0	0	1	0	4	0	0	27
18	72	1	0	3	9	0	0	2
4	10	2	0	5	20	16	105	0
8	92	0	1	89	50	14	4	0
51	60	3	5	0	6	0	6	47
0	42	0	3	0	7	4	30	70
49	24	0	1	92	3	3	0	1
25	19	0	4	76	20	0	67	51
25	0	11	1	54	24	0	0	0
8	16	2	16	1	0	7	90	0
10	12	15	0	70	0	1	34	80
18	40	2	2	1	0	0	1	116
1	70	23	12	10	22	0	0	0
4	7	3	4	67	0	0	0	2
2	73	1	0	72	0	13	13	0
0	39	0	0	13	71	6	0	6
1	67	10	0	54	16	31	5	41
8	3	10	14	13	77	20	44	0
4	6	8	46	6	14	3	11	0
22	11	11	16	112	3	1	77	0
21	28	25	2	8	83	19	0	2
3	12	5	0	30	24	2	3	0
8	69	12	16	4	49	0	6	42
0	14	62	26	25	4	0	0	24
32	9	5	0	4	51	7	0	3
5	65	1	2	5	19	2	5	3
0	14	7	33	3	12	2	56	1
20	13	0	3	14	36	1	23	60
14	13	10	2	2	64	24	0	0
10	2	1	0	11	89	19	0	1
8	47	11	3	6	0	9	103	73
15	6	14	0	1	2	4	0	2
11	3	2	37	6	95	4	21	97
5	13	0	0	2	14	1	0	7
0	41	0	3	0	50	2	4	39
7	6	0	1	15	23	35	0	3
9	16	1	0	5	121	26	4	2
0	12	0	35	2	0	0	13	21
0	88	2	4	25	130	0	0	67
23	60	1	1	2	0	0	11	10
28	71	5	0	0	111	2	8	47
1	120	6	2	0	54	16	0	0
3	70	21	0	3	56	14	3	0
4	2	11	34	0	0	3	1	80
3	0	8	0	2	0	5	7	75
10	0	61	0	27	0	33	28	114
26	0	1	36	1	56	4	1	86
9	14	2	0	8	8	3	3	2
5	100	4	0	52	38	2	38	2
0	67	0	26	64	77	1	2	4
17	74	0	0	15	0	0	48	0
0	14	3	0	48	25	0	57	11
1	9	25	3	62	1	0	0	19
1	11	0	6	8	41	25	16	41
15	99	70	0	0	0	1	52	98
18	49	28	13	1	6	0	1	107
41	68	8	0	1	61	0	7	0
1	74	20	0	71	79	1	0	16
2	3	10	1	63	4	0	65	0
2	0	11	11	57	81	15	18	41
4	54	0	0	97	2	8	64	65
15	9	46	23	4	8	9	1	24
0	87	37	5	11	74	1	1	9
12	91	12	17	4	40	2	43	4
8	71	47	9	16	63	24	93	7
41	6	2	0	76	51	1	8	53
16	4	7	10	1	0	27	1	74
26	1	1	1	14	1	1	2	1
1	17	0	0	0	44	1	15	0
1	97	0	1	1	30	1	75	0
0	33	0	2	55	0	17	54	1
17	6	2	2	59	0	0	0	0
0	0	3	9	0	5	2	0	6
0	3	35	12	69	73	1	12	11
70	12	0	12	0	47	2	14	0
25	3	3	0	54	44	41	4	53
1	45	17	3	0	83	10	1	1
20	7	2	29	50	0	1	6	0
0	47	4	0	39	36	4	6	2
0	3	0	20	16	62	36	0	2
0	57	1	40	65	66	0	5	0
0	9	3	3	19	80	0	4	0
18	9	0	1	1	0	41	66	105
8	2	16	1	0	11	3	64	57
0	32	11	55	0	3	6	3	90
0	20	25	32	0	0	2	2	171
20	98	51	0	0	0	0	15	0
48	3	67	1	76	74	2	77	0
6	10	20	18	45	13	26	2	0
23	1	14	0	2	0	23	1	38
29	0	16	1	104	63	7	111	1
1	104	8	17	47	38	35	27	2
20	37	22	6	10	42	1	4	2
0	14	7	0	83	3	2	22	19
0	9	40	1	53	7	0	4	1
0	12	0	6	11	5	1	31	10
39	14	0	3	0	2	0	1	3
31	6	12	12	65	2	5	3	4
0	46	2	0	71	14	3	1	37
0	3	1	1	29	78	1	65	69
28	3	0	5	23	0	17	110	60
9	6	0	2	4	14	1	2	7
0	12	1	1	1	3	1	0	32
0	49	0	35	3	0	2	9	0
0	1	0	0	88	0	0	43	139
10	69	0	29	4	1	28	24	88
7	66	1	14	0	1	6	17	47
1	81	1	2	6	45	0	34	89
19	0	0	0	2	23	0	2	8
0	59	0	0	94	37	0	6	2
21	73	11	52	1	33	0	1	0
14	19	51	19	4	3	1	3	63
8	27	0	0	18	2	1	24	39
8	5	0	4	45	52	0	0	21
2	10	0	0	29	1	0	5	8
16	15	19	0	91	35	6	0	7
8	105	8	38	93	0	3	0	36
1	64	8	0	115	1	1	4	64
6	0	7	0	7	0	5	1	0
1	28	49	10	1	0	22	8	1
19	1	0	2	0	82	4	0	66
33	64	5	0	13	8	16	0	72
12	1	7	10	3	0	1	1	39
0	165	0	1	6	0	1	105	45
42	10	0	0	0	0	14	5	75
16	56	2	0	1	0	25	0	0
43	3	5	0	12	88	0	0	41
0	2	0	4	4	82	7	4	0
13	95	39	23	39	8	0	24	16
16	97	3	22	6	3	0	7	4
37	14	0	0	106	1	1	11	0
25	1	2	7	40	14	1	21	22
5	104	29	17	53	19	1	2	29
15	19	10	31	33	45	3	47	0
6	21	1	0	65	59	11	5	82
28	3	9	0	8	7	6	5	53
28	16	46	0	58	0	0	9	12
13	12	8	24	36	2	5	40	19
0	71	7	0	52	8	1	32	110
33	64	10	38	1	5	21	27	15
0	52	3	27	3	14	0	86	21
0	0	0	3	56	9	33	23	22
0	102	2	38	5	0	0	2	9
0	10	0	26	0	65	4	5	0
0	74	0	0	88	65	0	67	5
16	10	13	9	73	3	11	22	0
12	2	10	28	11	1	4	18	0
23	9	0	1	6	0	17	14	4
0	13	9	0	32	28	12	66	8
9	45	22	1	0	7	21	2	8
0	65	10	2	1	14	14	30	15
14	1	16	28	12	0	0	0	0
0	37	17	42	1	7	0	34	0
7	7	13	1	54	57	5	55	0
0	0	2	15	9	44	0	47	62
9	22	7	3	4	42	0	0	104
2	170	3	10	1	0	4	0	56
12	16	9	3	0	66	5	44	0
0	9	4	33	13	62	1	2	13
17	55	0	4	28	42	0	0	0
22	57	23	16	3	0	12	51	0
0	70	3	0	4	18	0	0	0
1	90	1	0	0	0	0	7	1
19	80	0	32	1	46	17	22	0
5	19	2	6	18	94	0	7	0
0	50	12	0	108	124	0	10	83
18	10	3	1	7	39	0	4	6
0	3	0	20	79	79	18	2	46
0	82	0	1	0	0	0	13	2
19	8	0	1	6	1	0	26	137
4	1	41	14	58	4	16	3	14
17	36	2	0	82	55	16	7	14
8	107	2	0	76	96	7	9	0
14	2	3	30	44	2	5	0	0
22	9	8	21	60	47	3	32	34
5	6	1	1	23	2	56	4	65
16	69	2	1	38	0	0	18	4
9	121	1	35	57	34	2	11	2
3	11	5	4	4	20	0	14	0
29	10	2	5	0	33	0	2	0
2	113	3	0	3	0	0	14	0
10	37	4	16	104	0	3	17	69
4	15	1	0	18	14	21	35	2
1	2	1	19	13	0	0	57	96
32	1	0	4	1	12	0	42	0
14	18	3	8	48	1	0	3	1
11	0	0	10	8	31	0	3	100
26	10	5	0	1	0	0	1	0
1	3	1	0	51	66	1	3	0
18	20	24	8	1	2	0	45	0
0	11	60	1	2	0	1	80	99
0	84	14	5	0	0	0	54	78
14	31	60	29	40	2	32	2	146
0	102	28	26	1	1	4	8	1
0	18	19	15	114	0	16	6	19
18	1	0	1	23	13	0	97	44
30	61	0	18	0	0	6	51	0
3	5	4	2	17	4	1	42	36
0	62	21	2	64	4		84	0
33	0	0	2	94	1		18	39
1	6	63	0	55	20		21	21
0	19	44	29	18	0		69	5
31	30	8	0	52	84		17	1
18	32	18	4	59	100		15	94
1	9	1	0	1	0		28	3
0	65	0	0	67	0		2	1
0	71	12	1	0	0		3	29
0	122	1	39	119	62		5	1
0	3	1	0	87	0		49	30
3	42	11	1	0	1		157	38
15	20	47	34	1	22		8	0
0	14	10	0	1	6		2	0
2	50	37	0	0	2		4	1
31	92	0	0	87	0		1	0
1	10	0	36	22	84		4	12
19	1	28	0	0	1		3	50
0	0	15	0	51	27		24	67
2	48	0	0	5	21		15	82
34	12	18	0	0	40		26	3
0	0	0	1	78	0		4	4
0	0	0	5	24	75		16	8
3	143	0	0	1	2		8	70
18	121	32	0	24	17		10	1
19	52	0	0	55	16		6	133
0	4	4	20	1	14		10	3
5	61	0	0	72	88		24	5
0	103	1	0	2	44		72	90
0	3	0	8	0	0		51	3
1	18	3	0	25	12		58	30
14	63	0	9	27	73		5	1
33	97	35	35	2	0		18	4
0	0	2	7	82	3		16	0
1	3	1	0	81	40		0	46
10	101	0	0	8	117		46	0
0	98	6	0	9	40		9	117
1	76	8	1	0	42		0	0
0	10	2	30	3	0		0	1
1	0	12	6	23	49		1	1
23	24	11	2	55	58		3	114
0	5	0	0	1	0		4	3
16	79	3	2	55	67		32	163
1	5	5	24	68	74		2	0
1	90	5	21	0	67		20	0
0	94	9	0	74	6		63	3
34	2	2	0	41	118		60	2
1	27	2	15	5	74		77	0
21	70	13	24	9	3		42	106
0	56	18	2	5	19		57	5
0	118	6	0	9	0		18	20
19	17	5	1	22	2		19	58
24	17	2	1	60	1		0	17
0	87	1	42	36	0		72	55
0	27	36	11	2	16		48	73
5	73	11	1	81	16		3	97
1	1	0	3	62	62		2	59
19	12	5	5	99	43		2	0
0	68	4	0	0	46		0	104
21	6	57	1	107	0		0	2
24	51	10	0	78	1		11	56
1	16	15	23	7	87		5	7
8	1	65	24	0	0		62	47
4	7	0	0	3	0		4	1
12	7	0	3	16	1		0	0
0	7	81	24	79	26		0	0
12	2	0	2	44	67		0	2
18	15	2	24	92	73		4	30
15	0	6	0	24	5		3	28
0	0	7	0	0	27		52	5
0	37	45	27	0	0		12	50
20	73	0	0	5	55		14	20
6	15	42	0	59	112		5	1
5	73	8	0	23	72		17	0
0	19	0	0	4	11		1	1
4	24	0	1	1	1		37	67
2	50	1	1	10	37		26	25
9	12	23	0	99	2		100	90
8	31	0	21	40	0		21	0
0	29	3	0	51	10		3	0
28	63	14	2	23	139		21	115
0	56	0	0	98	1		2	31
9	18	0	0	50	0		0	0
18	7	0	0	69	20		0	0
10	3	66	0	61	2		0	9
0	93	21	0	8	38		1	8
1	5	9	3	55	16		0	50
0	14	9	27	0	18		91	9
4	72	0	1	0	6		4	13
28	90	1	1	6	5		10	1
29	53	3	17	59	0		46	0
0	64	12	0	2	0		5	32
15	20	8	21	9	17		1	1
1	1	0	39	0	14		2	1
22	27	21	2	77	20		71	24
18	8	1	24	3	0		44	38
13	38	3	0	0	18		24	59
22	7	1	1	11	37		38	16
15	19	18	31	18	5		44	38
12	10	1	15	45	61		4	37
33	32	12	0	2	1		19	19
26	0	1	0	43	0		87	60
22	25	62	2	0	10		7	53
11	16	39	10	68	0		16	41
25	8	14	25	0	4		3	40
1	24	25	0	73	8		0	3
28	10	0	0	0	42		10	1
21	17	19	40	4	0		4	20
15	1	16	0	2	37		27	1
21	2	4	41	16	84		12	72
15	30	8	2	1	31		0	52
0	4	10	0	102	95		52	39
19	41	23	34	0	49		84	7
1	2	18	0	11	9		7	0
4	146	3	37	0	53		93	15
0	7	4	0	78	85		14	3
20	55	22	0	38	3		63	40
3	27	2	2	9	72		6	0
17	57	37	1	0	11		5	0
4	2	9	3	48	119		6	1
5	99	5	0	0	25		31	3
8	1	0	2	10	78		21	2
27	89	40	0	0	0		7	3
17	2	0	0	10	1		6	1
26	3	0	0	0	57		60	5
0	22	0	0	33	54		65	15
0	0	0	17	76	48		58	81
22	16	1	2	106	0		96	8
11	51	4	0	79	0		106	27
27	3	4	4	0	44		77	11
0	19	4	0	0	1		1	0
0	67	46	3	22	1		76	0
2	4	8	4	61	40		29	36
13	12	3	0	61	26		5	0
0	64	0	8	2	1		1	2
19	13	2	27	0	56		39	2
26	3	11	1	5	2		22	135
0	82	10	0	49	105		2	7
0	24	45	0	25	12		53	88
0	81	0	0	0	0		0	8
31	66	27	0	87	64		29	2
16	15	8	27	0	13		61	0
11	3	40	0	22	16		4	28
0	98	0	0	28	39		74	48
1	52	5	0	32	1		1	46
10	2	1	29	1	92		80	0
0	70	15	37	63	21		36	1
0	81	3	0	24	2		2	103
7	63	3	18	103	3		2	91
0	79	0	6	77	0		3	1
12	82	10	17	0	36		2	0
30	123	2	0	97	56		8	0
13	5	1	2	0	113		3	1
16	73	1	34	9	0		102	1
13	89	0	0	101	56		104	0
9	13	22	5	77	0		43	33
21	40	0	24	106	57		63	0
0	37	1	5	0	53		113	0
0	42	0	0	5	1		1	1
0	9	44	2	60	0		3	2
17	13	24	26	0	3		0	26
2	15	24	0	0	13		2	0
10	24	0	1	0	17		25	0
24	20	0	0	1	46		36	14
0	8	0	0	23	11		1	7
1	73	7	47	0	64		34	29
33	8	0	2	79	14		84	2
0	1	7	38	83	62		0	101
0	75	1	3	6	34		0
1	80	0	2	53	124		0
14	23	15	2	97	0		2
19	18	2	35	55	12		5
7	88	11	2	3	2		7
4	58	4	0	45	24		0
2	0	3	0	41	46		26
3	1	39	28	0	4		11
0	9	1	0	18	0		5
3	32	13	1	58	0		1
12	2	2	0	9	38		75
30	101	3	0	14	0		99
33	66	7	17	33	11		30
49	40	0	1	1	42		165
8	53	0	8	87	46		11
33	8	0	13	5	1		13
4	43	0	0	1	103		1
28	66	0	2	13	6		0
3	0	15	31	6	0
18	10	2	0	0	88
31	20	2	0	4	28
4	66	1	0	39	15
11	48	1	1	9	78
11	2	8	1	0	1
10	6	32	3	76	3
33	74	12	24	8	0
33	66	15	33	116	76
9	62	10	3	1	0
25	88	7	1	11	0
8	140	27	30	114	23
31	11	9	2	96	29
40	9	7	2	103	122
19	0	3	0	3	0
20	11	0	0	60	62
4	0	0	0	137	69
5	2	2	0	13	39
22	13	0	1	0	0
0	13	7	0	48	32
16	35	8	16	107	90
0	89	19	16	0	0
21	3	29	0	5	73
67	14	2	13	18	63
16	2	0	0	18	42
25	6	15	0	51	1
16	19	0	7	29	0
1	88	0	0	1	34
1	16	0	0	68	2
1	18	0	0	5	11
21	4	1	11	45	6
15	2	0	31	1	3
20	1	9	26	20	5
13	116	0	0	1	46
0	2	28	0	0	0
41	6	1	4	51	40
18	10	9	24	29	80
1	6	15	1	54	125
2	7	30	39	2	95
18	67	0	5	38	17
11	55	60	2	3	1
0	5	24	44	0	7
0	20	0	39	1	1
12	3	0	0	21	0
16	22	0	8	17	0
7	84	19	0	1	72
17	9	9	0	28	91
10	21	1	0	64	66
13	119	41	7	7	16
10	18	1	0	16	69
1	2	1	40	116	113
1	3	1	0	20	24
3	33	0	24	86	1
0	13	1	0	5	211
14	1	30	0	46	94
4	47	5	17	2	45
0	4	0	20	0	108
1	11	0	50	97	48
17	0	0	39	42	8
0	5	7	3	49	1
3	51	8	2	2	106
10	0	12	0	68	1
18	0	26	0	122	32
2	0	37	1	65	34
19	0	1	1	56	0
1	1	5	2	100	25
0	1	4	10	2	30
16	44	0	0	28	1
26	10	0	1	0	48
0	0	0	31	1	10
20	13	0	3	86	6
16	15	5	0	90	39
9	5	2	24	77	107
27	2	3	1	90	81
9	5	4	32	0	11
7	20	12	1	9	0
12	11	10	0	2	18
17	10	2	28	16	2
8	20	3	0	6	0
28	27	0	8	0	12
33	43	18	5	74	6
9	84	1	24	86	1
3	0	1	5	1	24
16	6	28	21	78	6
22	55	5	1	0	26
8	66	41	0	89	5
20	6	5	13	61	2
0	15	0	1	21	31
30	9	21	30	67	24
7	110	0	31	7	49
25	10	0	0	15	1
6	3	5	21	11	89
2	9	0	34	0	8
14	1	0	21	6	23
20	16	0	2	0	25
25	1	1	0	9	2
15	10	2	0	82	15
1	6	2	0	11	5
0	37	3	0	1	54
13	0	65	2	25	8
15	73	0	0	79	27
11	2	9	59	25	8
12	15	27	0	0	80
18	31	0	27	23	85
1	4	0	2	1	88
7	4	9	0	27	40
38	4	29	0	0	1
1	2	0	1	5	69
30	48	45	11	0	0
3	6	6	1	82	0
26	12	0	0	92	2
1	4	0	1	15	0
28	100	5	0	3	4
2	65	0	40	129	67
12	1	0	0	0	2
12	69	0	27	1	2
2	107	0	0	110	93
25	82	4	42	86	3
28	6	0	40	34	97
4	70	8	2	83	2
10	45	0	1	44	57
4	75	0	0	80	38
3	88	19	4	6	65
1	24	19	41	1	47
0	43	15	50	69	1
8	15	0	33	46	3
10	2	0	21	0	10
7	1	23	18	59	85
10	94	2	50	87	6
22	1	14	4	11	31
1	0	7	22	115	63
15	0	41	26	93	108
1	19	20	0	113	47
9	62	1	19	80	76
0	66	9	1	33	7
1	32	5	11	0	1
0	41	23	0	2	4
3	60	9	63	53	0
37	122	0	25	20	0
7	71	2	1	85	68
26	28	0	0	2	6
0	139	17	22	6	6
0	11	21	23	6	60
11	40	41	0	2	1
24	9	6	0	1	7
0	12	1	0	114	44
1	100	0	0	0	0
8	0	7	12	8	0
23	1	12	17	2	91
9	2	42	0	2	46
25	12	3	31	1	14
33	113	13	20	0	0
31	54	2	35	88	68
17	98	2	0	0	15
1	55	11	0	0	35
11	1	6	24	35	177
6	15	3	0	0	46
1	2	0	0	20	55
26	69	13	0	131	113
1	49	1	38	1	23
14	72	0	1	7	47
2	49	9	27	19	0
21	71	8	1	37	27
0	1	39	0	1	64
28	35	1	1	85	9
18	0	7	0	7	0
1	9	0	1	0	0
1	87	5	15	14	3
1	104	5	0	105	0
27	56	5	2	90	6
1	68	17	0	0	36
24	101	2	12	0	0
25	47	15	31	50	18
26	17	7	1	89	0
4	60	8	38	0	0
14	77	13	0	18	51
0	63	3	0	98	47
0	64	6	7	7	7
38	111	4	15	0	0
0	48	4	6	52	0
31	26	0	0	77	24
21	42	1	24	24	57
1	122	26	1	3	0
0	9	8	0	5	68
24	65	3	3	1	1
1	111	1	1	8	0
51	43	0	1	2	2
34	15	33	12	59	2
1	90	2	26	65	36
3	48	12	7	46	3
0	93	97	0	75	0
2	0	2	0	43	76
42	40	34	0	7	1
21	60	27	22	11	31
0	4	22	1	9	0
6	1	4	0	3	61
7	43	1	2	8	59
2	64	2	2	89	89
19	7	0	0	0	51
0	0	2	28	6	31
20	0	1	0	36	114
17	91	1	36	1	60
5	44	2	0	0	90
3	43	0	15	10	50
16	83	6	0	19	25
22	15	5	1	15	53
6	64	21	2	0	169
7	13	2	77	0	30
2	22	1	10	2	17
25	20	0	0	7	24
25	66	20	34	97	29
4	68	21	0	11	5
20	22	0	43	4	9
4	69	1	12	69	62
0	11	1	0	2	10
1	54	22	7	0	4
1	117	12	6	1	0
21	50	2	40	1	1
15	73	3	0	3	24
22	79	33	0	16	52
3	116	0	2	0	38
31	132	1	0	83	1
16	66	26	2	9	12
2	95	74	0	112	72
17	112	66	0	26	80
24	82	3	42	0	0
24	39	2	0	6	46
28	2	2	5	0	20
22	54	1	4	60	1
10	30	3	2	6	59
2	111	6	0	1	70
0	1	4	0	1	17
3	67	5	0	39	0
13	70	5	0	51	14
3	10	0	5	24	27
15	117	7	0	6	66
14	100	36	2	3	18
10	83	3	0	4	58
1	68	1	0	65	63
17	18	2	0	8	59
0	71	6	0	0	0
4	81	15	0	8	63
0	56	10	26	16	1
0	62	0	0	4	63
9	87	7	0	64	90
22	5	2	2	0	0
23	73	0	0	82	0
20	15	30	6	2	4
18	32	0	0	121	0
20	76	10	0	61	1
10	111	0	0	51	3
19	17	5	5	0	118
14	48	1	2	26	27
1	42	27	4	4	33
1	39	2	20	2	68
1	16	11	12	57	1
0	55	0	0	52	1
26	62	33	9	0	0
27	1	1	0	79	146
2	77	2	33	13	0
15	43	5	57	12	64
24	24	0	2	20	97
0	71	3	0	17	0
2	83	12	4	34	2
11	20	39	5	1	0
2	18	0	0	0	81
0	76	14	2	0	26
26	45	19	17	16	28
5	1	0	38	3	1
0	93	0	10	14	21
2	94	0	2	4	85
30	4	0	55	27	5
6	79	0	2	2	152
3	63	0	43	18	1
11	2	0	5	59	59
22	105	27	58	0	1
1	5	12	42	87	79
2	63	53	8	53	110
40	33	1	28	3	46
4	51	8	16	61	0
2	16	0	2	12	77
3	25	0	2	70	26
13	2	11	3	87	0
18	72	1	0	6	1
17	3	4	3	5	3
27	63	10	0	71	23
24	30	0	33	11	9
1	32	2	0	98	72
22	2	56	0	98	110
20	17	4	32	5	38
0	28	13	10	91	67
6	75	5	1	4	5
3	50	9	1	84	1
2	43	10	0	0	63
30	1	0	40	26	24
8	2	1	27	73	0
6	17	14	40	90	9
4	134	44	0	54	66
10	1	1	0	1	2
8	13	1	35	79	55
1	66	0	39	42	20
25	8	16	3	9	15
18	11	31	0	11	60
42	5	0	0	2	0
21	22	43	0	57	2
10	47	35	0	1	41
2	101	0	21	176	70
32	93	2	1	39	1
1	87	17	0	4	91
75	13	0	1	59	1
2	79	1	11	82	78
11	53	0	18	2	0
7	59	30	17	0	2
1	3	0	22	7	43
1	44	43	2	4	9
5	48	27	21	0	12
1	64	18	39	5	16
17	16	8	2	11	24
1	115	0	1	0	68
0	115	4	5	58	40
23	78	51	29	14	93
4	77	0	0	68	8
15	30	13	0	16	73
0	3	22	1	23	3
0	26	0	0	28	30
2	3	0	29	10	42
17	31	6	17	3	66
0	15	0	2	74	31
17	44	1	25	8	1
20	22	2	3	1	0
11	29	1	1	2	96
0	54	0	0	5	64
0	5	6	2	3	0
1	4	7	0	2	2
0	84	1	10	1	80
6	22	2	5	5	3
0	41	0	0	36	55
0	2	0	0	4	33
0	71	4	34	3	1
0	0	2	12	82	77
0	45	1	5	0	129
20	47	1	0	0	37
0	3	25	8	50	19
16	62	0	6	64	28
4	2	0	0	54	0
2	4	19	9	43	107
26	24	26	0	0	0
24	83	1	0	17	8
8	19	16	0	0	4
1	86	1	12	131	46
29	40	1	5	11	2
24	118	11	9	7	2
6	7	31	0	4	66
17	65	1	46	36	44
27	78	20	2	3	16
0	9	10	1	0	0
3	4	28	38	0	63
13	0	2	36	2	90
0	3	18	4	143	8
2	10	1	5	30	39
14	40	4	1	59	98
20	0	6	53	57	73
3	9	11	51	11	0
1	3	2	39	0	1
2	81	14	3	12	1
35	60	0	0	0	0
3	39	2	0	54	1
4	23	11	0	9	0
0	61	11	0	0	79
1	56	24	1	0	3
11	93	1	30	82	45
19	3	1	0	4	0
9	85	74	37	93	6
2	4	0	0	85	39
0	11	0	0	7	9
0	42	0	34	82	107
22	11	22	19	2	5
1	73	0	2	107	27
1	15	13	31	0	95
7	32	5	7	33	0
3	10	15	0	43	32
21	94	8	0	2	60
31	1	21	0	56	65
8	7	1	1	48	2
15	0	11	6	43	2
25	27	0	2	9	5
12	104	0	0	41	108
5	0	0	3	24	0
5	23	6	0	0	72
17	17	8	23	25	4
2	107	14	20	10	5
10	4	0	19	23	23
13	44	23	0	56	9
11	0	18	1	2	24
4	54	9	4	73	51
0	81	3	0	11	62
9	1	34	3	37	27
4	140	1	0	5	8
11	1	9	0	24	30
20	37	4	1	15	2
2	27	43	1	73	0
28	2	25	0	89	46
9	125	16	0	0	35
0	1	19	0	0	65
20	87	35	0	50	99
18	9	9	1	12	94
4	77	0	10	0	76
4	52	0	26	12	9
26	42	6	5	12	1
20	18	0	0	47	15
18	47	2	2	58	84
11	53	33	4	25	0
2	36	22	15	86	109
20	44	24	0	55	78
27	3	0	0	1	53
1	55	11	15	70	0
3	63	0	19	29	58
23	74	13	5	4	70
6	32	5	2	42	1
14	76	6	40	0	71
11	42	23	34	39	88
19	107	11	0	4	0
0	57	33	21	3	2
5	0	7	34	7	87
2	6	0	9	4	38
0	7	8	26	54	6
33	0	8	2	32	30
27	89	3	33	14	0
5	0	1	0	85	193
15	0	0	1	5	66
10	6	1	2	45	10
10	91	0	0	22	73
4	50	0	0	2	0
8	8	1	0	5	5
1	4	2	14	98	12
10	7	3	11	0	2
0	58	15	1	41	0
15	8	0	3	0	0
0	63	14	37	55	77
0	22	2	9	64	2
18	57	0	0	2	22
9	10	24	3	0	32
15	24	3	0	79	94
0	68	7	4	92	113
1	89	41	2	60	43
2	84	18	0	14	74
22	43	10	3	1	29
31	0	2	42	1	21
21	3	39	0	49	1
19	41	0	1	64	81
3	82	3	38	2	63
8	73	0	37	1	52
3	19	15	23	5	4
10	125	6	37	63	23
20	87	1	41	3	1
9	15	17	0	65	32
10	2	5	20	28	1
5	1	1	35	82	27
4	2	2	1	24	123
8	73	0	48	12	95
0	15	32	32	5	32
3	0	2	0	6	5
23	64	30	39	0	3
15	2	3	0	3	0
1	3	1	28	3	1
22	32	16	0	24	39
1	119	11	2	1	116
11	1	8	0	2	0
40	42	0	2	48	39
7	66	8	4	4	78
2	62	11	16	0	16
25	77	0	0	0	0
12	3	17	25	0	14
37	0	1	9	8	0
1	7	53	0	89	18
5	2	20	4	1	85
1	4	20	21	1	1
7	84	1	29	1	23
2	78	1	5	13	17
11	78	53	24	71	10
37	39	60	1	72	20
19	75	38	0	7	43
4	0	0	11	37	1
4	11	15	7	75	115
13	67	0	0	38	0
24	97	5	0	51	36
14	2	5	12	39	33
1	130	5	0	31	1
6	75	0	0	50	2
10	74	0	25	0	18
4	65	5	5	2	48
12	68	0	0	53	99
2	54	12	19	68	41
1	5	0	0	0	95
9	9	0	33	59	84
0	57	24	0	60	13
13	42	14	1	10	96
0	0	1	18	59	23
1	20	19	10	3	33
25	0	22	12	2	34
4	4	5	37	35	0
27	57	17	16	17	1
13	61	7	0	55	3
20	46	0	0	65	24
9	0	31	0	2	33
12	80	7	0	3	23
21	59	1	23	0	79
25	71	1	24	70	0
20	8	1	4	4	2
39	40	2	13	1	103
32	12	66	42	53	0
9	2	51	42	4	44
27	3	4	0	22	33
18	2	21	8	40	1
30	67	66	1	16	79
5	14	0	6	20	39
47	29	10	3	0	99
15	69	0	0	83	2
19	77	70	34	58	1
21	22	1	48	41	190
19	78	1	42	57	5
12	29	3	1	18	9
3	0	54	16	69	16
12	22	1	0	24	1
15	8	34	38	74	85
4	91	2	0	62	0
0	4	1	0	5	0
23	0	5	5	83	52
2	4	16	0	14	36
2	3	1	25	18	0
0	33	19	0	58	98
7	12	42	8	6	0
20	4	0	0	0	10
11	33	15	2	5	22
10	142	19	4	0	8
5	104	21	0	0	1
1	1	4	13	65	15
9	7	0	0	1	75
28	0	0	1	8	0
11	15	16	0	0	79
1	11	9	0	46	93
1	24	0	0	75	32
26	88	0	0	3	44
26	77	0	34	48	33
20	65	5	0	76	52
6	27	10	24	1	80
5	15	27	1	11	32
16	111	0	34	75	102
21	97	6	1	57	14
5	11	0	0	0	4
2	4	48	0	78	53
3	1	28	16	98	11
22	18	52	29	15	10
5	114	1	0	95	1
14	62	0	0	1	0
15	4	11	32	54	2
21	0	11	1	12	9
30	52	4	11	0	7
14	88	0	15	0	0
2	65	47	5	83	72
23	72	0	0	25	6
2	72	6	3	50	26
9	0	0	1	35	82
26	96	11	1	15	7
6	1	0	20	4	0
3	4	6	0	2	80
12	1	2	0	103	1
15	122	25	0	39	46
1	2	3	8	52	2
55	11	0	0	69	0
36	2	1	3	13	4
25	3	1	21	75	1
30	0	2	27	0	40
6	52	25	2	54	73
22	17	40	6	46	2
28	0	18	3	24	47
0	1	2	25	41	21
21	1	34	19	3	35
1	3	36	0	29	3
1	34	1	25	2	30
12	0	7	0	2	10
2	4	7	0	9	3
1	100	3	14	3	23
16	23	11	1	49	21
22	2	3	25	1	3
0	42	0	0	1	58
1	73	14	7	22	42
27	31	6	0	46	108
20	27	20	0	6	65
5	4	20	2	0	0
6	57	0	0	5	18
0	46	4	32	83	32
7	11	0	47	60	0
9	6	0	0	80	39
1	13	3	0	111	66
0	59	0	0	14	95
16	13	15	1	20	27
19	7	26	0	77	57
2	7	16	21	42	42
2	32	11	36	0	29
9	5	0	11	0	25
20	5	43	20	0	0
3	52	38	1	63	49
2	6	2	0	5	17
3	0	7	0	69	75
15	70	10	0	63	16
19	3	22	0	3	67
20	3	0	6	1	59
23	44	22	17	0	0
1	86	0	1	42	30
1	66	11	7	3	17
7	59	0	0	0	19
2	41	3	0	85	101
0	103	0	0	3	28
20	81	4	61	0	5
8	53	0	16	0	0
20	18	1	30	205	0
7	6	3	0	74	0
0	12	53	0	70	56
8	15	16	18	53	2
16	66	4	29	62	9
6	52	0	11	66	3
1	59	14	2	63	23
35	24	14	0	103	0
3	9	24	0	31	3
1	12	0	1	1	9
13	59	4	3	67	76
2	9	15	0	4	30
22	5	1	17	51	2
11	38	14	2	71	2
34	9	0	1	0	8
1	11	48	36	18	14
0	49	13	0	6	66
25	19	0	10	1	0
30	33	29	15	0	117
3	5	2	3	3	53
0	14	1	1	67	80
0	54	49	13	11	2
5	0	0	1	16	32
20	2	11	3	46	24
17	57	3	0	80	0
2	90	35	28	40	31
27	15	55	15	74	3
1	13	2	0	51	115
20	0	18	0	33	1
24	25	5	0	2	83
5	0	12	4	34	2
0	40	0	24	0	84
10	0	31	0	20	1
10	5	71	6	1	1
26	0	32	20	109	70
3	34	42	0	0	34
26	72	0	0	79	94
0	38	26	0	58	83
21	13	17	0	67	207
21	90	16	4	10	1
2	19	5	37	35	106
18	57	43	22	8	114
31	2	17	24	2	27
15	0	1	0	79	17
14	25	2	0	1	0
25	30	30	25	6	0
0	32	33	3	64	0
24	6	31	4	0	1
1	62	1	3	30	91
1	61	0	2	26	0
21	82	0	0	0	35
1	80	5	29	73	0
0	1	7	0	94	0
3	5	59	2	55	61
16	32	0	2	66	76
22	0	1	0	0	91
1	0	7	1	23	30
16	41	1	9	7	79
0	4	32	2	75	0
25	0	13	33	103	76
12	14	0	0	16	0
1	40	4	0	4	0
14	98	0	6	0	138
3	0	2	28	63	13
29	36	31	0	0	106
0	6	0	0	1	1
14	4	1	7	76	0
1	2	0	45	40	0
21	4	18	0	1	95
20	0	25	0	2	72
17	47	23	4	2	2
25	18	4	1	49	1
18	18	4	2	0	58
1	62	31	29	1	77
3	2	0	35	0	2
11	19	9	2	64	0
11	0	6	30	0	3
12	68	4	4	1	1
7	114	7	1	3	45
18	26	13	29	0	11
19	4	32	0	102	43
25	4	1	0	51	51
0	0	20	15	66	13
0	124	0	20	5	18
2	99	3	34	7	60
9	15	5	33	47	2
2	38	0	0	46	14
2	67	2	32	0	16
15	115	0	0	25	91
16	94	2	2	0	69
11	61	8	0	4	3
0	72	9	0	17	5
22	3	6	0	55	0
1	18	3	0	2	45
13	14	0	1	0	0
1	17	5	0	26	70
26	54	7	0	107	14
0	87	3	0	17	25
36	64	0	0	60	89
35	4	5	2	13	14
19	0	0	5	19	0
1	27	10	2	2	184
13	0	1	0	1	37
37	120	0	12	57	32
0	21	3	5	2	11
0	2	39	10	0	26
1	0	14	0	8	26
0	23	11	0	48	0
12	0	1	27	51	56
65	59	27	29	1	82
4	14	0	0	0	23
2	16	24	3	3	22
3	68	4	1	0	2
0	123	0	0	2	25
30	6	67	0	25	30
5	86	10	1	1	2
57	81	0	22	0	7
9	8	0	1	9	0
16	54	36	3	54	50
0	36	55	3	3	0
27	6	10	16	5	68
31	13	8	0	0	34
0	62	7	0	13	87
3	53	2	2	9	90
13	23	1	28	70	0
9	80	2	0	13	44
2	30	2	1	45	2
1	11	0	33	59	40
13	1	2	20	1	0
0	76	30	4	0	0
0	82	54	0	2	0
13	3	2	5	14	0
9	5	5	1	19	0
0	84	16	0	29	115
0	2	1	1	0	53
0	1	17	0	4	0
2	3	9	30	87	46
4	9	8	2	0	115
12	10	0	0	4	16
0	13	6	22	96	0
29	23	0	20	6	77
14	4	2	1	27	43
0	8	1	1	1	77
2	99	0	0	68	7
0	2	0	0	0	33
11	55	3	4	80	28
19	4	22	15	0	1
8	62	8	0	13	0
11	3	2	28	13	0
0	13	0	15	66	0
0	106	0	0	4	48
2	59	69	16	0	53
5	8	0	13	0	73
19	67	3	0	6	0
6	9	12	20	101	24
0	16	28	19	6	47
0	11	2	0	58	3
17	0	0	1	1	0
15	9	18	2	3	31
8	8	2	0	4	2
9	71	1	0	5	0
0	9	1	19	46	77
4	3	37	3	2	1
0	14	11	1	1	6
4	38	42	1	7	31
13	69	50	6	46	19
0	25	1	0	2	0
19	78	0	38	80	77
39	38	4	19	37	32
17	1	0	0	91	39
0	103	0	25	74	2
10	2	0	23	3	8
0	3	7	1	53	0
21	5	3	8	63	18
0	11	1	1	14	31
3	79	25	0	68	41
6	4	0	3	71	103
21	67	0	1	0	0
2	45	5	0	0	1
0	52	34	4	111	2
24	54	2	24	49	33
7	59	6	1	7	58
3	18	0	1	77	11
3	8	3	0	80	27
1	8	1	4	18	62
0	79	0	2	52	130
0	4	29	2	5	20
1	76	23	1	5	16
17	49	1	1	0	1
32	88	0	6	133	7
21	103	27	2	80	0
3	0	1	52	58	98
8	25	5	2	2	72
1	100	5	31	9	113
2	24	6	0	26	0
0	32	0	7	55	16
14	114	7	4	0	68
20	10	0	0	2	17
4	0	1	62	70	99
1	2	8	1	0	0
0	26	0	35	61	0
0	8	0	0	0	63
12	76	1	41	23	0
20	7	21	44	0	0
32	103	0	0	89	0
0	12	15	0	0	4
12	70	2	1	19	15
30	54	0	0	7	25
24	18	4	1	14	136
0	67	1	0	47	0
0	11	1	0	39	1
0	19	1	0	11	128
9	45	5	34	1	13
1	14	47	38	21	43
8	15	0	1	0	0
1	65	38	28	1	17
13	5	32	1	9	9
24	27	5	38	7	91
18	78	28	4	20	40
8	53	2	0	0	0
4	79	0	0	1	0
1	3	4	5	4	47
7	8	6	28	0	87
29	12	45	0	12	65
20	49	0	26	5	0
2	171	1	0	10	24
0	44	5	18	68	90
21	32	0	1	0	54
9	96	0	0	65	16
4	33	8	8	77	6
0	77	4	15	3	27
18	7	4	1	7	0
0	3	0	0	8	68
1	6	46	8	124	55
17	56	20	11	8	69
0	14	4	31	4	0
28	12	17	28	95	15
18	7	1	1	0	9
18	61	0	24	35	0
1	14	13	27	99	10
5	8	2	0	1	0
0	37	0	0	2	1
19	1	0	11	48	84
8	14	0	5	60	90
8	21	48	1	0	0
16	3	9	0	0	22
0	6	1	0	0	111
26	98	0	0	56	0
11	88	0	19	0	0
2	4	4	10	105	3
12	51	0	9	5	14
0	1	6	9	6	85
1	95	0	0	53	48
8	94	2	1	71	72
24	41	14	1	31	40
20	97	5	4	1	0
6	67	2	0	114	1
13	32	18	1	1	1
2	114	25	6	63	1
21	108	7	1	0	3
2	79	4	3	16	135
11	10	2	0	106	0
26	17	0	0	0	65
4	6	1	0	1	0
11	11	13	15	2	2
14	74	5	1	4	100
8	22	1	17	108	96
10	5	1	25	88	59
0	70	1	0	2	30
7	3	5	2	40	39
7	2	58	37	1	0
9	0	9	0	1	10
10	9	10	4	61	83
23	18	7	0	0	0
26	1	24	4	4	37
2	53	0	39	48	28
1	109	25	30	92	88
0	1	18	0	2	54
25	81	10	23	1	8
24	17	0	3	0	26
11	2	0	2	0	24
[truncated: 7,534 more rows]

## Sheet: Figure 2j
siCTRL			siTOPORS#1			siTOPORS#1 (TOPORS-SIM)
UT	0h	3h	UT	0h	3h	UT	0h	3h
15	7	0	30	35	106	2	64	40
0	13	34	1	24	5	4	0	23
23	53	0	1	21	26	3	67	2
11	30	5	34	39	74	1	62	17
19	60	9	33	0	177	1	6	77
0	12	29	0	0	80	3	22	19
36	25	4	47	3	2	1	63	3
31	44	19	12	2	10	1	3	0
13	100	52	5	61	19	1	19	65
31	20	11	0	0	57	10	2	0
5	16	28	9	10	14	4	5	11
1	26	2	2	8	70	0	53	20
3	2	9	8	1	18	9	2	1
35	8	7	6	0	24	5	0	2
23	1	30	3	8	48	1	59	21
2	5	5	24	0	11	0	83	0
50	84	2	2	10	118	0	0	0
7	12	51	45	75	2	15	1	0
31	0	15	2	16	65	0	22	3
50	13	1	0	0	54	4	5	4
6	16	64	2	29	22	13	4	13
0	11	28	2	57	13	1	21	55
8	4	1	4	40	1	0	31	80
3	1	35	32	23	4	0	0	29
7	45	25	0	60	13	1	26	23
2	36	28	0	8	58	5	1	0
36	0	49	0	2	63	4	0	52
12	11	17	11	10	62	36	0	9
0	5	7	2	23	64	0	0	93
0	11	3	17	27	10	11	26	2
17	2	22	0	10	34	0	7	16
39	0	6	3	11	105	0	1	1
2	91	1	0	5	6	3	61	1
2	0	14	19	10	6	0	13	2
4	52	2	3	92	6	28	3	0
21	7	17	5	49	3	15	34	75
1	52	20	37	42	1	12	69	49
31	68	22	0	80	1	3	13	2
10	23	21	29	0	17	0	2	44
35	55	5	12	85	8	2	0	3
0	26	0	1	23	102	5	0	7
0	19	0	6	1	91	0	32	4
16	41	2	7	139	1	15	14	35
0	54	9	2	0	100	10	71	20
41	14	0	1	0	7	25	17	0
32	47	3	11	87	16	0	12	32
0	25	7	18	0	3	43	9	2
9	35	6	33	0	9	33	8	6
2	12	4	0	5	2	17	6	69
1	30	3	38	39	1	34	15	42
25	51	2	0	42	1	2	45	2
0	89	1	0	60	159	0	63	11
3	16	1	0	34	95	28	28	27
7	39	2	0	65	1	8	2	64
20	10	12	5	11	1	10	12	35
1	14	27	1	2	1	0	3	48
7	12	0	0	5	83	0	13	0
31	120	0	2	5	22	1	9	8
13	17	0	7	33	53	22	1	26
11	7	19	9	0	2	1	101	37
22	16	1	26	75	31	3	8	15
27	14	36	11	11	16	0	1	0
39	19	17	0	97	48	0	79	0
0	11	22	1	17	73	7	11	5
38	42	11	23	0	70	0	2	0
10	0	32	1	78	68	0	20	96
24	1	36	0	30	1	0	5	25
27	41	3	0	22	0	28	19	1
45	0	0	0	47	0	0	2	57
36	2	67	8	5	19	2	24	0
36	5	4	2	3	21	0	14	97
41	16	7	1	69	0	0	3	0
6	2	5	33	0	114	4	0	0
70	3	3	25	29	40	5	2	15
52	47	30	54	0	1	1	2	0
18	2	2	1	0	1	0	59	9
44	13	36	7	3	9	6	2	0
45	29	3	14	3	19	5	33	7
4	27	50	0	0	50	1	44	2
12	2	17	16	20	77	0	18	10
1	18	8	0	77	84	0	57	11
15	6	2	5	20	51	0	87	110
12	5	32	0	0	2	4	65	0
40	18	1	5	5	71	3	29	22
23	2	0	0	51	18	1	14	36
4	0	9	0	18	17	5	66	0
39	14	4	14	88	26	3	53	0
38	60	25	23	0	3	13	104	3
3	5	44	4	3	0	0	0	2
19	0	7	2	7	12	1	34	32
26	57	3	2	7	16	0	0	4
11	43	23	22	13	75	4	3	0
4	25	45	2	42	18	3	35	1
36	118	15	13	5	2	48	1	2
30	43	0	20	15	51	0	0	3
1	12	18	2	55	91	10	9	7
2	3	4	1	5	1	2	6	103
59	58	15	28	1	3	0	56	2
33	15	27	9	7	53	0	82	2
2	53	45	6	0	0	2	2	2
2	1	8	35	1	62	7	0	2
0	23	0	7	46	38	1	9	1
18	0	9	0	7	1	21	0	114
26	0	19	0	5	161	4	7	4
2	104	12	0	10	63	0	1	72
11	30	0	0	57	14	0	2	90
8	1	6	18	67	10	49	2	18
0	5	10	24	1	13	29	0	2
48	88	0	25	8	1	18	0	134
36	39	32	0	0	32	1	0	0
32	15	9	0	5	1	3	0	87
0	14	4	0	5	3	0	55	24
3	4	30	0	48	1	0	0	35
1	20	1	0	28	4	0	54	1
12	22	7	0	0	1	0	10	16
2	87	44	3	14	110	0	35	8
34	26	20	24	12	0	38	5	2
1	49	41	1	30	3	1	3	56
0	42	0	4	90	102	11	10	15
20	63	40	39	39	0	0	3	38
0	27	0	0	0	0	1	43	57
16	12	1	0	48	13	2	12	6
23	16	10	12	4	50	7	16	3
41	12	1	2	55	107	34	21	18
29	4	20	7	76	0	0	7	0
10	37	1	0	4	87	9	2	14
2	69	0	0	29	46	1	3	0
47	15	3	1	57	82	2	32	0
40	25	3	8	56	0	22	0	1
1	17	0	22	3	0	7	18	0
13	3	5	0	13	34	0	1	10
21	24	2	19	6	96	29	19	26
5	64	4	0	26	61	2	1	12
37	40	4	1	4	19	0	1	38
10	17	4	4	16	122	1	4	1
52	25	1	45	54	3	1	16	2
3	56	10	35	86	13	1	0	87
42	19	0	8	3	59	2	0	49
50	49	4	16	10	72	0	7	6
15	42	6	23	37	11	13	4	118
8	18	8	8	3	13	9	2	1
53	76	7	0	1	7	2	1	5
0	0	0	20	5	2	0	50	64
25	42	12	42	14	0	0	2	3
68	10	2	0	113	111	9	20	2
39	11	3	1	90	25	0	23	58
25	87	1	0	61	2	6	14	3
9	12	36	7	73	2	17	35	3
9	1	25	5	23	0	0	4	3
4	42	6	0	1	68	3	6	30
2	9	26	0	42	0	1	14	65
31	65	0	1	48	0	0	6	33
1	10	47	1	67	84	18	17	57
42	27	46	6	169	2	30	2	14
26	15	3	0	41	7	0	69	91
9	51	9	0	18	75	0	1	0
24	50	3	0	15	23	1	1	70
11	1	0	4	63	103	15	1	0
43	19	1	43	19	110	2	31	2
43	26	5	0	5	103	2	34	1
42	0	3	1	14	81	0	2	25
1	0	0	2	1	21	0	4	0
1	54	18	0	0	72	0	1	23
18	53	16	2	79	94	21	27	1
33	3	4	0	4	75	8	0	41
3	93	42	1	0	82	0	8	8
22	75	10	10	38	26	20	11	1
35	15	3	14	0	3	43	44	4
41	14	3	0	63	3	12	16	2
25	15	4	0	7	2	2	1	69
0	81	12	4	0	75	9	15	13
29	72	4	0	82	59	18	49	0
25	9	0	4	57	177	2	37	3
18	1	0	11	0	5	2	8	14
18	80	5	2	2	26	6	10	33
4	12	4	2	76	19	26	5	4
25	10	0	0	1	15	30	10	0
17	15	7	0	60	17	0	31	47
27	13	2	37	4	56	0	14	82
3	15	0	14	6	4	0	75	25
30	46	3	1	9	1	0	5	90
4	33	0	3	0	56	1	37	23
4	64	60	34	66	90	13	8	66
35	15	0	2	0	50	32	0	4
4	36	1	4	77	16	31	49	2
9	12	19	0	13	35	0	9	31
10	8	15	0	4	3	5	8	15
4	57	0	20	1	146	0	11	0
0	43	7	27	24	99	1	0	19
26	20	1	17	3	1	1	93	16
27	6	6	1	3	0	6	2	0
37	16	16	34	1	10	16	2	53
32	87	15	2	0	82	2	1	0
32	79	1	19	4	0	3	0	3
16	69	4	2	53	1	4	59	2
7	9	8	0	1	1	5	29	0
29	71	1	7	3	3	13	13	0
2	32	11	2	60	5	0	58	6
44	1	21	31	1	18	27	3	38
5	61	36	0	11	63	2	3	34
13	64	12	0	65	19	0	47	26
2	19	7	0	8	0	2	124	4
5	13	5	0	1	2	3	0	7
10	10	8	1	107	70	46	2	15
58	37	9	6	10	86	1	0	2
1	8	6	1	96	1	0	0	1
17	29	31	43	63	4	0	41	61
0	53	7	10	1	80	0	20	1
31	10	44	9	1	1	4	0	3
6	18	20	5	3	1	2	15	2
2	0	1	4	5	100	2	53	0
18	97	0	1	54	1	0	6	27
12	72	50	26	6	93	32	14	9
4	21	35	38	93	9	0	6	63
21	3	1	42	0	83	30	19	0
4	22	6	0	92	105	3	0	35
1	79	15	3	6	1	4	11	30
12	70	2	0	4	86	1	46	55
38	49	22	0	15	37	3	3	0
0	26	45	24	49	1	1	12	1
4	12	24	4	9	107	0	1	1
19	38	11	4	10	86	1	6	61
32	1	11	0	77	113	0	9	4
50	2	0	2	6	21	0	34	1
20	87	9	1	1	78	3	0	18
28	48	10	33	1	70	2	4	13
90	69	10	2	0	5	1	28	59
21	41	22	37	56	1	3	2	4
6	45	1	34	45	76	1	83	5
17	9	0	2	0	120	9	4	66
19	47	9	0	51	81	2	19	57
40	39	26	0	16	2	0	95	4
26	82	8	0	37	3	2	59	22
0	30	9	0	40	104	2	57	6
0	7	27	0	3	51	0	76	37
2	51	8	15	1	51	3	5	31
20	63	0	0	67	5	4	3	2
8	0	4	38	25	128	0	1	2
3	70	9	0	71	89	3	2	2
18	63	2	25	32	33	2	7	9
7	3	0	5	0	15	2	0	53
5	0	20	12	0	7	22	0	24
12	51	4	17	18	10	13	19	15
10	29	3	1	2	1	1	18	0
3	0	8	0	15	23	3	2	98
1	3	7	1	0	16	39	1	6
2	80	3	9	2	10	2	0	116
0	0	68	1	2	1	7	63	60
0	32	7	1	18	0	25	0	43
1	2	6	2	21	26	19	69	48
1	64	21	2	19	11	34	90	31
1	7	0	13	0	2	1	8	127
2	41	3	1	92	0	7	68	3
16	48	4	0	5	0	1	43	19
26	4	7	21	0	27	0	74	79
15	2	5	0	1	197	29	1	3
34	2	16	0	0	1	0	0	20
9	3	8	0	1	18	0	70	0
30	39	16	2	1	1	0	19	85
0	23	17	3	27	51	2	72	0
19	2	11	4	89	12	43	2	58
24	1	14	2	0	27	28	0	88
19	0	9	0	23	119	8	50	11
4	17	16	18	7	130	11	26	2
11	0	27	7	2	0	0	18	8
1	0	19	0	53	0	0	12	21
13	1	9	1	0	1	4	2	13
42	1	2	17	2	16	1	4	17
36	28	56	0	62	3	0	100	37
1	8	2	15	3	23	0	2	9
1	44	18	0	18	20	2	47	95
8	53	20	23	57	17	0	9	28
48	17	33	0	35	6	4	12	10
3	11	2	0	6	66	0	21	1
43	19	8	15	47	21	1	0	0
0	7	14	0	11	5	0	29	5
0	0	13	0	0	0	0	65	75
5	10	0	0	54	0	0	63	53
20	51	33	27	0	0	42	7	81
23	26	32	6	38	111	16	61	62
27	0	65	0	55	90	26	28	1
20	7	0	0	72	2	3	35	1
8	3	15	1	4	0	5	6	68
1	43	60	10	64	47	7	72	8
3	30	1	0	61	0	0	0	23
41	7	0	0	1	0	0	0	25
0	8	19	3	57	18	3	0	3
16	63	26	1	10	30	4	12	22
0	80	42	5	5	1	0	3	3
8	71	37	0	12	71	1	24	99
26	3	0	9	5	0	20	16	1
34	48	0	2	2	86	1	35	3
36	3	4	3	1	91	0	0	3
48	37	8	21	93	2	0	35	81
40	49	8	37	1	2	0	3	23
4	5	35	0	24	26	5	33	2
0	47	3	48	71	96	18	0	55
5	0	1	1	4	29	0	20	13
0	46	25	23	19	56	5	57	22
34	4	9	1	4	40	0	41	0
2	8	6	1	16	4	0	2	38
0	3	0	1	82	67	3	4	3
4	5	2	6	36	1	0	5	12
1	2	8	7	1	6	8	1	2
0	31	8	9	44	5	0	2	34
3	13	33	3	1	8	1	3	5
1	3	10	6	65	2	1	60	0
0	64	1	1	1	40	0	8	79
0	1	11	3	83	75	0	42	76
11	0	11	6	32	4	1	21	1
0	1	0	1	17	56	0	10	28
37	0	3	0	15	7	7	12	0
53	1	1	0	54	9	3	6	5
32	2	1	22	10	60	1	3	96
3	24	5	2	73	18	7	0	0
1	48	0	3	59	0	6	2	83
43	11	0	32	1	51	3	5	44
22	33	0	2	5	0	24	0	10
22	3	6	0	21	65	20	3	0
32	5	3	1	8	6	0	34	52
0	3	0	5	0	2	10	52	0
31	0	20	31	0	0	0	25	1
0	2	3	8	15	65	1	12	0
13	0	25	13	0	12	7	37	0
1	0	9	4	14	2	0	46	96
3	0	11	2	8	70	13	17	2
4	9	0	5	41	69	2	58	68
42	4	25	0	54	11	4	4	1
16	33	10	2	0	73	4	0	0
0	52	4	20	1	15	3	3	16
29	26	0	0	38	22	1	1	2
1	72	35	53	1	0	0	0	4
31	21	3	25	7	6	2	49	1
4	11	9	0	86	0	0	16	3
21	9	10	47	30	92	1	39	9
41	4	47	10	4	70	5	59	63
17	77	42	42	1	5	11	16	74
7	0	20	1	20	58	3	0	4
4	1	0	27	44	3	0	65	48
2	1	7	0	0	23	1	38	125
63	67	6	33	66	58	7	27	0
1	83	4	4	2	0	8	65	3
4	0	0	20	2	3	0	23	15
3	17	5	1	32	8	0	5	0
22	9	28	0	6	67	19	2	139
7	17	21	47	34	26	0	1	62
8	17	1	0	10	2	18	30	2
17	42	7	6	0	2	2	56	3
0	64	21	2	1	53	0	1	0
23	18	7	36	91	0	0	1	57
36	10	37	3	65	31	2	19	16
0	15	2	15	1	18	19	11	0
10	17	8	0	36	15	31	98	8
44	14	14	0	1	0	22	67	134
13	18	3	2	2	2	3	26	0
40	76	16	14	2	4	3	15	5
5	3	4	19	0	0	26	26	69
11	27	20	0	0	61	6	26	0
35	96	10	3	0	78	10	6	12
11	11	5	2	0	38	0	2	12
45	66	2	5	18	3	30	50	5
6	11	5	31	0	1	3	13	2
56	4	0	0	36	54	0	29	0
1	9	0	0	12	6	3	47	90
0	52	48	0	1	10	4	9	2
0	38	12	0	44	15	15	59	4
0	16	0	1	0	2	16	11	8
48	91	2	2	7	65	15	21	103
22	5	1	24	80	0	2	14	110
8	14	8	6	0	23	2	0	16
40	28	2	11	60	15	13	4	8
23	105	6	25	19	112	24	58	42
47	47	5	0	58	41	0	30	38
3	54	7	64	68	28	28	28	46
14	37	20	0	0	5	1	57	26
0	3	6	36	45	1	30	0	17
8	1	59	2	60	92	9	7	53
0	51	3	1	2	0	10	4	27
0	3	0	0	65	0	0	2	5
37	83	0	2	2	55	2	89	12
2	69	0	23	0	49	0	27	4
6	24	3	5	60	0	17	5	38
27	15	10	0	0	2	2	9	47
2	39	1	0	0	38	9	6	0
20	70	4	32	63	16	0	41	85
0	1	7	0	46	91	2	2	0
0	0	0	9	0	22	0	5	0
0	8	9	10	10	5	0	12	0
2	62	2	30	40	19	2	7	1
2	71	7	3	1	110	4	14	1
23	82	0	19	11	60	0	19	14
0	45	4	43	24	49	6	9	5
5	52	4	7	46	5	0	6	3
7	13	14	2	6	0	83	16	0
27	11	4	22	97	35	19	0	90
2	29	9	4	26	62	4	8	53
20	87	42	31	20	31	3	18	32
38	0	26	0	65	45	2	16	16
1	48	7	25	35	91	1	5	1
0	0	26	3	14	38	18	63	18
8	22	18	0	48	59	6	49	66
1	31	0	0	1	60	0	30	1
1	14	0	1	25	1	0	69	4
4	22	3	3	32	1	31	3	43
44	16	4	1	45	0	0	48	27
39	1	40	14	74	0	3	4	71
2	20	12	8	17	26	2	11	33
50	21	0	18	12	37	2	23	26
20	26	0	0	0	11	0	2	3
4	6	0	21	66	116	4	7	2
2	18	25	0	3	3	16	42	7
10	22	4	7	68	3	22	0	1
6	2	24	3	15	28	20	4	0
35	0	0	3	0	41	5	0	9
17	0	0	29	35	62	2	62	13
4	0	7	7	1	4	10	10	4
19	3	2	6	1	97	3	50	0
27	0	0	2	2	0	11	4	2
57	2	11	2	0	0	17	13	9
60	1	2	42	3	76	2	70	0
8	28	1	1	60	23	0	38	20
5	2	9	0	4	3	1	39	2
1	0	5	4	74	0	32	1	49
27	0	2	3	77	14	5	56	22
1	0	50	4	5	3	3	39	25
2	10	6	3	0	6	0	9	16
7	3	3	16	9	1	1	15	13
44	20	22	3	2	3	4	56	7
0	51	2	17	5	3	6	78	4
2	49	12	40	12	20	3	2	65
1	53	0	10	5	9	16	34	54
0	89	16	42	84	2	3	28	64
1	95	0	13	19	138	3	3	21
17	83	51	12	69	0	0	19	24
0	3	0	15	46	17	0	12	23
22	12	2	0	1	54	0	0	30
0	10	0	37	0	42	0	21	3
8	8	5	0	1	85	23	0	4
0	30	8	0	0	33	0	2	11
7	134	3	21	3	86	2	92	0
20	0	6	21	0	54	3	85	7
0	1	0	0	2	0	2	4	1
20	16	0	0	45	8	2	1	0
1	2	3	0	26	0	0	1	0
0	50	16	12	79	14	10	2	17
23	7	1	0	18	2	0	22	14
16	109	1	2	27	17	5	49	19
14	13	1	0	10	25	13	72	0
29	0	16	3	0	40	4	28	66
13	11	13	0	2	10	6	37	2
51	9	0	3	15	85	3	0	1
12	13	3	24	0	6	1	0	14
17	20	6	0	2	77	2	14	8
25	52	3	3	3	47	0	33	31
11	5	0	0	6	1	1	0	49
16	82	6	1	58	31	23	0	3
9	14	3	0	11	1	24	38	4
1	10	1	0	0	4	3	23	2
4	8	5	0	4	0	26	32	57
1	21	0	15	85	28	0	0	19
36	16	0	0	52	0	0	25	70
51	34	0	0	62	1	1	0	0
27	34	2	0	1	25	0	1	5
20	40	9	22	0	15	5	19	11
24	29	10	25	23	12	3	3	1
1	47	35	1	10	11	12	1	21
3	5	1	4	1	0	3	0	23
2	24	10	4	1	54	0	58	2
28	0	5	14	2	16	11	9	3
36	10	7	29	0	14	18	6	14
47	2	0	2	91	11	5	2	10
39	0	1	1	1	1	0	0	13
12	66	3	10	0	13	0	76	47
3	10	10	5	4	5	0	81	5
12	0	42	30	6	5	0	49	19
26	15	18	1	16	1	0	11	11
3	48	3	13	67	3	0	45	3
0	6	14	8	3	2	0	17	2
4	0	1	36	1	75	4	11	57
1	36	7	39	1	6	2	94	14
19	20	0	0	50	60	7	3	14
27	31	7	0	20	39	30	6	4
1	114	0	0	27	0	1	24	56
32	53	0	16	6	34	0	1	4
3	56	13	1	3	23	17	15	41
5	52	36	0	3	2	9	97	29
4	95	0	5	0	8	6	1	0
10	1	1	0	9	3	16	16	2
16	5	0	16	62	0	1	8	2
1	22	0	1	0	14	0	38	9
5	1	2	0	65	4	4	15	8
0	19	0	54	7	50	22	5	35
2	46	3	1	3	20	3	1	3
9	28	1	17	0	19	0	42	72
37	11	2	26	37	43	4	0	0
42	46	11	0	8	0	19	1	3
2	44	0	18	13	23	4	16	2
1	9	0	4	0	78	0	0	0
39	3	0	42	114	13	1	1	11
32	1	10	0	0	6	7	10	48
44	76	0	3	42	41	0	58	79
21	85	12	21	7	87	0	0	54
36	12	0	2	0	1	1	2	1
41	22	0	44	9	2	0	2	20
33	21	2	2	14	3	26	46	8
9	82	14	30	4	1	0	7	79
3	67	1	2	3	3	5	8	3
6	46	24	1	12	2	8	5	66
2	41	0	38	0	5	9	62	0
47	44	24	2	36	41	0	7	5
33	11	0	0	0	0	0	52	4
22	4	28	2	3	2	2	1	4
27	16	0	2	0	1	4	29	26
3	3	20	12	0	82	1	0	0
0	11	1	2	37	15	0	0	6
37	2	4	0	3	11	0	3	0
1	81	1	8	8	31	11	37	9
8	18	0	1	8	2	14	5	24
17	63	9	0	9	29	1	120	82
16	16	0	28	84	2	2	15	22
1	25	62	0	46	3	2	23	40
51	20	4	42	7	65	3	30	1
53	10	24	4	9	30	0	1	71
1	12	0	6	8	2	5	47	4
28	15	23	3	13	104	0	2	3
0	91	9	9	1	70	0	79	39
48	0	0	0	51	13	1	86	0
2	24	0	9	3	0	0	1	27
42	83	3	25	0	84	0	31	37
0	0	19	15	1	16	0	28	5
10	60	0	1	1	63	2	3	20
30	55	0	25	16	71	1	76	77
4	16	0	41	16	5	1	46	39
7	17	0	1	54	61	0	0	18
18	20	0	0	83	78	0	63	2
39	86	62	25	17	46	1	12	22
1	1	0	25	6	3	1	3	66
0	47	10	0	21	0	3	51	69
11	7	61	0	4	0	0	0	2
0	1	6	2	2	86	0	1	25
27	0	1	29	3	7	1	1	2
31	0	0	10	3	1	0	76	0
5	10	0	1	3	2	3	43	1
18	9	37	12	2	0	7	45	5
31	63	4	2	16	7	14	50	4
2	17	6	6	1	0	1	0	17
27	0	5	1	23	15	0	38	128
3	42	4	3	49	1	2	3	3
0	2	19	6	46	30	17	7	0
7	10	29	3	55	89	46	23	105
49	71	1	1	84	0	15	50	16
41	53	26	3	0	0	0	5	5
0	4	38	0	10	89	23	3	8
39	6	4	0	27	48	0	7	0
24	68	18	0	89	84	0	21	8
12	36	25	0	57	14	3	0	2
26	36	9	0	0	15	3	22	51
3	70	3	15	6	25	7	47	4
0	50	15	0	9	34	4	66	0
10	21	74	1	1	25	1	2	21
26	18	7	40	52	90	0	0	79
24	53	5	27	5	0	21	31	2
0	1	0	18	9	48	0	0	87
14	7	0	0	14	0	0	48	1
83	31	2	30	12	1	1	88	2
34	6	0	6	13	12	16	27	13
16	0	0	35	2	23	32	4	0
12	2	37	0	79	31	0	0	54
5	1	22	25	7	34	2	0	16
0	25	15	36	19	9	32	5	19
0	4	43	18	80	78	1	4	6
1	4	14	37	9	20	28	10	128
0	1	2	0	1	86	4	5	0
23	14	30	0	0	44	0	0	0
0	14	45	0	20	20	6	1	54
33	11	48	45	0	74	2	10	13
25	37	34	24	46	0	2	26	67
0	0	11	28	54	34	6	8	41
16	3	18	2	8	7	6	8	2
28	2	0	0	51	21	2	7	39
32	23	1	0	77	11	1	24	76
49	0	12	20	22	0	40	1	0
42	2	35	8	43	91	17	4	29
3	2	0	0	2	0	0	45	152
4	0	12	29	2	2	20	55	7
33	4	25	1	49	10	22	49	129
43	15	2	17	0	78	2	109	87
28	58	9	3	54	22	0	18	0
30	83	4	0	89	124	9	2	48
7	38	0	9	19	17	3	5	21
1	32	0	0	2	0	2	25	5
28	60	3	18	47	22	6	20	59
4	66	44	20	56	4	4	18	1
29	70	0	6	8	3	2	23	0
49	51	22	4	83	0	0	5	24
7	45	0	0	141	13	1	21	38
10	54	40	31	7	15	1	0	34
57	0	0	0	5	3	2	0	32
23	41	5	1	27	108	0	18	53
22	2	4	0	71	4	0	50	2
49	20	12	0	58	86	0	15	71
5	95	7	0	4	77	0	26	64
45	5	4	4	16	50	24	43	0
54	4	15	3	16	0	0	12	26
14	72	2	0	0	87	17	48	21
1	30	34	4	52	36	6	1	4
24	10	14	22	44	8	57	31	0
1	116	31	0	21	143	0	2	8
43	5	3	27	78	3	1	5	92
48	13	0	1	1	10	15	6	0
11	27	0	3	0	61	2	58	58
0	1	1	5	87	0	6	2	11
1	91	1	13	0	63	2	1	16
33	7	41	0	29	58	19	14	26
1	13	9	0	3	48	0	0	0
29	56	3	1	88	18	2	5	9
5	84	1	0	41	0	0	4	84
25	23	16	12	12	79	37	21	11
37	36	3	0	112	85	40	0	135
0	1	13	13	14	87	2	2	1
14	3	7	22	77	30	1	19	22
0	2	1	19	16	1	5	32	57
10	8	0	17	27	43	1	11	84
11	2	4	29	3	61	17	4	10
5	0	0	0	4	1	0	4	7
7	23	0	32	1	91	5	0	1
0	36	1	28	27	118	0	42	9
28	102	0	41	4	3	24	81	37
20	26	2	0	48	7	18	110	6
30	1	0	1	2	0	45	66	0
10	40	21	0	53	13	1	33	1
3	13	6	1	9	101	0	18	13
6	17	6	7	50	70	1	80	3
16	97	24	5	7	91	8	69	9
21	55	0	9	63	57	8	7	20
2	19	2	21	96	17	0	33	28
13	16	14	0	1	51	7	65	10
3	21	13	35	2	40	0	16	28
18	1	7	1	2	24	40	17	48
36	19	0	0	14	2	0	0	0
17	17	1	3	81	4	0	6	3
5	0	6	3	60	118	1	13	90
5	3	2	0	4	4	6	3	94
1	17	34	3	49	12	9	19	96
3	89	26	2	21	37	1	18	63
43	15	58	0	3	0	1	2	70
1	52	48	22	74	1	1	38	3
18	52	0	1	2	113	11	17	1
39	39	10	5	0	32	5	2	18
6	23	0	1	0	49	6	2	5
23	14	0	3	0	0	0	0	21
38	76	0	34	16	2	0	30	0
34	19	3	0	1	0	0	18	31
40	53	5	5	3	95	1	0	3
56	43	39	0	65	19	1	0	27
31	22	14	24	6	1	48	15	81
3	2	0	0	49	45	10	2	100
21	17	15	0	33	44	0	0	16
39	88	8	33	99	0	0	0	27
7	38	0	0	2	0	6	5	2
4	0	0	0	75	42	2	22	6
26	17	3	1	9	17	23	5	1
21	0	0	6	78	54	2	50	0
17	12	0	0	1	1	4	72	32
2	53	2	4	33	81	10	20	30
1	65	35	12	79	66	1	5	17
3	0	7	0	0	68	1	1	38
0	4	1	1	18	27	0	8	39
31	0	11	11	0	58	0	8	1
33	1	4	5	50	2	0	3	4
13	44	28	0	14	1	3	4	2
45	3	1	18	0	20	24	51	3
51	0	42	16	0	19	0	35	16
4	63	41	15	0	78	1	55	39
34	38	13	1	12	16	0	2	97
8	25	0	4	0	35	0	2	12
29	4	0	7	0	30	0	21	59
3	86	5	11	65	2	28	70	37
0	50	3	29	0	4	0	72	49
2	96	0	0	57	0	0	16	45
31	63	31	0	1	36	3	4	37
1	0	0	17	2	0	2	32	22
4	1	0	0	1	0	4	6	61
36	30	0	2	102	16	21	3
2	17	0	5	2	3	3	0
0	20	0	1	58	42	1	3
0	32	5	6	4	8	0	1
1	26	2	34	53	1	0	0
3	92	51	32	0	3	11	77
3	119	8	31	10	32	4	4
5	15	2	1	62	0	0	22
3	71	14	63	13	2	1	2
15	13	0	2	3	1	32	3
4	92	4	1	39	9	17	2
20	33	2	0	27	0	2	13
32	0	15	0	77	80	1	2
1	16	0	1	15	68	12	87
4	1	17	21	0	90	17	3
22	82	66	0	20	102	2	39
0	0	3	30	91	81	5	35
39	11	3	28	2	111	1	73
0	7	0	16	3	22	0	44
0	14	30	3	8	128	7	38
2	71	3	10	5	5	1	27
37	68	13	0	72	35	2	67
5	64	0	0	0	23	31	65
7	103	0	22	0	109	3	1
0	79	6	4	54	9	0	0
3	105	11	0	79	31	0	0
2	57	5	4	14	18	1	54
22	49	15	28	69	26	4	5
21	5	0	1	9	20	0	51
16	51	0	0	26	8	1	65
15	0	10	6	7	11	1	125
0	79	0	9	4	92	2	23
37	0	1	1	49	38	2	26
23	2	0	0	85	54	27	1
3	52	0	0	4	11	69	4
0	98	0	0	57	44	2	89
23	21	1	0	0	0	1	39
31	31	0	13	51	14	1	0
2	6	2	1	42	28	1	72
28	0	3	2	0	50	33	35
10	69	2	34	10	0	29	1
14	0	0	30	19	12	0	1
15	53	0	3	24	13	6	0
2	61	1	0	60	50	1	24
19	8	27	3	26	87	21	29
51	0	1	12	1	68	0	0
2	43	1	6	5	121	0	0
6	4	0	0	12	7	34	55
0	9	1	0	2	7	4	1
33	1	2	0	3	48	14	3
1	10	12	0	5	16	8	44
11	20	0	0	5	1	19	1
36	31	0	19	0	78	1	1
22	50	7	0	4	29	6	77
31	74	53	14	27	78	0	75
41	58	5	0	0	3	3	0
31	78	10	14	27	0	0	6
4	45	1	6	75	2	25	54
23	1	34	2	11	3	1	29
3	0	5	0	0	2	3	1
3	0	16	13	4	4	2	3
13	53	29	1	28	9	0	90
49	20	8	2	102	15	12	9
44	107	4	1	1	0	1	5
1	15	0	0	32	5	2	8
28	32	0	3	19	58	16	25
0	29	11	3	113	60	31	9
33	13	1	24	6	94	31	4
1	68	0	0	66	9	0	83
37	94	4	0	0	68	23	2
2	21	2	0	0	0	1	0
2	40	11	0	24	47	0	127
62	42	0	2	0	48	0	0
6	71	0	2	12	0	2	117
28	16	2	4	109	78	2	6
10	28	1	6	10	0	0	54
50	5	24	3	4	19	5	0
40	104	22	16	15	16	3	15
2	10	10	16	1	21	3	3
1	81	0	25	0	58	0	53
39	21	6	31	0	1	13	64
38	57	0	22	98	120	29	2
10	0	1	26	89	2	9	0
34	17	13	5	86	13	0	61
6	45	6	37	21	0	0	0
0	53	2	0	3	83	2	0
0	9	8	16	3	1	4	96
22	68	0	57	0	48	28	41
1	52	5	42	1	1	0	33
11	7	50	40	9	69	0	4
29	61	1	18	0	3	11	64
21	93	17	48	2	2	0	55
24	7	29	0	3	24	6	2
27	16	19	41	2	0	0	83
18	23	2	0	2	1	0	8
0	34	1	7	3	95	0	54
6	38	3	27	0	33	2	1
6	0	0	0	44	30	41	0
54	17	10	0	11	60	34	1
21	70	6	46	44	24	0	0
47	27	19	1	10	41	0	0
17	15	1	0	0	46	0	12
21	26	3	11	23	46	0	0
48	20	10	0	63	11	0	16
32	48	45	3	8	2	10	33
0	61	3	2	0	4	0	4
52	3	76	0	15	1	0	20
2	6	4	0	1	0	3	38
9	73	9	0	44	11	0	36
2	42	12	0	5	54	0	56
15	9	4	0	5	1	1	6
11	47	5	0	83	5	8	43
6	1	6	42	35	51	0	19
37	44	54	41	1	94	2	27
16	67	2	5	1	22	0	6
32	67	16	25	41	9	0	11
11	43	13	39	72	60	0	43
3	48	21	25	68	6	36	41
1	6	5	32	0	7	0	0
0	45	14	27	0	21	0	9
29	28	23	3	4	1	4	6
5	71	0	3	52	12	0	2
1	45	0	48	0	19	0	10
3	0	0	4	45	8	0	49
10	87	2	0	51	113	0	44
4	38	2	57	34	30	31	1
3	23	0	3	4	0	0	4
1	8	5	3	92	52	17	3
2	45	12	2	56	90	0	71
13	1	0	2	52	0	0	13
1	66	50	0	6	2	3	67
9	60	6	34	27	34	0	22
36	63	0	4	57	50	0	70
0	1	1	2	19	55	1	0
27	15	1	1	22	1	2	18
41	21	0	2	0	44	0	2
28	2	0	1	19	50	13	11
27	13	5	0	0	6	17	13
25	2	0	2	36	1	1	1
16	14	0	0	14	27	20	41
26	5	3	4	65	95	1	9
0	20	1	0	82	1	0	3
1	3	21	3	10	72	0	71
7	15	35	0	58	30	0	80
0	29	4	0	3	68	4	4
31	49	8	20	73	0	6	0
0	5	0	2	1	61	0	2
28	0	0	0	1	19	6	3
15	10	11	1	0	20	0	15
22	67	5	22	0	4	6	31
23	44	12	0	6	52	0	0
8	36	3	23	60	0	1	96
12	5	4	11	5	81	0	76
26	19	15	0	0	8	0	0
0	24	0	32	89	83	31	28
18	53	0	30	0	10	33	0
2	8	6	0	11	0	3	43
0	9	3	34	2	0	0	2
2	6	1	0	27	18	0	1
74	52	8	0	94	0	4	88
22	42	3	26	36	21	7	14
1	5	30	3	66	0	0	20
1	0	7	31	0	0	0	64
1	5	17	8	92	3	3	0
60	14	2	1	36	3	0	66
30	14	5	0	0	2	2	13
46	2	2	3	38	0	2	23
10	1	14	1	0	114	35	6
7	58	0	6	0	2	3	3
54	36	0	0	0	87	5	27
2	55	34	0	0	24	2	3
46	70	1	4	53	79	0
34	13	10	0	15	96	2
38	46	34	0	66	1	3
0	51	26	0	3	1	2
1	90	2	0	8	9	20
43	13	0	0	7	96	1
0	64	0	0	0	23	15
30	18	13	0	3	154	1
41	56	3	15	89	59	0
0	0	6	15	0	31	4
17	13	2	18	18	70	0
10	83	6	2	27	15	0
0	0	1	15	0	20	0
19	16	4	7	80	0	33
1	35	6	0	57	135	23
55	1	0	1	48	0	0
30	27	3	36	8	67	2
42	0	3	5	7	57	16
39	58	0	14	9	2	30
2	23	8	0	70	83	29
1	16	0	25	4	56	0
2	20	6	2	18	84	2
0	14	0	22	11	48	1
7	6	0	0	3	59	3
1	0	7	5	3	66	0
22	9	16	43	0	11	9
0	48	3	4	15	87	18
0	8	3	2	2	0	6
20	9	0	1	0	63	5
0	8	10	1	23	2	0
0	3	2	1	2	1	3
0	23	0	0	1	34	20
43	8	1	12	44	6	0
15	54	0	0	11	2	11
28	46	48	0	1	59	6
3	3	27	2	23	46	0
6	8	24	2	59	29	0
19	17	2	3	0	41	11
25	25	80	12	0	0	1
3	2	3	23	41	99	1
1	1	0	0	1	53	5
22	31	18	3	10	37	1
14	2	3	32	2	97	17
18	8	5	1	1	35	13
16	36	1	51	89	85	11
3	32	1	1	10	56	0
11	8	19	11	2	6	7
10	8	7	0	3	82	0
47	12	2	1	70	64	1
47	55	1	2	16	0
8	23	4	22	50	63
1	3	14	35	109	5
3	69	1	0	104	5
42	35	36	1	6	10
47	53	28	0	33	0
32	44	42	1	3	4
23	9	22	3	3	0
1	34	3	3	74	41
4	8	1	4	29	1
32	13	28	0	18	62
0	72	11	22	1	48
0	10	5	33	0	88
52	0	8	6	3	13
27	9	0	0	81	32
8	27	3	26	1	19
7	24	0	31	2	77
42	9	42	1	42	66
0	5	2	4	3	109
28	4	0	11	0	100
11	49	1	5	58	0
14	17	12	20	7	56
41	26	10	0	12	0
0	37	0	0	18	0
18	0	16	17	8	8
45	0	29	0	1	5
0	9	42	0	64	51
46	9	23	0	2	90
43	32	1	0	2	46
1	28	3	29	15	102
29	1	31	0	11	0
27	5	6	0	55	44
46	1	10	0	10	0
6	68	8	1	30	62
28	6	32	1	19	73
45	75	1	5	10	42
0	10	2	4	48	13
1	47	21	0	20	10
38	24	2	8	25	59
21	2	1	3	0	55
52	34	3	24	3	3
33	30	2	0	4	54
3	26	18	4	23	2
0	4	1	16	32	94
15	2	23	12	25	0
4	1	13	8	4	1
25	22	28	26	45	2
32	112	9	5	12	2
0	20	2	0	0	0
37	50	32	0	7	27
0	23	19	0	0	7
24	6	26	7	5	3
1	27	36	0	47	23
27	28	13	0	58	30
0	0	2	14	0	64
0	0	0	2	85	47
24	2	0	1	1	3
15	60	26	28	47	1
5	16	3	3	11	24
9	13	11	5	33	71
0	5	0	22	42	6
1	75	11	35	20	2
0	104	0	34	17	2
0	18	35	2	27	36
20	0	4	4	2	5
2	2	1	0	54	8
1	2	0	0	58	47
1	9	15	1	1	102
1	70	21	18	40	96
18	2	4	12	7	45
18	48	38	11	0	52
0	50	12	2	0	40
0	0	4	15	3	39
1	59	2	31	75	45
6	43	2	0	67	11
9	16	1	38	8	48
14	83	12	25	37	0
40	50	47	4	2	17
23	63	0	0	8	110
21	71	12	1	5	2
5	32	14	0	2	66
30	76	8	8	2	5
1	58	3	19	0	66
0	69	2	18	2	61
47	36	16	0	5	0
4	66	35	3	3	3
8	81	0	33	10	14
5	53	12	1	5	2
6	21	30	1	4	7
6	61	5	0	5	64
1	0	2	0	8	60
1	13	3	7	2	8
7	132	32	7	4	0
37	24	19	0	54	2
42	6	50	1	71	10
7	48	0	9	2	44
46	1	1	128	0	0
25	7	6	3	5	3
25	83	19	3	0	41
3	89	7	0	0	6
41	52	0	2	21	23
3	46	0	4	21	82
5	19	2	3	0	69
0	12	0	15	21	68
40	15	0	7	0	49
5	18	7	45	2	8
0	15	0	14	13	38
0	81	3	16	7	8
57	35	5	1	1	34
8	14	0	4	1	58
31	44	0	2	65	17
3	19	24	0	0	1
2	5	0	24	0	36
23	79	3	2	1	53
32	0	0	16	12	35
40	69	1	0	0	29
2	44	26	1	2	29
23	1	11	24	2	99
0	12	8	3	1	2
26	17	4	17	3	36
2	0	1	25	2	17
2	0	28	15	4	8
0	0	0	1	5	0
22	13	19	39	31	3
15	61	3	10	1	92
26	59	67	2	35	6
4	109	15	0	48	13
3	44	3	19	0	6
30	86	0	16	4	11
0	90	1	0	3	1
8	88	0	0	2	88
35	56	57	0	49	69
3	44	8	3	56	70
39	29	55	2	3	19
29	49	12	0	2	15
13	68	7	3	6	3
10	50	25	2	8	74
13	7	7	0	4	18
0	28	41	5	18	51
42	25	41	20	5	69
7	62	0	2	0	4
2	31	0	2	1	125
26	74	16	0	0	3
21	14	22	24	0	2
22	33	4	0	37	62
3	2	1	0	2	3
0	0	1	4	24	14
0	21	10	1	17	58
1	15	5	0	3	15
8	47	4	0	0	98
3	43	6	43	1	18
44	60	4	1	0	15
4	24	2	4	4	99
1	81	0	0	36	41
13	5	0	0	34	14
28	20	7	35	26	95
0	2	2	1	4	1
29	2	27	0	0	1
27	28	1	0	91	10
0	58	38	0	1	9
10	10	0	6	2	32
32	1	36	13	11	59
24	29	4	0	1	88
0	40	0	0	6	0
30	6	1	1	0	14
12	56	7	15	0	30
16	4	11	0	6	13
1	4	48	0	4	119
0	13	2	0	5	63
23	4	20	8	4	41
32	8	0	21	3	7
32	85	4	2	1	16
11	95	6	0	1	105
33	83	0	1	3	3
26	75	0	26	33	11
45	54	0	9	12	77
37	2	28	26	63	49
2	82	17	1	69	44
10	61	12	1	3	28
21	43	2	33	84	65
3	122	0	0	3	105
32	31	86	0	0	1
0	98	0	0	105	97
6	86	0	1	1	42
24	69	8	1	1	65
16	61	5	26	56	0
2	4	3	0	11	4
1	2	1	0	50	43
2	45	14	8	84	38
14	17	0	0	42	3
1	15	0	2	38	2
1	25	7	33	5	1
27	0	3	9	3	42
1	0	6	16	24	48
32	0	1	11	98	25
3	3	15	0	38	5
27	0	29	3	4	0
1	1	0	1	41	45
0	22	0	16	12	4
6	5	0	2	74	3
21	55	6	3	1	6
27	40	3	0	74	7
28	3	18	1	4	29
16	29	0	37	7	60
5	0	1	7	49	6
0	1	5	2	28	115
40	11	4	11	90	41
41	22	24	1	15	68
0	12	0	0	1	89
34	0	11	17	14	93
40	1	0	0	4	0
1	9	8	1	18	25
0	36	24	0	48	17
3	48	0	0	39	0
4	67	2	2	16	78
0	52	0	4	46	2
1	82	0	19	1	2
0	56	0	0	1	8
1	56	0	22	54	2
30	105	24	1	1	18
8	55	2	0	33	56
1	84	3	0	1	1
17	47	6	0	4	103
2	2	29	39	23	0
3	44	23	36	0	103
1	60	8	24	54	42
20	50	8	27	53	32
6	30	2	12	2	26
2	53	6	0	5	9
2	0	9	0	5	9
24	52	7	1	3	6
26	26	10	2	10	14
2	14	2	15	4	7
0	6	40	1	60	1
0	2	67	1	26	8
0	12	14	15	6	2
0	11	0	0	13	69
9	64	42	5	3	41
21	90	1	20	89	60
5	70	75	0	2	56
0	0	13	0	2	50
41	11	1	0	37	23
0	59	12	0	22	1
33	88	1	0	1	1
42	21	0	43	0	1
6	1	1	6	0	68
0	65	13	0	27	32
1	15	9	0	2	17
19	14	2	0	86	1
10	59	0	3	19	77
10	46	0	6	70	7
0	2	0	1	43	46
21	16	3	5	0	65
14	0	9	1	2	62
13	10	0	1	2	1
3	4	0	86	108	133
0	0	11	30	56	3
21	4	6	0	57	57
1	0	9	0	54	1
20	7	23	1	1	51
4	1	62	2	11	1
2	1	0	0	13	50
19	7	1	43	2	115
37	5	3	0	2	16
0	27	4	24	9	127
15	84	11	0	4	69
19	59	4	4	107	0
0	1	16	35	0	13
0	76	24	5	12	1
0	5	1	0	80	2
25	91	9	0	61	29
20	77	0	0	44	2
18	100	1	40	45	1
25	0	15	1	5	46
1	64	0	32	89	67
47	56	8	22	40	78
25	73	0	32	3	64
0	44	5	0	25	13
8	37	0	0	27	67
17	13	16	1	20	73
0	1	0	1	4	15
3	63	0	4	47	14
27	5	58	2	3	62
43	2	7	9	61	32
4	76	9	0	60	125
20	57	14	8	2	5
42	62	7	22	44	13
0	14	0	0	54	15
2	24	136	1	7	49
0	70	8	0	69	43
43	61	15	6	9	7
6	79	40	37	52	14
30	23	15	1	50	68
2	119	37	37	20	42
15	77	50	0	34	8
4	114	0	0	1	90
0	8	0	4	79	0
6	9	1	36	0	2
1	88	8	20	152	129
4	60	19	0	6	0
2	80	0	0	1	6
2	52	50	11	97	0
9	12	7	16	8	79
0	75	4	2	14	6
0	15	4	2	26	73
0	44	17	0	25	17
15	0	0	5	2	11
31	45	2	7	64	0
0	27	40	1	13	81
0	1	5	24	4	3
33	1	0	38	73	8
0	0	0	0	1	3
3	0	0	2	8	26
0	26	1	1	3	63
1	0	47	0	3	27
0	6	13	14	6	5
23	6	2	14	57	16
1	93	9	4	32	65
0	3	21	0	70	16
2	103	70	2	42	12
25	1	16	2	95	0
42	26	0	10	16	85
19	48	0	0	2	3
2	2	5	0	0	1
20	37	3	24	29	0
19	2	12	21	12	5
0	86	5	0	0	0
35	35	22	32	78	4
24	0	13	0	0	22
0	63	9	13	2	105
0	53	31	1	74	70
16	74	0	0	8	48
5	26	1	11	1	16
12	2	11	1	1	43
27	3	11	0	88	13
37	53	2	1	0	33
3	61	0	25	104	0
19	77	16	0	24	107
38	32	19	4	0	3
0	37	6	0	2	75
1	41	1	0	13	5
3	2	29	0	36	64
24	84	24	2	83	0
37	23	14	8	26	21
0	29	15	0	15	0
3	71	1	23	61	47
1	83	24	0	58	0
2	119	2	0	0	1
3	12	44	3	0	18
37	23	1	21	95	28
27	1	3	7	3	0
33	84	0	24	1	1
23	4	0	0	85	28
0	0	0	24	21	9
30	5	0	0	0	73
24	26	1	1	86	19
33	5	1	2	61	3
15	8	11	38	49	4
32	25	0	1	5	71
27	15	0	0	69	3
42	10	0	40	86	92
0	5	3	0	155	7
1	15	4	0	68	29
4	14	3	0	1	0
2	8	1	0	1	39
4	32	0	0	36	0
2	12	5	2	62	1
48	51	1	23	5	3
26	80	6	0	2	94
41	36	6	0	37	7
1	30	0	1	80	2
0	56	0	0	0	3
1	38	0	1	5	26
14	66	0	1	0	0
0	73	0	4	1	5
38	0	14	5	28	70
16	0	53	15	103	0
63	65	0	5	0	129
48	75	4	0	0	50
11	49	0	3	1	22
1	25	6	34	7	71
35	78	17	10	8	8
2	35	9	1	0	94
3	103	2	0	7	75
0	99	4	0	93	12
3	5	13	3	1	32
10	13	41	4	0	169
19	93	5	11	87	50
16	92	1	2	1	1
10	33	53	3	94	87
30	11	8	3	0	47
5	17	3	0	0	9
30	87	16	0	26	0
26	101	0	0	3	63
31	26	12	2	27	128
7	7	14	20	41	81
1	62	0	25	81	0
20	54	26	2	2	0
13	11	10	0	0	6
5	18	15	0	2	3
35	1	2	15	32	28
36	91	8	0	1	15
27	2	0	5	1	82
34	12	11	5	0	4
29	7	0	0	16	47
8	70	12	31	86	115
40	36	20	0	115	108
14	16	59	3	6	68
37	53	4	7	69	0
0	2	25	3	6	0
0	1	8	8	69	29
5	9	5	21	73	0
2	9	1	6	0	0
29	8	4	1	77	56
0	12	2	0	24	1
5	12	3	1	95	6
36	9	1	17	37	0
49	6	14	18	19	18
64	27	1	1	1	0
73	0	28	0	13	57
5	5	0	0	105	1
54	2	0	26	103	39
34	95	0	0	0	12
0	16	4	4	2	44
40	19	22	1	55	22
53	18	0	24	95	82
20	11	1	8	73	90
33	42	3	0	81	10
2	18	4	1	8	12
22	41	0	1	0	79
0	42	0	25	67	3
59	1	7	35	111	0
12	1	0	3	1	96
27	2	1	0	51	94
28	1	21	3	1	34
4	9	11	0	1	45
23	10	0	1	55	20
35	38	16	0	61	57
10	24	1	0	87	0
6	71	1	25	43	73
1	19	13	0	8	84
28	8	8	29	5	72
9	7	66	1	0	10
16	0	6	64	3	92
3	4	0	0	4	36
1	5	12	0	69	5
1	8	18	2	4	17
1	2	2	12	116	28
0	5	25	9	0	10
0	49	20	1	24	37
0	4	13	28	127	2
0	3	5	0	3	1
2	86	13	6	81	47
2	44	21	1	60	48
0	64	3	0	0	0
28	0	0	30	1	1
9	6	23	23	0	7
1	37	6	1	27	0
32	75	4	9	62	0
9	54	26	8	0	2
2	0	47	4	0	53
4	7	43	0	73	40
11	22	44	0	81	54
0	1	0	0	2	5
0	6	27	0	86	0
31	1	4	0	11	30
0	11	4	0	0	0
0	5	2	5	0	2
1	14	1	26	12	1
31	3	14	4	0	112
0	5	0	1	60	11
31	75	0	27	13	102
83	9	6	0	61	0
48	17	5	3	0	93
31	0	0	4	11	98
43	2	32	0	54	125
13	1	3	0	0	0
33	13	0	1	27	74
0	9	10	3	19	19
3	15	9	29	7	17
22	1	17	41	86	5
6	5	56	0	12	72
17	1	9	0	8	1
1	12	13	0	7	23
4	36	3	24	5	3
2	50	11	0	2	17
25	52	11	18	0	13
40	45	10	3	0	115
3	30	8	0	26	49
20	46	26	0	89	7
0	48	1	0	65	10
21	84	64	2	31	15
0	43	14	2	3	4
10	10	0	0	65	59
1	4	43	23	87	88
29	10	22	2	5	0
26	5	9	2	63	1
2	3	14	28	0	8
6	1	0	8	85	9
1	50	0	5	0	1
0	6	3	6	88	39
33	3	0	2	55	45
1	2	1	0	112	11
8	25	20	22	66	70
0	11	7	2	22	2
4	5	10	0	1	0
20	80	6	11	0	0
0	0	18	0	0	34
2	21	6	0	0	54
0	9	11	2	0	6
14	30	32	0	5	1
0	13	22	5	69	50
34	0	23	1	64	1
28	18	12	6	0	3
15	34	4	0	59	46
4	0	6	2	62	5
20	8	3	0	91	3
10	10	8	5	3	0
22	48	6	17	5	0
1	49	1	0	16	0
0	8	9	0	1	5
8	28	60	0	19	5
55	7	2	0	1	63
32	12	6	16	68	28
0	5	31	1	59	102
53	1	35	6	2	0
0	5	0	0	63	1
2	0	16	0	11	71
29	0	0	26	10	56
26	21	7	15	9	52
47	3	20	9	78	39
3	0	0	0	60	3
46	47	0	28	10	5
14	25	26	4	4	0
6	23	36	0	38	93
0	0	28	3	11	0
0	12	15	15	1	62
21	24	12	13	13	11
3	0	22	4	2	2
0	10	0	1	43	16
1	5	0	0	87	12
0	29	13	12	34	6
49	4	10	0	16	110
27	7	7	6	112	6
0	53	0	8	0	101
0	39	0	0	65	61
0	14	2	0	17	117
0	71	4	1	0	3
9	4	0	2	3	41
2	14	47	0	100	3
23	7	21	1	33	152
32	0	11	0	0	147
10	6	2	1	27	1
42	41	18	8	19	103
13	65	0	0	27	31
38	23	12	1	5	1
23	13	41	0	11	6
2	16	46	0	46	4
5	18	8	2	3	117
11	33	9	0	9	65
10	7	1	6	46	2
1	50	36	57	7	99
34	45	7	6	47	0
9	33	30	3	50	65
4	9	25	1	12	2
29	3	0	5	23	1
8	30	0	74	80	1
22	22	0	0	81	47
2	14	5	4	6	54
26	66	4	0	1	2
47	18	9	0	97	110
28	18	1	0	27	4
0	1	23	5	73	0
7	68	5	0	44	3
10	1	3	0	0	0
51	40	0	1	0	26
0	3	2	0	45	41
0	0	0	1	94	95
0	16	0	0	27	41
6	54	94	0	0	3
6	43	42	0	0	44
19	24	6	0	17	90
21	0	2	1	18	119
1	2	35	0	65	0
23	45	17	3	46	104
18	45	0	0	3	2
8	52	0	0	2	53
41	14	0	1	25	12
13	83	3	0	32	35
43	23	0	34	31	37
21	42	2	0	15	2
2	27	0	3	1	47
5	0	8	8	0	1
4	0	4	43	82	5
1	1	0	0	14	79
0	1	52	2	0	11
13	0	4	0	10	26
45	77	1	9	0	0
46	52	1	22	74	6
0	53	51	0	21	0
0	33	15	10	23	0
51	105	0	13	51	6
37	5	61	22	20	8
5	38	0	2	12	128
8	16	44	10	19	1
43	65	2	9	2	17
16	2	43	0	86	1
0	3	16	1	21	0
12	13	10	12	67	82
8	2	12	1	88	3
24	23	9	5	65	80
16	16	8	14	4	83
1	9	45	1	27	0
0	25	6	5	13	1
21	5	14	18	70	0
21	68	20	1	4	75
1	15	14	25	0	58
35	3	9	0	0	2
1	39	10	0	0	109
11	0	2	0	33	63
9	52	49	1	1	29
14	26	39	4	1	17
26	90	6	0	1	0
25	24	7	0	1	5
23	75	4	0	56	117
11	66	0	31	1	44
10	1	15	0	74	8
29	58	19	0	50	70
0	26	1	1	28	6
37	4	11	1	0	0
32	54	21	4	30	22
33	0	27	0	57	3
2	60	0	0	5	0
49	0	34	2	32	27
19	41	28	8	31	3
29	3	6	21	11	49
5	46	21	0	71	19
35	21	3	3	46	26
45	22	65	0	21	37
34	0	36	0	23	18
1	33	25	5	5	49
7	78	0	4	61	97
51	2	16	3	17	7
3	10	4	22	0	69
4	20	0	18	35	136
2	76	19	0	4	10
17	43	2	2	2	94
19	4	60	0	79	52
50	85	17	4	1	51
47	1	3	2	2	36
0	2	1	0	75	4
1	0	1	8	2	5
0	29	17	0	6	26
7	19	5	20	13	97
42	62	0	0	1	53
2	16	18	0	0	40
3	2	40	0	21	41
1	11	6	0	10	51
30	1	35	4	6	74
23	0	1	0	2	26
1	7	3	9	4	25
0	7	12	1	0	111
8	0	0	1	17	0
46	27	5	0	52	0
41	0	39	12	12	3
33	2	3	0	49	3
3	7	9	7	53	72
0	26	5	13	0	31
13	5	1	0	21	1
0	28	29	0	75	3
51	5	1	0	20	0
28	34	0	15	76	99
39	45	15	11	5	8
50	1	6	0	1	3
19	61	31	0	6	0
1	61	17	0	0	37
4	43	1	15	9	11
39	30	0	21	0	32
46	20	49	0	0	0
33	23	26	38	31	91
7	67	44	0	4	4
8	0	4	3	88	3
46	0	45	25	88	59
0	56	41	15	43	3
0	0	22	9	8	3
9	76	0	1	37	53
18	1	21	1	23	5
50	0	34	0	43	75
30	11	43	20	9	24
34	10	10	3	86	69
35	6	16	0	41	43
29	2	3	0	11	1
22	7	26	13	1	2
0	36	7	4	16	59
13	4	0	1	21	41
43	76	45	1	53	43
29	4	6	0	18	2
10	13	0	15	44	0
26	30	27	6	13	3
42	2	4	0	10	1
42	0	4	4	4	1
25	0	25	0	0	2
26	4	2	4	0	33
4	2	3	1	0	39
13	0	15	20	6	7
0	55	25	5	1	47
30	0	4	7	66	4
1	15	5	0	64	1
50	17	0	0	3	69
0	2	7	1	5	0
1	2	3	1	0	81
38	2	7	0	3	2
39	0	24	31	5	0
30	2	1	0	0	25
3	4	5	0	27	5
2	8	8	26	4	9
47	44	84	4	56	52
2	76	0	12	47	5
31	4	46	1	9	16
34	16	1	0	89	82
53	53	2	7	0	2
28	1	3	0	0	110
4	5	13	0	1	50
18	8	0	0	135	1
34	10	0	3	11	1
44	3	0	0	87	33
42	7	3	39	18	2
24	1	0	4	4	24
7	2	38	0	0	11
0	2	16	5	13	49
24	4	16	16	0	62
32	13	12	0	15	42
15	4	2	0	77	9
48	14	18	0	28	58
19	5	39	0	59	1
1	19	19	5	11	4
2	6	0	1	1	2
13	6	6	0	29	91
4	9	5	0	26	1
1	0	52	0	44	67
0	2	0	6	54	38
20	1	1	1	32	85
0	43	8	0	0	11
14	23	17	7	3	1
0	33	15	0	1	67
0	8	6	0	5	27
23	90	47	18	0	6
12	6	0	0	19	53
31	82	0	1	25	24
18	8	20	0	0	86
0	6	26	0	12	38
2	9	7	34	8	0
39	15	12	1	48	0
41	10	4	1	64	0
20	21	20	0	4	2
29	6	1	29	1	0
37	27	0	0	78	9
21	0	0	69	2	14
4	14	9	6	2	27
1	66	34	1	5	15
0	18	12	27	0	24
12	2	2	1	15	67
30	0	7	1	0	0
29	36	15	36	2	0
27	3	81	2	1	15
4	29	1	7	59	22
0	39	29	2	54	0
0	4	13	2	103	37
0	76	20	2	3	83
36	48	12	0	32	3
3	61	8	13	0	46
14	43	44	1	48	7
14	0	8	7	9	98
5	2	6	1	2	120
3	32	6	0	2	7
2	70	5	8	0	12
42	4	36	89	0	2
7	66	6	36	0	39
8	66	12	10	19	0
12	30	3	1	3	14
33	7	1	65	0	5
1	28	0	0	0	15
43	4	7	34	8	84
16	0	52	1	75	0
10	0	17	24	1	5
34	100	4	3	3	0
29	14	8	0	7	20
54	42	2	0	14	0
5	8	30	58	0	10
38	0	2	1	73	0
19	0	10	1	12	63
1	10	14	0	90	18
2	16	32	18	0	89
0	24	17	0	75	37
47	25	16	17	0	87
18	8	61	17	31	0
2	26	3	4	89	0
3	4	8	1	66	87
3	29	9	0	33	42
19	0	3	10	11	11
36	105	42	4	74	9
11	75	3	8	25	3
1	31	59	25	35	21
23	89	2	3	39	75
0	116	7	1	69	4
0	53	5	2	0	106
4	16	12	2	3	90
1	30	42	4	0	4
23	67	15	0	1	3
2	19	13	43	71	52
9	15	0	53	0	102
2	73	11	4	79	6
22	13	3	32	5	13
2	13	1	0	51	8
0	2	27	0	3	5
23	6	2	0	12	118
6	4	1	1	0	38
14	0	25	31	41	11
5	62	12	0	52	0
10	35	1	34	41	12
2	8	26	0	18	84
1	20	0	16	42	4
14	5	19	46	31	7
22	11	3	0	15	1
0	24	0	21	15	2
0	0	6	34	14	64
46	29	0	0	68	49
31	7	2	0	16	93
29	8	0	1	20	51
30	32	5	4	55	2
26	0	4	7	1	106
2	4	5	1	0	38
2	33	26	16	8	2
1	3	9	24	3	5
34	5	7	5	32	6
2	45	9	0	2	2
2	23	19	38	0	3
4	11	0	40	16	63
13	2	6	36	11	75
1	7	45	38	66	1
2	7	21	1	7	69
27	2	0	1	3	0
2	3	11	0	3	53
1	62	0	0	0	4
33	69	0	0	39	2
5	49	0	1	10	0
58	43	37	16	97	4
41	54	73	0	2	91
1	83	1	28	38	6
36	13	4	16	0	2
22	38	2	3	35	0
0	53	0	0	1	1
46	7	2	1	15	1
8	91	33	0	4	3
1	4	16	7	0	8
35	52	0	3	2	36
28	9	1	9	0	5
1	73	55	1	1	0
28	43	10	0	12	83
43	52	1	0	19	3
2	32	2	6	53	46
5	15	25	2	37	25
12	22	6	29	1	1
19	20	2	0	3	9
48	10	3	13	2	8
0	1	3	9	84	7
27	52	0	0	0	2
0	48	0	4	44	0
53	67	0	5	72	0
1	42	56	30	3	12
2	78	1	57	18	3
10	77	1	0	16	1
34	62	9	30	0	55
14	93	1	0	84	0
4	99	23	0	9	7
32	90	15	0	61	12
0	22	4	0	9	26
0	3	2	2	45	61
5	11	1	40	54	14
3	5	16	1	0	27
0	115	7	8	0	30
4	62	36	23	3	109
1	49	8	36	0	46
15	90	1	8	0	54
27	2	0	34	6	96
0	11	1	35	48	1
28	15	0	1	3	74
0	64	4	34	51	18
0	7	2	54	2	62
15	0	1	24	59	1
31	1	0	0	1	14
0	12	3	6	10	27
11	7	64	0	23	12
43	127	22	13	61	9
28	4	0	5	4	19
24	5	2	3	40	14
2	3	9	3	42	30
43	35	0	2	3	35
30	11	22	4	4	3
35	37	47	5	23	76
27	0	1	24	0	11
39	2	29	0	5	82
28	6	0	13	0	13
3	39	0	2	10	4
31	16	32	1	1	5
1	3	2	34	6	2
4	20	14	0	4	62
45	20	0	37	1	0
2	6	0	2	0	0
5	15	7	57	0	15
0	4	10	15	15	46
25	7	13	37	5	1
38	74	0	0	6	1
3	96	30	4	25	12
38	91	1	11	2	1
5	83	3	17	6	10
22	4	1	24	28	44
2	51	17	1	20	99
2	94	27	24	2	40
18	67	2	0	57	8
33	26	1	0	0	64
0	0	24	17	0	69
9	42	7	19	2	27
1	55	11	1	0	0
8	30	0	31	10	0
10	1	1	3	78	0
18	72	0	10	18	15
9	43	0	1	0	81
45	5	0	18	5	97
0	57	0	2	6	4
33	14	14	2	12	17
15	7	1	7	1	100
1	80	5	0	2	1
0	2	0	9	70	20
30	0	0	16	41	90
18	0	12	1	9	0
4	30	0	32	60	64
8	0	2	28	24	8
0	14	2	11	6	2
2	7	0	19	8	27
0	3	2	2	44	0
4	0	0	3	47	2
14	8	11	0	69	3
20	21	11	2	77	112
0	47	20	1	12	1
9	30	1	0	24	5
1	15	1	10	6	13
3	11	1	5	3	99
1	34	2	2	6	11
35	23	7	0	69	8
6	8	44	28	1	1
26	1	18	0	2	3
8	23	5	37	0	3
2	25	17	3	1	0
14	2	2	27	10	3
30	10	12	0	3	100
3	72	10	46	70	86
14	19	47	1	55	17
78	3	90	31	4	0
9	124	0	0	3	1
44	66	1	0	6	89
3	65	8	1	7	37
19	34	1	0	3	8
43	4	9	14	7	6
45	12	0	18	0	0
35	43	2	3	4	1
35	17	0	41	87	0
29	4	0	16	4	74
42	10	0	39	37	60
0	13	27	0	5	6
17	35	27	37	0	7
31	57	48	27	5	12
1	21	21	2	45	64
49	18	3	1	8	49
0	8	10	0	0	91
25	25	1	22	55	16
9	20	10	1	1	47
55	41	30	15	0	38
11	14	12	17	1	84
48	6	1	54	57	15
41	84	1	0	2	32
35	4	72	0	3	8
5	39	11	0	6	69
4	12	29	5	25	16
2	63	3	0	21	1
10	45	0	0	26	2
0	7	0	2	9	38
38	10	13	1	83	107
0	3	0	35	0	37
2	59	0	3	3	81
40	97	45	21	4	5
3	4	50	1	9	48
0	1	4	1	84	5
50	37	7	24	8	0
8	0	0	14	4	12
15	0	11	1	11	84
48	30	11	2	19	54
33	1	2	50	15	84
7	22	1	38	36	3
32	21	0	0	7	13
12	46	49	11	1	0
1	4	6	6	6	33
1	2	27	11	86	89
23	0	37	1	7	101
0	0	0	17	4	25
3	66	8	0	72	23
11	20	15	0	2	1
7	9	1	29	1	9
0	5	0	1	3	3
6	17	7	16	40	4
5	11	3	0	25	78
8	11	13	2	37	73
23	0	0	2	8	5
30	4	0	12	3	44
1	3	9	6	21	8
65	22	29	0	46	34
36	0	24	3	64	4
33	7	64	1	106	11
24	2	49	2	0	6
6	9	25	13	29	30
20	43	19	0	18	1
32	27	78	25	2	77
29	34	0	6	54	40
10	60	21	8	1	4
21	82	18	4	1	81
31	34	63	2	1	1
42	102	2	0	0	2
23	34	0	40	3	1
51	34	21	0	31	32
1	62	18	1	7	21
2	83	4	0	4	66
3	70	24	32	7	10
6	56	1	3	3	6
2	55	7	0	36	5
9	99	49	0	32	14
2	58	1	2	57	3
16	78	11	3	1	110
4	54	5	4	17	5
32	59	104	3	1	8
3	132	1	1	3	2
0	4	9	0	11	33
35	91	39	4	77	10
38	2	2	2	39	77
56	4	30	3	76	5
31	78	10	1	27	7
4	4	1	1	8	63
2	2	8	2	3	73
0	25	13	19	4	56
0	26	0	11	47	0
21	33	13	1	53	4
0	12	14	36	7	78
0	11	3	21	28	2
1	3	3	6	2	44
29	25	4	12	1	0
1	35	36	4	2	2
3	14	16	4	59	5
36	2	3	2	69	72
0	69	11	7	2	2
1	5	19	6	86	1
44	42	17	5	11	88
1	51	3	0	8	7
12	3	0	36	41	74
2	66	3	0	98	36
2	46	51	1	11	118
0	23	45	40	40	15
5	45	48	0	0	28
2	28	0	0	14	6
0	55	1	0	13	7
2	37	5	1	36	71
5	65	8	13	22	4
56	68	10	0	0	0
0	35	5	3	54	45
48	46	19	0	0	5
3	31	36	1	4	2
32	13	13	26	76	1
26	59	11	0	88	80
16	18	8	0	50	1
0	10	49	0	102	79
30	34	9	1	1	19
28	54	4	30	0	60
5	54	25	5	6	39
22	76	5	25	1	51
1	100	5	1	4	4
2	62	9	18	2	6
29	87	2	0	3	0
7	85	52	0	30	13
1	85	17	3	27	22
24	61	2	2	3	0
24	31	15	0	0	0
12	69	15	2	82	0
6	3	3	6	61	9
5	44	4	33	112	26
26	2	30	5	4	10
1	7	21	1	8	5
55	64	14	26	0	4
[truncated: 3,965 more rows]
