# Supplementary material for: Concerted SUMO-targeted ubiquitin ligase activities of TOPORS and RNF4 are essential for stress management and cell proliferation
Source: Nat Struct Mol Biol. 2024 Apr 22;31(9):1355–67. doi: 10.1038/s41594-024-01294-7 (PMC11402782; doi:10.1038/s41594-024-01294-7)
Supplement: Supplementary file 11 — Statistical Source Data [file 41594_2024_1294_MOESM11_ESM.xlsx]

## Sheet: Figure 3b
	siCTRL			siRNF4			siTOPORS#1			siTOPORS#4
0:00:00	1	1	1	1	1	1	1	1	1	1	1	1
1:00:00	0.946134	0.874714	0.878646	0.981382	0.938257	0.896392	0.997897	1.06862	0.961942	0.962078	0.980496	0.984005
3:00:00	0.804083	0.751144	0.801042	0.869674	0.801856	0.819936	0.996583	0.975446	1.0132	0.984831	0.847654	0.953295
5:00:00	0.70808	0.665332	0.714063	0.837451	0.803471	0.835656	0.997108	1.01581	1.0035	0.979901	0.881392	0.944978

## Sheet: Figure 3c
	CTRL			USP7i
0:00:00	1	1	1	1	1	1
1:00:00	0.88225	0.946134	0.831723	1.01424	1.02514	1.00409
3:00:00	0.637221	0.804083	0.678095	0.94006	1.04006	0.991296
5:00:00	0.583931	0.70808	0.549547	0.979658	1.08759	0.869963
