# Supplementary material for: Concerted SUMO-targeted ubiquitin ligase activities of TOPORS and RNF4 are essential for stress management and cell proliferation
Source: Nat Struct Mol Biol. 2024 Apr 22;31(9):1355–67. doi: 10.1038/s41594-024-01294-7 (PMC11402782; doi:10.1038/s41594-024-01294-7)
Supplement: Supplementary file 13 — Statistical Source Data [file 41594_2024_1294_MOESM13_ESM.xlsx]

## Sheet: Figure 4b
siCTRL	siRNF4	siTOPORS#1	siTOPORS#4
1	0.68523	0.661967	0.771364
1	0.80779	0.722921	0.632756
1	0.746605	0.556018	0.624473
1	0.572075	0.458903	0.481756
1	0.548476	0.362867	0.381245
1	0.72576	0.415586	0.452439

## Sheet: Figure 4c
siCTRL	siRNF4	siTOPORS#1	siTOPORS#4
1	0.685076	0.639118	0.719268
1	0.515565	0.588705	0.3975
1	0.724052	0.839256	0.70565
1	0.737064	0.749552	0.720877
1	0.684414	0.620099	0.573857
1	0.651558	0.598754	0.547505
1	0.726633	0.704547	0.51166

## Sheet: Figure 4g
	GST	GST-S1	GST-S2	GST-COMP	GST-COMP-S1	GST-COMP-S2
Rep1	109.183	3226.04	1941.12	3622.36	11752.8	4176.97
Rep2	52.893	3179.55	1439.96	1947.19	14395.9	4309.04
Rep3	-10.054	3955.68	1887.34	1967.13	13858.7	4088.66
