# Supplementary material for: Concerted SUMO-targeted ubiquitin ligase activities of TOPORS and RNF4 are essential for stress management and cell proliferation
Source: Nat Struct Mol Biol. 2024 Apr 22;31(9):1355–67. doi: 10.1038/s41594-024-01294-7 (PMC11402782; doi:10.1038/s41594-024-01294-7)
Supplement: Supplementary file 15 — Statistical Source Data [file 41594_2024_1294_MOESM15_ESM.xlsx]

## Sheet: Figure 5e
Elapsed	siCTRL			siTOPORS#1			siTOPORS#4			siRNF4			siRNF4/siTOPORS#1			siRNF4/siTOPORS#4
0	1	1	1	1	1	1	1	1	1	1	1	1	1	1	1	1	1	1
6	2.11373	2.23131	1.31541	1.55589	1.6233	1.32749	1.78044	1.74658	1.30131	1.66078	2.17761	1.29734	1.77579	1.61502	1.34451	1.65072	1.26434	1.26442
12	2.83296		1.49426	2.12912		1.54722	2.35362		1.55237	2.07442		1.66628	2.17773		1.56633	1.94167		1.51337
18	3.26923	3.1924	1.71131	2.5418	2.53918	1.77174	2.62744	2.41618	1.69041	2.48437	3.13611	1.97061	2.36517	1.51461	1.83108	1.88129	1.08196	1.63967
24	3.44693	3.38159	1.88635	2.83282	2.86087	2.05384	2.81756	2.50015	1.89325	2.78239	3.49387	2.27721	2.21284	1.4821	1.93089	1.63711	0.97435	1.50442
30	3.84812	3.67185	2.22894	3.28481	3.17215	2.43381	2.95249	2.47295	2.16761	3.14685	3.92371	2.59501	2.02657	1.3403	1.90022	1.37589	0.932028	1.37403
36	4.12139	4.10343	2.53616	3.74738	3.48149	2.62013	3.06791	2.36749	2.47701	3.42235	4.40564	2.894	1.74995	1.24788	1.78094	1.21316	0.887484	1.21956
42	4.62922	4.29328	2.70987	4.14082	3.74342	2.76831	3.12372	2.53765	2.5094	3.59523	4.76698	3.04872	1.62712	1.19238	1.60397	1.11724	0.879378	1.11463
48	4.98575	4.80362	3.10936	4.48366	4.20331	2.88627	3.01866	2.4681	2.47557	3.73914	5.17743	3.40242	1.49653	1.16975	1.61981	1.04814	0.865502	0.931653

## Sheet: Figure 5h
siCTRL	siRNF4	siTOPORS#1	siTOPORS#4	siRNF4 siTOPORS#1	siRNF4 siTOPORS#4
204.092	135.596	222.794	323.784	711.092	1095.48
128.433	169.365	433.326	208.967	266.652	662.267
138.534	252.115	350.346	283.939	324.83	326.446
174.489	439.484	196.368	250.638	1050.43	264.323
330.649	187.617	407.175	214.262	1741.61	572.669
79.6047	324.714	372.919	276.778	393.947	1281.71
222.806	226.669	337.735	313.625	387.484	2416
278.426	250.894	259.994	190.393	222.739	2315.52
87.6842	541.94	217.542	309.551	1356.68	2208.4
271.701	236.403	250.05	370.668	289.198	346.32
183.421	205.031	225.931	677.916	1568.71	2199.88
153.188	239.302	547.855	569.942	581.401	357.036
198.384	369.757	270.149	489.165	305.819	394.261
195.938	354.44	477.751	254.758	1168.64	262.224
272.064	385.053	329.756	234.251	249.338	317.64
158.235	239.552	302.008	350.503	417.648	340.467
296.615	766.359	197.382	253.301	876.922	284.43
259.927	308.662	552.836	255.974	669.165	292.597
393.498	127.119	112.136	369.285	330.219	1078.57
310.575	340.222	123.383	317.447	1350.12	734.315
298.494	221.185	236.498	378.529	1942.47	732.746
300.385	368.962	148.734	404.248	1289.66	274.948
375.249	319.137	391.138	416.149	1332.05	2578.67
101.891	197.196	198.695	416.99	1367.98	1494.3
162.498	315.571	208.234	314.947	1561.63	339.684
317.382	410.504	444.928	154.979	753.478	318.322
416.02	187.8	598.302	194.196	1365.33	354.641
358.135	347.57	618.137	238.503	1901.54	1155.5
322.556	357.595	314.491	635.285	1013.04	2569.81
199.4	170.585	380.872	458.337	369.101	218.607
138.946	245.526	168.459	243.285	1741.14	374.811
205.353	595.331	162.945	227.053	437.024	1330.92
279.972	258.605	461.123	192.195	321.97	507.489
207.385	270.089	235.586	464.389	210.015	1984.72
103.993	237.354	374.829	229.238	211.22	578.447
513.403	477.451	221.58	322.331	2260.43	1671
459.137	291.404	348.609	232.891	672.923	431.284
148.951	219.096	675.002	281.931	1891.15	572.815
321.345	493.259	339.61	463.573	1066.11	212.407
185.827	288.864	338.521	422.183	1396.46	448.922
216.001	357.049	438.75	147.515	4356.17	876.344
262.395	340.92	695.722	288.965	1989.94	502.281
159.203	409.929	185.892	233.036	659.99	327.086
275.052	476.937	145.312	528.171	690.997	1744.71
904.028	340.771	373.976	312.042	376.679	367.905
517.798	357.239	334.863	181.621	702.743	1302.91
289.016	320.893	193.089	454.142	295.621	1052.98
424.161	414.792	534.91	275.377	334.11	248.407
194.324	327.323	161.825	499.188	2953.87	525.523
221.874	343.784	380.256	140.732	1570.58	253.036
389.497	232.244	212.583	346.957	359.079	483.933
263.135	307.384	1124.2	572.516	1075.93	1334.02
317.627	633.302	392.459	267.748	2346.9	210.76
291.094	337.148	248.403	578.595	2695.76	1704.19
243.829	141.599	185.322	352.305	627.691	590.675
193.002	360.074	358.109	184.508	288.737	1466.93
525.003	195.654	707.242	245.394	418.066	526.698
348.981	318.008	455.27	254.385	777.278	999.898
301.845	394.091	456.328	905.164	2060.07	2237.94
328.524	348.074	230.635	287.034	609.41	1540.86
383.309	244.78	545.569	618.118	716.649	382.881
385.817	331.202	445.089	345.108	446.487	2061.93
466.473	279.199	161.082	552.511	2250.5	550.68
435.049	164.809	171.358	226.237	4555.94	677.811
298.689	219.114	236.957	443.032	325.924	352.244
273.65	170.839	883.054	238.142	1381.17	822.379
354.418	467.104	309.419	478.894	1030.61	524.176
434.278	213.547	364.295	211.518	1348.54	1674.7
341.855	300.694	472.312	217.324	713.458	1116.39
329.537	137.507	156.175	366.051	1414.79	1212.41
270.861	201.821	309.842	300.062	278.613	1930.63
529.108	409.04	350.915	272.461	941.55	203.426
356.551	142.277	266.883	390.023	685.123	617.759
233.899	197.305	476.758	366.761	1006.15	833.566
405.615	536.737	275.139	158.541	1558.06	685.745
345.121	226.141	680.17	227.017	568.158	1049.08
206.586	291.246	186.453	318.397	992.399	1639.33
340.566	181.885	96.8279	384.394	239.564	351.149
201.105	210.223	376.004	221.819	1264.93	668.926
305.194	230.903	187.19	377.664	590.546	2787.96
339.994	497.408	281.747	157.694	299.826	1306.89
570.587	253.209	294.709	237.3	696.217	905.61
484.597	208.226	301.512	187.874	523.226	2504.16
411.955	226.173	577.833	425.288	497.043	592.773
354.197	108.286	135.395	398.427	238.412	1793.44
264.588	904.359	463.056	218.099	267.113	1215.55
583.706	896.242	226.845	300.066	225.159	610.258
372.968	205.527	206.902	288.322	3421.03	1781.02
263.661	158.297	323.052	201.291	1999.04	2204.07
309.443	300.49	266.354	195.221	1189.03	923.42
554.391	350.419	288.074	620.577	1724.01	506.075
421.644	346.489	382.538	196.748	459.554	293.999
290.593	387.518	339.459	248.515	2268.96	154.902
203.224	431.61	719.178	184.366	1953.79	1834.74
366.705	208.545	351.363	300.44	324.412	2718.49
291.493	280.543	258.271	375.076	304.935	747.435
303.516	178.993	445.095	225.471	1685.27	1162.02
288.837	193.812	509.286	220.107	2670.57	1394.01
456.504	338.435	321.797	297.015	402.749	487.82
388.499	217.417	241.316	838.579	607.921	483.159
335.632	298.357	214.351	145.099	336.96	1111.3
221.272	414.969	323.598	1133.71	1149.18	1750.22
306.377	395.283	299.464	241.118	337.538	2095.96
356.285	306.695	377.678	310.861	865.79	365.891
1072.6	187.886	383.733	420.544	442.52	815.126
287.239	269.682	642.665	516.746	1237.97	356.14
221.201	181.609	229.681	371.076	2918.25	385.052
250.199	179.568	235.985	448.752	758.757	1744.72
268.612	246.883	298.854	248.209	2658.28	2889.26
310.018	359.948	265.599	168.252	831.831	452.967
267.559	149.11	316.42	331.946	727.769	421.916
124.679	279.315	407.475	164.608	2428.13	517.168
389.492	205.257	245.77	232.45	1115.4	2085.49
205.991	293.54	569.412	610.311	7109.58	327.698
122.565	120.516	171.15	463.438	311.325	2824.03
356.886	294.155	593.749	169.582	3586.95	313.239
601.421	140.931	389.837	156.292	1946.05	318.954
255.291	150.17	213.34	379.951	1660.64	1922.97
120.167	271.62	431.694	287.351	340.766	330.745
269.12	140.606	246.114	354.782	1082.21	594.982
446.811	502.933	186.222	401.253	283.271	1698.74
215.318	266.846	266.18	420.242	526.604	892.839
196.195	516.857	452.071	131.137	404.627	11186
169.868	703.993	572.902	305.767	1557.78	410.395
202.698	346.361	515.519	425.733	1527.31	143.539
241.667	230.038	219.175	222.317	335.39	1210.53
233.073	255.184	320.145	320.375	1077.95	269.195
414.536	379.517	466.675	295.483	1205.92	1375.71
230.036	341.391	306.966	295.114	2014.93	1092.49
311.228	121.85	477.616	295.559	1343.19	951.117
378.487	328.646	200.5	106.562	1169.92	391.043
349.48	660.679	589.116	387.206	2442.53	334.42
289.489	249.763	149.816	315.725	4622.94	470.578
209.851	367.482	392.281	580.034	934.23	481.564
363.879	651.053	255.393	716.656	344.681	452.888
224.807	252.162	288.096	308.612	1722.39	264.358
295.443	462.522	178.139	506.563	3357.74	257.007
271.995	639.9	1223.92	448.516	1858.85	1470.47
225.675	332.041	319.488	263.967	324.993	3465.22
239.887	440.019	162.18	385.339	3808.13	1239.85
230.047	396.892	457.06	320.355	492.565	395.549
313.868	499.319	496.456	301.213	287.334	596.801
899.827	391.23	768.76	358.541	1440.74	1721.87
271.029	314.159	271.286	250.433	726.288	182.325
331.858	177.096	232.086	451.2	3995.59	621.906
78.597	237.009	583.903	468.096	1556.97	1764.83
260.291	301.297	209.624	576.615	570.148	733.567
137.136	228.631	431.448	138.744	283.643	465.058
418.82	173.999	473.895	175.954	380.696	4337.39
409.924	204.805	311.709	294.797	318.899	709.038
193.217	316.909	260.443	452.435	917.943	444.533
338.76	390.994	331.7	239.372	1114.15	5149.15
301.86	287.177	402.099	346.926	1174.77	2560.7
277.851	337.147	367.304	182.17	2283.85	1762.1
348.636	198.073	433.974	250.244	223.523	2282.92
432.839	263.467	214.884	491.973	453.03	819.144
256.998	280.317	319.21	636.631	2012.18	735.18
347.747	163.646	314.353	464.275	566.812	2701.14
411.02	297.624	618.627	321.493	5361.69	305.34
349.241	674.475	314.066	307.193	325.176	1398.21
364.192	305.11	563.033	509.923	291.197	315.996
1029.99	296.615	185.771	307.051	2552.38	993.727
545.038	159.452	417.654	392.437	735.128	1276.57
357.877	190.236	227.111	522.086	1959.84	1224.36
240.854	389.566	396.683	299.321	284.916	471.289
330.485	147.724	184.484	385.799	1329.67	1192.24
384.72	391.619	431.617	296.561	3018.88	1642.51
453.64	212.04	282.364	257.335	2463.98	402.717
281.048	254.155	421.489	218.788	4539.52	251.425
396.95	162.16	647.049	400.666	1492.38	976.793
517.791	310.83	331.853	308.169	487.103	168.639
450.611	190.541	777.591	276.59	364.072	652.34
405.328	214.948	381.685	375.763	3314.74	204.815
311.947	408.699	360.602	190.065	957.181	544.764
369.157	319.169	525.648	191.953	3899.47	785.42
279.951	262.009	405.286	337.151	391.285	1441.43
558.471	255.296	380.434	120.987	1757.95	2531.38
262.879	278.01	170.346	196.338	342.034	619.855
246.187	234.75	132.469	456.92	319.283	338.161
361.086	285.799	368.219	275.974	452.379	308.957
361.006	257.632	813.983	262.939	1226.05	319.124
221.885	360.653	345.005	271.903	785.771	1256.22
544.26	236.304	567.201	226.264	1550.48	8883.47
244.246	181.627	360.27	170.662	1330.26	15368.5
369.673	212.818	418.276	275.557	375.549	3877.31
303.679	239.574	173.946	196.884	1394.44	2640.68
365.916	235.096	237.918	204.94	764.615	376.688
264.108	192.411	247.611	1464.63	3399.78	962.221
288.103	102.688	382.032	219.539	1049.89	1471.93
572.853	98.3325	458.308	265.948	1495.28	328.144
421.593	346.288	567.834	251.708	3276.01	434.413
248.198	453.822	158.651	298.825	400.45	1394.65
362.785	386.298	289.637	339.456	970.275	424.299
238.212	296.164	337.499	272.11	1369.81	347.614
275.408	310.454	285.776	268.611	749.535	2705.71
280.674	90.7096	440.003	152.261	393.122	356.168
389.664	291.547	347.1	657.343	231.173	359.228
338.467	240.807	326.702	284.094	763.817	9733.15
318.231	234.172	332.482	224.04	906.944	563.455
286.199	259.202	131.814	463.867	2797.95	2200.02
212.049	301.97	588.142	169.961	848.02	1257.6
220.219	205.093	253.076	255.12	3289.09	309.585
472.58	251.659	441.548	588.784	3744.3	389.45
285.704	284.296	432.447	478.031	922.706	246.366
309.929	462.517	100.441	271.16	1505.08	1532.32
281.714	332.026	318.879	246.536	799.511	497.579
339.34	300.084	279.969	253.037	396.983	438.72
231.036	193.766	160.884	240.564	964.911	448.933
235.609	435.23	293.708	210.164	1199.39	818.622
229.117	203.948	324.156	307.274	916.058	533.37
315.261	659.897	286.1	338.802	373.149	277.239
249.837	193.084	210.954	376.785	890.159	393.775
268.298	312.096	376.447	110.334	678.489	3342.03
510.176	290.898	156.883	147.547	4088.74	763.335
198.998	140.551	426.542	229.484	533.831	432.003
264.488	242.432	313.918	224.419	388.252	1218.85
331.332	679.15	274.838	277.694	3528.23	508.517
406.56	160.37	583.466	298.95	1417.74	266.183
214.762	91.0788	338.761	201.724	2217.59	892.691
335.467	476.194	330.148	190.295	1519.64	1624.83
326.622	186.939	633.848	450.2	918.998	358.265
373.696	1041.5	445.375	390.364	1593.58	981.803
302.891	552.608	162.233	525.212	229.174	485.76
496.271	332.825	263.442	466.739	927.372	438.78
296.177	381.618	644.48	413.912	568.455	607.161
262.521	161.601	151.353	278.37	869.585	523.655
371.613	511.601	349.803	271.692	2101.98	1164.24
455.974	600.938	399.535	160.927	656.168	1448.78
230.199	145.21	192.427	332.966	1266.45	650.79
256.529	401.577	579.345	481.663	671.966	837.452
473.122	392.136	437.396	527.114	783.534	1142.85
234.47	368.88	124.291	258.927	1608.38	663
210.684	158.796	311.46	309.447	412.381	1821.91
499.955	136.176	466.669	363.41	3065.56	3774.7
169.75	375.977	283.916	273.008	464.359	1393.67
265.952	178.213	226.983	324.112	527.129	220.312
336.292	340.049	177.938	198.34	264.462	1290.03
439.605	356.654	300.548	327.398	1428.76	1445.27
455.405	507.34	243.221	140.178	1014.56	554.066
498.224	254.493	439.939	278.076	1113.09	350.659
477.092	290.662	240.782	344.15	1169.49	394.303
426.376	308.488	281.822	197.562	1012.73	1713.68
288.133	180.803	202.589	323.617	672.819	2286.76
316.274	263.589	160.102	535.711	1193	906.193
243.319	414.674	157.529	223.724	398.091	2814.07
466.487	241.383	340.381	337.432	357.654	1274.12
266.623	398.943	278.24	337.177	634.382	415.716
157.427	174.961	361.232	135.314	660.224	535.089
341.154	256.204	422.302	248.006	1732.33	454.385
283.789	183.571	661.004	252.005	552.258	1301.79
672.358	182.249	313.061	399.249	302.801	1344.07
287.788	187.428	376.438	314.47	4813.36	242.847
301.145	183.068	820.757	297.563	650.422	464.731
219.437	293.316	258.529	258.039	1315.74	225.43
168.629	178.784	273.547	659.261	3597.16	639.224
372.812	314.045	557.682	325.575	2939.46	2246.77
173.276	213.448	275.068	319.435	1624.47	1736.59
247.346	106.968	289.859	260.536	351.654	479.358
246.642	335.939	523.355	422.097	1785.53	350.974
366.324	266.427	545.678	465.653	372.981	472.914
223.516	199.029	312.664	301.687	540.269	2239.56
471.298	261.21	232.538	208.32	323.743	647.47
526.631	301.599	330.424	315.22	2923.04	533.473
506.541	536.101	477.29	271.346	1305.4	1364.64
283.814	231.85	260.755	280.053	811.94	1769.91
401.07	177.38	445.215	216.175	2368.46	2679.88
384.765	418.519	317.288	292.283	675.727	2614.15
187.354	395.319	243.159	320.633	351.542	370.209
409.171	181.71	631.447	378.86	1469.69	1159.32
326.216	306.451	316.917	311.39	435.169	707.54
882.433	172.371	172.963	248.222	489.383	1157.01
262.484	324.829	404.315	467.715	2001.97	407.985
150.03	245.778	399.409	200.09	410.131	461.87
890.07	331.519	365.5	363.435	356.111	543.169
326.387	1263.79	273.247	377.379	1948.82	1687.42
404.345	201.355	397.873	262.444	229.514	761.911
338.862	237.853	157.795	620.592	181.056	1166.32
253.08	496.093	642.893	372.373	1788.09	663.676
1030.45	879.468	205.312	304.982	1411.99	387.968
218.823	376.087	856.643	237.284	4572.77	1331.47
256.224	304.72	582.719	230.432	435.092	402.49
346.901	462.65	447.664	212.162	6268.2	293.696
416.07	226.289	676.297	153.586	1804.16	302.527
263.34	235.271	574.968	585.195	383.085	2596.59
399.429	352.299	209.06	539.226	2629.16	1001.77
457.166	265.061	473.037	596.627	409.089	430.002
443.849	310.597	240.905	433.677	1160.57	226.966
221.788	291.966	150.622	235.36	2153.91	292.661
222.1	392.806	253.389	246.987	2139.57	425.081
497.317	193.215	212.412	251.67	416.354	742.7
611.242	439.587	326.449	247.196	586.377	468.553
218.91	445.788	321.852	155.459	2555.47	592.297
253.089	186.045	269.53	222.511	988.772	1044.69
450.717	254.57	203.546	191.597	1452.2	797.24
457.802	377.636	292.014	276.503	2308.84	339.707
273.637	358.882	649.429	233.366	2082.95	770.513
230.603	152.873	234.721	315.975	613.65	1006.38
407.044	662.565	381.083	433.103	523.967	492.222
224.935	210.07	203.833	330.851	616.789	2092.83
348.264	140.611	233.167	510.319	1709.85	2037.13
193.551	132.255	129.88	254.808	3102.45	447.414
385.924	185.604	373.361	312.835	1827.91	1291.57
205.61	266.607	174.653	150.776	1605.86	456.316
348.571	426.093	148.887	287.052	344.901	1207.4
451.89	722.439	432.822	402.472	3443.13	230.917
362.267	286.616	413.027	341.851	1806.32	876.71
208.972	167.488	484.605	182.8	511.556	438.744
342.715	245.911	307.057	289.327	1180.47	579.788
385.269	341.633	318.29	505.512	3882.76	493.306
320.694	199.747	849.433	451.066	259.177	2389.82
391.758	445.555	588.884	205.447	1055.49	1118.03
201.271	145.223	419.604	354.31	1587.54	430.214
309.058	238.568	248.331	190.895	1226.85	366.739
266.419	194.217	243.866	435.148	2412.08	319.155
241.485	460.755	1815.68	226.895	823.65	250.159
322.322	354.748	171.609	444.888	411.172	1905.94
307.765	172.053	108.021	247.511	838.625	2328.13
433.16	209.596	168.014	205.377	1726.37	17033.9
336.558	262.713	249.255	201.002	465.009	691.584
255.484	580.818	206.857	218.402	1949.65	466.389
360.507	222.526	306.595	411.13	1626.5	364.325
403.37	118.418	463.467	282.259	1684.61	895.97
398.525	675.593	173.128	475.025	444.399	1352.26
498.427	266.59	81.7211	151.978	2686.81	716.027
274.502	200.019	375.644	191.142	729.731	1044.11
355.848	338.054	224.932	313.972	203.728	249.754
306.785	249.054	650.103	568.668	1073.68	1256.67
707.933	383.925	607.881	366.317	770.578	399.949
412.859	329.026	242.808	230.098	629.585	446.635
281.097	112.687	219.371	209.533	1381.85	1953.77
455.478	242.132	128.234	175.201	464.027	3241.54
357.83	273.756	463.553	165.884	268.585	379.743
293.043	332.565	314.14	177.811	1047.72	273.306
436.65	403.522	451.81	233.489	2415.26	460.774
350.33	259.766	191.868	306.427	539.073	1014.35
276.208	225.344	623.583	312.237	603.323	740.827
287.014	176.815	285.16	209.062	2569.02	315.746
176.901	177.948	309.378	175.119	1136.16	1119.03
172.628	261.805	439.666	190.545	1360.6	615.816
330.706	187.425	241.436	316.968	1653.44	263.894
643.95	220.882	460.358	376.222	670.927	8337.03
361.263	161.364	135.934	218.633	623.454	396.999
392	134.591	441.634	187.097	1649.4	2822.24
288.429	113.254	187.413	232.815	496.027	1246.58
195.412	212.358	242.643	153.571	2206.79	1420.92
255.543	242.491	315.33	194.726	2006.55	1576.83
243.18	312.521	588.295	563.841	1736.76	2726.58
275.503	140.796	722.539	281.938	137.193	2031.9
378.437	372.248	218.04	362.159	1959.94	1641.71
243.017	261.427	195.826	259.948	1909.97	1264.92
486.668	183.253	440.411	214.326	922.539	856.13
293.537	482.943	782.853	315.476	2270.62	1412.73
433.108	168.792	659.35	305.632	503.655	639.335
531.245	355.179	649.952	275.649	2398.4	1826.51
276.415	181.9	198.006	264.883	1273.1	529.866
339.223	242.619	301.587	309.648	2481.4	1681.29
1026.05	362.648	349.59	280.018	634.032	428.027
303.321	150.489	228.111	161.789	6120.92	761.019
284.171	313.512	90.4783	135.429	1515.85	1094.37
232.572	397.694	615.534	337.239	378.637	1070.04
140.958	94.8274	127.577	532.267	2003.66	554.419
336.503	671.523	354.056	282.597	1982.8	490.384
276.718	429.323	267.139	199.141	362.447	2055.06
334.218	148.782	321.283	250.223	396.681	1102.02
287.948	246.786	266.19	445.777	361.409	752.027
250.247	330.12	179.776	311.122	292.446	982.759
367.255	311.201	353.912	345.676	225.851	760.544
258.315	168.255	266.932	175.855	1598.8	864.313
260.451	196.699	342.171	189.687	648.766	2100.29
501.756	337.091	809.682	468.92	1344.88	1060.68
231.994	420.381	261.107	317.406	651.602	567.157
337.427	234.847	403.328	451.163	452.306	1491.63
260.721	253.731	710.366	136.774	1534	333.631
191.255	400.227	499.666	189.094	986.56	271.388
240.169	349.342	467.549	378.016	1776.67	334.218
257.331	261.793	168.313	347.826	3312.5	732.947
476.466	197.011	233.3	265.475	2066.98	1355.69
97.7217	247.42	229.743	286.277	1020.04	2298.18
543.943	228.996	364.592	355.998	1557.1	875.575
321.096	594.854	129.258	427.738	897.085	475.343
264.748	180.22	276.599	197.632	167.509	270.878
351.06	239.21	245.965	244.748	234.89	1575.14
308.646	133.076	344.667	169.543	835.416	2074.46
447.338	397.944	414.215	317.8	2731.03	1116.89
195.48	254.387	155.048	169.325	296.19	227.076
97.9237	85.2068	419.194	356.863	739.417	2183.79
301.352	360.686	374.273	226.76	2247.06	2043.4
556.177	86.7184	323.455	217.999	1912.71	871.344
259.748	150.618	513.186	355.502	758.414	2213.76
372.337	287.304	238.094	322.435	380.807	2317.89
185.107	283.924	815.759	234.562	406.103	455.667
221.94	288.663	534.294	252.889	553.3	382.836
368.935	132.921	383.148	218.615	2126.18	1796.23
664.804	974.356	601.36	195.965	1612.83	689.905
539.31	363.597	314.542	284.413	2309.91	870.778
190.35	256.726	271.214	234.396	273.425	2097.53
281.042	367.995	447.769	235.904	349.625	1219.76
285.197	262.19	241.484	226.573	3557.87	1723.64
159.8	453.194	600.491	273.182	449.639	1958.69
174.772	311.106	332.916	206.533	2094.66	1284.61
210.802	301.863	613.365	273.826	444.789	1044.87
580.069	293.71	169.374	161.823	1033.58	1820.88
183.791	301.392	244.57	293.707	588.581	556.461
170.432	256.942	221.985	288.003	1740.03	1977.07
516.279	184.262	515.194	293.387	1815.72	714.142
131.734	337.054	272.407	537.411	538.695	799.838
124.864	405.753	265.896	394.725	889.697	1317.26
308.787	147.89	245.227	356.942	2991.26	733.728
459.239	171.845	216.453	249.146	595.276	476.411
246.384	414.132	240.895	267.352	169.606	728.297
263.479	488.878	593.574	560.405	286.642	1163.91
416.466	322.36	288.578	336.494	430.974	465.12
237.975	396.501	473.708	217.449	288.23	14135.5
22881	204.105	194.034	226.755	845.737	2512.08
318.689	167.295	309.393	329.927	2227.34	1968.61
400.795	605.768	335.124	108.383	122.816	1148.85
197.924	171.81	919.653	185.544	320.937	872.188
243.273	142.034	227.933	241.465	690.336	667.741
276.479	332.173	363.996	138.962	714.517	363.169
294.105	339.897	185.478	514.05	1013.03	493.628
324.208	469.328	378.688	192.114	1806.64	602.021
227.565	216.492	331.453	748.559	7645.26	639.647
151.394	270.263	443.719	392.101	4015.43	3348.99
312.1	290	238.224	395.655	2133.78	347.275
454.376	442.926	281.424	309.599	1516.19	428.409
291.165	281.489	675.608	654.541	879.891	642.204
366.612	253.406	530.145	278.845	339.987	448.056
277.388	530.789	165.954	119.927	1615.2	1076.24
378.826	510.982	131.8	456.535	917.586	402.308
373.164	180.563	472.008	230.934	472.748	314.616
535.833	368.695	2283.63	401.16	2001.1	484.142
222.166	277.9	331.813	387.861	1389.93	2413.41
336.77	330.756	181.736	354.836	943.684	2355.12
223.759	571.043	988.456	287.996	533.428	2009.78
353.265	388.286	357.057	264.006	1909.14	1818.28
614.763	301.63	187.558	214.233	1939.06	1806.33
255.664	543.519	256.479	432.393	488.805	297.567
423.277	261.297	274.987	309.563	4973.82	305.735
310.213	142.795	243.614	248.809	733.27	1743.23
300.639	452.611	269.939	182.914	1674.56	449.042
233.697	461.777	265.899	174.948	2128.24	2031.35
192.393	410.08	306.916	298.69	2357.41	1537.61
230.922	575.818	965.12	264.563	2044.6	376.041
1529.83	417.957	505.895	315.677	3227.77	4361.67
325.952	294.989	413.044	222.184	1114.71	1321.35
332.902	638.92	535.879	169.315	2815	1307.15
166.917	249.45	189.36	257.53	852.683	2030.19
217.817	202.928	319.557	391.419	3179.88	2016.02
212.754	135.821	291.931	353.425	169.426	2598.21
385.525	379.84	458.623	366.142	2252.72	1858.62
322.368	369.305	193.651	230.817	861.946	659.81
345.386	236.165	254.071	282.726	1463.05	910.562
478.036	285.48	672.057	231.071	2797.09	839.844
403.647	128.125	319.585	307.099	636.99	1495.22
292.903	573.934	787.556	326.078	443.438	1720.38
245.387	472.441	489.216	214.602	1478.66	2159.68
309.519	379.344	287.265	172.337	1087.09	802.662
220.399	244.381	426.701	281.446	695.403	455.256
187.393	282.139	210.989	355.412	2070.55	686.872
315.592	258.265	270.152	250.201	8078.07	4486.35
472.117	360.392	390.039	226.613	830.885	247.824
461.452	366.857	278.176	314.431	3431.79	638.498
214.389	164.625	384.465	225.597	417.672	1513.94
182.706	349.775	321.698	323.069	2414.85	486.047
133.69	404.763	408.206	370.682	687.619	371.076
304.17	255.889	362.263	172.006	444.213	1172.14
260.246	274.42	518.147	151.095	2432.67	1222.8
569.119	195.988	163.876	247.319	3131.65	775.485
366.56	218.443	360.018	332.683	464.674	321.798
241.902	586.1	338.907	338.97	2139.4	1069.08
217.49	232.728	127.059	381.963	299.14	247.949
275.267	375.378	2170.32	276.504	2693.78	361.336
299.359	285.496	496.422	292.126	3118.28	592.614
351.753	360.709	388.587	118.94	272.455	422.632
409.502	486.322	198.463	354.395	413.129	1801.04
164.728	239.003	497.815	220.235	302.215	1895.61
409.911	232.963	300.749	246.89	195.115	860.897
332.339	1684.92	363.716	302.2	1486.7	468.432
347.677	189.294	561.051	244.867	330.688	239.24
487.426	164.966	220.086	327.405	352.451	533.685
294.915	348.649	515.515	200.933	405.748	336.605
385.403	232.322	688.245	273.494	1146.96	862.37
260.966	461.129	178.107	364.126	1349.58	231.45
363.584	833.2	167.034	158.941	907.235	412.796
676.246	339.735	958.814	367.71	199.098	399.748
528.177	263.214	656.995	170.226	1507.98	1437.58
278.828	212.446	267.549	184.414	315.127	336.466
343.433	118.548	551.996	296.309	1831.57	476.716
328.18	361.467	379.139	376.371	324.487	689.153
512.126	552.755	202.022	303.576	212.529	2278.22
342.094	349.372	229.658	251.846	760.639	1147.38
332.379	268.79	1850.75	407.968	2290.8	1029.55
368.721	274.15	364.95	368.342	1970.03	1828.19
197.733	317.775	380.872	142.37	280.402	1968.76
372.286	370.026	276.326	259.987	933.278	3906.68
545.968	265.748	554.651	212.335	905.803	3266.78
264.598	495.329	227.915	274.35	214.866	382.794
324.895	250.979	407.262	131.28	389.34	416.585
240.771	342.22	341.466	403.828	336.333	596.433
381.9	197.912	463.994	253.576	1627.91	329.975
625.033	222.699	239.711	460.64	564.635	867.956
333.511	333.343	411.382	877.943	147.862	876.218
337.702	319.121	420.164	263.029	1272.63	5977.27
498.362	343.529	335.005	254.382	152.63	1290.46
689.209	388.837	454.08	384.5	1743.89	834.923
176.877	274.272	415.689	296.919	854.743	619.591
355.511	188.942	397.474	628.299	1005.56	1978.25
294.465	373.892	222.351	166.398	2876.24	400.974
304.842	179.892	149.453	176.76	202.261	7752.95
283.22	411.86	245.259	669.929	2276.88	839.248
217.353	268.724	767.182	161.053	474.589	279.492
507.128	246.035	709.166	290.334	375.33	313.82
242.93	207.955	205.824	489.592	4134.66	2184.58
341.908	316.906	254.755	423.035	941.939	2229.86
665.886	123.953	131.951	341.35	328.967	408.264
298.354	235.697	270.178	1442.92	756.427	333.848
188.591	400.929	236.466	287.607	404.189	421.327
178.552	213.371	356.977	354.861	1762.66	926.468
262.335	404.334	287.238	177.066	2165.86	2522.16
203.947	782.094	311.588	211.191	214.352	2266.68
418.588	146.441	263.302	369.498	1148.88	2674.69
221.986	287.304	257.753	315.413	2694.12	469.045
558.311	402.673	793.044	549.34	530.95	1647.21
433.863	156.291	204.15	192.481	732.716	1343.18
317.83	369.796	236.896	276.953	1732.55	477.85
251.912	473.051	624.246	291.359	247.13	2924.38
146.784	264.088	190.682	544.733	425.971	825.075
272.619	255.079	435.981	345.919	1406.79	8833.26
265.025	535.279	571.669	160.511	1870.83	1832.73
559.187	259.938	116.797	323.444	660.055	543.161
468.329	439.856	696.695	201.818	345.309	826.813
281.786	212.759	471.968	1093.3	5961.83	1072.27
292.65	229.112	259.509	287.639	430.142	1003.67
334.162	456.031	222.199	187.747	2194.22	758.608
277.426	194.921	290.473	516.288	410.13	862.848
317.87	356.972	266.551	220.162	1769.12	1055.1
345.153	481.772	279.119	334.527	255.873	530.933
391.737	232.057	187.726	303.363	1584.25	2097.09
131.165	234.433	175.691	361.696	644.652	499.913
354.938	531.731	178.525	513.483	636.576	2636.96
547.058	208.749	468.709	609.68	1624.08	3633.98
254.218	553.89	161.03	252.715	1255.4	1779.92
446.035	181.241	173.713	464.712	215.64	722.408
265.055	203.112	654.555	307.187	2512.94	942.743
301.913	223.672	233.438	407.166	3035.54	4815.69
274.09	296.417	734.268	518.912	1228.94	777.67
450.466	173.964	337.088	206.936	1226.35	313.782
323.703	579.469	530.336	236.147	1570.04	413.948
422.289	169.162	405.027	308.027	323.82	1940.1
204.18	423.43	325.701	344.86	411.446	1345.75
351.731	323.045	621.102	421.372	26088.7	533.519
318.729	231.736	387.492	134.463	364.582	2907.97
318.377	555.531	247.968	223.184	1339.87	1714.73
167.708	156.062	911.075	208.715	301.964	1039.17
258.455	457.59	461.37	403.191	13245.2	858.112
284.548	172.142	257.318	219.737	696.793	986.346
151.097	252.996	381.202	344.904	606.532	571.023
161.828	283.446	569.786	268.129	202.493	1602.57
232.995	193.539	606.478	292.933	520.025	3819.48
184.598	483.548	253.094	439.559	975.246	2319.85
376.334	615.864	178.699	325.758	2170.1	1063.92
152.37	333.359	671.864	173.559	636.341	3410.69
352.502	219.062	386.212	303.542	2283.35	2042.39
783.876	2348.27	222.63	256.766	2785.14	581.094
268.045	327.57	567.498	265.012	585.768	2134.26
247.351	225.101	452.335	378.934	1267.06	397.447
251.778	220.126	456.273	194.208	1308.38	1421.8
180.541	4068.49	221.183	352.907	1656.45	238.581
221.569	311.761	337.369	494.977	1529.23	490.922
109.178	164.455	484.791	267.889	292.57	571.968
342.118	276.577	449.1	229.904	2928.52	354.079
320.304	1078.89	268.483	363.91	1280.18	3568.18
105.422	339.903	346.395	401.184	885.819	684.208
222.429	115.889	381.587	605.883	2050.66	241.669
209.451	139.88	506.041	256.546	1050.83	1090.74
192.006	225.978	334.118	339.774	1728.51	2252.49
117.752	229.024	300.411	383.166	560.064	437.616
252.488	264.619	346.547	165.307	2512.38	684.684
239.274	313.57	361.413	319.73	1187.88	858.739
398.644	263.007	226.329	216.237	1501.23	270.469
353.3	170.541	4326.44	547.067	443.206	475.036
726.544	279.25	484.957	335.023	1935.45	1419.9
311.021	574.338	306.265	170.286	957.763	375.272
190.252	178.893	423.035	203.997	459.63	593.52
135.07	254.69	427.851	402.187	880.272	237.811
321.337	248.596	320.647	524.165	526.472	402.66
280.797	277.904	626.548	269.708	490.574	320.401
158.577	347.694	123.617	249.573	522.186	1374.8
145.205	566.133	423.558	159.319	1573.44	698.622
235.827	277.592	570.155	315.09	265.505	542.044
185.136	163.597	232.784	301.92	270.343	429.642
364.627	151.43	226.179	294.871	1940.21	620.843
309.659	425.271	226.941	174.896	1718.49	735.526
261.256	246.399	203.05	193.945	231.173	664.136
140.615	287.168	395.492	249.277	4924.05	8487.77
217.423	356.56	547.364	172.257	1263.12	293.572
131.614	480.779	2014.33	340.903	1530.11	381.631
242.324	239.173	236.671	213.799	804.585	315.788
445.981	296.738	440.541	377.159	515.068	541.532
344.405	254.547	349.027	236.693	1425.38	483.433
193.469	217.464	132.918	234.617	2656.41	248.909
333.326	332.625	319.225	216.182	1268.5	1282.72
261.195	187.525	387.459	237.982	3911.19	1045.49
345.143	278.432	557.869	257.306	182.039	2605.46
451.152	391.13	338.006	200.857	1092.24	1421.96
222.016	485.795	163.041	255.744	229.527	610.862
287.641	436.912	207.358	344.286	812.307	959.368
266.076	187.137	115.683	279.296	1530.14	2120.66
505.495	398.154	593.244	311.323	331.815	1032.7
422.928	274.498	268.892	324.668	3165.76	1458.45
352.313	197.666	298.378	317.671	2561.93	2532.64
205.641	387.543	350.948	233.087	2469.2	2761.19
412.807	335.215	474.307	469.887	559.344	1453.87
267.281	300.248	311.275	587.21	2011.07	245.359
446.031	485.83	353.063	380.558	235.916	1041.87
350.316	515.902	545.464	318.322	3870.93	212.577
269.95	469.575	397.716	283.262	2324.12	543.946
214.318	260.995	78.3904	124.463	32041.3	4303.1
540.97	190.109	190.93	335.133	435.05	2768.58
353.081	248.064	408.928	622.432	2075.54	299.848
863.164	372.32	481.39	230.065	696.275	481.34
1043.02	271.044	181.858	231.656	1309.69	426.219
186.499	434.875	245.371	157.186	646.186	407.439
1340.38	253.291	227.786	301.114	1549.65	1774.67
192.41	353.381	152.226	449.73	1143.05	2430.91
308.861	218.62	214.985	491	955.206	275.891
624.062	350.61	473.102	394.288	446.452	623.289
222.83	304.262	613.69	249.045	2705.88	1017.52
374.315	418.447	338.937	204.47	934.459	2541.02
226.539	325.778	387.022	205.174	593.675	932.021
129.673	490.764	286.821	302.422	1408.91	1541.04
323.724	404.309	348.969	360.049	1236.56	904.451
1073.21	466.85	299.775	310.568	559.466	2917.63
260.135	217.237	518.66	210.977	1101.13	460.888
463.945	162.715	528.956	473.513	559.745	778.532
183.144	290.566	307.974	279.305	751.864	364.206
731.739	260.693	405.908	376.551	2080.06	2807.58
382.007	480.409	1107.26	507.893	624.068	344.366
402.481	331.137	530.857	301.498	1365.54	505.914
472.448	323.443	330.541	378.176	2281.41	963.774
436.144	320.859	369.56	213.041	977.577	488.841
282.203	303.14	344.993	349.53	1165.45	985.275
218.602	247.674	238.086	379.988	326.471	297.652
220.558	246.83	425.48	403.973	716.793	2062.2
322.339	455.05	286.893	97.6482	208.1	219.966
516.418	908.869	619.673	192.604	463.83	1283.96
328.23	181.365	438.88	242.767	833.539	2592.81
451.564	391.538	669.013	433.175	1907.35	368.872
335.764	137.241	154.502	329.271	2043.05	1560.5
311.405	220.335	315.026	340.221	1378.92	481.62
353.469	282.513	222.167	144.63	1288.27	1808.25
369.297	324.413	130.672	288.238	167.586	359.789
460.797	99.5417	371.437	305.306	318.177	709.372
307.525	221.015	484.013	279.489	287.981	1799.25
231.168	135.462	460.316	544.334	301.97	662.19
390.558	270.488	965.313	327.515	2412.08	1973.37
363.68	216.315	756.078	259.368	1884.8	1581.74
372.304	266.391	335.087	379.062	1590.01	1498.36
191.427	297.551	414.101	469.452	1038.27	1144.37
2679.57	210.361	293.437	332.557	273.033	616.673
334.216	377.786	221.467	143.47	397.698	2008.1
455.351	194.087	224.238	409.282	629.571	606.851
295.089	144.791	317.034	392.762	1845.76	2580.8
465.621	250.042	513.409	292.486	194.523	4517.34
433.417	212.952	160.62	392.55	1700.56	767.813
299.11	242.562	336.791	304.857	424.243	1011.88
284.915	233.503	376.335	599.524	1100.35	340.923
795.474	169.541	692.165	208.686	1406.88	754.41
357.245	351.817	187.407	638.384	1418.93	392.301
267.415	534.839	288.236	123.142	908.092	392.658
83.9055	388.472	475.488	546.708	1665.98	1510.86
106.479	464.13	386.171	318.236	1949.39	904.234
459.623	319.826	164.696	303.685	287.917	285.419
166.642	179.377	422.564	309.542	1649.44	582.638
181.062	379.537	640.542	283.139	1337.74	3051.47
223.175	332.614	353.079	258.838	303.111	726.884
385.862	371.345	255.615	288.686	1247.83	1826.22
511.111	188.779	162.549	278.573	247.409	489.373
312.944	276.411	150.016	309.64	854.668	2697.2
179.645	380.422	214.829	214.494	1466.89	1693.35
287.241	274.733	272.079	311.055	1567.13	433.167
150.707	184.311	479.268	299.009	3252.76	600.68
196.552	498.04	400.546	343.05	937.696	1792.23
220.555	228.655	155.383	262.871	610.812	2532.85
371.708	276.245	447.936	322.26	2650.57	357.146
623.641	143.469	159.377	306.643	2410.49	818.334
162.469	379.882	544.713	244.596	1123.02	500.573
351.353	135.802	208.946	225.389	2748.31	341.253
139.966	225.526	440.781	331.058	1507.26	303.429
203.856	263.355	208.591	431.047	403.752	389.078
213.846	283.547	522.132	294.772	795.961	7597.05
261.263	552.87	590.4	255.337	494.127	293.188
266.039	264.644	329.432	292.849	2880.16	540.375
285.932	596.406	189.02	518.672	523.687	490.596
356.606	228.773	599.31	223.645	763.778	1792.89
263.262	158.792	565.544	374.822	1601.31	406.144
193.531	185.095	203.907	209.148	2052.29	2942.01
271.505	229.018	453.748	302.041	2138.13	2172.53
214.285	101.878	413.945	162.474	512.945	432.482
219.125	794.574	527.954	198.336	1639.83	1369.57
273.556	263.051	397.471	198.182	339.087	1589.74
215.536	94.5685	200.259	185.847	531.237	525.687
290.123	339.364	288.177	124.296	1224.68	2562.97
206.361	537.646	138.236	203.141	639.702	709.122
236.532	262.26	577.706	458.668	562.433	918.337
138.746	220.489	489.933	239.826	1578.63	3182.74
177.036	201.495	503.202	91.3861	2061.51	949.677
244.123	246.839	366.589	238.739	657.302	288.609
254.861	272.544	875.294	218.031	2320.26	357.695
189.46	340.577	612.074	517.274	718.859	2809.78
207.949	319.795	303.886	327.286	1281.49	841.373
217.398	343.894	147.4	251.07	1453.24	448.441
189.546	268.216	283.695	313.461	294.817	1084.15
157.999	271.192	417.774	312.359	459.611	382.14
176.526	166.545	463.39	457.429	274.691	368.496
252.535	278.927	642.759	340.916	326.227	718.79
299.321	253.822	475.867	239.471	1646.91	372.897
362.53	334.812	861.603	197.101	349.24	761.853
120.644	267.736	299.689	278.219	240.481	205.491
310.392	439.97	331.861	259.17	611.799	558.131
165.008	192.615	322.514	304.816	480.17	2255.99
305.216	192.485	210.135	455.527	243.713	1107.02
210.229	385.358	514.251	712.023	312.309	630.474
303.13	243.727	284.366	172.626	2413.72	272.814
146.765	125.552	218.597	253.26	924.468	1384.49
263.321	218.707	400.178	226.278	1113.53	2109.94
287.447	230.062	263.937	372.274	1916.46	1586.5
162.044	210.958	355.903	265.123	354.691	3338.18
410.228	321.319	273.795	489.69	465.528	2201.9
273.315	198.562	274.24	276.713	1007.21	1880.44
381.115	220.905	275.565	121.375	357.835	570.559
179.483	356.367	464.5	276.44	397.44	1809.38
3568.23	280.088	579.913	240.808	390.877	3594.69
189.85	456.015	260.167	5036.11	402.337	320.136
417.536	340.826	395.104	327.757	1021.97	1989.39
313.257	241.39	493.581	452.94	1623.24	2106.65
276.996	194.977	308.909	319.378	1501.48	1549.76
335.174	235.45	578.79	447.647	441.135	750.477
265.502	429.195	404.629	137.249	326.277	2311.28
615.435	281.646	242.966	192.134	1600.61	9690.35
436.977	280.114	413.875	260.211	486.611	1462.43
243.019	248.196	338.408	389.532	3992.81	1447.53
376.025	138.537	228.369	170.89	279.515	510.64
301.335	316.163	575.907	384.879	2353.51	1462.72
305.179	261.124	152.033	294.723	857.195	863.362
193.396	160.968	446.581	294.621	264.668	534.236
287.976	874.768	183.401	315.873	2306.55	527.01
249.047	965.577	286.267	575.034	801.895	1110.69
482.654	462.384	90.8858	176.383	1994.84	265.247
163.546	300.712	273.157	333.668	4073.23	17597
318.828	319.944	358.772	304.175	854.157	2315.04
369.704	141.461	366.557	367.605	2416.07	508.208
284.036	322.01	316.688	308.157	373.405	670.569
325.028	370.821	303.662	389.415	2169.48	872.168
369.067	337.24	466.792	176.02	1587.99	4940.81
345.302	528.335	214.644	283.11	675.524	295.844
455.037	245.794	210.962	446.238	815.087	274.939
2832.7	158.16	343.368	387.877	987.998	502.265
187.253	201.677	277.586	529.437	2004.13	621.908
449.443	422.95	315.253	195.392	1559.21	509.391
271.177	255.635	268.113	274.621	560.949	1610.93
345.48	285.957	321.633	212.398	1404.32	880.802
202.601	404.342	339.906	206.741	3105.2	339.639
201.065	232.428	515.338	249.601	5141.17	798.569
507.48	397.786	414.245	218.145	358.592	389.776
192.806	196.213	210.663	168.456	1890.82	424.854
368.853	482.578	157.861	240.75	723.505	1931.72
434.737	291.878	306.627	373.771	894.724	854.664
534.945	273.216	396.541	389.742	1158.06	928.802
277.626	486.908	102.768	538.743	1382.04	445.583
310.973	317.212	323.533	353.477	5135.29	1687.32
186.971	183.102	509.358	306.083	370.36	333.406
386.895	356.172	243.403	177.545	340.771	372.551
240.015	84.859	287.739	394.722	1245.1	5448.49
244.038	322.979	318.105	376.377	519.061	178.935
443.843	496.553	421.741	202.312	856.325	1300.22
157.109	797.21	605.944	202.713	2516.13	603.849
559.792	297.936	359.378	6839.48	366.603	617.216
233.127	512.784	187.3	390.999	807.436	332.29
348.358	208.687	109.346	377.093	1631.15	1471.09
339.357	1346.09	344.433	421.05	1782.55	448.014
391.14	143.301	291.628	232.35	339.985	363.125
263.359	163.877	326.747	146.274	9279.49	1130.29
244.56	287.928	266.515	232.872	1806.91	252.721
175.826	271.194	543.532	281.906	1910.97	502.909
577.369	514.097	220.483	567.484	470.009	2175.93
112.785	347.472	555.575	217.129	319.997	1901.5
267.002	238.708	321.407	444.548	226.363	1184.15
216.526	216.027	624.822	370.867	1099.56	1199.54
154.501	248.996	716.084	248.031	2131.21	1679.99
249.004	177.763	231.198	224.985	282.872	585.89
329	439.768	343.062	428.126	2153.46	4178.74
197.63	214.668	155.642	213.871	1863.78	2184.7
273.476	647.752	272.997	157.877	1314.36	850.413
345.186	201.948	159.488	256.736	240.54	2104.32
416.561	199.946	322.043	236.668	401.623	1296.31
180.772	691.268	314.485	273.901	202.003	377.577
296.2	357.16	678.775	247.005	486.227	791.121
247.445	229.615	170.689	195.622	435.031	661.171
214.746	235.754	300.86	239.27	744.762	1806.9
192.358	204.466	341.498	333.131	1611.27	242.135
294.342	298.674	328.264	173.367	1464.96	6065.96
269.849	251.714	528.468	215.351	374.369	451.697
223.488	235.584	225.584	244.955	494.197	600.347
192.658	710.011	643.272	129.37	913.048	1388.93
187.387	243.934	307.449	235.099	456.896	902.714
528.734	425.402	285.957	357.568	1283.5	1055.75
299.598	385.404	373.318	332.623	654.533	318.584
279.971	680.094	561.682	406.167	341.763	1471.34
453.499	244.711	439.569	126.442	449.873	1709.11
299.658	450	429.947	185.918	506.014	231.606
135.559	276.05	328.652	311.329	680.19	269.864
217.077	354.176	271.463	526.476	280.901	316.961
190.131	376.918	366.191	198.372	2256.24	2743.15
182.639	349.249	456.066	142.618	225.695	862.051
280.564	306.804	374.44	173.155	1040.5	1549.09
257.534	140.803	202.339	366.691	184.642	593.333
132.844	300.617	389.398	239.959	3728.07	200.045
255.257	320.728	333.702	314.098	352.882	850.367
126.436	274.31	272.881	164.936	464.121	246.529
221.81	383.711	114.645	218.375	2263.73	869.759
199.95	326.87	5436.08	399.576	392.947	294.387
137.407	544.301	170.195	131.943	430.382	787.58
173.883	292.964	198.165	138.132	6633.83	314.57
110.885	154.851	157.835	527.899	295.961	702.844
197.75	296.659	433.789	259.412	3757.26	925.581
269.771	267.482	264.408	259.062	472.354	4122.03
188.496	185.663	556.654	342.142	171.044	376.863
257.671	367.205	142.486	591.739	366.342	456.814
336.925	856.14	392.566	187.952	1115.37	363.155
189.982	182.675	134.182	322.346	346.299	585.486
297.256	130.046	299.135	234.366	3422.13	361.158
274.43	373.744	242.253	206.493	329.391	423.705
193.325	187.205	310.115	309.181	810.221	2145.27
195.43	192.957	285.095	197.81	3706.06	1750.76
772.341	365.144	203.28	283.901	263.363	233.783
220.721	527.739	288.802	319.881	808.324	1285.68
218.53	216.989	201.28	736.804	558.835	1644.05
213.258	283.146	347.151	378.487	1325.52	903.466
276.902	223.059	394.463	411.852	898.477	391.842
363.891	4328.15	239.422	381.222	356.266	1978.26
393.208	316.447	188.338	445.704	1952.38	358.331
201.252	173.12	617.491	287.265	466.809	426.812
181.939	375.806	333.548	258.607	1106.04	936.477
508.476	275.207	322.341	176.845	357.05	1361.99
419.947	117.404	781.473	448.103	1266.33	2268.46
235.567	258.937	184.247	265.218	515.836	296.881
340.231	222.937	437.683	343.79	9191.81	3135.28
206.341	461.498	356.956	247.846	680.635	410.128
284.737	328.164	543.631	176.766	361.281	432.293
268.535	199.798	240.164	1548.34	293.324	859.362
445.067	157.093	544.677	230.4	394.046	2023.86
253.785	221.487	652.184	194.544	430.528	550.843
518.518	187.9	279.029	210.967	1345.2	443.065
423.939	100.289	254.022	197.053	235.245	944.964
342.606	383.72	608.661	263.648	410.6	1116.76
446.429	109.032	218.521	427.87	2339.41	677.438
260.925	335.113	258.416	649.097	1485.59	349.758
758.79	156.187	276.839	238.31	324.199	1056.9
116.746	232.616	252.519	171.397	1162.05	942.897
260.209	226.542	306.055	278.757	1398.28	2046.74
414.421	228.335	309.938	454.991	1618.54	782.2
99.5352	344.258	394.878	186.774	2310.55	180.17
274.666	299.217	278.145	273.565	1686.91	128.241
1002.3	565.345	293.847	183.282	215.109	2392.77
281.708	184.658	506.519	229.55	286.371	2798.04
230.603	537.297	107.447	424.745	4643.64	369.635
387.412	313.67	366.522	248.228	684.237	1733.52
266.915	261.917	254.122	198.706	1041.85	1191.55
397.255	264.018	316.794	283.12	2103.94	698.159
487.166	705.815	247.188	554.297	306.179	909.494
274.302	365.701	278.306	244.983	41212.6	2327.45
286.709	370.563	265.532	274.958	2338.69	1229.63
348.169	140.964	480.898	204.9	746.166	289.481
330.143	389.584	451.506	276.69	1696.27	920.792
744.197	238.664	343.145	282.392	334.928	414.099
285.116	597.768	466.791	134.795	2833.13	546.165
185.428	231.918	289.083	219.618	291.031	2199.46
332.731	483.842	1073.47	254.188	332.212	1151.65
308.867	165.578	277.57	369.69	544.046	873.063
218.095	196.386	354.503	235.129	341.416	812.924
412.541	249.317	201.934	173.898	493.458	1037.66
274.568	345.385	703.297	333.177	1817.1	929.831
809.289	268.716	216.219	331.345	435.293	9564.21
242.495	161.778	464.035	391.885	1748.18	885.558
275.547	262.876	584.795	421.086	723.051	434.698
334.619	309.105	331.063	272.619	2231.45	1523.24
318.401	250.893	270.082	197.152	779.914	577.419
543.012	146.443	507.667	206.431	396.367	2729.1
190.021	247.586	575.279	244.039	1043.97	372.956
316.658	192.711	607.346	276.879	2353.03	623.91
273.434	165.301	196.724	225.474	608.898	4568.35
256.594	335.963	599.382	336.05	874.214	580.392
310.414	381.539	335.352	246.019	431.077	291.396
250.04	246.65	227.601	225.204	273.284	641.835
431.263	597.975	1144.99	188.833	3289.69	931.013
388.733	191.677	352.472	378.824	1092.79	637.42
225.765	308.712	309.434	449.776	456.033	1838.28
313.154	194.732	346.163	182.979	760.533	1177.86
177.116	698.332	466.709	235.336	479.632	2345.17
422.139	256.569	323.073	199.344	320.812	541.151
375.892	298.22	460.623	440.525	1379.28	1133.92
164.812	205.425	456.593	273.29	264.725	1185.05
223.162	209.091	378.582	359.14	355.298	598.021
293.701	143.732	360.371	185.444	1159.6	392.222
498.537	277.191	419.877	233.91	378.34	1187.53
244.381	373.55	332.293	147.041	356.409	599.601
194.335	209.608	152.95	401.202	3010.61	999.646
315.665	304.175	324.119	293.336	40036.3	548.088
229.026	129.188	297.344	317.295	735.422	2170.54
234.824	229.384	184.194	221.266	263.189	1371.37
120.992	365.545	521.034	216.668	493.312	602.224
265.214	295.939	594.788	648.988	234.558	1762.72
156.023	328.634	515.417	214.951	1486.63	2594.29
192.141	353.615	611.855	262.326	882.758	1229.8
316.183	195.202	296.943	140.125	803.93	510.599
261.103	472.24	317.891	262.811	297.844	12548.7
232.61	385.99	236.449	236.656	1005.41	560.989
256.459	261.945	472.834	246.593	5689.92	1222.47
255.814	281.721	211.239	194.336	600.003	1978.19
333.224	347.105	157.413	142.017	229.652	833.973
179.237	478.797	252.84	265.379	1412.85	1074.47
184.086	197.703	207.65	196.908	19551.3	1706.97
340.93	250.783	433.575	319.917	496.59	686.78
342.452	410	227.55	162.369	383.919	838.866
279.723	246.197	864.279	253.329	382.34	1074.76
228.14	289.12	198.261	177.912	2216.39	1872.42
269.446	417.025	486.388	405.916	3641.23	1538.19
301.142	228.567	379.499	183.718	377.529	1881.58
393.21	278.39	206.474	139.593	728.839	1059.09
118.817	254.826	408.446	321.564	716.679	778.67
246.557	259.318	682.12	301.897	1935.83	1402.84
177.676	270.563	571.777	320.54	1673.36	5643.64
183.416	165.478	173.959	281.846	860.804	1390.24
451.716	362.814	584.899	219.43	422.408	1443.72
194.919	128.123	434.368	166.615	2253.03	852.486
246.347	258.73	262.576	219.839	1234.7	1222.85
267.808	182.566	244.881	321.74	2433.02	452.368
436.946	143.117	633.033	347.794	1493.44	329.73
172.906	234.156	853.573	361.882	890.713	346.983
145.811	95.0093	298.879	361.804	1385.71	2064.34
212.273	243.679	400.785	112.392	453.293	407.771
355.33	260.376	480.995	260.532	621.731	269.505
183.885	124.839	447.825	237.55	1147.82	660.471
543.352	224.121	256.919	302.928	4848.31	313.083
287.905	166.883	493.915	274.207	2907.12	448.265
215.11	360.442	364.672	284.998	939.947	1791.21
511.871	268.569	172.214	263.989	2948.59	1672.84
232.261	227.377	488.287	581.452	316.371	566.138
286.587	517.584	520.961	144.618	257.836	2130.47
186.443	185.074	630.522	290.055	321.361	2053.28
450.25	425.846	567.263	321.46	1777.5	1420.36
267.973	571.39	364.565	267.514	437.558	497.392
404.353	490.18	181.019	393.946	2004.25	1471.38
285.926	147.512	161.635	374.75	1332.23	432.397
462.209	274.623	539.151	245.498	2643.05	345.508
321.732	195.923	247.478	573.301	1151.69	819.229
182.676	287.598	546.141	276.708	2794.56	393.858
289.744	358.196	589.265	211.956	691.338	308.539
178.719	311.468	294.108	428.044	611.947	674.926
318.277	248.867	365.457	332.311	596.049	493.018
208.562	427.677	344.338	214.078	1815.12	463.826
273.227	300.772	377.813	299.102	3287.43	1795.33
169.593	199.619	1618.5	475.751	697.684	982.164
174.575	480.825	520.156	535.876	1529.29	938.94
349.703	201.887	473.734	193.484	398.959	1948.61
233.958	256.717	250.713	569.673	189.262	1741.47
248.741	353.276	147.018	345.128	1409.32	576.104
513.768	263.322	520.755	311.344	645.079	1273.34
156.113	291.768	288.111	270.643	504.652	599.176
286.882	156.171	82.4878	502.483	1089.55	403.305
254.064	292.389	179.691	346.798	262.192	1074.59
245.304	345.22	103.629	222.077	703.375	1136.34
436.505	207.655	201.487	364.02	326.379	1020.87
351.88	465.611	194.974	333.456	690.831	3897.07
373.659	322.346	652.916	288.184	357.059	1409.33
476.793	481.047	332.695	263.084	1081.73	1073.85
302.542	294.655	318.658	210.511	234.476	4430.27
360.651	411.471	535.207	173.308	2178.17	248.227
377.655	141.48	439.503	442.585	2069.72	299.442
316.161	187.734	416.534	148.425	510.783	1012.26
584.894	198.313	424.089	197.616	1128.9	368.521
176.814	379.935	623.607	190.117	243.132	1875.93
365.11	227.246	683.629	363.53	3036.87	250.704
404.934	240.274	193.998	176.265	639.318	324.599
274.469	136.9	838.451	347.715	1257.16	1211.96
310.292	305.553	917.626	214.771	401.357	2044.59
465.016	345.683	219.77	556.694	437.939	432.165
200.427	286.654	623.505	258.894	3596.28	588.388
259.434	464.466	487.051	270.702	1903.84	360.988
501.336	517.373	345.888	383.45	2489.34	254.158
435.872	210.35	779.17	331.107	616.727	443.617
430.961	440.597	360.979	257.536	4865.66	1751.09
429.661	176.386	405.388	237.072	840.058	1098.73
403.575	316.185	364.643	292.535	411.999	1230.68
172.226	221.398	225.575	800.696	1934.87	570.096
352.118	220.954	534.877	160.938	1696.05	475.402
368.303	370.652	167.784	360.155	1755.27	1163.87
237.987	222.109	347.944	434.767	4532.24	853.433
327.576	349.834	261.776	399.685	1449.31	937.224
306.805	289.451	219.724	201.644	199.994	783.301
224.015	223.162	128.892	260.953	1570.19	1497.08
261.086	321.159	466.967	254.243	1244.73	2223.9
230.657	267.379	298.32	290.341	1536	1584.68
282.802	336.665	373.879	186.789	2666.86	277.092
372.275	294.542	220.411	548.992	1061.04	603.303
235.869	389.343	229.233	305.53	1188.46	266.728
267.427	340.175	490.5	273.338	200.059	870.16
162.809	287.09	280.56	312.513	1692.79	1031.6
407.89	815.159	939.352	183.129	266.453	345.726
337.495	419.948	437.008	149.459	984.61	1326.9
594.31	625.011	339.591	228.132	1199.79	357.329
417.599	251.468	251.697	384.665	385.33	3357.45
205.347	117.151	522.737	388.398	299.37	437.712
363.079	333.356	194.447	208.776	5704.09	521.773
534.618	223.042	177.14	414.762	225.453	1928.23
299.223	158.317	181.026	403.793	906.231	554.471
208.852	280.615	343.92	246.02	613.246	775.163
213.292	190.843	240.772	366.856	276.792	2586.3
506.169	87.2982	299.92	163.526	272.184	3426.12
487.368	369.117	225.06	160.629	629.301	3767.77
256.619	148.18	124.288	258.823	450.75	1794.89
509.746	390.662	1509.67	320.01	1125.48	1409.49
2276.78	179.052	465.385	234.781	287.023	354.651
352.272	198.618	230.145	261.052	288.119	1201.06
176.538	96.4387	221.74	261.274	874.407	396.145
296.209	190.88	1179.31	197.192	1682.85	535.425
345.459	135.67	327.835	198.597	268.413	1480.43
245.089	340.778	433.342	294.628	807.02	379.044
273.451	269.647	522.777	321.009	1087.93	853.375
199.487	280.543	498.641	278.888	222.752	1345.4
223.408	170.078	368.855	395.941	1648.05	4631.33
424.456	195.499	318.625	322.119	236.587	390.219
322.785	136.507	138.002	243.97	1775.7	4574.83
741.831	183.475	492.716	305.491	374.613	1470.74
273.946	159.75	521.273	217.129	482.563	828.936
174.151	306.032	275.99	253.646	1561	315.202
351.096	196.765	832.436	153.924	331.235	1741.87
528.186	613.614	297.047	135.791	475.553	1048.34
131.49	458.915	224.305	172.507	402.613	922.568
491.912	283.624	248.367	302.379	1827.67	917.292
305.757	206.392	276.392	263.993	1160.81	587.086
271.507	127.723	317.427	230.23	1330.6	451.487
421.126	503.411	322.75	175.255	977.181	1218.41
331.196	157.316	109.906	248.153	1420.19	1361.69
363.207	394.189	837.764	220.543	316.183	1471.18
304.508	202.396	103.012	310.013	1054.15	772.918
287.316	264.57	262.688	196.699	1514.08	1406.45
498.562	467.425	297.902	276.952	318.678	566.203
253.368	277.488	257.733	245.74	2484.12	563.199
306.514	353.387	349.22	747.08	1806.2	553.879
467.3	195.053	292.649	276.707	2267.99	541.936
287.49	299.636	367.883	582.016	693.459	942.577
304.369	377.222	192.178	271.28	936.605	1386.23
174.032	444.757	281.427	255.163	1052.23	800.869
315.498	391.025	407.841	333.926	1449.04	447.605
170.162	166.686	328.537	153.22	847.023	409.11
239.074	331.1	180.799	308.574	1447.25	2704.5
505.333	109.225	486.634	275.004	4373.02	705.444
272.868	250.082	220.674	265.457	4517.9	689.996
176.07	349.206	251.535	158.286	1004.63	1298.88
269.642	238.36	358.545	377.125	3212.94	932.405
193.446	193.405	407.359	364.435	502.884	1169.83
491.323	201.06	425.169	189.844	381.797	938.195
274.54	230.687	128.148	441.533	451.349	363.474
496.112	593.06	316.44	277.141	339.951	384.244
197.402	329.958	491.208	326.069	1356.25	1069.37
354.597	337.148	154.05	237.14	351.882	772.564
443.297	234.275	263.269	143.204	263.434	532.984
252.116	319.62	127.899	202.68	1041.62	1732.85
302.231	209.324	311.152	304.075	2221.48	539.604
274.419	261.159	305.547	271.534	283.949	371.466
485.295	246.844	268.124	287.515	581.656	356.434
210.686	302.504	436.714	182.993	2050.17	2814.83
227.252	277.412	100.68	334.405	694.969	268.27
223.365	712.146	142.523	172.905	1169.37	620.293
291.944	363.292	316.087	227.753	237.414	387.882
634.514	445.79	419.772	244.828	1537.21	1478.2
368.383	560.325	181.705	289.024	534.678	239.608
237.259	300.714	144.696	332.377	823.204	1143.41
459.332	357.877	125.329	359.398	38052.8	473.34
271.13	156.204	450.089	264.584	1594.33	479.045
295.346	295.801	358.101	335.071	450.022	10509.6
345.034	506.632	264.001	373.649	25272.5	789.312
449.95	435.239	350.674	544.682	2137.17	1014.64
466.327	269.694	383.081	208.04	695.144	886.06
342.49	270.159	324.117	278.854	408.839	1140.47
163.374	721.283	412.799	273.299	2309.26	482.033
222.086	430.937	283.833	427.709	1648.13	2406.5
329.949	455.484	258.946	210.205	567.18	718.195
307.268	223.02	178.293	518.972	356.242	252.833
344.633	128.659	146.361	233.538	467.71	1727.28
3226.89	307.124	176.184	238.175	481.743	740.776
202.407	272.792	240.79	269.925	657.678	414.216
205.565	393.866	163.235	262.496	1610.21	807.917
197.041	163.022	495.424	189.733	2541.95	714.471
222.851	157.776	393.399	329.941	1645.62	1169.17
458.089	234.454	375.108	348.465	1391.44	476.53
414.579	267.474	352.724	345.27	2119.11	426.431
210.045	1314.83	193.895	128.039	4702.52	324.652
409.622	246.292	517.832	285.596	540.681	3531.71
404.59	259.643	266.346	468.339	309.19	3608.92
376.033	285.062	177.445	794.793	2262.31	519.097
421.713	493.67	485.709	439.934	3691.1	1737.87
486.823	175.275	274.237	309.117	325.69	2122.6
319.589	170.89	243.527	149.29	1136.83	512.022
313.789	159.238	166.927	352.31	302.42	969.356
451.135	228.425	304.097	546.391	1598.03	644.164
433.974	202.301	157.444	364.79	1819.09	544.835
518.826	174.762	307.23	298.767	1633.94	1070.88
511.717	315.077	329.731	366.475	1270	1295.88
449.915	398.399	404.005	228.585	2037.34	584.278
339.232	339.889	243.99	269.684	229.081	392.017
415.541	178.466	370.015	415.866	1783.21	444.331
246.144	338.064	203.442	1437.86	631.22	754.936
289.607	283.001	146.514	513.336	219.198	780.632
452.195	212.429	636.405	344.666	1888.45	945.474
520.531	1332.25	142.082	192.625	1185.77	827.245
409.612	377.2	305.991	149.159	540.157	409.733
394.737	316.238	385.765	437.808	1693.52	1131.37
250.416	134.029	234.641	221.927	332.939	2142.55
357.223	140.658	204.104	425.416	575.918	911.105
380.198	134.459	387.639	356.132	492.819	684.188
319.35	744.505	211.042	274.324	423.363	744.278
194.649	260.939	389.179	236.154	348.487	3011.5
164.883	312.076	382.36	289.658	229.251	6206.37
436.69	198.857	297.999	360.246	1978.63	822.888
336.054	229.896	242.216	182.861	4536.8	1306.98
203.86	446.978	399.954	252.782	469.084	361.266
281.136	122.009	1045.5	439.825	2377.48	659.108
437.6	212.169	349.455	191.702	314.125	612.337
262.812	1698.95	152.867	166.118	1845.56	704.86
448.661	234.465	550.169	268.832	3834.35	2381.16
329.01	160.91	577.799	271.28	1102.82	2555.55
460.711	180.227	358.416	175.266	493.08	1962.75
176.232	223.088	250.023	181.433	271.638	1554.59
292.105	268.822	134.263	902.555	1869.77	1523.79
1065.04	580.501	463.259	208.192	1827.26	745.205
287.592	611.774	319.826	148.228	3643.9	1612.87
318.778	359.299	562.883	158.735	285.689	2140.08
314.261	187.601	449.806	207.624	1347.43	451.237
379.142	629.769	353.074	399.711	2571.03	1276.15
180.979	420.319	948.038	354.708	1481.15	2187.06
332.377	279.267	1032.15	710.6	217.677	3946.67
423.746	218.8	1141.02	200.717	795.158	2516.58
302.568	256.613	568.106	409.38	407.588	779.633
410.088	144.727	152.276	233.24	1666.16	624.368
539.923	280.393	485.123	487.695	278.47	405.655
330.366	194.232	258.247	255.226	2776.18	2109.64
316.917	378.866	321.716	426.526	934.66	783.749
343.653	259.548	222.729	438.405	614.177	361.02
245.532	124.42	323.389	240.009	1795.42	7876.31
336.351	162.826	262.863	189.446	2084.69	418.911
249.106	195.2	536.839	160.465	2103.58	644.561
294.788	147.218	77.5918	216.814	256.044	259.246
159.257	260.876	205.951	239.217	327.771	1011.65
267.861	299.696	469.431	309.474	1576.97	415.719
447.983	295.887	492.392	153.612	1083.59	1790.53
258.368	153.681	428.714	274.31	2282.06	462.266
458.256	296.319	350.619	502.035	222.025	804.254
301.264	349.804	163.1	259.217	225.076	860
336.7	180.252	274.186	204.938	2553.16	606.554
795.116	238.147	437.845	359.518	660.288	431.909
594.708	188.061	585.871	336.468	4257.63	1335.44
388.438	299.831	125.747	163.125	2127.17	1025.45
522.184	191.827	135.615	378.187	993.356	572.604
327.842	391.191	371.631	394.91	256.006	382.273
312.597	125.709	381.358	396.271	1222.16	939.539
662.729	240.625	339.128	193.348	557.251	2974
731.199	162.29	277.812	195.751	2807.37	1741.05
233.776	170.738	238.067	386.612	200.683	440.951
853.773	225.852	453.663	334.624	193.93	2649.9
469.425	173.611	349.312	261.552	799.964	980.128
407.687	217.137	143.977	248.003	329.776	2647.65
394.005	208.255	783.628	471.473	825.286	604.532
421.311	190.52	319.288	164.808	1708.77	1425.31
402.753	175.029	351.479	271.616	385.473	6744.78
186.814	226.176	283.06	616.077	549.044	704.052
293.652	672.277	151.869	224.912	358.635	2291.35
233.821	238.179	191.344	210.469	599.247	2151.82
311.506	249.257	647.277	310.342	515.677	427.547
773.539	259.253	349.642	449.974	150.116	2709.68
267.497	132.523	369.386	408.211	657.846	434.51
291.527	420.038	142.441	185.697	1928.15	816.31
540.883	168.463	273.812	231.506	701.215	1445.24
402.276	338.641	227.566	251.376	663.063	613.349
184.047	178.772	366.415	269.208	1347.43	1397.66
301.492	222.805	220.869	173.436	3720.51	1967.43
196.816	358.092	277.041	245.151	594.681	502.567
208.944	170.351	327.395	461.833	1168.35	1039.22
131.136	223.306	249.632	281.337	1615.6	2542.56
271.843	260.242	179.786	155.59	5126.06	499.316
188.953	368.78	524.603	437.535	303.078	1335.24
326.711	392.774	236.982	351.012	546.786	721.894
171.476	256.143	200.903	254.114	739.056	943.332
294.781	623.944	275.422	296.392	2280.3	1075.49
305.806	1169.94	236.382	301.294	367.265	337.594
104.445	154.859	208.449	527.286	410.442	1600.59
331.546	134.968	185.725	423.909	1665.64	1318.36
245.381	307.281	593.953	291.981	965.872	956.432
232.286	103.025	1380.98	314.724	364.518	819.022
392.76	325.136	235.877	357.385	312.41	783.155
697.074	293.294	357.746	222.469	4065.02	1920.85
193.755	209.482	592.577	261.329	241.175	1555.19
221.588	394.02	260.067	174.69	501.763	2459.21
252.169	273.996	289.72	162.859	377.458	2116.81
171.26	226.964	174.177	171.212	491.251	401.994
329.28	274.702	628.068	131.095	842.272	1023.1
178.649	217.462	225.865	330.808	2165.84	3472.98
340.97	260.699	342.587	506.395	654.582	741.265
212.915	131.624	832.902	292.233	404.94	1603.3
259.491	208.34	885.402	215.406	650.741	865.54
201.186	371.918	450.567	303.588	536.467	662.342
325.557	176.456	221.214	272.291	660.538	884.931
370.943	144.895	326.521	230.589	925.889	969.622
381.155	147.577	447.127	242.869	751.904	454.429
318.475	637.738	1260.07	290.519	772.827	1472.3
343.216	399.662	241.398	439.261	1993.55	351.639
279.368	167.147	225.561	238.724	480.297	2147.6
150.355	268.887	279.032	296.981	751.804	2813.84
372.063	448.557	276.685	308.215	2085.32	1363.75
276.188	280.015	228.199	188.171	1526.8	1549.4
467.808	190.805	366.398	355.22	277.044	1584.11
353.308	157.167	505.946	314.348	8369.39	1668.33
284.996	364.308	204.458	245.336	316.48	1515.35
289.115	186.696	239.212	281.032	1217.48	2592.35
399.079	259.722	435.664	381.1	393.921	254.503
348.986	241.325	426.284	2237.25	1448.33	243.463
256.616	237.76	417.389	222.919	1007.08	412.936
420.116	353.025	153.867	220.01	5375.83	1161.21
344.158	185.039	265.741	286.903	295.79	2001.57
445.638	216.783	277.368	190.233	400.343	285.757
304.446	304.232	232.726	160.259	1184.14	1180.45
266.818	263.353	326.958	217.648	647.679	1382.82
362.455	222.592	376.256	292.417	691.102	1067.43
579.442	183.818	580.745	400.591	1384.27	2351.65
261.326	220.149	322.965	154.026	247.87	2645.52
349.684	230.828	402.651	187.604	975.779	1881.05
433.917	4161.46	236.002	192.557	2232.88	1499.71
264.253	315.542	227.399	221.841	959.01	558.896
523.874	641.516	227.795	314.323	516.819	2212.15
322.711	363.478	224.715	269.672	520.324	2087.35
305.218	224.609	126.75	369.975	1665.59	410.633
375.615	131.514	225.434	212.806	1903.95	1604.43
324.304	518.687	197.126	566.701	2475.45	40018.8
319.531	198.429	314.729	356.792	624.963	2191.1
254.76	324.119	324.343	246.919	1578.99	1581.05
252.963	231.938	313.903	150.974	717.807	368.1
321.735	407.863	507.659	123.92	785.78	269.496
458.133	247.824	621.851	219.89	1029.88	816.22
700.291	146.013	316.903	222.355	429.727	1828.11
182.603	315.608	203.135	250.898	260.037	2127.5
136.922	235.924	244.322	244.343	807.989	3916.71
297.847	207.053	304.623	267.713	1859.4	2007.79
307.819	251.948	272.031	323.238	602.895	1260.47
240.497	311.309	335.268	256.069	2338.54	978.259
600.996	336.207	268.404	167.227	814.895	1130.89
380.523	275.084	336.648	117.194	3149.69	326.739
205.553	202.338	261.044	324.412	1441.77	985.365
339.997	349.741	195.489	349.59	1780.16	2381.91
336.279	165.002	299.868	341.639	790.317	1014.03
472.391	250.854	348.051	196.512	330.83	1003.46
308.281	368.008	224.902	418.423	3832.95	1189.07
267.392	110.365	154.843	236.692	944.2	383.646
441.386	921.905	264.949	358.418	965.127	2327.45
328.32	184.712	559.228	258.385	1145.22	455.568
450.846	381.305	839.606	454.991	324.19	381.152
354.093	243.664	506.582	327.466	1315.19	760.547
388.738	198.029	334.801	392.584	162.616	1844.56
333.225	370.661	315.921	250.42	242.036	521.061
309.034	197.203	341.646	458.526	1549.87	1641.96
661.368	103.935	321.704	195.146	390.004	1802.07
811.871	502.704	430.282	226.231	951.174	572.075
341.698	162.679	417.149	133.909	1000.91	393.005
767.397	234.441	191.725	793.934	1392.99	1498.35
435.709	173.721	241.508	186.493	1393.03	487.721
336.561	165.771	737.462	100.439	2410.5	506.623
261.693	232.678	456.195	218.263	359.836	694.989
268.553	340.3	151.513	380.431	545.741	1507.13
440.708	107.354	233.083	425.359	428.006	288.266
341.382	298.319	243.129	240.938	861.942	241.211
236.911	261.897	236.842	101.275	2234.85	1032.77
340.397	381.296	340.423	214.042	1640.74	869.69
209.04	160.306	262.963	219.558	1989.46	596.235
353.13	144.041	216.39	142.426	1218.95	378.547
242.169	118.29	107.826	366.815	296.259	805.717
331.183	228.183	287.507	300.737	914.133	974.846
190.6	292.842	170.36	214.508	4028.81	1256.29
238.73	126.385	490.6	153.996	1596.28	1799.03
169.726	270.919	233.401	416.729	3507.9	866.157
391.89	183.917	118.427	172.716	596.663	663.061
301.368	384.002	575.673	155.871	916.185	1019.06
246.715	167.863	249.139	310.873	2496.87	381.034
337.972	418.89	665.736	246.153	1845.04	420.868
463.804	328.149	431.294	516.041	144.506	982.392
420.748	373.357	102.031	376.338	483.707	2159.35
190.784	251.707	345.175	287.241	1014.28	385.579
269.167	313.456	283.211	332.936	402.715	568.847
254.858	180.51	466.05	482.091	2088.71	309.695
216.036	307.589	290.781	194.949	388.063	522.871
263.496	127.502	359.216	244.125	495.173	610.095
368.942	657.398	315.11	346.186	771.909	1226.37
348.309	248.842	361.667	247.973	404.018	1803.38
333.865	568.374	194.227	298.278	2921	1744.44
246.261	311.628	237.116	141.315	3634.86	311.178
325.254	241.556	115.504	435.15	289.571	2231.93
134.457	180.333	1160.93	316.281	384.665	356.619
241.712	342.229	674.049	419.023	668.576	316.179
273.993	244.612	479.458	283.125	393.064	376.481
408.078	239.547	348.121	228.872	262.011	293.328
341.303	91.6273	106.829	376.828	853.427	1443.39
128.731	274.586	289.316	238.541	604.378	306.782
241.665	222.785	783.335	458.953	598.215	1843.08
341.874	280.063	128.132	320.491	324.869	1709.71
253.22	269.064	600.731	265.859	746.236	1131.6
465.242	351.236	255.964	149.478	1049.01	2295.63
139.518	253.972	402.238	625.94	578.875	599.404
327.304	158.375	350.318	397.997	206.234	1531.97
341.328	164.75	296.189	235.473	210.65	2148.01
305.018	380.559	431.859	441.084	714.972	3874.11
353.207	283.202	379.876	348.443	380.737	541.508
242.112	119.221	463.74	341.248	4388.3	2002.45
492.522	325.887	624.772	237.677	351.032	1277.85
250.078	460.488	246.158	251.351	1387.18	994.719
177.861	237.908	227.551	116.094	497.425	2048.2
350.721	614.588	206.908	475.45	1997.7	1378.26
416.27	296.41	503.748	319.78	1467.32	2901.52
270.504	150.795	276.765	588.994	544.991	560.46
400.093	138.793	285.063	321.089	1452.9	2677.34
429.353	1009.59	401.179	195.936	426.434	473.946
335.832	693.855	273.035	352.895	835.367	1201.08
240.427	155.305	214.193	132.385	715.38	331.069
246.084	325.232	500.705	315.903	2074.89	1349.23
632.075	223.098	234.362	231.121	356.576	403.327
268.575	1016.46	345.695	338.45	2945.73	307.516
364.527	207.756	286.049	153.41	745.965	555.129
351.314	411.61	346.347	293.277	1522.8	912.998
345.217	225.718	358.917	247.404	1142.79	799.296
273.347	152.166	295.322	124.199	1524.77	876.861
526.081	403.448	409.133	488.564	3222.54	219.055
389.112	274.434	242.26	195.412	252.052	379.083
383.053	317.554	261.993	261.562	2303.1	421.844
209.22	235.766	375.466	345.808	1844.28	336.149
193.036	334.671	295.715	207.537	329.145	1634.42
514.805	124.53	155.389	207.513	557.299	691.831
409.801	90.402	843.685	794.377	532.915	625.27
277.905	259.112	446.757	367.613	275.942	764.778
223.655	298.141	294.663	321.975	368.971	344.339
358.021	424.039	238.074	276.869	731.699	1635.61
202.781	172.053	997.259	460.957	643.828	1595.03
381.797	393.668	421.375	335.978	312.554	946.044
313.709	256.652	121.106	278.832	1707.11	766.084
188.266	148.222	215.177	203.861	498.664	1037.15
245.769	394.78	229.718	264.2	281.395	329.004
290.972	350.631	389.174	225.925	3175.37	3094.32
278.32	110.019	406.715	344.645	1973.33	482.565
519.31	279.972	325.753	244.711	2106.9	532.635
361.27	297.636	439.17	263.706	227.954	3595.22
340.309	317.249	221.91	531.65	389.382	1241.41
554.665	191.672	164.501	273.159	4623.99	1435.32
292.992	243.281	386.993	137.758	518.193	603.625
258.784	141.579	337.626	293.719	794.356	1411.53
1724.57	423.541	187.441	206.1	648.238	751.801
241.888	194.58	289.581	178.843	206.259	1706.07
1391.05	168.999	215.247	299.616	2093.14	207.03
301.554	159.962	142.357	342.633	431.514	1587.78
297.647	251.992	563.351	330.352	1379.3	856.009
428.193	438.345	493.406	206.035	1337.57	520.424
267.57	372.258	304.546	272.128	1446.6	1123.29
321.46	408.979	523.576	244.829	1205.16	908.019
394.368	531.786	410.743	293.582	2160.8	449.183
267.615	193.746	679.493	190.883	2266.81	794.587
295.73	261.123	598.399	188.092	686.434	2349.77
338.293	202.911	187.502	499.435	648.942	1178.63
232.908	355.908	462.281	310.422	936.217	2058.53
319.639	200.519	378.451	375.005	289.715	2006.98
486.4	253.896	346.99	135.842	376.103	3839.2
289.218	433.283	516.264	371.073	1304.32	1964.94
509.415	354.251	252.465	267.785	1905.14	391.772
213.305	158.177	368.037	217.278	3159.24	1132.71
671.245	311.28	900.213	237.315	2571.76	2694.45
793.313	206.12	431.622	346.493	3439.68	989.014
368.487	243.754	678.493	179.733	1473.28	293.894
648.558	321.107	306.641	311.496	2529.06	1940.58
231.235	249.784	447.155	240.171	1419.09	3484.14
393.503	413.555	251.009	183.571	4226.57	475.578
343.455	359.254	313.018	226.23	200.595	946.443
262.758	232.643	276.308	143.377	1502.2	989.406
245.901	218.702	220.53	318.945	561.726	616.648
257.207	268.11	147.962	175.992	578.875	913.894
365.144	250.342	292.491	221.709	214.624	342.068
220.852	272.523	296.887	240.072	2489.27	3129.67
511.814	191.203	411.813	250.03	2519.06	317.281
263.65	194.046	548.501	151.231	784.875	2100.07
380.639	125.672	215.848	171.773	395.306	2101.45
191.4	173.007	202.108	319.857	604.098	26765.9
442.172	213.451	115.559	442.966	1576.03	2354.57
435.826	264.997	2293.66	388.304	460.8	309.676
397.515	389.138	455.42	186.535	666.827	617.826
186.554	218.239	369.201	169.653	1178.15	1656.19
519.519	289.122	459.097	329.052	171.514	2175.6
225.044	158.29	376.591	312.97	1759.22	429.632
289.398	529.499	516.411	244.708	1774.47	2139.13
351.089	381.208	383.155	370.294	1730.64	407.895
291.128	590.575	353.063	297.314	2914.79	303.883
321.254	144.715	281.529	261.689	330.969	381.71
485.653	288.459	360.855	222.162	467.818	2407.48
339.267	164.289	694.717	266.132	2207.69	425.659
169.744	326.286	277.166	326.555	827.598	321.137
159.691	149.539	367.458	294.034	559.238	1841.4
376.692	240.964	315.518	176.128	1606.35	315.36
543.99	290.4	260.949	742.373	1003.34	1465.12
389.02	179.538	342.718	306.937	841.724	1018.84
274.523	189.356	573.93	191.754	1636.21	300.896
276.076	117.751	217.88	341.298	1112.05	267.303
497.033	319.797	372.201	554.338	298.662	383.643
214.968	377.466	495.264	276.382	3019.38	1857.67
227.502	513.448	306.592	210.246	2682.09	553.644
278.973	429.222	352.402	151.349	2901.52	1292.36
365.805	331.806	326.621	340.859	329.545	248.572
227.89	230.561	416.292	200.58	2336.66	1234.25
230.591	277.781	466.466	305.595	2920.45	930.896
330.076	156.911	340.168	817.267	624.856	1298.85
295.07	263.606	457.963	230.215	3014	798.575
313.828	148.159	233.474	589.849	751.084	1807.75
174.569	411.633	245.656	466.069	1157.83	744.801
341.545	353.664	403.88	520.848	5702.05	857.527
227.377	246.564	312.965	248.165	3592.62	335.27
281.338	262.223	316.581	242.125	3405.13	576.358
285.18	405.556	321.24	364.987	526.464	522.647
216.763	163.812	467.333	745.742	1001	7547.24
466.038	163.948	261.466	278.368	1871.21	305.803
338.007	187.636	332.752	245.204	303.306	649.961
293.459	216.619	272.182	295.937	356.62	247.45
160.696	2916.31	107.345	390.882	4926.8	2104.02
267.284	462.343	220.702	406.79	2226.6	1342.01
186.072	637.07	439.203	1171.49	2852.56	707.686
395.205	372.911	136	230.523	719.39	4716.13
857.86	212.224	618.515	220.824	2466.86	10327.1
270.622	227.342	890.994	317.316	558.544	604.598
331.849	236.954	222.547	475.778	3402.37	718.511
293.629	264.899	225.581	193.443	1317.1	1309.75
435.534	847.87	183.102	300.531	242.176	439.24
448.185	128.998	258.062	397.343	365.886	597.473
201.24	186.187	320.992	361.688	972.096	319.027
353.462	312.077	182.109	338.156	3008.51	371.629
285.2	125.451	552.582	141.664	376.066	365.297
326.159	226.178	204.429	98.4552	1495.77	2329.75
683.191	352.471	437.018	565.772	2817.38	365.454
694.879	201.992	391.508	178.087	2780.83	227.705
433.312	111.904	161.529	319.915	4328.37	368.141
361.605	487.484	299.859	293.609	331.017	1490.27
495.49	242.714	272.029	137.062	520.36	462.495
252.135	188.3	343.87	265.336	530.233	3000.03
382.163	296.59	390.47	2223.66	2823.41	309.416
440.406	218.282	262.515	414.557	730.497	1019.51
346.4	219.179	254.315	414.46	365.518	1377.35
601.276	334.189	388.184	380.242	689.11	392.222
224.952	235.926	398.84	106.827	309.521	1015.04
470.31	281.757	425.651	260.817	839.688	962.515
340.749	402.219	332.063	543.736	2209.69	232.282
394.252	288.154	818.029	235.711	788.473	288.141
190.561	307.238	217.01	308.619	696.949	1953.38
342.288	228.02	327.734	239.685	1729.85	490.982
185.261	129.076	1038.54	182.605	1899.12	2193.28
212.321	417.923	256.223	413.223	761.269	476.313
404.582	202.572	208.921	292.589	1631.75	406.744
287.147	155.507	334.189	233.67	244.139	763.12
341.782	273.257	151.639	273.921	300.517	3397.63
306.919	786.934	902.164	298.735	231.782	279.065
570.56	363.26	410.721	130.485	1119.14	399.941
295.989	207.443	646.129	314.768	332.767	389.244
333.145	471.006	331.49	304.753	1003.07	309.637
295.746	416.561	307.387	216.761	783.235	1559.36
397.127	595.996	220.361	226.962	658.602	1820.1
312.115	518.869	503.936	400.448	4196.46	247.006
234.06	305.971	383.99	418.969	368.933	1367.31
569.984	322.494	361.92	234.16	482.203	461.822
229.88	669.667	475.177	168.477	2912.82	1284.9
429.895	609.09	257.224	673.644	901.2	5809.11
192.297	304.454	769.016	253.86	7281.96	695.822
537.474	676.681	383.098	406.683	681.174	377.776
477.038	419.924	436.731	193.322	1106.29	1540.34
190.446	155.982	275.393	155.144	652.096	345.529
327.302	447.52	437.689	271.2	2133.09	217.427
207.754	465.031	540.939	226.548	600.378	1066.07
497.343	148.837	780.294	330.073	2220.57	384.805
232.572	309.249	412.528	2393.31	415.876	288.31
378.994	193.86	234.271	252.881	237.082	1177.65
379.919	182.319	242.564	242.937	213.831	2971.54
225.149	283.256	225.439	272.04	429.2	661.539
201.283	331.601	442.172	286.392	2410.14	408.888
214.905	320.055	262.953	259.606	1923.08	562.349
441.171	179.081	410.593	296.25	2963.56	336.262
277.485	165.365	382.896	1007.48	1372.5	2480.51
547.833	223.659	599.337	729.481	356.587	299.352
238.003	599.181	228.328	330.609	2166.77	2545.51
510.328	260.405	160.111	311.565	1460.19	307.585
568.97	271.227	171.579	323.578	1542.67	2730.26
443.592	100.297	392.172	1113.5	254.073	410.661
546.359	158.642	271.491	156.154	212.926	703.919
209.695	330.319	275.695	401.708	259.992	507.797
397.007	448.026	426.451	620.311	1867.18	304.079
218.897	251.92	566.087	473.988	1117.53	451.797
224.723	579.908	7150.26	317.59	2783.2	5859.68
289.495	230.305	410.484	285.323	751.604	1803.48
639.208	177.159	459.77	268.67	926.762	221.997
273.428	299.009	132.915	225.085	222.524	550.793
203.12	309.513	279.645	132.845	871.442	2176.71
221.893	394.653	563.564	338.987	284.31	384.452
170.002	404.184	341.129	251.609	2076.86	650.744
459.231	395.539	389.027	220.678	213.066	1955.39
290.025	233.079	843.242	522.442	480.191	1680.34
294.653	144.366	113.714	168.036	291.694	877.577
411.621	243.88	562.821	431.145	1368.05	27657
295.564	714.399	140.145	267.06	6221.97	2194.82
287.016	553.261	309.813	420.703	1690.42	336.501
355.184	341.785	589.199	499.123	496.765	1472.39
561.392	469.202	322.857	506.164	319.839	1432.75
357.842	233.614	478.252	330.829	421.904	681.112
282.279	327.105	314.089	208.311	2330.16	15773
350.475	131.777	291.111	296.843	2335.26	1708.82
366.092	258.894	198.656	205.522	429.574	925.873
457.215	294.73	279.733	284.789	4107.32	1134.26
352.198	126.676	429.865	274.9	877.459	333.42
254.139	141.284	326.659	935.861	379.827	2091.31
318.836	298.33	292.211	640.088	870.924	756.107
371.709	244.533	379.747	513.729	2097.52	2177.61
511.234	189.137	267.185	304.882	293.242	1003.36
379.547	247.01	178.065	279.752	296.788	335.405
300.483	191.409	365.008	325.999	2249.17	934.036
291.457	140.606	462.886	462.59	325.716	2104.87
299.492	299.527	366.201	426.806	241.596	452.008
281.82	332.51	548.85	231.011	348.966	1623.23
199.534	407.433	119.319	782.305	197.899	508.136
277.282	521.003	385.653	292.132	1750.26	1057.72
241.306	200.79	201.462	408.242	222.142	325.904
208.332	204.516	2079.86	220.538	2087.92	1858.23
393.836	215.589	390.022	459.9	995.664	329.781
186.632	208.745	401.195	522.476	355.644	1216.56
336.555	213.616	2525.07	280.778	1412.1	554.877
315.039	188.012	551.894	588.73	1705.47	459.678
415.022	286.924	410.181	381.571	415.958	2318.96
616.253	357.917	231.953	219.886	2360.68	655.677
359.208	283.819	377.077	384.526	1134.55	433.789
335.522	212.331	345.49	197.839	616.604	452.59
576.996	194.407	408.144	265.203	655.56	889.956
240.337	257.611	310.562	230.335	1361.23	430.604
200.995	152.806	715.976	331.099	1089.45	354.102
294.508	169.128	402.335	278.904	294.102	287.861
312.219	314.825	466.644	387.491	448.052	2432.07
459.879	264.473	262.743	281.487	3221.5	294.682
235.687	291.857	498.688	186.702	260.578	1106.69
281.995	274.219	629.507	302.425	2720.5	1659.21
293.323	235.016	339.602	361.684	747.322	805.145
326.875	434.944	735.548	206.769	635.424	994.904
475.535	264.293	191.859	289.777	540.541	262.654
296.105	328.519	241.54	387.475	964.117	432.089
352.139	330.64	354.596	199.737	2271.68	325.104
276.688	549.158	587.563	1311.67	1865.39	1439.6
368.506	392.194	439.1	182.477	515.527	360.339
446.186	123.442	265.747	108.04	576.862	286.962
460.977	290.94	296.813	225.326	4044.07	5421.05
326.799	258.313	957.396	463.069	1280.06	387.453
401.264	334.089	278.346	158.079	869.172	3264.26
427.59	172.028	307.744	332.861	2414.3	2456.24
245.339	362.411	486.913	249.117	767.772	1160.82
428.388	719.413	315.836	224.393	927.65	445.863
736.479	616.851	653.2	244.222	394.214	400.072
354.205	227.64	229.983	214.396	1448.95	689.805
322.123	434.129	658.932	276.96	1915.05	2663.28
446.084	205.237	453.375	447.345	1824.54	964.203
331.146	338.924	688.374	254.463	162.372	503.695
320.627	313.262	960.186	266.014	568.397	325.865
154.478	345.093	314.691	219.008	389.358	2361.5
560.235	497.905	604.188	444.675	1868.89	3132.69
394.758	997.351	346.779	283.712	1149.67	596.269
325.4	305.083	329.365	405.034	2578.18	1741.99
1318.06	126.69	218.698	299.02	972.167	968.531
582.06	230.954	338.645	328.843	148.176	2360.85
279.078	305.24	279.978	227.154	2754.08	336.233
276.255	345.873	178.664	277.837	3970.72	1232.32
318.148	338.912	158.038	251.852	3133.75	303.662
296.248	816.221	148.765	87.7015	752.186	1997.37
347.617	631.21	242.716	141.012	371.044	465.24
565.035	159.88	330.221	202.448	357.241	866.024
382.286	264.631	216.218	208.49	3109.27	1399.16
672.318	327.107	303.732	275.303	415.978	342.998
263.48	285.204	168.845	460.257	1805.22	277.448
366.259	255.532	244.1	176.441	222.236	1389.11
325.104	287.859	421.11	394.402	507.42	716.006
353.141	323.831	171.302	206.024	1367.68	601.436
435.301	245.789	154.023	269.478	1878.07	2822.57
464.718	225.628	309.036	250.159	1190.71	1096.07
287.197	341.587	146.061	175.044	2851.49	1641.06
250.558	132.047	268.235	418.945	822.829	1028.69
365.202	205.334	187.664	247.014	540.596	569.927
385.594	404.361	147.933	395.372	1676.57	864.156
416.891	465.641	183.154	648.554	579.75	455.059
405.783	221.03	145.743	303.798	1357.32	1000.79
471.784	158.499	352.356	309.667	1208.06	578.854
333.175	236.86	468.503	477.336	152.128	1837.88
358.392	370.427	100.144	338.969	515.066	287.974
300.093	574.499	195.144	352.876	622.129	1370.77
245.039	216.424	412.266	708.827	393.172	320.941
362.394	406.05	423.908	426.67	1894.2	30956.7
184.353	311.384	466.678	222.711	334.471	605.856
427.558	510.941	767.417	313.583	617.025	1698.95
462.337	293.942	524.805	336.416	885.06	328.531
385.792	166.757	136.317	291.252	375.575	647.968
194.236	160.726	284.649	637.987	1076.74	3505.64
498.589	98.9607	408.179	372.709	2685.29	4513.64
475.621	280.486	564.671	98.7935	2528.78	1269.61
522.253	266.021	658.328	235.463	1556.17	929.947
303.44	439.876	455.545	349.631	986.809	605.122
213.623	352.13	807.135	102.178	2546.66	1791.17
362.762	156.97	688.418	203.339	1768.2	210.4
323.513	209.178	351.603	95.7546	746.916	2285.01
288.912	310.833	204.654	316.424	376.225	1334.55
417.107	127.278	264.065	243.441	536.882	2424.42
336.755	202.317	453.923	220.083	1865.83	1076.11
232.131	247.891	509.984	362.941	2118.44	197.821
292.05	233.835	799.939	274.977	648.906	937.444
240.195	363.841	272.733	157.483	262.232	1028.01
189.093	416.436	365.33	235.529	1209.21	2372.79
253.366	139.745	177.933	264.229	1278.03	912.554
346.473	202.211	183.17	118.229	465.37	565.162
365.724	315.55	594.545	315.182	1827.45	320.534
351.107	345.506	188.432	331.477	242.048	710.046
320.197	244.805	760.771	316.466	4006.74	2359.38
287.235	82.8522	215.207	120.977	1008.93	2075.38
152.29	212.206	361.485	140.82	33668.5	1011.32
318.493	378.566	889.674	120.98	720.917	2712.99
242.368	325.68	230.494	360.636	667.904	340.703
212.183	329.305	475.142	362.376	333.446	1562.33
332.857	423.632	407.651	239.578	631.657	522.095
191.358	363.606	297.587	325.567	628.223	297.275
145.617	285.498	496.68	262.397	137.535	458.887
343.595	255.365	402.458	341.275	2032.73	1215.31
337.274	212.419	392.247	330.49	1921.35	1101.87
339.721	334.257	412.719	318.241	311.438	360.041
255.089	245.782	225.407	248.957	295.351	1366.62
376.353	188.334	438.173	144.462	1849.43	355.652
197.839	483.743	141.754	304.005	263.059	387.018
340.529	152.417	154.263	269.314	310.747	508.399
264.869	217.117	311.554	427.562	484.085	2901.47
203.071	175.161	481.38	182.411	244.176	206.591
219.243	175.567	482.178	278.942	1825.41	1947.74
265.609	195.653	463.628	266	301.791	2052.69
166.623	202.05	323.585	224.667	2024.81	373.932
431.499	176.628	182.649	145.996	213.228	3221.16
424.107	472.581	302.957	231.655	349.75	1468.83
284.149	210.459	221.984	367.596	2833.62	864.529
345.55	228.206	186.531	417.731	797.237	688.123
419.312	295.297	647.855	365.236	1443.91	2203.64
310.835	255.112	184.951	238.778	425.398	1421.39
180.397	248.987	180.822	293.954	650.944	1762.54
313.066	443.815	263.184	208.777	2253.66	320.175
454.304	325.791	350.14	315.538	1568.75	1512.08
228.602	344.822	570.959	231.03	507.504	297.866
115.907	610.77	200.243	345.213	3353.44	445.615
343.122	546.551	191.312	139.552	910.157	3550.37
239.496	209.333	377.472	309.21	2372.79	904.872
263.749	460.598	290.875	294.624	1235.73	2825.41
249.798	106.405	256.725	262.246	591.395	257.283
409.236	223.54	336.327	201.966	1091.95	2013.65
403.547	226.896	533.167	363.183	1566.71	5560.35
479.971	430.355	392.385	232.96	1641.61	2465.19
229.088	597.943	165.324	258.791	745.456	790.2
195.279	343.735	285.315	416.616	2399.85	1107.53
839.924	282.764	554.368	581.892	1580.85	822.716
389.104	466.651	361.63	443.398	1595.99	2283.87
242.969	513.925	479.469	207.576	174.568	390.734
250.101	258.276	244.73	235.794	199.006	401.494
187.796	327.775	308.266	152.341	2182.14	2482.99
470.226	555.305	236.341	211.275	232.329	322.669
622.948	304.624	283.453	393.829	348.224	553.653
268.473	239.409	690.563	154.013	522.803	425.682
748.736	171.043	429.516	157.165	1049.74	637.286
272.978	252.465	412.492	245.126	291.031	2910.75
275.682	341.853	198.98	321.015	523.131	1038.95
221.482	219.443	303.348	233.595	421.337	535.975
179.392	124.485	145.275	221.139	274.366	527.203
332.512	287.651	591.17	234.877	1603.79	511.306
317.687	934.535	266.337	326.835	1283.74	267.152
228.568	310.77	146.318	226.249	249.903	948.164
541.799	385.803	153.619	255.298	325.887	693.811
242.612	134.134	377.86	192.314	257.753	2641.91
214.87	349.843	537.522	176.274	1573.38	958.17
258.659	215.478	422.191	233.004	533.484	1308.09
202.66	153.249	185.488	273.129	1196.69	3024.49
212.158	208.843	375.907	351.058	2243.8	418.619
527.047	116.902	986.854	245.235	586.436	519.468
216.21	221.226	242.151	317.524	444.219	864.239
262.381	207.795	375.781	432.105	410.451	1381.87
170.56	381.22	464.582	260.365	1427.19	1190.52
380.878	681.062	251.443	193.592	2730.06	469.855
271.238	475.764	510.232	272.002	666.605	626.44
620.143	146.968	320.808	525.894	429.883	1736.14
250.749	293.986	444.323	244.751	890.733	793.177
326.886	502.994	146.608	319.859	1403.22	320.773
400.927	193.971	203.446	456.152	518.334	338.112
484.346	336.27	1127.3	469.718	284.827	510.309
266.601	161.65	244.078	326.443	357.108	270.822
444.833	149.592	388.482	236.333	2329.19	627.277
389.716	337.1	97.4895	389.558	296.713	1323.18
278.646	371.227	156.45	168.273	1058.73	638.358
303.497	328.257	283.555	295.161	650.583	1285.16
204.327	131.117	308.798	302.215	815.344	4062.91
412.989	260.5	503.835	459.074	1702.18	554.429
471.909	204.469	266.802	209.437	1447.08	671.977
334.564	279.173	884.153	216.333	1282.77	352.634
311.928	192.831	242.687	240.813	173.783	1555.25
239.356	221.538	214.547	227.177	376.792	330.775
330.121	485.273	228.772	500.127	210.656	1044.26
265.897	306.339	391.354	520.627	1173.78	372.602
301.786	192.992	1384.7	453.164	3309.23	1726.67
708.544	220.689	194.555	149.799	615.956	4596.59
453.94	183.764	200.455	192.997	2054.86	1667.26
281.43	362.822	611.86	383.376	294.278	402.333
468.474	251.979	514.784	260.947	1696.04	368.698
282.331	254.14	506.782	524.867	327.553	266.401
191.567	326.683	262.563	271.559	374.667	342.359
350.797	765.692	929.789	3531.69	2143.16	392.434
299.594	303.581	436.811	319.467	5112.11	2494.78
335.192	773.744	553.56	296.649	3309.48	1643.16
534.832	213.701	202.224	190.037	385.291	1464.49
587.468	469.177	310.642	373.961	294.532	18268.2
342.912	334.203	495.873	343.25	891.861	1616.9
366.79	166.297	301.612	231.214	427.695	7833.5
459.239	275.489	233.873	318.492	274.075	636.129
330.324	263.887	270.406	213.575	181.182	1303.57
322.452	258.338	193.886	489.705	881.691	2219.18
487.192	477.078	191.149	322.44	1208.95	596.666
330.392	145.169	373.961	247.332	1558.38	529.458
360.879	624.68	217.955	252.751	5967.83	806.026
312.971	168.482	614.708	394.403	2048.42	11077.1
383.798	206.11	922.468	629.485	767.932	1465
406.674	622.663	278.9	326.821	336.242	373.188
360.64	220.663	304.167	293.684	1948.3	1583.52
295.654	626.767	552.721	234.128	280.005	491.472
133.369	384.316	574.442	213.545	671.234	2851.11
251.807	184.716	315.216	849.332	671.57	425.94
319.576	400.877	496.385	250.945	500.717	1425.25
502.331	279.47	300.906	235.486	304.137	488.91
464.665	211.057	315.761	909.689	948.788	1055.02
278.924	347.119	411.553	281.103	186.931	449.84
443.436	229.672	307.706	343.698	3371.29	872.706
124.263	157.424	223.348	242.511	275.841	417.116
760.441	761.412	464.495	360.44	810.999	425.039
219.469	433.893	141.311	475.087	1767.32	1486.53
303.314	209.778	161.526	303.963	219.748	1469.76
192.639	328.802	276.33	99.9426	321.738	1824.07
311.576	392.198	113.897	163.725	3390.02	1732.13
544.672	265.84	236.456	263.414	654.585	332.195
111.951	199.122	3255.72	433.269	386.481	1799.42
374.798	381.331	184.913	336.013	246.574	220.699
241.579	170.34	295.4	287.933	320.279	1728.06
253.302	324.64	253.913	313.066	1255.09	745.231
325.882	235.254	294.667	304.973	2110.94	1902.19
356.101	440.353	529.586	496.932	249.054	925.168
312.487	274.087	418.879	10485.7	1299.85	11649
169.471	420.636	317.684	401.011	2321.42	1322.95
939.676	352.02	277.498	482.897	431.417	18332.6
207.323	259.784	360.888	201.399	444.482	1634.06
148.91	243.497	503.239	316.849	1407.18	3187.54
335.509	233.041	287.849	397.476	328.353	1596.11
146.715	357.559	167.011	253.478	856.084	1894.97
208.215	219.515	440.246	218.423	1617.97	386.074
290.04	475.445	521.057	257.148	227.198	395.152
232.012	195.43	260.654	176.15	2429.22	933.105
316.752	250.182	370.957	209.719	267.415	890.049
232.469	197.414	300.809	246.058	1076.27	934.518
434.031	279.478	192.948	190.356	308.833	286.431
355.372	284.98	658.959	646.547	2183.97	609.057
169.241	355.898	362.327	229.212	1447.89	948.951
169.054	141.162	369.175	246.999	1436.02	1311.18
330.821	122.972	290.86	383.129	879.125	297.829
197.633	171.216	375.618	272.564	2421.94	274.741
226.537	195.387	233.928	231.263	750.052	404.41
391.39	118.545	360.712	785.446	220.261	3006.32
197.552	248.459	496.502	448.625	2816.95	4197.97
442.152	88.5673	277.219	358.239	490.921	385.211
227.151	395.098	278.804	469.755	277.536	297.936
577.435	189.921	322.758	240.903	207.41	427.212
497.488	204.502	352.138	255.487	228.258	1106.45
342.933	343.186	219.533	154.173	235.951	1353.74
281.07	295.897	392.814	276.417	1121.72	2708.92
256.677	293.543	294.782	266.532	2640.19	561.075
195.11	283.417	156.429	411.347	375.47	1319.64
314.881	441.32	336.013	215.312	1861.16	1059.6
448.016	408.293	372.451	361.212	570.084	595.073
331.444	430.449	202.405	147.948	2843	629
279.107	288.338	458.765	686.615	2575.41	1352.46
422.049	389.246	208.588	2841.46	750.898	310.992
296.072	235.355	165.918	806.376	893.768	391.223
635.651	243.982	313.947	250.814	431.518	2226.03
622.896	317.797	321.539	293.903	1006.54	372.03
459.723	336.578	279.972	204.091	730.944	863.655
326.515	622.397	197.181	445.094	4600.44	336.038
188.255	157.716	687.415	237.018	300.44	635.158
429.774	273.369	349.389	337.046	451.237	3108.73
261.442	311.322	501.459	179.01	564.482	582.432
361.692	259.404	379.614	211.371	1057.34	933.013
391.636	282.156	392.541	561.575	2775.54	2400.43
369.365	565.027	250.162	464.816	330.527	2608.22
330.346	470.953	325.805	227.103	836.147	698.912
320.82	239.674	197.573	460.24	632.299	789.894
339.688	254.37	261.15	241.924	537.975	1441.98
334.218	447.521	342.243	199.407	473.873	527.58
268.425	163.731	458.957	388.609	325.433	383.395
446.499	194.333	593.9	197.658	387.637	2339.33
448.117	332.768	201.882	121.131	509.836	2087.73
284.416	293.302	287.11	292.539	296.608	290.858
259.011	378.914	643.206	261.683	402.741	1740.14
221.867	255.015	161.372	185.769	543.469	516.533
316.297	195.367	399.769	189.171	246.128	1039.58
383.772	492.437	314.608	131.352	1026.21	527.924
603.891	188.499	1350.96	229.219	474.692	997.767
486.564	213.799	238.153	357.992	498.738	451.075
520.673	364.98	291.158	314.569	295.357	2036.61
283.48	163.053	298.484	272.587	5965.17	1049.54
203.016	411.854	245.629	323.11	2807.25	729.599
307.71	151.039	244.598	260.196	649.155	1481.16
254.44	395.959	460.339	438.848	178.34	305.168
311.351	388.326	443.907	143.707	984.531	523.335
198.002	222.935	464.507	248.514	347.509	810.571
342.934	325.491	829.947	1054.04	1677.29	1317.45
415.178	513.937	341.887	92.244	241.421	480.101
428.633	204.077	279.861	176.084	1721.38	454.585
350.892	282.406	343.077	345.834	269.717	2490.36
208.296	216.158	283.761	253.381	1381.09	422.705
547.154	344.778	371.436	506.127	2327.76	9201.39
267.981	430.822	354.684	286.221	1520.62	411.076
284.208	353.682	453.723	128.609	219.609	468.839
279.69	382.074	123.933	257.144	2768.57	1231.91
375.738	128.593	250.241	732.321	809.693	1515.93
312.093	296.259	626	294.88	889.632	1880.81
241.965	159.074	469.681	271.404	811.513	1182.99
470.21	389.901	195.495	264.901	609.27	598.672
285.505	238.89	717.622	373.281	631.915	347.942
329.945	149.329	202.463	457.647	4583.13	1054.22
224.477	383.652	1291.74	244.81	1173.59	1372.18
211.506	217.946	362.623	191.814	831.088	1453.27
351.709	362.077	815.994	223.787	1481.43	359.24
577.895	271.717	593.262	505.476	232.841	2229
201.281	195.234	534.686	201.857	954.983	1249.22
243.08	281.153	430.231	357.591	616.941	538.374
376.956	261.387	443.576	173.3	637.307	576.044
393.002	532.392	430.198	531.671	187.258	271.537
277.134	418.82	285.047	160.01	387.846	461.007
404.416	136.476	250.679	301.646	195.754	577.114
249.657	233.927	331.154	367.699	712.473	549.215
222.542	266.647	316.301	209.944	1402.08	1451.42
312.196	189.041	227.65	272.494	1118.63	2175.48
112.879	238.828	408.603	648.888	262.714	342.686
220.883	326.087	271.908	387.834	1950.78	1179.16
474.829	160.2	135.312	201.687	1839.77	1927.36
743.927	615.531	329.307	309.66	833.969	2198.4
414.921	261.544	168.292	631.244	287.638	2219.07
333.452	286.06	237.433	205.472	2116.37	1300.73
271.853	237.158	268.148	366.555	304.905	2021.77
180.048	120.664	269.971	335.851	2955.4	468.165
226.596	277.136	440.279	283.575	453.142	1457.99
104.476	272.103	381.794	423.334	3377.38	1932.48
288.859	224.611	520.478	420.17	1629.73	563.554
312.852	210.456	171.577	432.212	448.545	486.291
155.56	241.39	406.344	323.639	402.581	366.996
206.197	243.058	387.76	225.962	5044.92	639.395
216.295	252.555	343.942	247.906	3834.72	400.18
191.928	241.805	230.225	259.45	360.235	709.894
236.984	471.522	436.812	330.605	523.683	627.872
171.278	146.77	446.772	329.683	3759.99	904.361
244.477	233.676	196.696	183.981	879.832	2075.05
263.467	200.915	302.853	248.734	2852.1	1022.59
328.589	253.733	378.129	305.164	213.33	521.726
158.995	509.207	376.497	181.328	1410.84	583.914
507.206	281.024	256.933	445.621	1075.64	203.586
173.977	453.953	591.087	247.494	23247.1	254.723
150.64	630.586	323.407	227.111	676.965	740.847
199.803	284.968	354.57	265.976	1989.79	2451.61
93.0455	519.979	461.012	254.037	337.804	490.068
141.802	176.456	549.395	324.912	1494.78	2876.44
155.812	290.71	622.832	226.651	241.506	323.525
222.968	470.099	603.255	383.034	265.279	238.011
239.199	599.853	378.802	132.022	2066.88	402.989
237.174	515.135	281.332	285.862	251.481	511.868
151.587	539.905	223.938	208.065	2813.73	188.589
96.4261	222.673	604.274	219.386	1751.51	300.095
305.256	292.171	375.611	154.573	906.78	2550.47
320.255	492.474	484.618	362.136	790.256	3672.69
257.833	320.188	301.131	189.062	564.169	1293.95
385.448	573.481	378.048	269.146	356.186	262.268
177.775	359.736	286.571	224.916	1850.05	471.833
182.352	239.725	359.581	468.776	666.758	1185.67
162.614	402.227	374.801	371.25	1011.59	1785.67
191.103	226.19	240.593	232.239	297.263	18537
278.768	378.756	329.646	146.239	800.473	1072.73
283.051	323.224	139.922	256.959	1791.06	1653.91
250.436	344.328	227.241	440.294	1633.94	1408.65
179.761	303.718	550.13	324.947	641.115	5551.09
356.961	534.535	429.613	265.737	353.694	200.843
286.504	322.044	153.004	149.548	755.298	809.611
313.912	247.152	382.159	192.828	824.009	1550.59
250.345	157.375	199.754	280.455	719.063	2427.3
310.436	173.553	274.575	507.846	994.146	1937.96
217.748	300.602	309.257	269.316	454.225	1346.9
247.753	277.543	245.024	179.449	877.483	4285.88
314.551	326.329	238.703	304.774	1411.31	2244.81
294.176	376.735	328.064	244.737	680.835	1039.06
294.493	270.953	289.069	200.388	367.239	480.812
289.646	311.372	233.348	181.643	950.991	493.196
304.612	268.77	330.705	236.108	471.316	325.754
258.959	800.799	439.234	299.004	473.783	1289.02
232.104	165.051	285.392	583.643	2367.09	2547.73
213.972	381.169	270.061	167.742	796.225	2589.11
161.411	296.706	238.792	619.562	2558.37	699.913
496.852	160.948	168.975	266.899	1196.28	2681.52
264.844	364.347	275.766	210.232	1938.65	430.858
338.16	267.823	496.929	222.091	671.363	333.197
426.895	317.117	236.208	324.175	1005.98	935.215
240.338	187.948	257.757	284.964	252.37	559.199
231.627	318.093	264.45	510.355	791.573	622.034
245.328	187.729	542.997	2220.18	366.137	1335.03
279.319	587.711	315.265	887.895	893.625	9697.02
205.429	242.43	359.067	321.556	203.542	511.621
263.476	169.081	612.501	412.888	1361.94	1574.03
277.848	140.311	461.911	324.056	452.562	3201.01
279.741	188.058	231.73	240.4	3145.89	512.805
416.331	136.733	331.912	328.328	1052.44	460.758
582.15	268.653	225.603	255.082	1262.78	1134.34
302.955	259.057	470.761	367.708	255.343	2424.55
255.688	187.761	302.624	270.873	496.671	681.743
241.719	321.713	450.403	211.285	357.004	1164.96
411.589	540.013	479.973	825.467	418.739	13608.4
448.008	811.97	333.733	310.889	770.781	1372.36
234.97	219.488	1014.24	285.004	617.885	3225.81
304.452	277.894	465.473	132.31	2068.88	1069.04
163.713	251.429	417.039	220.043	885.349	2122.04
292.178	244.379	454.842	237.21	1705.68	2604.97
270.949	653.766	514.3	384.461	2387.07	1625.15
309.424	194.509	314.51	183.403	1932.27	2330.77
278.316	708.805	220.481	391.361	3739.64	737.545
168.409	158.776	628.502	287.942	817.815	5679.53
449.323	204.48	200.497	266.71	218.391	18489
292.97	306.617	279.714	327.816	1322.59	1032.72
242.68	465.901	353.653	402.401	1313.7	423.466
240.369	143.623	251.223	418.837	2342.56	289.267
330.514	311.998	496.851	411	445.325	489.071
188.866	285.292	468.64	575.196	1417.84	1379.43
442.595	348.669	277.764	572.396	218.719	405.016
190.186	292.859	521.006	237.309	301.325	719.243
138.577	395.32	207.08	1165.64	2964.49	896.851
255.548	394.972	203.763	418.757	870.011	2054.59
279.745	231.227	324.111	168.049	752.618	880.764
245.224	385.436	616.828	377.478	13461.3	313.446
120.815	323.864	264.041	312.852	345.224	268.238
383.002	326.888	212.911	336.268	245.461	3667.45
331.412	213.792	677.667	187.81	563.646	350.211
301.418	301.868	303.63	419.903	298.003	1288.28
241.375	174.205	444.537	376.444	3407.35	502.002
143.71	212.421	239.465	216.938	308.952	396.568
382.154	212.316	564.427	362.716	2052.59	1634.06
313.482	167.075	380.055	213.996	1374.2	893.005
284.537	256.628	321.679	369.472	655.051	297.142
322.244	398.48	471.34	298.234	464.398	3155.22
124.26	227.3	391.306	517.709	2650.59	1292.56
126.125	319.045	174.646	345.606	992.618	467.842
162.868	201.189	234.779	161.143	1320.62	336.328
149.731	167.681	534.424	729.637	957.378	1019.01
477.347	496.483	250.297	334.262	2756.17	562.41
289.611	452.954	208.745	261.078	2155.56	1924.39
121.405	390.049	389.9	243.675	2845.83	402.602
343.836	262.344	720.288	253.591	1312.66	303.433
299.749	177.936	332.8	451.435	259.584	1366.75
294.119	311.488	277.636	241.665	502.822	2295.6
482.292	191.184	289.989	192.765	2380.63	1208.39
171.117	336.927	292.119	190.767	2096.79	41349.9
210.557	442.292	307.833	241.77	1481.1	1785.94
319.431	408.2	843.366	309.079	688.329	429.087
178.32	419.409	336.27	201.998	358.322	2670.81
311.062	294.108	295.551	498.382	393.436	2072.32
367.361	626.553	230.332	266.301	466.893	998.714
446.576	235.754	371.472	415.668	736.265	1968.39
423.634	222.415	260.891	402.847	623.228	1566.44
182.089	956.457	279.574	215.152	1159.2	1784.09
188.946	416.766	204.316	282.821	371.276	581.896
252.346	481.932	633.692	418.621	542.671	2708.46
293.869	447.041	454.903	274.696	2944.46	1645.98
199.583	366.036	237.316	310.995	3433.46	2150.83
483.243	191.038	321.99	490.846	1904.72	1031.58
200.039	902.25	577.722	287.425	2385.78	1039.4
268.836	250.213	424.642	1082.83	667.096	557.956
297.793	417.869	850.695	214.514	1134.05	1302.03
243.634	149.176	551.7	355.242	1686.06	3531.8
253.641	333.28	331.418	213.362	1913.25	3796.8
229.542	267.77	499.814	323.046	2528.5	1907.67
187.216	249.862	493.977	224.55	1088.88	2486.7
228.294	288.819	314.589	239.641	985.06	1486.1
[truncated: 9,851 more rows]
