# Supplementary material for: Concerted SUMO-targeted ubiquitin ligase activities of TOPORS and RNF4 are essential for stress management and cell proliferation
Source: Nat Struct Mol Biol. 2024 Apr 22;31(9):1355–67. doi: 10.1038/s41594-024-01294-7 (PMC11402782; doi:10.1038/s41594-024-01294-7)
Supplement: Supplementary file 17 — Statistical Source Data [file 41594_2024_1294_MOESM17_ESM.xlsx]

## Sheet: Extended Data Figure 1g
siCtr				siTOPORS#1				siTOPORS#4
UT	0h	1h	5h	UT	0h	1h	5h	UT	0h	1h	5h
3	13	5	3	3	4	10	17	3	12	10	7
0	2	3	5	5	17	26	7	12	27	23	9
3	16	0	1	4	26	18	18	7	1	21	38
3	17	0	5	26	12	19	13	4	3	6	19
2	3	1	10	2	10	11	21	8	13	17	7
2	13	6	4	9	15	16	16	4	6	12	23
4	16	26	7	7	12	24	28	2	3	13	17
0	4	2	4	6	11	15	25	3	14	18	13
2	14	12	3	11	16	32	20	3	15	18	24
11	11	11	8	11	17	27	28	8	9	9	18
6	11	17	7	9	17	5	18	24	12	5	5
10	12	9	6	4	19	29	3	0	9	17	10
0	22	7	8	2	1	6	6	3	28	17	19
1	8	6	4	7	16	10	20	1	6	21	21
1	11	5	10	21	12	15	12	9	17	10	16
4	14	0	12	4	23	19	25	5	15	11	45
3	19	5	1	2	23	2	14	6	6	5	26
2	11	13	9	16	16	2	16	4	14	10	19
5	11	3	6	3	21	27	19	6	25	23	18
13	7	10	7	23	17	27	19	3	15	8	21
2	20	14	1	4	39	28	26	7	9	6	20
5	11	8	5	5	21	16	19	10	33	14	24
8	22	7	9	10	25	11	33	0	15	8	17
0	13	7	17	14	26	20	35	9	14	28	17
3	12	12	2	19	13	22	4	1	4	31	27
0	17	9	0	5	20	31	2	8	21	6	34
1	13	5	10	11	18	19	15	10	18	17	43
8	20	4	7	1	29	23	8	21	19	5	34
4	24	16	5	5	16	7	6	0	20	11	54
9	14	14	5	13	40	7	15	8	19	19	21
2	16	7	12	4	30	36	36	7	22	17	33
1	12	5	3	9	60	6	21	6	16	15	34
5	23	8	6	2	14	21	15	8	19	12	33
6	11	5	12	10	20	16	15	4	25	25	25
2	14	7	3	0	36	24	9	20	27	24	9
2	26	5	4	10	18	12	19	9	20	24	32
2	16	13	5	10	18	8	21	6	39	18	32
4	12	10	6	17	25	21	27	6	43	35	44
2	17	10	12	8	29	19	29	6	11	9	26
13	32	7	2	25	24	12	38	3	4	16	24
3	11	10	11	28	25	21	13	9	11	18	36
5	35	14	3	10	19	17	28	11	18	11	29
1	14	12	5	10	26	25	19	16	16	6	43
4	29	12	11	19	15	21	22	11	39	27	29
1	24	8	2	5	25	24	16	7	22	32	31
3	29	10	9	18	28	23	27	2	15	5	27
8	26	19	6	19	33	13	20	22	23	24	50
9	42	23	3	20	27	22	13	13	16	19	39
6	16	9	3	4	15	10	11	17	12	20	42
5	14	6	10	2	23	18	17	7	21	11	21
2	16	9	20	13	29	19	24	7	7	38	30
4	18	12	3	7	33	24	8	3	11	10	20
5	17	8	4	9	30	24	16	9	16	60	14
3	14	28	7	1	35	23	27	10	21	23	18
12	33	12	12	5	29	15	16	6	29	9	4
2	6	7	8	10	21	24	9	17	9	37	15
17	26	15	15	18	19	25	9	10	18	8	20
0	12	11	8	3	22	9	22	7	17	33	42
4	15	14	9	23	28	16	16	4	5	21	19
2	19	18	10	9	14	14	11	6	4	20	38
0	8	13	8	14	5	23	7	8	11	45	28
10	10	13	9	7	11	20	16	8	16	13	19
2	26	6	8	6	16	27	14	9	10	9	23
5	21	13	3	5	17	10	4	9	11	19	4
3	12	11	2	4	38	9	16	12	23	14	16
6	30	13	5	6	20	20	15	6	44	16	19
6	27	5	1	0	40	42	21	9	8	1	34
9	11	13	12	0	21	14	9	7	24	9	33
8	20	12	8	8	18	35	8	5	10	4	30
6	26	16	6	0	9	38	23	8	34	19	25
4	23	6	4	0	41	16	16	5	7	17	24
4	23	27	12	10	17	30	1	2	34	20	18
16	17	6	5	11	21	13	16	2	17	5	19
9	21	1	8	8	16	4	25	1	17	45	21
3	13	7	11	13	24	13	13	14	27	5	20
4	16	7	15	9	15	8	7	8	15	26	17
2	21	11	4	29	16	16	12	10	14	19	17
4	19	13	14	10	28	4	15	7	15	27	31
5	21	14	14	5	11	25	11	12	55	39	31
1	10	10	7	18	15	17	20	7	19	25	15
1	22	12	14	4	14	30	17	4	13	8	20
4	26	15	6	9	12	4	12	5	16	9	13
2	29	13	11	8	11	11	8	22	11	11	33
6	21	4	15	13	23	7	10	8	42	22	31
2	22	10	5	12	15	8	28	8	33	16	39
3	24	22	4	8	23	9	6	8	19	16	38
2	22	19	4	7	16	16	17	5	32	9	30
3	19	14	4	6	17	10	14	4	28	15	23
4	24	14	13	10	25	11	15	11	23	13	35
5	26	17	18	20	30	14	31	4	22	18	29
3	15	7	7	14	30	34	11	5	12	24	24
4	14	13	2	11	28	27	25	5	29	21	50
5	8	12	3	16	18	13	10	4	15	4	28
1	27	14	5	5	37	13	22	13	14	11	30
9	20	12	17	26	18	10	3	5	10	28	34
0	18	24	10	18	17	25	4	12	16	28	10
3	26	20	1	10	16	16	10	4	14	15	27
4	12	21	13	10	44	13	4	11	11	14	24
4	20	13	9	27	19	7	8	14	29	6	35
4	8	17	8	26	25	16	26	6	19	26	16
9	16	10	13	19	22	13	14	9	22	16	31
2	10	17	10	10	25	22	8	5	5	16	25
0	16	12	6	12	28	9	17	8	17	17	15
5	18	12	12	9	21	19	9	3	9	7	30
0	14	26	1	12	31	30	22	6	7	5	5
1	24	14	7	6	19	5	21	6	24	9	28
4	22	19	11	17	50	5	24	11	19	5	25
4	8	9	9	14	37	36	15	16	24	7	36
4	13	25	11	12	24	15	19	7	18	3	35
3	14	15	7	6	21	23	22	10	51	8	37
5	21	11	12	11	27	20	9	7	9	17	21
7	19	25	9	26	33	27	22	14	16	26	33
0	15	17	8	37	15	21	17	10	9	22	21
0	17	2	7	12	30	23	21	5	19	22	24
4	10	9	9	12	24	14	16	4	35	8	22
9	17	11	2	18	31	23	8	2	5	9	29
5	14	12	5	9	29	37	31	1	8	24	64
5	30	8	6	9	19	44	19	3	10	52	17
6	27	9	6	7	17	53	14	8	32	6	41
2	24	3	4	6	16	42	30	10	9	26	30
4	14	13	12	4	22	16	17	5	10	9	23
9	18	12	5	4	16	50	18	19	13	45	30
9	7	11	4	5	31	24	12	6	6	68	24
2	14	6	5	0	20	29	15	11	24	12	12
7	21	11	8	11	19	15	19	9	9	42	27
0	14	10	4	13	16	23	28	8	7	9	18
4	15	18	8	17	35	27	20	13	10	25	9
0	20	8	12	14	21	43	16	9	22	24	29
3	12	7	9	11	24	26	20	9	7	27	20
0	34	11	0	9	25	12	16	7	9	37	14
3	30	4	10	0	33	33	23	10	9	27	30
1	19	16	2	1	32	17	16	14	17	15	34
1	11	7	10	13	28	24	12	3	10	64	13
11	17	12	9	3	31	20	23	4	15	84	14
2	19	8	7	4	29	22	33	8	10	22	32
3	16	9	7	2	23	15	29	5	9	34	19
2	15	3	8	17	18	54	20	3	12	19	35
1	26	13	7	14	15	10	17	11	8	22	28
0	20	8	14	10	25	29	23	4	17	15	30
0	15	9	11	6	21	22	21	0	9	23	17
3	10	0	2	2	14	41	32	0	16	8	26
4	29	6	17	11	25	18	25	3	6	19	21
3	24	3	7	21	49	18	35	0	28	20	25
2	17	9	5	9	17	15	31	4	19	13	22
2	32	18	2	5	26	15	12	41	6	12	26
2	17	1	12	7	27	23	22	7	2	17	18
5	8	7	9	14	42	17	22	12	71	16	12
8	22	3	0	2	21	9	16	7	5	31	34
6	21	7	5	5	24	15	25	0	21	5	9
3	27	7	1	4	11	28	12	7	21	12	17
5	24	16	7	15	26	13	12	6	15	6	12
7	32	11	7	23	15	24	19	1	10	5	23
3	22	9	3	21	25	10	14	1	24	6	28
1	15	4	1	9	21	20	6	5	62	2	29
3	6	6	7	6	28	20	24	7	14	23	44
3	15	8	10	29	46	21	24	3	44	18	27
13	5	5	3	20	26	9	17	3	13	10	18
2	13	9	11	11	32	11	16	4	12	25	28
0	17	0	5	10	26	25	16	6	11	13	28
2	0	15	10	13	19	11	15	15	23	11	40
2	15	0	20	14	27	6	14	5	19	3	11
0	2	14	7	12	37	22	17	6	8	18	23
9	4	19	2	7	59	3	14	6	22	25	3
3	11	0	13	18	20	7	18	8	15	21	22
3	3	8	7	23	38	17	16	3	8	17	28
6	12	4	12	27	25	21	10	5	10	40	26
6	10	16	0	24	26	13	22	8	10	11	16
8	13	7	6	11	15	31	15	3	13	11	26
3	10	0	7	14	33	17	10	26	12	8	19
3	17	13	0	20	16	16	7	21	1	15	28
9	15	8	5	11	11	38	7	10	30	22	41
1	11	10	6	28	25	15	1	5	17	30	35
2	26	7	2	15	22	17	7	2	25	21	29
3	16	8	4	5	25	8	4	10	27	17	42
3	10	13	2	8	32	0	29	10	16	20	25
8	19	6	2	22	19	30	14	9	20	17	32
10	7	10	7	16	37	9	17	10	25	10	28
3	12	0	5	2	37	2	19	11	12	8	38
2	1	4	9	17	38	17	15	16	21	11	37
13	25	17	6	13	27	26	17	9	22	16	70
6	22	10	6	15	24	6	19	16	19	21	66
1	18	9	0	8	26	17	10	7	27	16	31
2	21	13	9	7	34	23	21	21	54	4	35
2	21	16	2	19	23	3	21	13	15	11	37
4	48	5	9	21	23	49	10	3	14	16	31
7	30	23	17	5	25	6	14	8	10	31	23
4	23	12	7	1	36	6	12	16	16	17	25
5	14	8	3	0	26	9	20	18	12	5	27
5	19	13	10	11	47	12	9	15	19	5	15
1	2	13	5	10	21	26	11	18	3	34	42
7	17	15	2	1	22	7	13	11	18	8	27
4	15	6	6	7	20	18	16	16	5	12	30
11	25	20	9	18	30	20	22	15	2	31	24
2	13	8	13	6	16	23	12	3	12	21	30
4	19	7	16	9	33	18	25	16	1	37	28
8	26	8	6	13	36	20	20	8	3	27	55
5	16	6	7	8	20	10	16	30	24	30	34
9	20	20	7	7	45	6	24	9	1	8	32
1	12	6	13	9	22	21	12	8	2	24	20
1	13	4	13	3	14	22	22	15	17	38	18
7	21	19	9	13	18	8	36	6	8	6	24
11	23	3	2	3	16	26	14	11	20	31	27
7	23	21	14	15	21	23	36	10	47	9	17
4	19	11	6	7	29	39	17	10	17	15	11
6	23	8	2	12	22	24	34	8	10	13	20
7	12	8	8	2	17	21	14	6	27	28	11
6	20	26	10	9	9	32	22	5	11	43	22
4	29	11	7	11	23	14	22	19	4	28	8
9	9	9	3	19	27	21	26	9	17	45	60
2	11	9	6	27	14	29	21	4	3	17	13
3	24	4	4	9	17	14	31	6	11	30	28
3	20	15	10	14	32	27	13	10	24	26	26
6	22	4	2	10	17	41	9	14	2	24	12
1	33	23	1	5	42	18	6	8	15	8	26
2	20	15	10	11	25	37	20	2	21	12	24
1	3	10	14	1	14	15	35	7	23	24	24
5	14	5	6	31	17	16	14	5	6	29	33
5	18	8	7	21	31	19	21	5	2	22	12
1	23	6	14	4	21	43	39	6	18	8	13
5	18	15	1	23	22	28	16	4	25	10	6
3	5	10	3	11	29	30	29	8	22	14	20
4	31	17	6	7	15	16	21	0	16	35	38
4	20	9	4	7	33	9	16	8	18	7	19
5	11	11	5	6	24	11	30	0	24	30	35
2	20	7	8	12	23	18	13	8	29	42	22
2	24	18	10	14	22	33	22	7	10	5	30
3	13	5	11	17	31	23	39	1	22	10	18
2	28	31	4	14	21	25	17	3	28	15	21
6	43	12	4	13	24	28	14	1	18	5	26
3	29	19	6	10	22	4	18	3	27	30	9
3	13	10	10	9	25	10	11	5	28	6	19
10	34	14	11	8	44	18	21	4	6	21	34
3	35	17	11	8	32	22	14	7	13	19	20
2	31	16	10	9	39	12	8	1	9	12	31
8	16	11	5	22	27	19	11	3	29	7	13
10	21	10	3	10	20	43	27	5	37	30	33
4	26	9	13	8	23	12	10	1	18	18	20
3	13	7	13	3	37	7	10	12	12	27	32
2	14	17	5	3	28	10	22	6	11	29	31
11	17	37	9	24	24	14	14	9	11	9	19
3	15	21	10	19	29	13	10	25	18	30	29
7	22	14	12	12	51	6	12	11	33	7	25
9	26	9	10	10	19	17	8	6	17	16	68
0	4	6	4	0	29	21	14	1	8	35	30
1	35	6	12	23	21	24	5	10	15	2	34
7	15	15	7	6	37	18	12	4	25	26	32
7	10	9	16	10	41	1	20	11	19	8	9
8	10	8	9	10	26	19	19	11	15	21	40
4	52	13	1	2	20	38	21	7	28	6	42
2	27	3	11	18	36	16	32	6	23	28	26
5	16	16	13	15	31	17	21	7	13	16	29
4	40	20	7	19	27	23	25	3	21	28	37
6	21	24	9	7	33	19	30	7	18	12	36
1	14	6	7	7	30	19	21	6	7	54	18
5	21	22	15	5	25	2	11	5	24	27	30
1	13	15	9	16	19	18	20	14	23	12	23
4	8	17	5	3	16	7	5	15	18	12	13
5	12	17	3	6	30	18	31	7	26	15	20
5	22	8	14	2	33	24	14	7	14	23	6
2	2	12	5	16	27	15	16	4	8	20	35
5	12	11	2	5	22	11	19	28	26	54	34
0	17	14	15	8	41	4	44	6	22	24	27
2	25	9	1	14	40	26	22	1	27	20	22
9	24	22	1	16	14	15	20	8	25	10	10
2	11	9	9	14	32	23	11	5	12	15	21
8	14	5	4	13	14	23	23	16	26	11	29
8	12	30	13	7	32	25	12	8	12	23	13
3	29	25	8	4	34	16	8	4	15	17	27
8	2	20	8	13	20	13	14	12	16	19	34
7	12	8	14	6	26	5	17	6	14	26	34
6	27	9	8	30	20	15	21	12	9	21	19
7	21	17	5	5	42	24	28	2	15	19	34
8	26	12	14	11	12	13	23	4	7	27	17
8	22	9	9	7	22	12	0	6	12	42	15
3	21	17	7	7	25	36	14	8	7	15	18
4	15	15	7	16	28	14	20	7	8	37	19
0	13	5	9	14	18	10	9	9	8	10	11
8	35	11	8	7	23	9	11	7	10	13	4
4	10	17	2	7	15	34	20	13	7	52	35
2	6	10	13	10	29	21	12	5	10	39	19
2	31	11	8	8	28	11	9	14	5	35	15
5	11	9	5	11	17	16	24	9	3	8	20
4	15	3	9	19	19	15	7	8	12	12	24
1	13	12	8	9	7	20	23	4	6	17	8
2	18	20	10	11	12	13	20	10	7	27	21
5	22	13	2	14	19	38	25	15	3	15	17
1	15	18	2	11	19	17	25	7	4	15	42
7	14	19	5	14	30	34	15	13	2	23	21
3	12	12	7	24	15	19	39	2	7	15	21
7	20	14	20	13	14	20	22	10	13	26	24
5	14	6	8	29	12	27	21	39	19	21	27
2	23	18	11	17	3	18	12	4	16	35	21
2	9	18	7	23	14	15	19	4	24	21	35
4	10	12	7	9	14	21	14	1	17	57	24
11	11	24	6	3	19	20	21	10	16	16	22
6	19	15	16	5	9	38	24	11	21	17	20
3	15	18	11	3	8	19	28	9	6	14	20
2	20	10	10	28	11	30	16	5	12	18	22
4	9	6	3	8	20	16	27	9	4	7	22
4	9	0	2	9	27	27	17	2	14	32	27
9	2	13	7	14	33	22	10	11	24	9	16
4	9	4	9	8	31	18	25	8	27	15	23
8	12	16	11	3	28	16	20	6	16	22	27
0	10	10	3	15	21	15	14	8	16	31	6
12	11	13	6	12	14	12	6	7	21	15	25
0	4	6	9	1	21	12	23	3	31	3	27
0	12	7	5	11	41	25	2	4	36	20	23
0	14	13	20	0	18	27	13	1	18	42	8
1	22	7	5	11	15	22	12	6	19	13	22
6	15	16	3	9	26	23	8	13	15	29	20
5	9	13	7	13	48	21	11	8	7	9	18
1	11	2	10	0	21	18	13	1	11	28	9
2	3	4	2	13	5	20	19	7	24	19	40
8	12	20	17	8	20	8	19	5	17	10	21
2	12	16	0	10	12	28	12	8	18	8	27
3	26	14	5	4	33	10	7	10	12	33	47
2	33	32	6	5	41	16	8	9	18	16	32
1	25	10	0	2	30	14	10	5	11	20	25
2	5	14	3	5	35	3	7	6	23	11	24
1	19	12	4	3	37	4	12	23	14	20	22
5	11	8	1	13	25	11	17	5	7	24	18
2	25	9	7	14	21	12	3	2	13	14	7
3	9	7	0	22	46	12	15	4	14	16	12
0	10	0	5	7	39	12	3	7	17	26	17
5	37	6	1	21	24	13	6	11	15	15	14
3	6	11	4	6	12	7	18	3	13	13	8
0	20	8	6	5	29	28	20	4	17	9	10
0	5	35	9	1	17	23	11	5	13	12	16
2	4	8	1	3	22	17	15	7	21	12	41
1	7	6	9	14	52	18	13	4	17	35	28
7	23	4	4	16	17	18	17	8	21	9	9
3	14	12	3	2	32	2	10	11	23	42	7
7	29	13	5	5	19	31	14	13	18	11	21
7	2	14	3	2	19	19	10	13	17	29	20
2	4	18	11	24	30	21	9	8	1	20	8
7	6	14	13	6	33	27	32	7	5	14	42
0	11	17	6	4	15	22	24	7	15	7	23
6	5	8	7	7	23	20	11	8	6	29	14
4	9	12	14	13	32	29	20	4	24	16	16
2	9	8	5	17	19	16	22	7	9	24	10
5	7	17	7	9	16	17	22	11	7	9	54
3	18	14	2	31	30	10	32	8	2	14	21
1	17	6	3	1	24	26	6	9	14	17	16
0	12	13	6	10	7	13	20	5	21	27	13
8	8	25	14	7	22	29	16	12	13	10	32
3	13	23	8	3	18	21	7	2	6	11	12
2	6	3	5	8	27	9	3	6	13	29	12
1	13	9	5	10	34	20	16	7	6	32	12
3	13	8	8	8	24	32	24	15	17	20	26
6	32	10	9	13	20	4	16	9	15	15	21
3	12	31	9	5	19	2	14	6	7	13	19
10	21	7	17	13	10	12	19	12	12	20	38
9	9	13	6	4	40	13	15	6	11	10	21
4	37	9	12	20	21	20	34	8	12	10	33
1	34	8	3	8	6	18	22	3	13	13	28
2	13	12	8	6	20	21	28	9	13	26	25
0	13	7	10	14	21	23	29	6	1	2	33
6	22	9	8	9	28	37	20	11	15	19	26
3	24	11	6	6	25	25	17	15	9	23	25
5	27	10	9	3	19	28	25	6	2	28	8
7	11	20	8	16	20	16	14	7	6	3	56
0	20	17	6	15	10	15	35	5	12	18	11
3	23	8	6	11	22	8	25	4	2	16	28
10	30	23	7	25	35	13	27	6	16	12	31
12	7	10	15	13	26	20	21	4	5	33	46
6	14	15	6	12	18	12	26	4	14	43	22
4	6	12	11	23	32	25	9	13	2	18	31
7	14	7	11	16	19	13	20	4	12	15	37
1	17	3	9	11	36	20	38	12	23	10	37
2	10	18	11	12	21	14	27	8	12	6	29
3	18	17	9	5	22	25	45	5	20	13	37
1	15	15	3	12	40	13	10	6	13	21	27
2	34	11	13	3	28	28	12	2	15	41	22
5	9	11	11	2	18	28	32	5	28	7	30
13	12	16	9	7	19	20	18	0	29	20	27
12	16	8	12	19	25	27	39	8	7	12	14
5	39	15	4	19	36	26	9	9	18	15	18
7	21	19	6	6	9	27	17	1	26	13	5
3	12	7	12	11	31	20	21	5	12	22	18
0	9	15	15	9	22	32	22	5	29	29	18
6	12	15	9	19	27	29	17	9	13	22	37
5	12	13	6	10	17	65	27	0	26	5	33
7	5	19	12	4	27	3	15	11	16	28	21
4	17	10	8	8	20	12	13	14	32	15	25
4	15	12	20	10	21	27	13	3	20	12	9
1	15	16	13	25	15	6	31	9	14	10	21
7	15	13	9	4	15	24	13	4	13	18	38
10	31	14	21	4	32	13	5	5	24	16	23
5	11	3	3	12	14	14	20	4	13	28	19
0	35	7	2	0	19	21	17	4	15	26	15
9	15	23	10	4	15	22	14	9	19	41	16
9	27	9	7	7	30	13	7	8	14	9	16
6	33	1	12	14	13	8	9	19	26	3	17
8	31	9	6	13	22	6	26	0	23	25	14
4	15	15	6	12	7	26	27	2	16	16	13
2	18	10	8	1	23	4	6	1	26	21	17
0	17	10	17	0	22	7	29	6	21	18	6
0	28	6	5	5	16	26	10	13	22	18	21
6	16	25	8	8	22	23	21	20	30	13	19
8	38	5	6	4	29	28	16	17	39	4	5
5	12	16	11	0	14	16	25	7	7	9	33
6	12	4	10	3	24	7	9	7	27	20	11
5	4	21	10	21	35	19	18	12	9	22	25
9	34	17	8	23	19	11	2	14	3	6	23
2	11	6	7	0	28	17	26	15	17	7	26
5	16	8	9	1	22	21	19	3	11	15	42
2	27	9	6	3	25	19	25	8	21	7	17
4	11	7	10	3	22	29	11	2	16	27	7
7	6	7	5	9	29	12	13	11	22	13	3
5	22	16	6	15	41	13	20	14	12	11	24
9	15	10	7	8	14	17	16	7	20	3	13
5	10	9	5	4	12	14	19	3	27	5	47
0	13	18	6	7	25	32	26	4	10	28	17
0	16	12	14	8	28	25	9	6	24	7	18
8	30	6	5	11	23	18	23	21	2	4	28
3	14	9	11	14	27	17	8	2	12	41	21
1	22	12	7	18	19	22	29	8	4	19	23
4	11	12	4	18	27	8	21	4	5	17	30
5	32	9	8	7	31	14	9	9	16	15	38
3	15	6	3	11	30	3	22	6	2	32	17
0	29	14	10	11	17	3	21	14	1	20	18
2	11	7	6	11	20	9	15	5	4	18	28
3	18	14	11	3	32	6	12	6	12	17	21
1	3	17	2	10	32	20	7	4	1	6	29
6	5	14	10	18	27	15	9	9	2	1	23
6	18	16	15	4	19	10	22	5	8	10	33
2	12	10	7	11	26	31	14	9	9	15	19
5	19	3	3	11	16	16	26	3	4	30	30
0	39	4	8	22	21	2	13	4	9	10	27
7	24	10	3	12	8	15	17	14	10	19	26
1	18	9	7	10	28	25	27	1	13	10	36
3	11	1	7	13	26	14	9	6	9	16	27
4	13	2	3	13	22	15	10	0	10	18	16
4	13	1	9	10	25	33	13	8	30	15	44
1	21	12	8	15	16	9	15	5	13	20	44
0	24	13	13	5	8	83	7	8	24	7	32
7	32	19	7	4	25	0	57	6	7	20	8
11	10	15	5	11	19	29	22	5	13	10	29
1	19	13	7	12	29	22	8	2	16	3	23
8	16	10	5	8	39	22	15	2	10	15	24
6	21	23	7	6	10	4	22	5	17	2	21
7	18	3	4	7	26	4	19	1	14	18	21
0	38	7	4	15	16	12	28	1	24	16	26
3	21	12	10	10	19	21	33	0	9	7	23
6	6	11	6	14	21	32	10	3	16	34	25
12	22	11	3	10	15	3	26	4	16	13	4
1	5	12	6	13	19	17	24	2	17	30	8
4	16	3	8	18	17	18	20	5	11	22	30
1	7	19	6	23	28	17	24	1	13	19	28
3	4	14	7	6	37	46	10	3	16	10	70
1	9	5	9	15	30	31	8	0	29	14	39
0	18	15	13	36	18	53	13	5	23	16	35
1	18	11	9	13	29	7	15	12	12	17	32
6	10	5	10	13	22	7	23	8	16	8	15
1	19	7	9	7	27	41	18	7	9	17	33
1	6	12	8	4	19	7	21	8	7	26	11
1	18	13	7	6	24	8	25	5	10	21	25
4	16	6	5	16	19	14	12	20	13	16	28
2	9	2	8	12	29	31	13	10	7	12	27
0	18	19	7	12	24	26	14	5	21	24	19
2	24	10	5	11	21	26	14	5	35	23	25
3	11	15	6	0	38	10	30	5	13	14	35
3	28	15	2	6	21	15	14	14	31	26	15
2	16	13	6	1	65	8	11	5	18	14	27
2	6	10	8	5	11	8	20	6	14	15	25
1	21	13	3	27	36	0	11	9	21	17	13
2	7	4	8	5	14	19	5	14	26	10	22
2	31	4	11	6	29	5	19	12	11	11	14
3	32	9	5	3	14	27	21	11	12	14	19
4	22	4	3	8	20	27	29	14	16	21	17
0	22	18	8	14	37	10	24	3	13	8	19
0	7	6	6	13	13	14	25	13	13	10	30
0	18	20	2	11	11	26	5	9	23	15	17
4	8	19	1	6	19	10	44	15	18	3	13
1	0	29	0	12	32	8	10	5	14	18	28
2	15	15	6	13	6	13	7	15	23	37	18
7	13	15	3	10	19	12	4	11	11	13	7
2	3	13	2	18	11	7	13	13	10	13	13
0	18	11	8	8	21	26	33	5	8	4	20
1	8	19	3	0	40	24	22	4	15	14	13
2	10	11	7	17	40	14	13	8	27	7	15
3	12	9	7	2	25	37	11	7	24	17	51
7	9	10	2	9	14	9	25	9	5	16	42
10	10	10	12	7	27	21	16	6	16	23	31
6	14	8	21	15	22	33	3	2	20	19	27
9	7	8	9	15	23	13	19	6	9	13	19
1	10	12	1	1	22	16	15	15	18	12	81
11	12	12	23	11	19	23	9	6	16	14	40
3	19	22	4	9	20	14	14	3	11	3	31
1	16	1	3	5	19	9	25	9	15	19	18
4	19	8	5	5	20	15	11	9	10	15	44
10	11	8	11	17	17	18	32	7	6	22	33
3	10	13	7	29	19	22	16	3	20	6	26
0	17	9	7	21	32	3	27	12	1	18	30
12	12	10	5	5	45	22	20	4	12	15	19
1	13	9	6	3	26	27	23	11	7	10	19
2	22	12	13	1	29	32	23	10	10	7	9
1	11	22	4	10	8	22	29	6	1	6	17
7	7	18	9	4	25	23	17	10	8	5	39
8	18	22	6	5	14	17	32	10	15	25	26
3	18	14	9	9	19	9	24	5	22	27	24
8	34	14	13	10	20	16	22	9	7	7	18
4	40	22	3	16	15	7	15	16	28	1	30
1	18	4	10	9	22	14	47	2	22	13	9
5	9	6	7	12	34	15	27	11	6	3	28
9	22	7	6	12	34	26	34	3	4	2	22
6	14	25	8	17	26	20	15	10	21	21	15
5	21	13	10	14	9	13	21	8	14	22	27
7	20	20	10	12	19	32	15	1	14	2	33
7	5	14	7	15	28	21	33	9	7	20	31
4	8	18	7	35	11	28	24	3	9	5	44
3	22	8	5	30	12	19	36	0	18	13	28
4	23	1	1	12	19	23	9	2	14	11	27
6	12	8	9	7	25	24	36	4	9	26	17
19	35	9	8	11	15	8	19	3	16	17	28
0	39	18	2	8	28	46	19	7	19	10	40
0	8	9	9	9	24	21	20	2	36	7	25
0	10	16	14	17	8	14	27	5	8	13	10
3	13	16	10	0	28	18	37	10	42	13	28
7	11	11	13	16	20	19	17	12	15	9	29
15	21	16	6	21	28	11	15	2	22	3	22
0	28	21	13	9	16	24	18	7	16	16	28
5	34	19	0	13	23	26	30	8	20	18	16
8	26	6	15	5	23	24	22	13	17	11	23
5	28	6	4	10	30	44	13	6	24	25	31
2	14	19	3	24	20	33	11	10	17	24	21
1	14	10	3	27	37	22	12	5	18	3	34
18	15	17	11	9	20	38	18	3	12	3	22
0	15	6	6	6	32	16	41	4	8	18	39
9	30	7	4	7	20	21	25	2	13	26	43
4	37	5	12	16	19	19	19	5	8	3	22
8	23	10	1	18	24	19	44	6	5	17	28
1	19	8	8	16	24	16	6	24	18	34	24
12	25	11	10	14	14	19	32	8	27	29	8
3	16	14	6	13	16	27	11	9	9	16	27
4	26	18	10	19	43	25	7	3	23	29	12
1	23	26	25	7	49	15	22	8	13	22	40
0	30	16	13	24	20	25	10	4	23	15	22
4	34	5	7	2	17	10	17	7	17	6	50
4	18	16	11	7	17	28	15	12	9	27	36
8	17	17	14	7	25	23	19	4	39	25	18
1	26	19	6	17	31	20	8	11	10	14	12
3	18	6	10	11	12	3	9	12	28	24	24
9	15	16	13	30	30	32	8	2	31	25	31
3	16	20	8	0	13	33	7	9	20	26	35
7	7	2	11	1	21	36	10	10	12	2	30
2	25	24	6	4	13	28	13	13	25	11	17
3	7	22	4	7	44	20	16	18	17	14	34
12	0	16	2	21	18	29	20	16	4	7	36
3	25	17	9	22	8	4	26	10	29	15	37
8	8	5	3	12	17	5	12	13	13	58	22
7	7	14	14	6	34	13	17	16	21	17	7
3	12	9	12	10	27	17	18	3	15	9	22
2	16	15	15	3	30	41	24	13	9	13	18
7	22	23	5	12	18	10	3	14	11	20	21
1	39	14	4	16	43	11	23	5	12	33	40
16	9	15	7	4	37	10	14	8	7	3	36
0	12	5	4	10	39	10	21	15	14	43	38
6	12	21	7	4	19	9	12	9	8	19	21
4	23	12	6	9	29	30	19	7	16	10	31
2	34	6	21	3	25	13	27	6	23	18	23
5	15	10	10	3	25	23	26	15	19	17	10
8	8	13	45	4	20	30	32	16	28	9	21
0	12	13	13	0	24	11	21	5	9	37	22
0	18	10	6	7	15	9	9	12	13	9	24
4	30	11	9	4	30	23	21	13	22	14	29
1	15	12	13	10	24	33	7	8	22	22	26
8	24	14	5	8	32	21	15	7	19	17	49
6	10	14	4	17	25	27	27	4	11	12	45
6	5	22	5	3	39	24	15	11	20	18	15
3	15	17	7	23	29	12	30	9	21	20	31
4	22	13	9	11	17	18	9	15	11	4	3
4	18	12	6	21	13	22	11	9	18	19	19
2	20	4	7	14	13	31	0	10	8	36	35
7	14	21	11	18	21	37	16	17	32	18	10
3	20	9	10	4	21	24	10	11	27	15	9
1	14	16	18	16	2	16	39	5	16	8	7
4	16	18	3	3	22	26	13	8	35	14	13
2	22	24	7	11	78	13	32	5	17	5	19
8	29	8	9	27	15	37	16	8	14	11	7
6	11	12	2	9	35	11	23	11	25	9	12
1	18	14	9	4	8	22	21	12	25	5	17
1	19	11	7	20	23	4	10	10	46	11	33
7	13	7	4	17	9	2	20	2	29	12	27
3	74	25	10	20	30	0	13	9	35	15	37
0	13	4	7	4	40	5	17	10	11	24	28
6	22	21	10	13	22	2	19	7	15	28	16
7	17	5	6	12	19	0	34	0	54	16	41
4	13	12	3	7	27	15	18	17	34	13	26
9	9	24	9	4	16	21	11	1	20	10	13
7	16	3	3	2	30	24	23	4	21	41	22
5	22	3	2	14	26	17	17	1	7	12	16
4	28	17	7	23	46	13	23	6	11	5	10
2	16	0	18	7	43	24	21	7	12	14	15
0	20	6	9	8	31	7	16	6	39	6	30
1	18	5	11	8	26	36	10	2	18	43	50
5	30	9	16	2	33	16	8	10	16	17	22
6	20	9	5	3	29	23	23	9	17	23	8
5	17	4	8	14	13	23	27	14	56	17	30
3	19	12	1	8	15	14	19	1	13	4	35
4	16	12	6	7	41	22	9	11	11	16	15
1	31	21	1	22	50	13	14	15	19	23	21
6	17	12	14	23	40	12	29	2	17	14	24
6	10	16	12	17	28	11	18	12	16	13	34
3	8	12	6	7	44	27	7	8	15	27	30
3	15	6	5	13	30	26	7	5	18	13	18
6	10	10	12	11	34	26	41	11	17	18	39
4	21	0	4	10	24	33	21	7	15	11	52
7	17	3	7	9	30	13	8	14	24	3	37
2	24	1	7	21	24	33	12	5	21	14	28
4	14	16	3	4	26	26	6	4	12	14	28
5	26	1	3	12	37	13	21	2	22	22	25
0	13	5	6	10	29	23	30	4	13	11	31
4	27	7	4	17	29	2	11	14	10	11	20
6	26	13	5	7	42	17	19	6	25	6	15
1	14	0	8	11	43	20	39	0	7	27	30
4	14	10	6	2	25	19	29	13	28	8	15
0	21	12	2	20	37	30	13	5	3	33	21
2	24	14	4	2	31	18	14	34	12	30	7
0	2	10	7	5	34	14	11	4	8	26	16
5	16	5	5	21	22	30	11	6	5	55	31
4	17	9	14	17	18	27	10	6	1	18	21
9	0	0	4	14	17	14	17	5	6	13	36
5	11	6	5	0	24	10	9	9	7	4	41
0	1	0	4	0	25	21	5	9	26	35	35
5	17	20	4	6	27	20	3	12	10	21	23
7	16	6	2	11	18	12	11	7	11	19	24
0	4	9	11	10	40	11	9	27	2	6	33
0	4	14	2	0	24	15	16	14	3	12	25
4	11	15	5	4	37	29	2	5	14	8	22
3	7	9	9	1	9	7	20	17	14	6	16
0	25	16	8	21	35	15	5	7	20	6	47
3	22	10	6	5	19	33	8	4	15	9	22
0	3	9	6	9	30	21	4	1	11	18	22
5	3	21	11	3	34	19	7	2	14	5	52
1	2	5	9	18	25	14	16	0	25	22	25
4	15	17	16	4	36	32	6	12	20	10	15
0	3	4	21	5	18	26	9	2	28	15	14
2	18	17	10	6	30	16	36	2	10	26	16
5	8	17	13	17	22	5	18	5	25	18	17
6	16	5	9	15	7	24	15	6	9	10	13
7	18	10	4	3	36	5	26	4	22	9	19
2	9	32	8	21	9	30	11	2	18	8	14
1	11	4	6	29	27	24	9	7	50	18	20
9	4	8	1	19	21	16	24	6	36	25	11
4	7	6	1	0	42	13	7	19	13	5	11
8	19	21	14	1	20	12	19	13	12	10	21
4	17	14	2	14	32	32	9	10	17	13	14
6	9	17	5	10	14	52	15	10	22	18	10
3	20	10	5	7	20	22	17	12	21	8	64
1	5	23	10	16	8	14	32	6	23	4	10
4	5	2	5	13	34	16	9	6	27	15	14
1	15	4	6	37	13	34	11	10	27	80	19
5	8	18	7	14	8	25	11	12	20	32	19
2	4	18	9	10	26	16	31	2	18	15	10
4	14	9	7	11	14	32	27	2	10	29	23
1	19	27	14	14	36	18	26	26	11	15	33
2	11	14	8	21	21	18	20	4	24	18	35
5	27	16	9	21	33	11	30	2	30	23	29
5	16	9	5	11	31	18	28	1	1	13	23
0	14	8	0	5	18	31	21	4	57	6	40
9	8	2	8	9	34	19	28	2	9	13	27
7	15	12	12	3	29	33	34	0	12	2	33
1	27	12	6	19	27	26	8	3	14	30	35
0	11	11	7	18	21	36	7	3	9	4	34
20	31	11	9	22	17	14	33	4	15	33	23
10	25	5	14	19	20	15	17	6	34	3	25
6	15	13	15	9	29	24	22	12	12	3	24
1	19	4	4	7	22	19	22	11	11	12	31
4	5	20	7	11	21	18	22	3	7	39	24
3	8	27	1	11	19	16	15	5	28	10	26
7	13	13	9	16	28	44	12	7	35	9	37
0	10	9	5	21	15	13	24	6	23	27	26
6	17	17	12	20	24	21	17	0	5	24	30
11	46	15	16	18	23	4	26	1	6	4	3
1	10	12	6	12	42	7	18	12	31	6	24
5	29	19	8	7	34	36	30	15	19	5	11
7	22	28	10	3	34	16	12	9	16	10	18
8	22	16	13	18	23	14	24	8	8	13	42
1	9	17	6	26	35	36	32	5	5	9	29
8	14	24	6	11	17	25	10	2	16	9	18
11	14	17	8	19	34	15	18	6	15	17	35
1	10	11	4	24	34	6	12	18	10	32	20
0	18	10	13	7	18	9	16	6	6	12	19
7	5	22	8	23	30	24	39	8	25	6	35
1	21	2	8	3	22	10	16	6	7	4	30
3	26	13	22	9	20	8	29	19	23	5	20
0	17	19	9	20	25	49	24	11	20	11	18
5	12	5	8	16	16	8	49	17	9	7	30
8	7	16	4	4	14	15	22	2	8	38	10
2	11	18	13	12	11	12	19	10	14	7	32
9	10	11	7	12	20	20	23	6	7	16	30
3	18	14	5	4	12	10	24	5	14	16	24
1	32	4	7	4	28	10	17	9	21	10	38
5	21	9	9	6	27	18	24	8	23	29	21
3	26	17	10	20	28	29	8	7	9	10	23
10	32	29	2	13	24	7	23	11	20	18	16
3	17	38	10	3	32	20	12	9	18	27	37
1	15	24	3	25	27	24	18	4	22	14	13
4	15	11	9	7	22	6	20	8	13	19	24
9	24	10	6	7	31	31	14	30	9	9	10
0	16	16	8	6	28	24	11	7	26	29	22
2	33	14	6	8	36	28	18	11	37	11	4
3	14	3	1	22	40	25	14	10	11	3	27
3	20	1	2	8	24	38	14	15	20	6	4
0	15	36	3	14	23	9	15	6	15	10	9
6	12	28	11	7	33	13	11	5	12	7	27
3	12	17	6	8	13	19	23	6	7	13	27
5	16	8	13	11	37	16	9	11	23	7	12
9	37	10	4	9	26	15	23	7	13	8	38
4	31	6	11	8	27	21	7	12	10	2	6
7	30	3	6	6	29	19	11	7	8	33	28
1	14	12	5	1	34	15	13	6	20	25	34
3	30	5	7	1	11	32	12	12	9	2	27
5	10	14	1	26	16	31	7	6	14	31	25
2	11	10	7	2	43	42	6	2	11	9	26
3	20	4	8	12	26	44	11	14	3	1	13
1	23	18	6	1	16	36	11	8	16	10	37
3	32	13	2	11	27	23	11	2	36	15	20
5	16	1	8	9	19	19	29	14	12	3	30
1	13	8	10	15	16	22	24	12	13	45	24
4	34	14	10	10	35	15	16	5	12	3	21
9	21	1	5	3	23	6	19	8	40	24	17
6	24	15	8	25	28	29	20	7	30	1	36
6	9	5	9	8	19	27	21	3	18	12	22
6	30	13	8	1	33	21	22	8	20	22	25
5	17	22	5	14	21	27	27	3	20	5	26
1	18	15	5	18	28	21	30	9	22	30	38
8	23	18	6	4	10	43	25	4	20	30	21
6	17	5	4	11	15	5	24	14	13	18	25
2	11	4	7	18	25	5	21	3	8	23	22
8	18	6	7	2	34	22	16	9	16	12	33
7	26	6	4	13	25	23	10	6	7	7	29
13	19	9	13	8	22	12	27	11	16	3	36
20	16	6	1	13	20	31	9	19	10	21	19
3	26	15	3	14	19	29	14	4	18	28	27
10	27	8	16	8	29	14	2	7	15	17	10
26	14	1	3	3	38	33	35	6	10	14	10
4	27	11	4	14	24	25	17	16	19	20	39
1	22	3	18	8	28	19	22	14	17	1	33
5	7	1	12	16	3	11	35	8	5	2	20
3	15	1	9	20	17	12	25	11	18	15	30
9	26	6	3	6	17	27	12	20	15	25	21
2	20	10	4	16	24	24	18	14	6	5	21
3	25	7	9	6	30	27	24	6	27	19	28
9	11	6	15	11	14	24	27	5	6	30	42
5	6	20	8	3	29	28	16	15	10	30	25
3	12	6	5	7	19	19	9	12	18	9	16
1	9	8	5	15	24	11	18	3	4	33	29
6	24	6	3	0	20	32	23	11	9	11	18
2	34	6	14	21	10	27	24	8	19	20	14
4	16	6	5	21	18	12	17	16	15	4	19
5	14	10	13	15	32	15	15	2	11	5	33
7	9	8	4	24	7	3	20	4	33	32	24
4	30	18	2	15	14	0	21	12	24	18	25
6	24	14	15	11	33	18	29	16	6	12	16
7	21	8	7	5	23	19	23	10	5	7	36
1	23	5	20	6	17	36	16	7	17	15	23
7	16	12	11	21	15	18	8	2	21	35	35
1	23	17	20	14	32	18	18	6	15	32	33
4	16	18	3	12	35	19	16	5	25	19	18
5	31	16	13	9	20	1	20	5	4	11	11
3	23	24	2	17	22	25	12	13	5	8	23
0	19	12	4	10	21	8	14	4	18	14	25
7	6	18	6	19	38	14	27	11	12	19	4
2	15	15	10	28	19	28	19	50	18	19	33
4	11	8	4	17	24	28	12	8	20	18	38
4	11	16	25	4	14	29	15	47	7	14	7
3	29	13	11	16	13	6	10	3	19	16	4
13	14	21	2	18	31	4	17	13	8	27	28
8	29	16	6	8	40	12	12	6	49	23	26
12	9	16	1	20	11	28	16	4	14	18	26
3	14	23	3	18	43	23	21	10	14	9	24
3	18	11	10	10	21	25	12	44	11	25	19
6	17	10	3	17	26	15	11	32	16	16	34
1	15	10	9	19	17	17	18	3	20	40	10
2	7	13	2	11	30	26	8	8	17	4	10
1	10	9	2	11	15	31	31	7	13	16	38
1	4	10	3	8	14	14	4	9	19	12	21
2	12	9	8	14	32	27	9	8	32	8	30
9	20	21	2	19	24	12	7	9	4	24	18
5	12	14	10	28	24	8	8	5	2	35	24
5	8	8	5	9	33	25	30	16	13	12	8
1	19	19	7	17	22	20	17	6	31	32	11
5	1	8	4	10	19	15	21	3	12	11	17
2	21	23	3	16	24	13	11	9	16	15	18
2	21	14	2	25	32	12	9	11	24	32	28
2	21	9	7	8	17	25	21	12	59	43	35
8	2	7	8	10	25	32	11	8	24	2	15
1	5	22	7	6	28	4	12	8	4	10	10
1	8	19	16	7	32	34	9	11	12	2	24
0	14	18	1	7	6	32	33	65	18	30	19
1	1	12	6	17	26	28	1	15	16	21	15
3	11	10	5	7	19	32	6	17	11	16	11
0	22	16	5	6	36	17	20	12	14	11	18
0	11	3	5	11	30	20	5	3	10	7	19
2	12	4	8	21	38	19	14	4	16	5	15
12	7	11	13	3	39	27	26	10	8	20	53
1	26	16	8	5	79	13	5	7	21	18	40
7	8	21	6	19	29	27	15	13	14	5	21
7	10	8	5	7	36	16	18	9	19	12	32
16	1	11	2	1	38	22	11	6	8	27	14
5	26	9	10	8	25	16	10	11	17	22	16
3	24	8	15	4	16	11	14	6	15	6	46
1	14	12	4	6	21	16	20	7	10	12	11
0	8	13	0	15	37	15	16	5	17	19	19
1	23	13	1	2	24	37	17	11	21	12	18
5	21	18	4	1	11	13	7	14	4	27	22
4	6	13	9	4	27	37	14	2	15	22	34
0	17	12	13	3	19	6	36	3	12	7	17
3	41	10	10	12	20	7	13	3	14	42	52
4	24	12	8	0	23	32	25	10	16	6	14
3	6	42	3	3	25	10	19	19	16	16	20
8	29	12	5	8	13	1	13	6	28	11	24
5	16	11	14	2	20	16	23	5	22	11	26
3	24	12	5	11	34	16	23	8	7	22	44
0	15	7	11	6	24	16	8	3	19	33	51
5	32	22	11	0	12	23	5	4	17	40	27
4	32	16	3	5	25	21	17	12	8	45	27
5	26	13	7	11	21	12	16	6	13	35	28
3	22	4	2	0	26	24	9	2	6	13	42
11	7	8	5	14	32	15	20	4	9	13	16
2	14	3	8	8	35	20	18	10	8	22	12
7	21	6	5	8	34	15	35	5	8	9	35
2	21	4	10	4	24	15	9	12	8	14	33
6	30	8	6	4	14	1	30	35	31	9	21
8	7	17	4	8	21	13	29	14	12	20	34
8	14	4	15	13	40	11	29	11	27	19	14
8	7	10	24	2	30	18	17	13	16	10	16
5	38	17	3	8	15	14	21	7	13	37	32
0	34	13	13	15	19	30	22	5	22	15	26
2	18	19	10	4	17	24	15	7	9	18	22
9	10	19	14	3	9	20	11	4	11	20	37
4	32	2	1	12	7	13	37	9	3	19	24
9	20	15	6	20	38	11	12	6	11	28	14
6	4	11	15	7	18	15	16	3	31	31	15
8	50	6	6	7	22	17	13	5	16	18	28
5	18	11	5	1	21	19	20	11	10	19	38
5	26	15	6	10	21	19	24	10	8	13	20
6	15	11	27	6	29	28	17	12	27	21	40
7	10	1	4	9	19	4	11	4	13	14	22
3	12	14	8	19	26	16	21	2	14	26	32
0	23	0	18	13	16	12	17	2	20	21	21
7	14	12	11	4	26	6	8	7	9	11	12
3	21	2	1	7	27	17	14	4	11	17	5
6	16	21	9	17	21	2	22	19	18	17	35
3	18	6	6	15	27	9	20	12	4	18	24
14	40	7	8	21	27	34	17	0	18	15	28
1	25	3	9	8	7	9	32	4	6	18	23
7	33	5	3	7	22	18	8	6	14	15	25
10	23	8	10	16	10	10	15	1	11	5	15
9	16	12	2	19	34	17	8	13	10	20	34
0	28	5	18	6	20	16	46	9	14	28	13
7	9	13	23	16	39	22	22	10	9	10	9
0	20	6	3	10	18	8	16	10	12	15	24
9	13	10	5	13	33	20	22	3	2	25	6
0	8	10	14	24	19	18	14	10	14	7	9
9	15	0	5	17	32	21	9	7	6	6	13
0	17	4	2	12	20	22	4	1	13	9	7
12	27	16	7	9	19	19	13	3	8	3	21
4	12	4	5	14	39	18	9	0	12	6	18
5	10	18	2	9	28	18	15	1	7	21	26
3	27	15	17	6	25	33	11	30	3	2	11
20	19	20	10	11	21	14	13	2	11	3	10
8	22	4	5	14	31	14	7	1	13	17	11
8	24	21	21	19	28	25	3	1	11	5	23
7	36	3	7	19	42	21	17	7	9	1	11
5	19	6	5	20	18	10	13	7	12	23	70
9	27	12	4	8	25	33	2	5	27	30	15
8	18	13	11	16	27	20	13	32	4	31	14
11	19	14	7	12	28	22	0	7	7	5	16
6	24	10	3	4	30	33	9	10	11	23	15
3	36	20	8	1	21	20	3	8	21	4	22
8	31	13	14	12	33	28	12	7	1	17	27
3	11	17	10	12	6	29	12	14	2	6	9
1	34	6	11	9	26	11	16	4	7	9	57
9	36	13	2	3	23	9	10	4	13	3	27
2	19	13	6	10	14	17	26	14	15	24	18
10	22	9	5	6	26	34	23	6	11	4	12
7	24	9	8	7	34	26	30	14	11	6	23
11	33	4	7	23	18	26	21	3	12	8	28
7	22	15	11	12	26	15	24	14	23	18	23
7	28	9	9	4	18	21	13	13	10	12	45
2	3	5	11	9	15	20	26	3	21	17	24
1	6	0	13	11	23	35	14	13	12	24	17
2	4	6	6	4	29	16	8	12	14	8	40
0	13	8	16	15	42	18	1	3	25	20	26
1	23	9	7	22	24	14	15	16	15	16	17
0	22	4	8	7	37	14	3	8	17	33	26
1	14	10	3	9	22	22	12	9	26	17	27
8	15	7	3	4	34	16	11	7	9	9	20
3	16	12	9	6	37	15	4	7	7	5	61
4	16	5	9	5	22	19	13	6	30	11	18
4	15	6	10	21	24	20	14	8	15	13	19
5	25	10	13	16	45	34	12	14	24	6	21
0	51	13	4	14	29	29	8	13	20	22	20
3	31	8	10	4	22	23	29	4	33	6	7
0	18	5	5	25	8	11	27	20	29	13	59
6	12	11	18	5	24	22	16	5	12	6	26
3	17	6	14	10	5	12	11	9	26	32	30
6	14	7	13	9	4	19	17	13	19	16	32
4	26	9	3	4	12	2	14	10	13	11	23
0	19	6	11	29	13	14	22	12	15	10	32
7	12	11	6	17	15	1	14	16	14	22	26
5	27	18	22	4	19	10	19	10	23	17	23
3	8	16	10	22	10	15	18	15	7	26	7
7	22	6	14	2	32	21	35	11	9	25	7
19	22	1	5	12	25	19	8	7	6	40	21
4	29	26	8	13	16	32	34	13	2	24	19
3	31	9	2	22	15	13	10	7	14	13	6
4	11	9	8	10	23	8	38	5	46	22	14
7	18	13	3	18	23	36	25	9	11	20	26
8	16	4	8	11	39	22	2	4	6	6	17
3	13	1	5	24	15	19	22	7	10	17	22
5	18	22	5	21	38	8	25	2	9	29	21
3	11	5	14	12	31	29	21	7	12	26	14
9	6	10	5	11	22	19	10	9	9	9	6
2	20	10	1	4	26	5	21	5	11	23	6
8	17	5	13	17	32	30	16	14	12	2	25
3	12	4	1	4	32	20	26	12	17	7	13
5	24	20	11	13	26	8	17	12	14	7	10
4	9	9	2	10	24	16	9	7	16	14	25
5	4	13	4	6	28	24	9	15	12	6	20
13	12	10	14	17	19	24	13	4	5	9	19
7	6	5	6	31	19	19	10	11	6	17	27
1	8	11	7	24	32	30	16	8	9	4	3
0	0	21	8	24	37	24	16	4	14	8	29
5	10	8	14	9	19	39	14	10	13	14	23
0	5	13	7	17	39	24	22	6	13	9	17
4	6	7	2	17	14	38	18	5	18	35	5
3	0	17	2	30	27	36	34	7	12	10	10
8	3	5	13	22	28	34	23	2	26	16	14
1	17	13	6	13	25	8	5	0	8	42	31
6	12	6	4	24	29	44	26	9	10	20	18
3	22	10	5	12	24	27	8	8	4	27	21
3	16	13	2	26	12	9	11	4	7	16	39
11	11	12	9	22	22	23	13	7	8	9	18
0	6	9	5	10	14	15	14	20	9	27	6
1	10	16	4	5	36	11	6	8	7	20	21
0	16	13	18	7	41	28	11	6	12	29	11
0	7	12	13	25	40	17	14	7	14	18	8
0	23	23	1	4	20	20	20	6	33	5	31
0	17	9	3	10	19	16	11	5	51	10	35
1	25	17	9	3	18	10	7	0	23	14	24
0	5	28	5	14	26	18	16	2	22	12	15
1	10	13	2	9	22	20	16	7	12	4	17
2	7	3	2	14	16	23	23	7	23	10	14
0	9	10	4	12	18	13	31	2	13	14	27
2	16	18	8	1	22	27	9	14	16	11	35
5	14	18	9	55	33	25	19	33	12	14	11
0	26	18	3	2	32	23	18	3	22	21	25
1	2	16	8	39	33	19	12	11	17	7	31
3	9	18	3	8	43	7	24	11	20	18	30
3	9	17	4	1	25	31	11	6	17	10	29
0	22	17	13	13	25	15	15	3	20	14	26
2	20	24	13	24	16	25	13	9	12	9	17
1	16	8	10	8	11	13	14	2	15	40	29
2	10	15	5	1	20	14	33	14	8	13	29
3	35	14	11	12	45	5	11	13	12	13	17
1	17	13	5	11	20	17	2	6	18	24	34
6	16	10	7	20	20	19	9	6	11	12	26
2	42	29	5	12	20	12	19	20	21	7	37
6	23	6	6	9	26	49	21	8	20	6	31
3	5	13	8	20	39	10	19	5	21	35	15
3	18	9	14	7	33	24	24	21	45	17	19
1	29	20	4	9	27	20	8	6	8	10	20
0	16	5	3	18	27	14	14	8	22	30	15
2	20	13	4	24	28	28	17	10	17	13	20
6	23	18	3	27	16	30	15	1	16	46	20
2	12	13	11	22	27	34	26	8	16	21	7
4	15	10	2	12	18	10	27	5	10	6	10
1	20	10	10	7	29	15	27	10	37	32	22
2	23	3	6	7	14	45	5	10	20	12	20
1	20	3	3	19	33	33	10	8	9	18	17
0	12	14	3	28	31	18	17	11	40	23	15
13	11	13	4	13	22	7	28	8	19	22	9
3	13	9	5	4	23	13	11	6	27	29	15
7	13	13	9	8	25	22	14	4	21	21	21
0	33	10	8	16	32	8	13	9	20	22	6
1	22	13	5	12	29	18	19	8	10	4	17
0	30	9	9	2	24	1	8	2	19	11	19
3	11	13	1	9	22	33	13	4	9	47	18
8	22	5	11	15	22	2	14	2	13	20	14
1	22	16	3	12	4	15	19	19	11	3	17
5	19	5	8	12	2	13	16	24	6	13	22
1	41	4	5	0	21	7	19	4	1	17	15
7	28	11	11	7	32	13	19	4	5	10	25
5	13	7	4	3	17	10	11	27	8	13	16
2	10	12	3	11	14	26	12	2	4	27	9
0	38	12	5	17	29	27	19	7	6	19	28
5	16	10	7	2	21	11	28	14	5	21	42
3	39	11	13	9	16	31	25	3	9	29	20
2	38	6	3	11	23	44	26	7	12	4	24
8	11	13	3	7	17	23	10	30	25	27	29
0	29	12	15	20	32	37	15	7	22	16	1
8	33	5	11	16	27	30	13	17	7	39	15
2	28	20	6	7	18	12	16	6	7	19	18
5	32	13	6	6	17	22	22	4	16	36	18
2	24	14	18	16	15	26	54	4	3	18	16
9	19	19	16	19	11	31	28	23	11	18	17
0	17	6	11	9	24	19	30	8	19	12	32
7	37	10	8	14	22	16	23	11	8	22	22
8	19	7	8	16	19	30	16	9	5	13	28
6	32	18	6	14	12	30	8	4	10	52	17
2	48	4	3	34	24	19	23	7	19	12	28
1	20	10	12	9	52	16	15	9	15	9	9
3	23	3	20	15	21	17	17	4	11	24	11
0	18	23	8	21	23	9	24	11	11	6	37
0	22	22	2	13	15	34	11	8	8	16	25
3	20	5	1	15	59	25	8	12	7	23	33
6	25	11	12	24	38	37	15	5	4	8	50
3	29	6	15	14	25	27	6	7	25	23	34
10	27	10	8	19	38	17	15	19	22	27	27
4	37	10	6	29	22	1	18	8	34	21	8
1	23	10	3	19	36	27	20	17	30	14	20
11	25	0	1	18	33	16	10	1	7	9	16
0	13	15	7	22	31	18	13	5	1	28	21
2	18	3	9	26	29	25	7	3	9	19	20
3	29	12	17	10	31	21	3	3	8	25	25
4	19	6	12	12	19	18	9	5	6	24	56
5	17	26	10	11	33	30	7	3	21	11	18
7	29	13	5	4	18	23	19	13	23	10	33
1	27	9	6	11	32	20	1	15	20	13	9
4	37	12	4	10	11	9	7	6	12	5	23
2	23	13	8	9	42	15	13	0	9	23	31
2	41	9	17	8	16	14	20	7	38	8	20
3	21	1	2	13	31	35	26	5	5	21	27
2	17	7	11	23	41	8	19	5	9	8	36
8	20	7	19	39	27	16	3	6	9	14	21
0	14	10	16	6	26	23	14	8	7	30	15
0	25	20	11	21	19	20	2	11	15	21	25
4	12	6	1	29	12	15	16	16	16	29	26
1	18	3	2	7	20	17	18	10	9	24	34
0	12	1	4	4	18	22	16	0	7	20	6
7	4	11	4	3	12	6	14	3	9	27	29
5	4	15	13	6	7	39	12	10	17	22	39
6	21	19	10	7	8	22	21	9	20	25	22
0	21	5	1	3	28	6	11	7	20	15	47
4	16	9	1	26	15	5	47	10	3	27	25
0	1	1	13	27	9	25	21	5	0	25	17
1	24	13	10	25	9	30	26	13	0	18	9
11	17	7	6	23	16	21	26	4	13	9	26
2	18	9	2	5	32	24	20	10	27	70	6
6	12	8	4	0	19	12	24	7	11	11	7
9	18	12	14	2	18	16	32	2	5	3	59
11	24	9	8	20	26	32	23	5	6	11	18
10	13	22	4	4	26	11	22	17	8	14	17
4	12	8	6	21	28	39	26	10	11	10	19
1	14	11	3	2	6	19	13	7	41	35	34
2	6	14	4	19	23	21	19	5	7	16	25
1	8	12	21	34	39	15	19	8	12	15	14
0	11	12	6	26	25	32	20	0	11	5	8
9	15	18	11	5	17	8	18	12	22	30	8
11	15	14	8	5	26	27	15	8	14	19	2
1	14	10	7	6	17	14	36	4	31	37	33
5	10	10	5	15	10	15	35	3	9	10	9
1	50	15	8	0	17	3	22	11	21	40	19
3	9	22	3	0	34	13	15	13	10	2	10
1	29	14	2	8	25	9	6	9	4	12	22
4	24	27	6	23	30	22	22	8	7	14	12
2	30	17	9	15	24	22	23	7	21	8	28
2	26	9	7	15	37	8	17	4	13	15	30
4	4	21	9	25	29	9	13	27	17	17	18
3	14	6	7	20	29	10	5	16	15	11	14
5	7	2	3	5	16	39	10	4	4	35	25
3	42	14	4	6	25	21	7	8	16	6	21
2	11	6	5	17	17	13	12	19	20	16	13
5	16	11	3	10	21	28	10	6	16	30	26
4	10	20	7	11	26	27	9	13	3	4	21
1	9	12	3	19	34	14	11	5	24	16	20
2	6	23	3	8	22	22	26	10	22	9	40
5	31	17	8	9	29	21	33	4	12	25	38
2	10	16	2	4	16	15	8	34	11	17	33
4	14	12	12	6	36	28	11	7	6	11	24
5	16	6	3	39	33	14	8	8	28	29	28
5	21	11	5	14	21	20	23	3	15	11	26
3	11	20	2	17	41	24	19	9	22	20	20
0	11	12	4	20	16	14	14	5	26	13	24
4	9	5	16	27	15	11	26	11	9	17	34
5	3	8	8	20	44	17	26	3	15	17	26
2	11	17	7	9	40	23	12	8	18	16	19
5	10	4	5	22	23	28	35	5	5	16	27
5	4	17	5	9	33	14	15	7	7	19	19
0	7	23	7	2	23	36	14	13	12	50	33
3	9	4	10	14	39	18	12	16	14	19	25
6	15	8	5	7	20	16	26	14	7	17	33
3	13	12	2	15	18	23	4	5	12	19	24
8	2	15	4	7	44	8	16	5	5	29	18
3	11	17	2	10	31	14	12	9	8	22	42
7	1	7	12	27	18	15	10	6	2	21	32
1	10	16	0	7	21	23	28	12	19	41	16
5	17	11	7	19	13	20	16	9	7	28	30
6	13	16	6	3	39	29	4	3	8	9	45
2	17	32	4	26	15	17	12	8	28	11	22
6	16	22	8	15	26	27	8	11	9	13	19
4	3	8	9	26	32	36	5	8	10	21	34
9	6	14	1	7	40	30	16	3	8	27	39
3	9	2	9	7	32	35	8	5	3	13	34
7	6	9	2	4	24	22	15	8	3	16	25
0	16	11	10	4	34	30	14	10	27	7	50
6	7	16	6	10	21	14	24	4	9	24	17
7	33	22	1	4	21	22	12	4	11	35	12
7	25	21	9	7	18	23	16	7	8	17	21
8	3	19	11	9	12	23	19	9	48	10	22
4	12	17	5	4	28	14	20	8	10	37	22
1	12	10	4	7	18	35	26	4	13	27	57
1	43	10	4	8	16	5	18	17	24	19	21
5	50	12	4	0	24	22	19	9	20	21	28
3	21	12	2	5	18	27	29	2	10	41	28
2	6	9	8	16	36	9	20	4	11	27	41
0	18	18	13	9	34	11	24	1	4	15	24
5	16	12	12	8	29	20	0	1	4	27	9
3	18	16	8	2	24	53	12	4	7	9	11
3	17	13	9	11	18	16	35	10	34	25	33
4	7	20	11	14	21	20	15	13	19	8	11
2	20	6	1	7	29	19	15	3	20	20	24
2	18	16	9	10	18	27	31	1	18	7	23
0	44	9	8	23	19	23	28	4	11	2	11
9	21	6	9	27	32	25	13	6	26	12	30
5	19	17	13	20	37	14	13	11	27	12	7
0	24	20	6	17	16	21	22	11	13	17	13
9	8	8	4	7	14	45	20	5	15	20	9
3	22	6	17	21	23	25	10	7	8	18	11
3	15	10	6	13	25	14	36	44	15	29	19
1	12	22	3	7	24	17	25	2	8	13	13
2	21	13	9	10	38	8	36	4	18	22	12
1	20	14	9	9	41	28	22	7	14	20	12
0	11	4	7	7	12	25	16	6	20	19	19
3	11	16	0	11	39	5	26	3	27	5	19
2	14	11	5	14	40	4	11	26	53	20	16
2	18	6	4	5	20	16	13	6	17	22	20
2	19	17	0	13	19	6	13	4	28	49	36
2	21	16	8	20	9	27	15	10	14	10	19
2	14	18	5	9	18	31	24	10	20	17	24
3	38	6	12	20	32	16	21	4	30	28	30
0	11	21	26	11	23	26	15	5	20	6	16
2	27	12	1	14	11	15	19	14	20	3	21
11	22	4	6	19	24	12	18	12	14	23	8
0	31	35	10	17	11	16	14	11	16	7	25
3	20	16	2	13	14	35	28	9	12	12	19
3	17	7	17	27	15	14	21	16	8	15	41
2	26	13	3	10	22	21	28	18	8	10	21
0	16	4	4	18	19	4	30	3	25	7	18
1	37	17	6	18	16	18	23	6	6	9	31
3	28	17	0	10	11	13	19	9	4	30	38
5	33	7	8	3	30	13	28	3	7	31	55
3	24	1	4	6	33	12	20	15	18	23	20
1	25	15	3	3	23	4	22	7	31	7	44
1	18	6	4	9	28	19	6	7	9	10	40
5	20	9	12	16	17	28	2	8	12	20	38
2	22	15	10	5	33	27	17	5	5	16	33
1	22	2	13	0	43	24	16	15	6	73	27
3	16	2	8	4	13	22	36	18	8	16	23
2	16	6	7	25	12	19	7	2	6	7	19
4	35	0	7	19	17	14	13	7	8	15	29
5	15	11	9	8	29	15	4	4	26	27	21
3	21	10	11	13	35	30	14	13	3	14	46
0	19	3	15	12	29	21	22	9	11	10	24
6	18	8	13	7	32	23	11	8	7	8	18
2	25	13	2	12	13	38	9	15	10	5	20
0	22	9	10	3	26	27	27	3	13	10	29
7	30	4	15	1	21	17	13	16	3	13	34
7	33	2	2	8	33	26	5	17	8	10	25
2	19	16	3	8	15	28	16	18	9	9	31
4	26	12	10	7	29	18	16	7	7	6	21
0	14	8	8	9	24	12	13	5	6	4	21
1	30	25	16	8	14	30	20	9	5	35	16
11	10	8	4	4	24	22	14	6	6	33	33
1	16	9	8	4	24	17	15	16	45	16	16
3	16	9	7	11	25	20	9	11	9	15	29
2	9	5	9	6	26	27	14	9	4	1	14
3	12	10	2	8	39	25	3	8	1	29	41
2	14	22	12	22	21	15	21	2	5	14	37
2	24	0	5	3	26	10	24	11	5	13	12
2	21	11	11	7	23	19	18	10	15	13	30
7	25	8	9	5	23	8	25	5	1	14	21
4	25	7	5	11	30	21	17	20	20	20	25
3	27	14	13	2	20	11	8	9	15	12	27
2	16	6	4	22	16	15	19	17	6	32	34
6	16	13	7	10	26	14	18	17	24	14	15
1	8	10	7	7	31	19	1	6	17	16	22
2	10	13	9	3	40	15	15	5	25	7	7
6	19	9	11	12	31	16	19	17	22	10	32
2	5	13	6	19	20	18	12	5	20	12	35
4	17	11	12	14	28	18	23	4	9	58	14
3	6	12	7	13	22	23	2	4	44	23	9
3	24	10	5	16	22	16	22	0	22	22	23
10	16	16	7	5	22	20	20	9	1	13	23
10	21	14	4	2	9	19	6	10	21	18	22
5	17	15	4	4	29	38	15	13	25	29	26
6	36	10	8	4	24	22	19	11	6	13	21
2	17	13	13	0	14	14	22	17	7	14	29
13	24	15	6	20	23	20	12	9	8	24	14
2	6	7	14	13	18	37	29	23	7	26	15
5	26	7	4	3	16	17	22	4	8	11	23
2	16	11	10	13	14	30	17	5	17	11	19
7	9	16	9	3	11	19	17	21	13	24	22
6	9	14	6	11	19	26	34	20	15	23	24
7	15	28	11	0	7	13	22	6	7	9	18
4	17	28	5	6	24	13	12	7	13	23	22
1	19	24	15	9	30	32	26	3	6	9	18
1	25	10	9	6	16	18	16	11	14	12	29
11	31	7	9	35	30	31	16	4	9	16	20
8	14	7	5	12	23	21	36	7	28	12	31
0	16	7	19	8	27	19	6	4	19	4	38
5	25	13	5	13	8	26	17	18	16	11	36
4	22	10	18	2	12	11	11	13	6	10	37
2	16	3	3	19	8	18	7	4	22	18	36
4	21	11	5	3	23	7	3	5	35	24	9
0	22	9	7	37	23	8	15	4	32	16	24
5	9	9	4	11	24	29	39	2	4	26	17
8	16	21	4	23	22	18	15	8	25	20	10
2	18	2	6	13	19	13	20	4	10	17	19
16	24	9	9	5	16	9	15	16	23	12	5
2	25	30	4	9	29	23	22	9	4	14	46
1	15	16	11	15	27	17	16	12	21	15	39
9	35	21	12	11	27	26	28	10	8	18	23
1	19	15	11	4	31	20	24	3	14	31	36
6	11	24	6	23	21	3	6	6	22	16	37
6	20	17	11	15	27	15	17	8	16	26	38
10	7	16	6	28	15	27	4	6	29	18	43
6	23	18	13	11	28	28	36	3	12	11	36
7	0	25	3	8	20	21	33	7	10	11	37
1	2	18	8	12	23	13	0	7	20	21	55
5	12	19	3	14	15	28	24	9	10	53	30
4	19	10	6	14	18	19	22	3	9	12	44
0	4	11	8	11	33	22	14	5	27	29	38
9	8	17	13	14	20	32	11	16	5	15	20
5	12	17	12	5	27	1	21	8	12	16	37
6	10	15	8	5	34	24	16	11	15	22	32
7	24	14	7	7	29	16	18	6	14	12	37
12	8	5	10	27	16	10	12	11	16	13	28
12	34	27	6	17	24	20	17	13	12	23	26
3	14	18	6	14	27	26	22	7	13	24	29
2	36	24	9	14	27	22	29	8	19	13	23
11	31	23	4	8	23	23	14	10	15	4	2
7	28	17	8	5	31	3	25	7	12	11	36
2	10	15	8	6	31	17	23	13	8	11	15
5	27	19	9	4	31	22	22	4	10	15	17
5	17	10	4	14	35	19	30	6	23	23	19
6	35	24	13	8	32	29	15	11	13	3	23
0	39	14	4	13	14	11	23	5	12	18	28
5	33	2	7	13	21	10	8	5	18	9	4
2	4	14	5	0	20	9	17	6	10	19	25
5	12	21	8	12	33	28	15	6	13	34	4
4	12	6	9	5	24	26	14	11	32	12	14
4	10	6	9	1	23	22	11	14	4	5	24
1	29	29	3	4	23	31	25	32	9	7	25
2	15	8	5	20	36	16	18	5	20	18	23
9	9	12	7	5	31	33	21	10	11	6	22
1	13	12	1	3	50	27	29	2	29	15	14
2	14	16	9	5	29	39	9	11	24	17	12
6	24	1	11	6	43	12	9	2	14	10	20
6	27	15	4	10	21	30	13	4	6	36	23
0	33	13	7	6	45	23	24	3	27	16	16
3	14	7	3	3	35	23	14	7	18	15	16
5	15	12	5	0	54	1	38	21	11	16	31
5	9	8	7	3	29	10	13	9	16	50	9
1	20	7	8	8	21	45	11	8	11	19	26
3	25	7	4	3	25	18	26	13	16	29	3
7	16	12	12	14	31	25	33	12	16	19	25
2	11	5	9	14	21	38	12	7	28	24	16
3	22	12	4	9	16	7	17	13	26	36	7
2	10	12	7	6	25	25	27	6	19	22	17
2	30	8	6	2	21	4	17	5	18	9	33
0	24	26	6	14	13	4	23	21	29	6	34
4	26	16	8	21	22	23	23	9	28	32	5
1	5	9	5	6	25	18	29	5	31	26	33
2	21	12	2	12	19	24	24	4	12	37	14
6	16	8	10	24	22	12	26	5	40	12	42
1	21	15	4	1	23	30	18	9	19	19	15
1	13	19	1	10	11	33	14	9	8	16	24
12	4	13	3	8	47	13	14	6	15	16	6
3	18	8	7	12	25	12	15	8	13	13	32
4	28	18	9	12	19	15	13	10	6	18	27
2	18	10	15	0	20	17	14	4	9	26	28
1	51	3	4	8	29	25	20	9	8	11	30
2	18	10	7	7	16	22	7	9	19	5	18
5	29	18	5	7	29	21	23	6	30	27	11
15	20	7	12	21	18	24	5	16	16	28	27
1	29	10	8	19	42	25	16	33	1	25	27
0	18	4	8	17	27	20	9	12	11	21	35
0	18	6	8	5	15	24	33	21	10	30	23
2	30	12	6	9	30	24	10	8	17	19	19
6	14	8	13	18	16	16	11	6	14	21	21
1	12	4	9	25	36	16	11	6	18	20	30
1	10	12	8	9	18	17	12	20	2	59	31
3	22	5	4	4	17	8	16	7	18	31	26
7	18	6	4	15	18	21	33	5	4	19	26
9	15	20	4	5	17	36	9	6	19	15	31
1	22	7	8	17	31	10	34	6	13	22	17
2	18	11	8	14	21	14	27	14	25	66	42
5	19	10	14	11	30	18	21	1	12	19	23
0	26	4	9	11	13	22	15	2	35	13	34
4	21	5	13	22	18	26	29	0	26	16	31
2	12	12	12	19	32	28	10	7	10	7	24
0	12	11	6	5	33	24	22	4	28	12	33
0	24	15	10	16	18	28	19	1	16	19	20
1	22	3	6	12	17	14	18	5	20	52	33
2	20	1	3	13	14	25	14	9	25	10	33
1	16	18	12	15	20	12	14	1	24	22	33
1	25	17	6	29	14	35	35	9	19	19	28
4	19	24	13	26	28	28	12	6	23	15	21
1	20	4	8	21	28	25	15	7	32	20	28
4	28	11	6	9	20	11	10	8	10	11	10
0	20	11	13	7	11	24	7	6	20	16	21
1	23	16	3	23	32	26	8	30	21	16	23
2	14	13	3	6	15	24	5	7	20	15	20
0	8	14	14	12	23	43	11	0	14	14	26
6	19	6	5	10	26	22	12	9	6	9	53
9	19	14	14	19	8	27	20	4	29	14	31
4	10	19	15	9	29	18	29	5	15	23	29
3	9	16	4	18	29	17	19	22	12	6	54
1	19	4	10	7	35	7	11	11	17	6	16
5	12	11	10	15	22	20	22	10	19	11	25
11	16	2	9	7	33	18	28	12	23	9	36
8	19	12	7	9	28	35	23	24	12	3	18
8	6	10	5	12	34	27	22	14	28	7	19
8	18	12	7	9	29	10	15	12	9	5	24
2	18	12	6	15	18	13	10	10	14	41	9
7	20	14	20	20	19	11	12	19	26	15	19
13	19	5	3	19	26	26	17	12	18	5	24
7	8	10	17	3	24	20	8	11	13	12	25
1	27	8	7	9	19	11	8	12	25	15	42
11	7	6	16	1	14	15	28	12	13	28	18
4	18	3	8	21	22	8	22	15	17	13	27
4	13	17	10	9	14	7	15	12	26	23	32
4	10	13	6	0	13	4	11	5	29	4	10
16	25	0	11	4	32	1	27	6	14	17	15
3	19	14	8	5	25	20	13	7	11	11	35
8	14	11	7	14	20	33	24	9	13	16	25
5	9	21	9	11	36	11	16	5	4	9	15
5	28	11	11	8	33	26	12	7	11	12	37
0	15	1	2	8	40	22	13	7	35	4	24
1	21	26	7	1	32	26	27	11	9	14	11
4	20	3	8	0	21	19	11	16	6	16	8
5	14	15	1	1	23	17	27	6	36	10	21
14	24	21	9	1	29	17	36	7	13	18	28
7	20	6	13	0	20	12	36	7	15	18	14
12	11	3	4	0	26	53	6	15	22	28	28
1	13	8	5	0	35	22	19	7	17	15	18
1	19	2	9	2	35	25	14	6	9	13	11
0	17	15	4	0	26	31	18	17	1	38	14
11	12	18	2	4	18	17	14	19	15	57	23
2	7	12	6	0	23	14	14	9	27	23	22
6	20	8	11	0	24	31	16	5	5	16	25
3	16	9	9	0	21	13	14	9	7	22	21
1	11	13	10	5	33	10	25	7	2	11	46
2	21	4	0	1	29	31	19	14	11	17	43
3	17	10	4	0	18	19	18	5	16	23	28
5	12	19	5	0	27	57	18	14	15	29	27
9	24	10	17	2	30	20	11	10	23	12	39
7	7	10	13	2	20	25	28	16	4	28	16
6	14	9	2	8	23	28	12	14	10	18	19
4	9	7	11	0	15	19	11	7	8	31	27
8	23	13	9	4	34	26	25	15	14	17	21
1	31	11	7	0	17	25	24	17	17	26	21
2	12	12	6	13	20	29	25	8	8	30	24
6	15	8	9	0	22	23	6	11	14	49	30
1	2	9	8	4	29	14	27	14	26	22	20
16	7	8	4	1	34	12	10	14	14	19	21
6	25	1	10	2	16	17	24	9	18	22	28
2	27	14	8	0	29	22	24	14	19	47	23
2	25	10	8	9	38	10	6	4	14	11	30
11	12	14	7	6	62	10	10	2	37	29	26
2	16	12	5	3	24	8	9	17	19	15	18
2	14	10	14	1	41	9	15	3	16	18	26
5	20	20	1	0	46	10	16	1	12	53	22
21	24	14	3	12	11	23	15	12	13	21	18
1	21	4	6	1	23	24	12	5	14	5	20
4	22	11	7	0	18	21	29	4	16	23	23
7	12	14	5	5	11	11	12	10	20	9	16
2	12	11	7	22	21	16	32	9	33	25	21
16	14	6	7	13	16	22	16	15	13	8	10
8	14	20	8	4	19	13	7	11	14	16	22
0	19	7	19	11	11	6	17	8	38	34	24
7	17	7	10	1	33	21	18	7	28	25	23
5	5	6	8	9	23	14	20	13	15	27	27
12	17	10	11	7	20	34	26	14	13	19	23
6	20	7	5	16	27	16	11	7	15	6	34
9	33	7	20	4	16	12	12	6	15	24	19
3	6	16	18	0	13	16	23	0	30	32	36
10	15	19	8	5	2	13	35	2	22	15	25
1	11	8	7	6	6	10	12	6	22	14	29
11	7	19	2	1	18	27	13	6	28	6	21
6	7	6	14	0	18	12	17	11	13	10	17
8	0	12	14	9	21	13	11	12	24	12	40
6	42	8	6	16	28	18	8	3	14	26	18
10	13	14	18	7	18	39	8	24	17	20	42
1	15	23	2	5	21	20	17	7	33	7	35
3	4	14	5	7	18	1	17	2	25	22	22
13	8	7	7	3	8	9	14	6	19	34	15
8	14	19	4	11	29	44	17	7	13	20	13
1	15	16	8	17	8	8	13	5	24	9	23
10	10	10	6	10	27	18	25	9	39	16	32
14	15	15	11	16	42	14	18	6	20	22	30
7	7	17	7	18	26	8	20	7	11	30	14
4	16	10	6	7	22	13	8	9	6	32	4
9	16	18	9	0	21	25	11	9	14	10	6
5	15	7	5	13	32	32	13	34	7	12	11
10	8	8	2	16	32	7	15	8	22	14	27
9	20	8	4	19	20	13	10	7	13	35	11
4	2	13	6	0	22	10	3	3	22	16	24
9	6	18	1	3	25	23	11	5	24	29	16
3	11	7	8	2	16	29	10	6	13	9	8
8	22	36	4	2	31	8	17	3	11	8	13
7	22	5	3	8	30	27	10	4	11	32	5
6	1	7	1	6	12	38	11	5	23	32	17
10	10	5	13	3	27	13	7	6	20	16	28
2	8	9	0	0	29	28	13	15	4	31	14
2	8	13	14	14	15	16	7	22	9	7	16
0	5	7	16	28	23	12	9	9	8	1	15
13	14	5	5	17	31	35	26	14	23	4	5
13	28	7	5	1	15	3	24	5	9	10	2
4	21	14	3	0	21	42	17	9	14	19	17
10	12	17	4	0	29	18	15	8	11	14	18
3	19	16	6	0	21	46	18	8	23	28	13
3	7	5	8	0	26	33	27	4	14	5	18
14	7	7	9	2	20	30	6	5	25	15	2
3	14	20	7	1	16	34	3	4	3	28	3
5	15	7	6	3	40	29	23	5	21	26	13
9	13	12	13	1	28	27	11	10	13	3	26
6	22	3	6	0	27	18	5	12	11	11	3
2	23	20	11	0	26	10	17	12	15	25	3
3	22	9	4	0	38	14	5	12	32	20	15
8	16	5	10	10	21	18	22	6	13	13	20
8	18	23	10	15	22	26	14	4	20	12	26
7	12	9	13	2	19	22	28	5	20	25	15
0	4	5	6	3	28	19	20	5	25	7	13
7	26	13	3	4	37	22	31	11	10	20	15
5	21	9	9	13	18	8	15	9	11	10	13
1	16	10	11	0	23	31	17	3	15	9	29
3	3	7	11	2	19	16	27	13	16	33	32
1	31	18	14	2	22	26	31	7	18	11	28
6	14	12	12	12	12	31	22	16	14	10	35
3	23	15	6	1	40	9	10	15	13	14	24
6	5	23	8	14	17	36	11	7	14	14	27
6	2	10	17	13	30	25	22	9	17	23	12
0	6	19	9	2	23	14	11	4	13	13	61
4	11	18	13	19	30	23	32	8	29	22	37
7	21	15	7	3	19	19	34	17	19	22	12
5	6	12	19	4	33	14	30	2	17	33	25
5	14	15	7	0	29	17	23	7	19	9	31
2	22	8	9	4	41	9	28	2	24	20	38
4	20	17	1	0	35	18	30	5	24	19	14
5	18	13	4	9	30	14	13	4	13	9	33
2	10	14	17	4	16	19	32	1	14	13	29
1	9	9	12	3	17	20	23	5	18	19	32
3	37	5	7	7	24	10	23	8	10	22	27
5	15	11	8	5	29	10	17	32	18	10	22
11	18	8	16	0	23	15	16	5	14	6	15
3	33	18	10	4	15	16	19	6	17	4	16
2	6	15	9	15	31	16	15	8	9	6	17
9	32	15	15	13	21	5	21	3	10	24	30
1	38	15	12	10	22	11	17	3	12	12	11
0	21	7	2	4	31	11	16	7	37	12	27
4	14	19	12	8	20	21	14	2	12	17	14
1	25	7	9	18	26	15	27	2	12	34	23
2	17	5	17	2	15	9	17	10	16	12	13
6	25	9	10	8	33	25	12	6	26	39	29
5	24	6	14	15	18	24	28	8	1	19	13
2	6	18	3	21	23	23	20	14	21	30	24
4	9	7	3	11	28	17	18	10	4	13	21
11	18	11	5	6	51	12	13	7	12	28	57
11	16	16	13	12	17	13	15	10	8	9	20
1	10	3	17	13	27	10	18	5	46	31	28
1	24	5	7	5	24	24	12	15	4	13	21
4	17	2	35	2	30	8	15	18	3	10	27
3	26	0	2	9	23	18	14	5	12	20	20
2	17	11	5	9	29	23	10	10	6	24	33
0	19	2	10	0	28	16	20	12	24	10	21
2	11	1	5	13	16	21	13	2	22	26	23
1	11	11	9	7	23	33	10	4	11	29	18
5	34	5	4	15	2	7	13	8	18	25	25
5	33	7	7	20	17	13	11	0	24	22	24
0	18	9	24	9	12	22	18	12	12	17	27
5	24	9	10	14	30	5	12	9	15	31	30
6	22	5	5	0	33	1	11	11	24	26	18
1	49	17	2	0	25	18	7	34	25	29	36
8	25	5	7	2	16	0	17	23	18	22	23
8	55	8	2	0	36	6	5	6	11	18	9
9	26	6	12	0	14	5	11	23	18	16	14
0	12	15	6	0	17	18	23	13	22	14	18
6	32	12	7	1	24	0	26	20	19	32	22
1	21	14	7	3	18	10	34	8	10	11	14
7	17	26	3	1	20	4	31	19	20	26	32
1	12	26	8	0	19	21	9	5	21	14	15
8	16	4	7	3	11	2	30	11	16	12	20
6	30	9	18	2	21	23	11	8	20	6	18
3	22	17	8	3	21	8	28	12	12	12	16
3	8	3	12	0	16	15	27	23	22	23	17
9	24	6	8	5	19	22	19	3	21	17	19
2	22	17	7	3	24	14	18	0	14	9	32
11	27	10	5	3	22	27	22	1	15	13	25
8	5	8	13	11	19	21	17	1	24	22	15
2	7	15	5	10	20	4	20	5	25	23	15
3	21	15	9	0	14	15	11	19	17	11	27
3	5	15	2	3	14	3	16	30	32	44	18
1	5	13	14	3	13	8	20	11	29	24	22
7	26	22	1	0	24	24	14	3	14	18	35
0	16	23	3	11	14	25	16	0	10	17	30
1	27	12	15	3	20	27	30	1	11	24	14
4	9	8	13	24	27	37	27	2	12	16	25
2	35	10	7	1	19	21	32	0	10	23	15
3	23	7	8	7	32	10	11	7	19	12	28
4	23	17	14	11	17	25	21	1	25	17	24
5	10	12	5	0	31	8	22	0	12	46	43
9	26	7	10	2	34	19	22	4	20	9	64
0	12	8	3	0	23	22	16	5	18	19	21
7	25	13	3	11	18	23	14	9	12	15	24
1	27	23	7	0	24	19	28	9	11	13	37
0	15	19	4	0	17	18	12	3	25	26	31
4	25	8	6	0	13	19	31	13	16	8	22
0	19	19	11	24	25	15	25	4	36	12	17
7	24	19	7	12	30	25	21	2	21	5	28
5	26	16	14	14	36	7	22	11	3	15	31
0	24	19	12	5	33	26	18	5	19	8	27
0	26	11	9	0	13	30	14	4	14	12	38
5	18	10	12	9	35	22	7	14	15	11	14
5	21	14	3	6	39	28	17	6	3	6	26
6	21	6	1	9	23	37	21	12	7	13	31
6	11	12	2	16	28	6	11	6	1	21	21
7	19	8	5	17	17	32	20	5	5	19	19
4	25	26	1	16	25	16	16	5	23	8	33
2	14	23	6	7	17	25	13	5	6	18	46
6	19	14	13	12	27	19	16	1	10	20	3
0	11	18	5	13	51	25	21	14	26	20	25
2	16	3	9	0	32	17	17	9	10	12	27
2	26	10	6	8	25	16	9	13	10	56	45
5	26	21	6	0	27	37	13	9	12	13	26
4	27	21	2	9	23	2	41	11	13	7	16
11	20	13	6	3	26	21	0	22	8	11	18
9	9	19	2	1	25	0	4	7	6	20	32
0	13	6	11	2	24	27	11	4	15	32	61
1	34	14	4	4	18	0	13	4	19	13	29
11	15	12	10	0	9	26	23	8	17	16	74
1	9	10	6	0	26	28	27	14	13	22	20
3	9	19	3	0	18	19	14	12	20	8	19
10	7	10	10	0	14	30	16	3	19	9	18
5	15	17	5	0	40	20	24	3	11	8	15
9	3	45	6	0	14	11	10	10	19	19	11
5	11	15	2	3	41	15	8	3	37	23	8
5	11	10	3	0	29	20	24	6	21	9	26
1	11	5	5	0	30	27	23	15	42	6	24
1	8	10	3	4	17	21	7	8	18	18	39
8	9	9	3	0	31	27	13	7	19	8	23
10	9	16	8	0	26	28	12	7	20	2	20
4	21	13	8	10	28	28	16	10	20	19	22
9	6	11	7	0	30	26	21	11	11	16	33
2	9	27	0	5	17	19	15	13	18	30	13
6	8	12	8	0	29	25	25	9	25	13	18
0	1	9	1	4	18	16	23	11	28	13	10
8	25	12	8	3	18	4	12	5	9	2	22
12	16	19	0	0	16	11	18	9	30	7	31
4	24	17	4	0	22	14	24	9	10	26	27
1	11	19	13	5	26	10	6	6	7	5	38
8	5	11	2	1	31	29	25	5	12	11	35
2	4	20	3	0	21	9	15	3	19	19	26
7	15	12	5	0	31	31	21	9	17	10	20
9	14	8	10	6	35	52	14	8	24	35	22
2	13	10	6	0	36	40	28	5	41	49	33
2	12	18	9	0	26	22	29	8	17	19	23
6	23	18	9	2	20	15	29	4	13	8	27
7	7	12	2	0	19	25	14	7	12	23	23
8	31	20	13	0	22	17	17	9	23	16	30
3	15	20	2	0	15	12	23	6	12	15	6
7	11	10	13	8	20	10	22	8	17	16	23
13	2	17	2	2	25	25	19	3	16	12	15
12	6	7	14	19	16	25	17	9	52	17	15
4	20	9	7	2	2	15	41	4	26	32	14
3	18	12	8	4	9	19	17	2	18	7	22
1	27	17	7	1	13	18	18	2	18	47	27
2	20	9	3	7	10	6	33	1	23	36	23
10	24	38	4	0	12	6	30	0	17	22	20
0	27	20	17	4	11	8	19	1	7	23	5
6	30	15	7	1	13	19	33	4	9	34	17
0	25	12	9	1	18	15	13	1	26	28	21
11	21	22	7	0	24	22	10	6	12	13	23
4	14	16	10	3	24	29	18	10	40	32	20
0	20	17	21	10	22	7	47	3	26	40	30
11	8	6	9	0	13	20	30	4	11	16	30
1	27	14	4	14	19	26	16	8	20	51	20
0	20	20	8	0	16	14	22	9	11	16	16
2	29	7	30	0	32	32	20	8	11	22	10
6	21	10	4	2	14	23	12	5	10	17	73
1	21	12	8	15	17	57	24	2	10	15	29
2	16	9	7	5	40	14	13	4	25	17	18
3	20	13	27	6	16	23	15	5	14	54	36
0	12	13	7	0	14	30	16	9	39	8	18
5	23	11	8	4	17	18	13	8	19	23	34
3	17	17	5	17	16	8	18	26	27	0	28
2	39	9	10	9	27	10	23	7	5	25	13
5	19	7	7	0	16	23	24	4	14	21	16
10	30	18	8	11	39	2	14	11	6	28	23
2	30	15	18	0	19	13	35	0	19	8	3
4	20	9	6	10	20	40	19	32	18	20	16
1	20	16	4	8	23	35	22	3	19	27	24
4	10	10	6	0	26	22	14	8	10	12	39
2	21	7	15	7	18	14	20	4	28	23	22
3	13	9	8	1	11	15	36	15	20	25	23
3	12	11	6	5	21	12	21	7	7	10	23
3	7	10	9	2	29	13	16	14	14	23	21
4	13	10	8	11	20	16	28	8	11	23	33
2	32	12	2	1	24	17	29	4	18	25	31
9	20	14	14	0	12	35	14	14	5	34	20
7	10	10	13	0	23	15	40	12	9	56	29
4	13	11	2	0	11	11	12	7	23	7	26
6	20	6	11	2	20	30	22	5	21	23	39
4	26	12	9	0	19	26	25	3	23	9	22
0	9	6	11	0	50	23	22	9	18	20	36
1	23	11	6	1	12	9	20	10	7	13	31
0	17	0	4	3	13	19	17	6	8	15	34
2	37	14	6	2	23	9	16	0	18	20	35
9	27	9	6	3	21	34	14	6	19	15	19
5	22	6	11	6	22	23	16	24	51	27	22
1	22	6	7	3	31	23	22	11	34	14	25
5	20	2	9	14	28	30	11	13	26	6	30
2	26	10	10	3	36	19	8	10	8	15	10
0	22	8	5	7	18	27	8	11	6	25	22
4	29	10	15	11	22	43	21	8	20	7	17
0	17	10	9	5	28	29	11	9	24	31	14
4	15	10	4	16	20	15	19	4	10	22	22
0	29	9	11	0	7	25	17	9	43	4	33
0	26	12	8	5	5	27	21	13	28	28	29
2	27	10	6	4	11	18	23	11	19	1	37
3	13	28	16	10	22	18	20	4	13	19	14
3	30	8	9	11	30	14	20	10	15	10	18
5	16	16	4	7	15	20	1	9	24	6	31
1	18	10	7	3	28	12	10	1	17	27	29
7	10	9	6	8	22	13	27	11	18	15	19
4	24	15	6	17	53	26	8	5	11	7	25
0	15	16	20	11	29	23	5	7	21	16	33
0	28	5	12	4	26	27	9	1	16	13	25
0	15	8	7	14	13	24	12	10	19	34	18
2	14	12	35	20	17	10	21	3	19	14	1
2	13	8	7	17	25	16	15	12	4	4	33
8	22	10	7	17	28	36	10	11	10	17	38
5	11	12	11	13	32	3	19	4	10	6	29
2	30	7	8	5	41	16	10	7	21	16	29
8	28	6	8	7	17	8	10	10	14	11	28
3	13	15	6	7	21	27	13	1	16	11	10
2	6	11	3	29	23	23	11	11	25	12	18
7	15	22	16	5	18	22	20	6	8	11	4
3	17	1	10	5	18	26	4	5	10	15	29
6	21	8	8	10	24	19	23	1	26	22	25
0	31	10	15	7	25	22	14	0	20	25	34
5	21	7	12	1	19	39	15	2	18	16	12
3	17	11	14	1	13	45	9	3	13	21	8
3	15	7	9	10	31	19	22	11	27	16	9
4	10	1	14	3	7	15	22	8	30	8	3
0	14	12	15	2	12	30	18	17	8	6	32
0	29	18	6	32	7	14	10	2	28	17	13
2	6	9	11	6	26	33	17	9	14	4	26
4	11	9	5	24	14	19	24	6	22	25	10
9	27	3	7	17	20	21	12	4	3	22	28
6	25	21	2	7	22	22	17	9	5	24	12
5	10	14	10	9	24	11	16	6	20	21	16
6	12	6	20	10	7	11	31	12	11	6	28
8	51	20	5	36	23	12	17	11	43	19	21
6	14	20	12	23	13	26	37	2	7	21	1
1	12	7	7	19	21	10	12	9	14	28	0
9	36	11	8	6	29	11	17	12	7	11	0
13	13	13	13	7	15	20	11	2	21	19	0
7	8	13	8	14	17	6	29	15	4	25	0
1	5	12	2	9	38	19	35	2	17	23	0
6	35	8	14	10	38	16	23	8	14	11	0
3	28	9	0	12	37	1	17	1	6	18	0
5	3	15	6	9	18	30	12	6	9	7	0
6	8	21	7	5	22	9	24	8	12	11	1
4	18	4	5	3	21	0	27	3	21	31	11
5	11	12	6	23	21	15	17	11	10	27	11
0	9	13	4	8	41	12	14	9	9	28	12
0	4	8	5	9	23	13	28	18	20	27	8
3	6	22	12	13	35	21	22	11	12	42	14
4	29	2	6	16	27	13	20	6	7	6	12
1	13	14	5	3	28	19	21	15	3	16	4
4	18	19	6	9	21	19	13	7	11	16	13
2	6	26	2	52	22	7	19	15	23	16	10
11	44	8	5	2	32	39	37	7	15	7	22
0	15	7	1	5	18	9	16	7	11	39	6
1	11	13	10	1	15	5	26	10	21	15	6
4	28	2	1	18	26	19	22	13	16	11	21
3	15	27	5	14	26	25	32	7	13	15	6
10	11	17	17	4	35	9	30	21	9	15	20
12	19	9	3	4	20	20	24	15	19	14	9
10	24	6	7	3	21	16	21	6	18	8	31
5	24	9	3	10	36	22	13	6	4	18	12
9	14	12	15	6	18	21	26	8	27	5	10
2	17	10	8	8	29	30	12	3	15	10	13
19	22	10	5	15	41	14	22	8	16	16	15
0	18	21	2	2	26	37	15	4	13	12	11
1	20	13	7	5	39	33	22	4	20	8	19
6	24	12	19	5	25	20	13	2	14	16	25
4	16	3	1	1	20	18	23	5	12	15	13
13	18	18	7	8	38	16	11	9	7	1	17
25	17	15	5	1	16	31	18	17	15	12	13
9	32	9	9	15	33	19	22	6	17	33	28
15	19	4	7	3	18	43	11	8	31	24	32
16	16	2	20	9	27	38	22	5	18	6	38
3	21	11	14	18	34	14	16	5	23	16	11
8	19	7	13	15	21	18	14	11	4	1	19
6	13	17	4	5	30	30	28	4	22	14	37
5	19	3	11	10	19	27	12	10	20	13	26
6	15	18	8	15	25	15	26	8	31	15	25
1	24	13	3	4	18	21	4	27	22	39	17
5	17	9	7	6	22	12	13	11	26	16	40
7	26	12	10	0	31	31	17	19	32	15	30
3	21	29	1	0	15	32	15	7	8	11	18
12	20	9	10	8	34	20	18	6	23	19	63
8	20	12	0	3	37	9	25	10	13	8	17
0	17	26	12	21	26	26	15	7	19	18	17
7	18	23	3	12	31	17	14	8	27	29	8
3	14	18	15	7	27	26	19	9	5	10	32
4	38	20	7	2	38	33	6	5	28	17	23
10	38	17	6	18	23	21	9	14	2	15	11
2	19	2	9	2	30	36	29	9	3	16	10
2	23	7	10	14	17	24	16	3	10	18	18
1	23	18	10	6	11	17	20	14	15	5	16
0	22	6	7	14	22	26	13	8	14	6	27
2	12	17	7	8	15	14	10	2	22	15	25
6	34	27	2	14	9	19	6	18	13	7	19
7	21	1	6	3	30	21	29	3	23	9	23
3	23	7	7	8	16	20	14	8	10	17	31
14	9	14	15	5	24	34	9	11	19	14	20
4	21	11	13	4	38	31	7	2	18	20	22
7	26	19	7	16	17	16	19	6	15	13	34
3	29	8	6	5	22	25	5	4	18	18	31
10	21	17	10	8	16	31	21	5	19	9	30
5	13	11	3	8	14	33	16	8	24	18	34
5	45	6	11	12	24	19	10	11	20	21	37
4	37	14	7	21	30	18	16	5	9	18	17
3	19	8	8	5	22	26	28	11	19	7	17
7	11	12	8	11	30	22	14	8	32	6	28
0	25	16	15	16	38	15	6	14	9	18	3
6	15	8	2	14	27	27	15	7	12	23	16
3	19	9	11	19	29	24	8	9	11	26	18
3	22	10	4	1	21	27	9	13	8	9	15
4	38	7	7	15	27	21	17	9	16	29	11
7	20	14	8	22	19	31	23	1	4	13	19
8	19	8	5	14	34	15	20	18	27	24	20
7	12	14	12	17	21	9	31	9	16	30	14
1	33	14	4	11	37	29	21	7	16	16	20
1	22	15	5	23	30	8	16	3	20	24	26
13	25	9	16	13	22	13	18	5	8	66	14
0	17	13	6	15	16	25	19	10	6	15	28
5	20	12	18	4	46	27	16	12	9	17	27
5	22	14	10	20	17	21	14	5	8	10	27
11	27	5	2	12	18	38	9	2	7	5	16
5	17	12	2	20	27	20	27	8	17	22	27
1	32	17	8	13	33	25	33	1	4	5	24
7	14	12	3	13	37	27	7	7	4	6	15
8	12	16	0	4	34	20	30	2	10	10	30
6	15	5	5	3	22	11	30	13	6	6	17
0	10	12	4	8	44	18	19	1	4	5	27
4	20	9	8	12	44	17	24	5	21	14	15
5	15	8	9	7	43	22	11	7	5	12	10
5	6	9	3	11	30	0	31	3	16	17	46
3	33	7	12	5	18	23	25	3	27	14	31
0	20	23	18	25	45	25	15	3	15	16	7
4	7	6	7	4	27	40	22	13	11	20	21
2	15	9	17	10	22	12	24	7	12	4	48
9	13	14	0	5	34	16	21	3	14	18	26
0	8	13	10	2	31	36	28	6	22	2	34
8	27	13	9	18	31	39	35	4	21	11	8
4	36	3	5	11	16	15	32	10	18	10	54
7	23	16	6	2	17	34	17	21	14	2	19
4	24	8	5	11	24	16	35	8	5	22	34
7	16	12	13	2	16	20	15	9	15	10	25
0	32	19	5	2	47	38	19	6	13	27	28
1	20	16	13	5	24	35	25	12	10	42	21
2	17	15	3	8	31	21	32	4	11	63	19
0	22	9	17	6	18	27	22	6	5	23	36
2	29	3	20	19	14	39	13	9	8	17	37
0	17	10	6	14	9	18	47	10	30	27	33
3	28	0	7	4	28	28	28	3	46	40	21
2	13	8	6	1	8	10	38	7	7	25	39
2	14	9	18	8	16	22	18	7	25	5	48
2	9	9	4	3	38	48	20	15	13	14	33
0	21	5	4	1	20	18	10	11	8	24	30
4	19	2	2	0	30	25	23	6	8	13	22
0	7	6	19	5	29	17	10	6	7	24	31
8	17	8	1	15	17	32	22	14	28	32	17
3	23	10	4	7	24	26	21	4	22	23	31
2	24	15	13	5	19	29	9	4	43	21	38
7	13	13	7	0	15	16	18	6	5	37	46
2	4	15	11	26	35	18	27	1	15	20	37
1	14	3	8	8	7	12	9	7	10	16	23
0	12	6	4	8	14	33	15	6	5	12	26
10	11	9	14	4	18	30	18	8	4	11	21
0	14	3	24	4	21	36	16	10	17	3	22
10	3	12	7	21	16	16	11	20	9	12	37
1	12	19	17	1	29	20	8	1	9	4	28
1	21	6	12	8	25	17	11	22	23	9	41
0	13	20	7	10	11	27	18	2	7	15	38
1	9	9	6	9	8	20	5	1	25	16	24
2	20	15	8	20	34	24	13	18	11	5	21
0	17	1	13	8	11	19	7	12	6	23	27
5	11	8	6	15	5	26	14	11	8	29	16
8	29	10	4	1	26	28	5	10	14	11	13
10	8	9	11	11	24	29	13	10	19	8	10
3	22	11	12	11	18	19	10	2	16	15	11
11	19	9	15	5	19	29	5	13	25	21	0
15	16	6	9	7	31	16	8	8	7	30	12
2	19	5	4	7	18	15	10	3	2	14	18
1	5	1	26	26	17	27	8	3	4	34	21
2	10	12	24	17	44	50	4	27	2	14	29
0	11	12	7	18	24	10	14	17	8	13	19
1	7	22	9	7	25	10	4	6	5	24	27
2	23	3	3	7	27	27	4	10	14	10	16
0	12	9	28	19	31	25	8	12	4	6	23
2	14	9	4	27	20	20	14	2	9	34	26
5	17	21	1	14	27	31	7	0	5	10	19
4	10	4	12	8	25	29	9	20	11	30	31
0	14	12	4	3	28	29	15	1	6	27	24
5	10	16	6	9	16	24	11	0	9	53	30
8	6	11	4	14	41	24	12	18	16	31	30
4	4	10	13	6	21	26	18	4	15	3	25
7	3	6	5	3	25	33	16	13	15	3	31
1	21	2	7	14	31	26	10	8	19	24	34
2	3	13	6	5	22	28	15	12	13	28	33
11	12	9	8	8	28	17	20	6	18	18	34
13	13	11	5	2	30	28	16	4	10	18	32
1	15	1	5	24	17	23	8	10	13	21	49
6	7	10	2	16	23	26	12	0	7	10	17
3	15	5	3	16	13	13	12	2	32	19	34
10	14	19	6	16	12	22	16	2	25	49	31
2	12	6	11	13	18	27	12	6	23	12	27
7	9	13	2	19	8	11	7	6	17	6	36
3	15	13	9	12	7	17	6	21	12	18	16
0	9	21	6	10	21	0	10	17	13	39	25
3	21	10	0	17	27	13	15	8	12	29	21
4	32	5	1	11	38	14	18	9	20	16	22
11	11	8	6	15	21	0	8	10	19	12	28
0	12	6	9	8	24	11	19	0	15	8	27
5	4	19	11	12	37	14	24	1	25	8	32
7	20	21	5	17	23	15	18	3	31	18	37
0	5	5	2	20	44	21	11	4	18	16	29
5	14	11	18	7	26	13	21	7	16	11	22
4	6	6	6	5	23	30	22	19	12	23	28
2	22	16	3	6	31	48	11	7	16	17	16
5	18	23	9	7	32	15	22	0	27	34	10
0	27	22	7	20	38	13	24	16	18	22	39
5	20	27	0	6	18	13	26	2	8	12	13
6	33	22	15	11	18	10	17	1	15	26	10
10	10	7	8	11	26	42	9	0	12	9	33
1	30	3	3	17	18	22	18	11	30	16	12
3	6	29	11	13	17	19	32	2	3	22	28
1	6	3	3	10	15	16	20	1	10	16	25
7	22	3	4	10	24	17	26	6	21	6	36
1	5	10	3	12	34	35	19	2	15	15	22
6	11	3	4	14	28	26	13	0	43	18	27
3	16	18	3	6	16	22	27	7	14	31	33
10	16	20	5	6	25	24	14	0	13	19	29
0	6	9	3	5	19	26	23	2	7	30	37
5	6	12	6	5	13	33	15	3	26	10	25
2	12	13	7	3	26	30	16	4	9	12	27
4	13	13	10	9	37	15	15	6	24	9	17
4	19	6	5	5	8	11	21	3	23	18	40
3	15	16	13	9	27	27	26	0	23	5	24
4	4	7	6	5	12	10	17	9	18	19	20
11	19	7	7	8	21	22	24	4	32	9	17
6	13	18	8	3	28	13	14	4	19	37	3
3	21	11	8	6	16	28	7	2	12	42	16
9	17	15	3	5	22	12	5	12	52	27	28
2	18	34	13	7	21	42	7	0	25	22	20
6	9	13	8	2	24	28	8	8	8	16	9
6	15	20	9	17	26	21	23	6	31	26	17
1	26	13	3	7	17	23	12	10	19	32	23
3	6	12	5	14	16	37	5	8	11	28	27
1	28	18	10	3	16	28	28	7	14	24	20
15	18	22	6	1	21	22	8	4	11	8	41
0	19	14	6	7	17	8	17	2	15	17	14
9	15	9	12	0	28	15	27	10	21	37	19
0	14	18	3	4	32	8	23	3	14	16	7
2	21	27	7	0	29	17	9	12	2	11	11
5	8	18	8	13	33	8	14	15	6	7	15
6	9	20	7	2	17	21	12	8	6	44	6
1	10	13	11	0	18	21	17	6	10	12	24
2	25	8	10	10	19	20	12	4	20	14	28
6	28	14	6	6	24	14	15	2	6	16	16
8	12	7	11	12	23	18	2	2	9	12	23
2	7	15	4	3	18	30	8	4	7	30	10
4	31	19	12	1	18	9	4	4	2	28	32
5	18	16	12	2	23	12	1	16	6	30	57
3	18	12	10	16	26	14	14	16	13	3	26
3	11	8	8	2	30	20	14	8	6	13	16
4	22	3	11	4	22	17	15	7	5	28	5
3	29	11	12	27	27	20	26	20	8	17	24
6	30	12	10	1	43	11	18	6	7	19	32
4	8	9	9	12	15	27	12	7	4	20	69
9	4	14	11	7	28	22	10	2	25	19	43
10	46	12	14	11	25	20	30	5	10	5	16
9	12	11	18	10	29	15	14	12	11	4	33
4	29	12	16	7	16	12	15	14	6	22	22
6	16	7	9	15	30	18	31	14	10	15	39
6	15	16	9	7	29	29	17	17	16	23	32
1	26	26	15	3	31	34	14	9	4	41	31
3	14	13	11	19	20	19	26	2	10	17	31
6	26	19	8	1	31	30	14	7	6	16	29
10	29	10	5	24	19	27	18	1	13	18	16
3	16	7	18	4	44	20	29	1	16	21	41
2	25	7	6	22	20	26	18	9	10	14	73
4	22	16	17	20	13	15	14	6	24	38	5
3	47	21	13	10	25	13	20	8	2	7	22
1	41	13	24	22	23	30	6	14	8	12	45
0	10	12	11	7	22	29	27	8	5	26	22
1	17	10	10	6	16	27	11	3	18	3	28
6	23	8	8	4	31	14	20	6	11	33	18
16	23	19	17	6	13	32	9	3	19	6	12
8	25	5	20	25	20	6	14	4	14	14	28
3	31	14	8	13	26	16	11	9	22	14	22
2	43	9	15	19	23	36	15	8	27	7	19
3	30	11	14	5	18	15	12	2	20	17	22
5	11	21	3	15	31	17	14	12	7	38	31
0	8	9	13	17	22	14	18	12	24	22	3
5	25	7	11	6	18	12	9	9	11	12	21
0	21	7	16	22	17	26	19	6	18	18	17
5	9	18	5	14	29	8	16	4	3	18	23
2	12	12	8	24	30	19	19	8	10	8	13
0	18	8	4	17	30	7	11	16	12	25	5
4	17	9	6	11	37	4	20	5	0	22	31
0	29	14	19	0	14	2	13	3	4	20	26
24	15	11	18	24	34	23	11	4	0	13	22
7	20	14	8	10	16	9	11	8	5	21	33
1	13	16	5	18	35	9	24	4	9	14	22
0	20	2	8	29	33	14	16	3	4	20	17
3	12	12	11	10	17	14	16	1	5	17	57
1	17	6	10	17	20	29	10	8	4	9	21
11	18	4	11	14	33	20	16	1	10	27	24
0	17	1	8	23	27	3	26	5	9	16	23
2	22	5	4	22	21	6	17	2	21	14	14
0	22	11	10	14	10	13	16	13	8	28	14
5	21	5	10	5	29	30	21	7	6	7	4
9	18	5	11	17	25	23	5	7	23	26	6
6	19	3	25	17	27	24	15	3	0	13	9
1	11	1	11	20	25	9	19	13	10	35	35
8	16	7	12	15	15	25	23	11	4	15	17
1	13	8	3	27	19	12	6	6	5	18	13
16	14	4	4	17	34	33	1	12	8	40	30
0	16	6	11	16	19	42	22	6	5	15	30
8	22	3	10	11	22	31	24	6	10	14	15
0	24	11	16	10	16	29	21	7	3	24	30
4	10	13	6	9	22	17	17	3	10	47	38
4	13	4	15	12	27	19	18	39	5	47	19
1	19	4	11	19	28	27	23	11	24	13	31
8	9	11	3	9	2	40	12	2	18	41	23
9	26	7	4	1	24	21	24	6	8	8	6
6	16	17	5	10	43	30	9	6	7	10	8
6	13	2	7	2	25	15	5	23	12	10	15
6	22	12	12	3	21	30	1	7	11	10	49
0	15	6	7	6	24	40	9	9	16	12	28
1	9	16	8	6	14	37	8	14	9	21	17
0	21	5	6	19	9	6	9	1	13	19	35
4	11	11	6	9	10	20	12	14	3	14	25
1	28	0	18	8	25	16	22	10	9	14	89
5	29	2	9	14	15	16	30	1	9	16	38
2	22	12	10	9	6	17	10	13	10	11	23
14	28	10	3	15	20	21	9	2	7	19	21
3	17	10	2	7	11	13	22	4	19	9	26
0	21	11	5	8	24	17	13	6	7	29	29
7	16	11	12	5	38	39	34	9	13	9	14
2	5	0	10	12	15	25	12	9	24	20	16
1	15	21	5	14	28	17	10	15	7	6	25
3	18	13	3	10	21	22	1	11	10	16	29
3	16	5	0	16	12	18	15	15	8	12	28
0	11	7	9	17	22	4	38	12	8	6	41
2	7	20	1	5	12	16	31	7	13	18	26
7	5	9	8	17	44	16	6	7	18	17	45
0	13	8	2	5	30	22	44	12	20	4	21
4	7	19	10	25	28	17	16	11	19	27	19
4	8	3	1	23	20	17	13	21	13	1	10
6	2	12	3	12	22	22	0	10	15	10	27
4	12	10	13	12	14	10	20	10	11	7	37
5	7	11	2	28	14	38	14	6	11	17	29
4	15	9	0	16	21	31	14	3	21	14	24
0	6	5	8	8	10	26	15	15	18	18	20
2	8	13	8	25	21	30	11	5	6	10	39
3	2	16	13	8	26	21	23	7	7	15	18
4	13	14	6	27	32	14	5	9	19	17	39
6	3	14	4	9	15	24	4	2	6	13	5
8	10	13	8	27	11	34	11	11	14	19	15
3	5	10	4	12	28	15	13	6	14	23	22
2	6	7	3	16	26	26	35	7	3	9	39
1	5	11	10	20	44	12	17	11	18	11	15
6	15	15	4	12	28	24	25	7	3	8	23
4	10	14	1	27	27	11	33	4	5	13	6
4	12	13	6	13	26	26	14	5	7	10	31
2	30	4	7	8	26	20	18	6	2	8	24
10	23	13	3	5	39	13	9	13	9	28	29
0	9	18	11	7	26	32	21	7	5	10	11
1	11	18	2	14	25	18	13	11	23	1	26
13	18	18	1	34	18	16	18	7	16	12	30
7	5	14	2	6	8	14	26	3	16	8	36
7	13	9	7	13	21	20	6	7	6	21	25
8	8	8	14	27	24	24	38	5	6	5	14
11	14	24	7	11	14	12	8	12	15	14	25
4	15	8	5	4	12	19	22	6	2	9	15
11	29	11	4	6	28	25	11	19	15	27	35
[truncated: 11,273 more rows]

## Sheet: Extended Data Figure 1h
PARPi (nM)	siCtr			siTOPORS#1			siTOPORS #4
0	132	149	150	112	85	102	116	114	113
1	141	136	139	74	84	86	75	70	89
2	97	95	100	29	24	45	46	45	38
