# Supplementary material for: Concerted SUMO-targeted ubiquitin ligase activities of TOPORS and RNF4 are essential for stress management and cell proliferation
Source: Nat Struct Mol Biol. 2024 Apr 22;31(9):1355–67. doi: 10.1038/s41594-024-01294-7 (PMC11402782; doi:10.1038/s41594-024-01294-7)
Supplement: Supplementary file 19 — Statistical Source Data [file 41594_2024_1294_MOESM19_ESM.xlsx]

## Sheet: Extended Data Figure 2d
siCTRL				siRNF4				siTOPORS#1				siTOPORS#4				siRNF4 siTOPORS#1				siRNF4 siTOPORS#4
UT	0h	1h	3h	UT	0h	1h	3h	UT	0h	1h	3h	UT	0h	1h	3h	UT	0h	1h	3h	UT	0h	1h	3h
0	9	7	1	0	4	66	31	0	0	70	6	1	136	25	30	2	6	7	6	2	0	0	3
0	17	2	1	0	35	4	0	25	24	0	0	8	98	1	58	1	0	1	82	0	58	77	0
7	29	20	0	0	0	95	19	8	2	46	10	7	25	0	118	6	0	50	0	6	76	22	81
0	0	35	0	0	21	97	30	0	0	21	0	13	68	123	65	4	1	9	3	4	1	82	1
3	16	7	0	0	52	121	0	11	41	7	75	14	99	1	69	3	0	53	52	1	40	68	1
2	15	0	0	0	0	101	0	0	0	28	0	3	154	0	96	24	8	0	50	0	47	50	2
0	6	19	0	1	0	11	0	32	0	1	0	21	25	97	52	11	3	4	0	5	23	73	76
1	0	23	0	3	20	49	6	0	0	11	76	16	111	26	11	10	11	25	84	1	49	34	1
4	0	1	0	0	37	0	38	0	55	81	0	1	131	0	0	12	0	88	88	3	43	63	31
1	10	2	0	1	18	69	0	2	40	0	1	12	8	0	10	14	4	0	9	0	0	47	48
0	21	61	0	0	0	24	44	0	0	16	95	1	16	0	4	7	22	6	57	2	2	73	7
4	32	7	0	0	79	0	1	11	32	1	84	1	57	1	33	4	0	2	91	1	52	85	94
1	0	0	0	0	0	2	25	5	32	0	0	8	104	5	1	10	11	1	85	0	70	89	66
1	7	0	2	0	53	14	0	0	0	31	0	0	78	35	21	2	0	86	30	0	29	9	2
3	9	23	1	1	54	0	3	0	17	60	2	1	1	73	52	1	13	0	76	0	21	7	57
4	29	29	3	1	40	0	73	3	82	39	2	1	72	3	9	2	6	57	93	0	7	82	7
1	5	9	2	0	178	2	41	5	0	143	0	20	0	96	46	8	7	11	81	0	48	1	34
2	26	1	1	0	64	5	1	14	55	131	59	2	57	0	0	23	0	52	102	3	49	68	2
0	34	41	0	1	32	48	37	10	0	2	29	14	60	12	64	8	13	0	73	0	0	56	2
7	39	19	0	0	85	0	9	1	1	42	69	29	92	57	42	32	0	5	55	0	4	94	87
1	19	0	5	0	42	41	35	12	0	88	3	10	116	22	6	6	0	4	40	0	109	2	89
2	3	2	10	0	116	32	24	0	0	91	12	17	8	0	44	13	0	50	41	10	0	73	3
6	22	8	0	5	63	172	40	2	10	5	72	0	51	2	15	11	0	61	99	8	3	70	75
1	32	1	22	2	92	123	1	11	0	2	13	23	0	101	0	10	5	4	28	4	2	67	4
2	50	1	31	0	68	25	73	13	61	104	0	4	64	1	62	15	0	62	70	2	64	50	36
7	18	4	0	1	93	48	3	14	78	60	1	10	129	1	3	6	8	4	0	4	58	68	89
12	4	49	1	3	36	91	26	21	61	37	72	2	77	0	71	4	0	58	0	9	0	3	1
11	14	22	0	2	0	6	20	0	0	163	88	18	3	2	56	24	3	12	6	1	20	79	74
7	34	45	1	0	68	10	15	15	13	97	4	7	69	0	1	4	0	53	140	4	0	40	0
4	40	25	6	3	33	2	67	17	0	104	80	0	76	0	7	24	1	110	0	0	35	58	87
11	15	6	0	0	63	8	31	17	98	122	71	19	21	116	13	11	0	3	71	11	63	9	0
3	9	0	0	5	0	4	54	1	0	2	73	22	61	1	20	17	2	17	101	2	26	82	3
3	27	21	9	8	0	0	29	10	46	101	35	19	0	22	20	9	0	8	72	1	71	63	124
7	4	21	0	2	71	67	2	10	37	87	1	1	131	6	0	15	0	5	3	0	55	0	125
4	5	37	7	2	51	67	1	2	57	0	0	29	49	69	31	7	0	2	68	0	67	24	104
1	12	1	10	1	74	76	68	29	26	60	0	0	60	7	44	28	0	2	71	0	0	99	5
1	59	104	0	4	40	4	40	4	29	76	108	0	182	23	40	7	1	81	1	0	56	54	72
0	8	5	28	6	110	49	1	10	0	91	29	34	138	95	89	5	0	27	0	5	0	4	7
9	38	17	0	4	52	2	35	1	60	170	137	0	1	60	20	16	21	0	77	1	26	9	4
2	54	21	0	8	72	9	26	11	1	106	1	16	1	0	95	4	0	1	8	1	91	39	4
8	9	41	12	1	0	0	40	18	112	79	100	7	33	1	61	12	0	19	0	0	16	97	35
11	18	0	0	12	51	1	29	23	0	0	1	4	76	75	156	9	18	0	11	0	46	18	77
14	1	0	0	4	0	9	93	10	61	7	23	29	0	5	32	4	33	2	4	3	56	29	78
12	48	21	1	6	72	61	9	0	0	17	0	20	55	72	55	14	7	28	27	1	25	53	65
0	47	0	2	13	84	58	17	4	2	74	0	33	0	1	75	4	20	24	125	0	54	36	20
1	18	21	3	11	85	20	1	2	75	38	0	14	3	8	53	3	0	4	1	0	4	3	60
1	14	1	2	9	62	0	26	2	0	0	1	17	2	3	99	4	20	8	36	10	15	87	78
12	42	24	5	3	2	64	76	8	0	1	2	2	102	42	29	7	0	0	89	0	0	107	23
0	5	0	35	24	37	80	15	28	93	114	0	3	119	3	132	5	6	4	0	5	21	7	82
17	43	75	1	13	89	11	48	2	2	72	1	22	61	144	110	0	22	6	59	5	38	100	0
1	17	9	0	17	82	43	44	0	13	127	1	5	41	98	0	8	4	69	0	6	31	82	2
16	83	0	2	3	57	16	2	2	106	2	42	3	113	101	62	12	16	4	25	1	14	74	13
8	69	1	1	26	78	81	1	3	0	83	8	0	2	2	0	9	25	1	12	4	51	51	24
2	10	4	6	20	0	14	20	2	80	35	104	37	48	12	119	4	17	31	20	3	48	79	84
21	29	72	0	2	85	2	4	3	47	56	23	25	140	26	0	6	2	26	12	3	48	77	17
32	25	44	0	27	78	4	63	7	68	55	3	1	2	19	33	3	11	3	29	2	36	101	4
22	8	31	25	25	57	28	3	6	123	82	64	14	41	0	26	7	5	6	1	1	0	5	40
2	45	77	0	25	137	13	45	22	28	0	1	10	22	112	52	16	16	49	17	9	32	190	1
5	23	0	0	31	117	47	53	6	60	1	0	9	3	130	42	3	0	12	21	1	43	6	54
15	1	42	6	33	129	14	72	11	0	98	2	2	105	15	55	32	2	74	1	1	42	45	116
29	0	35	0	28	95	49	99	26	0	56	0	18	135	6	2	4	0	28	41	10	25	1	82
23	46	63	0	6	66	31	80	25	5	0	0	0	0	13	31	21	1	10	3	5	5	120	92
20	0	3	53	15	78	0	50	9	0	9	4	0	0	50	76	6	0	1	0	3	0	37	70
18	23	43	0	37	69	0	1	28	16	89	2	31	0	135	83	6	0	2	2	4	41	58	83
7	51	37	10	28	98	2	40	0	65	107	94	1	115	172	90	7	0	28	0	2	41	87	37
7	89	7	1	43	73	92	83	37	56	4	0	42	1	0	116	11	0	54	3	1	0	38	82
2	3	60	7	5	79	1	23	6	130	68	0	18	122	0	8	8	0	104	0	20	42	57	88
10	0	28	2	36	77	0	53	9	3	0	62	15	91	122	139	13	1	8	0	5	2	4	22
1	47	48	6	19	86	87	1	1	1	83	0	25	1	28	0	6	0	2	19	7	52	164	67
13	54	0	0	32	65	12	103	27	1	1	2	34	0	1	100	11	0	26	7	3	64	6	115
27	53	27	2	44	88	70	51	0	3	72	99	5	2	0	132	36	0	42	32	12	13	24	20
28	115	29	0	12	79	23	103	27	25	0	1	30	53	0	81	9	0	1	0	52	31	71	26
26	14	1	2	49	71	10	26	3	0	0	65	2	23	0	0	27	2	37	0	1	6	98	76
45	61	114	30	2	73	67	17	26	0	0	8	2	126	104	2	9	0	32	104	7	0	3	41
28	0	19	3	51	239	4	37	31	1	2	85	1	151	88	70	24	0	18	4	16	36	4	38
27	27	71	0	32	77	34	18	1	84	69	0	2	64	0	98	1	1	6	0	2	75	1	5
21	91	38	1	38	1	0	3	21	0	1	113	19	0	1	10	11	9	47	1	4	46	2	48
1	68	0	2	22	1	3	41	1	28	44	21	2	147	100	24	9	0	14	6	8	57	7	25
2	0	11	0	47	57	17	36	26	30	84	0	2	102	100	47	24	0	26	0	10	0	87	17
1	36	0	3	49	2	95	49	0	112	103	66	1	59	23	48	56	1	30	20	1	47	4	9
18	77	0	19	15	98	0	51	2	16	0	13	0	51	2	31	11	15	6	5	0	32	12	69
19	94	3	4	4	3	19	49	13	88	70	0	27	81	134	42	5	0	57	4	6	93	25	42
1	59	111	0	5	87	0	1	2	102	112	112	7	3	46	91	33	0	13	16	1	37	78	57
5	71	53	4	30	8	17	14	1	89	100	27	3	27	93	0	19	14	1	2	2	8	12	1
35	78	21	1	33	72	1	70	28	56	83	0	19	53	24	79	7	0	2	2	3	12	3	42
33	0	12	52	40	86	0	81	0	74	95	0	8	125	6	54	1	17	27	2	9	1	16	1
30	0	9	1	34	1	0	46	0	55	18	3	14	1	82	19	10	38	2	1	5	51	76	154
13	46	42	0	41	2	10	72	7	98	5	1	7	98	124	8	31	0	36	118	2	21	60	11
25	29	47	8	27	111	2	25	8	108	85	3	1	2	144	20	29	0	14	0	3	2	46	65
38	62	64	2	30	68	36	17	49	108	68	31	5	99	87	4	4	0	29	33	5	101	12	62
32	16	75	0	30	113	8	11	2	110	109	51	2	6	117	29	10	26	12	96	0	92	16	0
5	43	13	0	32	128	4	104	53	98	5	33	24	132	80	3	15	30	25	2	1	0	11	57
42	13	13	2	23	86	0	3	42	0	80	0	12	50	29	104	32	1	4	16	5	33	3	1
37	23	45	1	25	74	19	86	5	93	3	0	19	89	0	35	18	0	14	18	2	0	8	1
20	67	116	6	17	88	14	99	4	117	14	36	36	138	23	35	11	0	26	68	0	9	0	1
22	26	42	7	32	3	2	76	2	76	3	2	19	3	30	42	3	0	0	130	7	96	5	1
29	42	13	0	1	109	6	64	1	0	54	0	27	0	0	61	6	9	35	68	1	47	2	27
37	36	36	0	68	89	112	12	1	117	70	56	12	86	11	127	5	0	1	53	1	0	50	56
35	1	51	7	41	85	59	28	14	0	0	0	14	48	70	114	10	5	2	119	1	24	72	28
38	29	15	0	12	89	0	22	28	4	4	5	38	44	40	0	16	10	21	26	4	42	69	2
29	26	16	2	29	14	0	86	0	2	59	76	28	81	147	59	5	9	35	2	5	0	117	84
19	0	71	2	38	2	0	26	2	90	0	81	14	120	103	0	29	23	10	92	0	78	64	31
22	5	40	3	10	78	1	18	37	47	52	32	1	101	53	122	3	33	3	151	6	27	4	0
17	0	25	1	31	114	36	41	5	92	18	16	29	73	38	109	17	18	45	70	0	17	31	79
20	0	55	0	21	105	0	52	2	1	0	14	7	119	1	74	20	17	35	0	4	82	67	33
26	30	2	0	5	140	29	38	24	1	97	0	4	126	61	3	8	16	3	0	9	0	0	1
35	37	154	0	17	85	65	78	3	66	0	61	2	117	1	0	15	0	37	5	19	8	92	3
27	33	9	0	58	90	14	3	10	96	50	40	2	3	7	52	3	10	20	0	4	48	50	51
25	25	0	0	38	109	72	52	24	0	91	0	4	143	6	2	8	0	37	108	4	33	2	1
21	9	37	0	21	79	0	36	18	64	70	43	2	0	58	116	5	0	0	1	2	43	72	77
4	18	0	11	20	93	0	28	2	90	0	64	12	4	1	1	0	0	5	77	4	84	12	42
30	18	34	2	15	72	8	108	41	99	4	0	5	0	53	85	1	5	1	3	8	64	55	121
26	0	7	0	3	70	24	38	4	0	1	42	5	0	54	4	3	17	2	1	3	1	1	74
25	34	0	2	3	98	64	63	12	123	0	39	1	0	78	67	7	16	3	89	1	0	2	61
10	36	148	0	29	64	0	1	15	116	89	49	2	58	25	1	6	0	6	0	0	0	100	87
4	20	14	0	25	83	0	2	43	1	1	16	9	96	82	0	8	0	0	10	11	43	54	1
20	3	63	0	24	99	5	64	16	74	13	27	31	95	13	0	6	0	1	0	0	0	30	110
19	0	52	0	2	100	111	23	1	112	1	0	30	0	3	22	2	2	43	0	3	1	1	116
12	37	22	0	2	87	49	13	36	61	40	1	5	0	87	78	2	20	20	65	5	18	2	2
18	51	0	0	23	55	62	26	29	1	1	0	7	0	135	0	13	5	29	53	0	27	76	82
7	34	29	1	23	97	1	47	8	136	0	5	8	40	0	93	6	59	0	0	2	14	1	3
25	0	66	4	8	115	0	0	0	25	0	21	6	1	11	54	1	24	0	7	5	0	8	50
5	21	28	6	4	61	74	34	2	62	55	48	31	3	60	57	2	0	7	1	9	60	88	75
28	66	64	0	0	118	77	0	2	42	61	0	5	0	77	41	9	0	5	14	13	31	10	1
0	20	98	0	27	2	6	59	3	1	1	0	0	0	124	60	9	0	14	44	10	31	3	31
31	2	21	11	2	81	0	42	6	0	64	28	37	107	68	0	2	6	14	8	4	3	32	2
8	15	37	0	11	93	0	34	46	2	15	67	20	65	3	74	2	14	7	32	5	74	55	7
19	18	32	0	11	0	0	2	1	0	61	0	22	0	3	66	7	0	0	0	7	1	47	96
18	14	30	19	7	114	74	56	13	38	0	58	1	133	0	20	10	0	46	1	8	68	2	49
21	36	3	2	1	73	69	49	0	0	2	92	9	69	10	14	9	14	34	60	4	84	89	92
21	43	92	4	1	2	2	50	2	1	5	5	34	3	155	24	7	3	0	0	12	96	8	3
24	28	50	1	7	102	33	55	7	0	125	10	18	118	16	70	17	16	5	0	15	22	100	8
13	33	58	2	1	95	123	0	35	56	28	101	1	67	30	54	4	0	1	74	4	47	112	84
10	47	10	1	5	1	0	21	36	0	0	27	3	77	25	79	24	0	51	0	3	64	82	69
21	52	0	1	20	101	134	27	16	1	0	2	2	55	0	33	11	32	1	65	15	77	57	74
3	11	17	0	1	1	0	66	8	50	2	1	0	80	105	78	9	3	16	3	3	86	59	2
0	35	52	1	8	76	106	40	26	3	44	72	1	115	0	29	6	0	39	4	13	69	31	2
2	17	24	1	14	1	72	7	6	149	3	80	0	53	2	28	2	19	12	8	3	3	27	26
14	26	4	1	13	98	1	0	0	131	61	0	35	0	31	33	9	0	4	2	9	0	20	1
21	72	43	2	19	0	20	2	21	130	125	64	1	73	67	72	5	0	0	45	3	22	56	12
10	25	81	2	6	1	0	41	0	1	0	35	1	62	3	83	0	0	2	99	5	1	3	39
26	84	0	1	10	136	103	0	22	97	0	0	33	75	96	121	0	2	7	1	9	39	3	2
2	27	41	0	10	57	4	2	21	0	95	1	0	85	1	113	21	0	3	4	4	3	111	32
17	7	30	4	25	1	48	6	37	94	0	38	2	0	81	99	4	14	15	53	4	3	51	2
2	7	100	22	8	90	48	0	19	65	120	47	13	43	70	83	4	1	3	14	0	1	36	37
9	11	33	0	9	92	61	1	16	64	3	1	4	142	123	67	4	23	2	79	2	70	41	72
2	28	33	2	0	99	0	1	14	48	0	0	20	0	0	1	1	0	2	24	5	44	32	46
7	62	75	7	6	137	1	37	13	76	62	0	12	2	52	51	5	0	0	10	7	5	77	61
21	27	37	0	8	94	65	26	18	93	0	97	16	106	4	47	9	16	0	2	0	0	4	60
22	16	30	5	0	3	6	0	23	80	0	3	13	0	41	40	4	16	1	16	1	50	32	0
3	49	64	0	0	119	46	1	34	0	0	0	18	1	2	0	16	1	0	8	7	10	42	24
9	8	1	1	0	92	0	74	2	113	67	14	22	131	0	0	5	0	14	7	0	10	64	60
9	8	34	0	0	85	73	33	0	0	9	71	14	101	6	1	9	1	0	0	23	19	63	0
5	16	45	1	1	90	1	11	1	2	64	2	23	44	1	61	2	28	12	2	8	36	64	7
9	25	52	4	0	89	59	8	3	97	0	28	8	92	2	0	2	18	12	39	2	10	6	1
11	21	62	0	0	98	0	52	3	79	7	0	29	24	58	103	5	0	0	9	12	6	136	65
5	61	30	6	0	110	117	69	0	102	0	89	1	37	1	146	22	16	38	69	4	87	50	71
10	10	78	0	0	87	50	9	17	0	1	51	4	92	10	35	2	0	0	7	9	47	61	14
17	42	3	1	1	102	21	52	33	1	77	0	2	48	0	38	2	15	23	14	6	28	61	72
13	1	100	21	1	0	32	17	5	110	1	22	4	1	0	73	4	5	0	3	0	0	78	67
15	42	97	1	0	114	14	13	13	0	0	1	12	22	0	1	13	3	1	58	3	47	65	74
15	35	120	0	0	64	69	5	12	118	91	66	23	103	1	92	4	0	0	0	10	30	2	93
1	56	72	3	0	1	24	1	1	63	1	0	0	2	0	12	4	0	1	0	4	91	58	62
6	41	1	0	0	72	96	23	22	106	2	0	8	51	22	17	2	0	28	22	9	3	86	3
18	0	40	0	0	147	35	36	7	128	1	0	21	49	39	72	7	0	1	81	20	0	78	39
9	10	27	0	1	96	28	43	12	0	1	70	3	172	0	65	3	2	9	9	3	3	14	0
2	56	76	2	3	123	43	32	0	0	137	0	1	46	67	169	10	27	2	1	0	10	107	1
14	21	29	0	2	73	14	34	1	147	1	50	3	81	19	113	19	0	17	65	5	44	70	53
8	67	26	4	2	90	12	80	5	0	66	8	23	132	70	38	9	0	37	64	6	0	21	70
7	61	3	0	0	92	1	24	0	76	73	51	16	57	57	49	4	14	0	4	9	98	106	0
8	1	78	0	0	46	1	82	21	130	0	40	0	50	112	70	7	0	10	57	5	17	8	29
9	66	60	0	4	70	1	72	4	77	79	0	6	61	1	92	1	4	0	15	2	1	28	82
0	11	52	0	1	77	1	1	2	67	0	2	25	0	2	75	5	0	7	2	0	64	99	61
1	88	25	12	0	3	0	6	0	75	112	132	11	1	41	104	5	0	10	0	17	63	4	4
5	63	64	10	2	83	35	87	2	81	113	90	30	55	97	50	5	16	1	8	2	72	49	45
0	48	50	0	1	135	0	0	0	0	161	1	2	125	120	0	1	1	15	7	6	44	44	98
21	45	83	48	6	77	3	20	0	2	2	8	27	102	110	16	6	11	14	1	5	33	14	46
3	49	0	1	1	65	7	68	9	0	0	0	1	4	1	73	2	0	12	66	3	60	86	51
5	10	19	0	5	135	1	66	9	96	1	0	18	68	5	72	11	0	14	0	9	49	178	41
8	36	46	3	1	99	33	33	40	47	131	2	34	116	56	0	1	0	0	36	3	0	6	106
8	65	2	1	0	55	10	70	14	0	1	25	9	62	94	0	5	0	3	15	6	0	79	52
7	52	119	2	0	68	3	40	1	0	30	3	5	73	54	0	6	0	0	0	1	63	78	80
10	37	40	0	3	158	8	57	7	110	0	3	18	77	70	56	3	0	0	56	2	0	40	73
13	56	1	0	7	104	0	25	7	172	94	32	14	1	2	70	1	0	0	0	4	0	2	59
1	47	0	8	9	89	8	22	2	0	19	0	15	64	3	95	3	0	36	0	2	44	1	1
5	4	12	1	0	3	4	87	6	133	23	89	32	131	65	122	19	0	7	2	6	5	104	2
7	59	0	18	1	62	1	56	35	1	144	0	16	54	183	133	7	0	31	24	1	2	53	6
3	36	21	1	7	0	0	25	0	0	40	75	3	29	1	52	21	0	1	54	4	1	75	0
0	0	8	0	0	76	7	83	3	44	59	22	5	1	77	31	7	0	2	0	2	3	0	108
1	6	98	1	1	0	81	14	26	0	77	1	3	31	18	20	13	0	43	0	9	3	69	106
4	114	70	40	13	65	47	27	26	167	120	0	15	36	15	27	11	14	0	1	5	19	89	88
0	27	29	29	18	96	2	48	16	0	50	1	9	75	25	1	7	0	43	2	4	55	53	21
3	58	40	2	1	111	0	95	11	66	0	0	5	20	70	132	10	0	1	28	2	0	46	68
2	11	3	1	9	65	7	63	11	2	3	70	16	117	4	52	3	0	0	1	11	28	1	109
5	30	1	0	17	0	13	45	32	0	1	129	6	122	34	78	5	1	29	24	0	0	50	80
0	2	46	10	5	116	1	79	24	88	13	0	2	73	68	9	3	0	2	1	6	1	82	136
11	20	44	3	11	70	2	64	0	49	141	123	12	130	167	126	6	3	12	25	18	51	83	31
3	38	73	5	2	101	1	42	19	53	12	0	1	29	67	37	6	9	0	1	18	41	85	36
0	17	103	4	3	2	14	47	23	119	0	28	4	36	127	123	4	28	41	3	19	0	100	52
8	0	41	2	37	56	5	25	0	67	78	85	21	72	79	151	4	21	8	0	7	1	7	47
2	31	21	1	18	94	6	91	14	1	40	92	9	0	74	88	15	13	1	17	1	10	100	45
1	21	106	7	22	102	2	3	0	0	1	0	0	2	186	111	9	19	36	72	3	47	139	33
2	16	42	40	1	70	10	3	5	0	74	10	0	0	123	124	20	0	0	5	4	55	3	67
18	55	47	0	30	118	100	6	24	0	22	46	7	82	15	193	1	0	19	2	15	67	110	1
4	22	43	0	32	47	0	49	40	0	40	108	0	64	71	155	1	0	1	0	7	20	106	103
11	44	34	2	6	59	0	1	1	0	0	1	1	137	0	137	1	0	28	5	5	75	106	34
3	85	57	2	25	99	85	42	1	0	29	1	10	112	20	58	9	15	0	0	9	31	76	3
1	0	57	0	29	1	86	10	1	87	94	81	1	96	77	109	4	0	1	8	2	3	50	47
12	53	53	1	25	76	15	35	16	48	90	38	0	81	115	22	18	7	9	31	23	0	131	78
0	0	106	29	17	80	6	69	5	0	8	60	0	1	0	3	5	1	0	36	2	34	68	3
0	31	29	0	31	35	2	0	9	85	119	0	4	154	15	15	8	0	0	21	9	33	5	54
6	0	5	0	30	83	38	59	14	74	0	0	15	134	92	55	3	0	74	24	22	28	65	2
1	3	35	4	33	1	89	16	11	63	39	22	0	61	1	57	6	10	0	22	5	89	4	3
14	11	28	0	7	57	66	40	27	0	27	28	0	1	154	49	12	1	0	0	5	24	22	3
6	10	31	24	15	90	0	105	36	95	0	6	0	1	55	19	8	15	32	33	0	15	126	54
0	33	55	0	27	75	42	2	4	0	95	35	23	29	45	54	15	3	16	73	1	0	76	65
2	21	36	0	0	62	0	81	1	1	1	55	4	0	85	58	3	8	9	51	3	37	42	47
12	0	42	2	26	54	7	18	7	86	83	29	0	1	33	103	1	0	0	1	2	39	56	72
7	20	62	3	18	1	12	82	11	99	90	33	6	0	62	0	17	0	0	48	4	0	58	89
4	50	16	0	39	89	0	107	1	0	76	27	0	133	95	24	5	1	42	56	8	53	110	10
15	8	38	0	16	2	0	52	6	82	5	53	6	115	22	136	13	22	0	26	11	0	2	1
13	47	6	0	32	0	16	32	31	0	55	0	22	75	77	0	8	0	6	58	0	1	87	1
10	6	43	2	12	1	81	42	2	1	37	4	18	88	72	58	3	16	11	47	1	18	83	41
3	7	33	1	18	54	5	30	39	148	0	0	17	55	26	106	4	0	32	0	4	72	72	57
5	15	33	1	48	0	19	1	29	0	0	0	2	26	62	110	0	0	28	68	27	15	44	90
25	39	18	10	32	104	4	78	3	2	77	1	21	142	53	62	8	0	5	0	0	12	42	59
10	62	87	2	17	50	0	59	0	0	96	19	22	90	0	36	7	2	1	1	12	65	1	29
2	55	4	0	13	4	69	78	0	0	35	0	51	1	2	40	6	0	4	3	4	0	57	127
0	0	25	0	33	0	1	12	32	0	49	17	0	127	9	74	1	27	0	17	0	44	54	4
3	23	16	0	20	81	112	24	9	0	1	2	5	0	122	6	10	0	0	0	3	0	19	4
17	1	1	9	41	0	0	1	0	2	71	93	5	52	78	64	12	12	0	0	0	0	58	83
1	17	0	0	4	78	37	61	0	0	0	9	0	83	10	104	20	4	1	31	9	0	72	3
14	20	5	0	22	0	1	91	1	121	2	1	0	72	98	44	4	0	11	58	8	6	71	57
1	3	4	1	38	0	0	31	22	0	1	32	1	8	97	73	8	29	8	3	2	1	30	83
3	0	25	0	53	65	0	24	4	49	1	43	30	28	0	131	7	0	38	0	2	3	58	89
6	72	30	0	2	71	3	1	21	106	17	84	4	84	115	66	1	2	21	51	6	15	3	97
22	40	57	0	28	85	9	1	1	79	136	71	1	61	53	60	6	0	10	0	0	1	77	103
25	0	77	1	1	98	71	21	1	103	81	2	2	55	96	94	5	0	14	84	13	45	32	131
4	0	4	0	41	1	86	0	0	0	68	96	30	119	82	7	13	12	0	0	0	56	58	0
32	41	7	14	28	91	5	23	2	0	89	110	7	111	132	65	6	0	16	0	2	100	65	77
8	38	27	0	45	71	30	66	41	100	2	60	18	104	119	1	2	15	13	13	0	43	37	77
3	1	15	0	53	1	25	1	4	0	0	13	20	67	62	60	0	12	14	14	0	0	29	15
5	0	60	0	41	0	20	35	51	90	101	24	56	88	55	60	16	4	21	36	0	0	1	1
7	0	33	0	36	0	22	0	0	0	1	0	0	53	55	83	6	0	4	0	4	24	1	35
28	28	3	5	1	73	51	16	41	51	2	34	3	82	96	55	2	19	0	7	6	53	36	37
29	0	26	4	39	104	0	1	9	83	0	27	3	71	30	34	5	1	1	7	6	76	72	56
22	48	21	17	1	0	54	129	15	0	71	42	0	0	141	0	4	0	12	3	1	0	4	3
16	0	0	0	44	0	5	19	4	32	100	31	41	0	4	112	5	0	2	6	0	102	2	51
4	30	23	20	0	23	18	4	36	80	3	131	1	59	0	60	3	0	0	28	1	62	5	0
29	18	10	0	46	59	34	44	20	1	33	53	2	77	139	0	6	23	27	55	7	7	80	3
4	69	16	1	1	66	44	12	0	2	0	72	2	22	77	58	5	6	1	75	4	80	93	25
0	61	31	13	55	66	15	3	6	0	52	32	5	6	46	48	7	0	43	3	0	54	5	63
20	45	1	3	36	97	36	16	0	0	0	27	0	0	95	0	7	3	2	9	0	57	77	3
14	43	51	0	8	45	6	48	38	1	64	35	36	29	29	0	5	0	31	14	11	89	2	36
15	34	60	17	3	49	1	0	20	50	1	0	25	0	41	41	3	13	25	29	9	64	21	72
22	17	22	25	30	73	51	0	24	58	75	33	12	0	7	121	3	12	12	28	0	91	99	60
22	24	9	1	47	82	97	18	18	7	0	26	2	6	9	85	12	0	8	66	2	4	77	61
9	62	23	1	33	58	61	40	12	74	0	16	2	55	7	0	4	0	3	49	1	46	80	46
21	87	30	0	18	57	0	1	4	25	103	0	0	101	60	59	2	1	14	1	1	37	42	4
24	75	4	1	25	47	22	2	9	0	93	91	16	2	6	0	0	7	8	45	0	107	173	18
17	11	45	2	38	0	0	50	39	0	16	80	3	42	34	16	4	4	18	141	0	0	0	6
23	9	17	0	29	0	34	2	0	44	0	38	4	72	18	61	3	5	0	85	4	64	80	68
25	0	39	3	34	0	34	14	4	21	0	69	23	14	67	0	1	2	1	3	2	0	34	68
14	20	2	0	5	103	0	0	41	0	1	26	8	25	27	52	1	0	22	27	1	1	46	105
19	2	3	7	23	67	2	3	26	1	82	0	0	41	33	96	5	0	37	1	0	52	5	76
29	40	0	1	52	97	0	41	7	6	63	13	1	85	4	87	14	3	0	47	10	48	2	76
19	32	38	2	31	32	0	42	1	148	151	66	4	20	2	64	23	0	0	5	1	101	24	125
22	2	6	0	37	85	0	16	0	0	78	0	5	1	8	96	10	7	19	98	1	1	93	37
10	24	15	2	8	67	0	14	0	1	1	2	3	127	86	2	0	23	0	0	0	55	1	64
5	19	38	27	0	66	10	14	26	74	91	1	16	0	13	89	2	0	21	30	4	26	54	152
7	2	114	2	26	90	42	13	3	60	120	4	32	61	50	2	12	0	9	81	0	76	9	42
19	16	89	0	40	1	0	2	0	0	0	49	4	102	22	38	6	10	0	80	3	115	72	50
26	49	69	1	1	64	12	74	38	46	133	29	2	4	36	2	3	0	3	67	1	1	3	7
42	55	10	1	15	82	5	30	4	72	82	1	3	0	1	74	4	13	9	106	3	92	77	160
32	19	5	4	39	0	0	0	27	0	7	0	1	0	0	64	8	22	11	17	3	39	3	34
8	41	1	1	38	60	0	18	4	0	87	40	13	47	75	86	10	0	24	21	0	37	2	0
44	44	2	1	7	70	2	45	23	0	119	0	29	0	0	23	19	17	18	0	0	43	1	0
24	39	70	1	8	74	68	33	67	78	95	1	2	61	79	31	9	0	0	86	2	0	85	58
21	33	1	1	47	68	43	75	7	3	0	49	25	36	0	0	1	1	0	84	0	6	64	45
32	28	60	0	21	32	89	1	3	4	13	0	2	1	36	39	5	0	0	4	0	41	113	32
19	30	3	1	31	106	6	19	3	110	160	103	0	0	0	90	3	65	0	131	0	0	12	0
2	47	4	22	0	0	5	53	3	46	146	76	36	152	138	80	7	13	0	88	0	78	78	10
13	56	41	2	17	0	0	3	3	82	0	1	0	10	6	68	3	27	21	1	0	55	63	116
34	38	0	1	11	1	62	63	8	8	0	24	31	0	3	152	1	15	52	27	3	3	10	77
5	56	36	0	15	119	89	41	15	29	3	45	5	136	2	124	2	5	65	5	0	24	7	0
23	45	6	20	19	82	24	29	9	90	38	56	21	2	107	45	3	1	97	85	2	31	73	0
3	74	53	1	29	2	13	19	1	1	9	52	7	111	104	47	0	1	77	3	0	14	49	112
17	30	0	10	13	135	19	45	21	0	2	1	0	0	35	91	4	0	40	0	2	27	50	45
23	115	6	0	33	68	0	44	34	1	3	46	19	0	6	24	3	6	1	1	2	57	6	62
16	22	54	0	4	50	44	61	48	0	79	0	44	120	5	83	1	3	79	31	0	23	5	73
5	36	5	12	3	58	0	1	0	9	2	122	19	108	6	0	3	0	62	3	1	59	122	57
31	100	87	1	3	78	81	18	10	121	1	20	10	38	137	48	5	30	34	43	1	0	72	26
10	86	67	0	26	91	6	27	0	2	0	5	6	6	80	47	0	0	92	2	6	0	16	106
23	49	22	0	7	115	55	36	0	82	157	0	2	42	35	113	11	1	1	51	2	93	98	12
19	119	73	0	27	58	26	3	39	13	0	55	16	121	43	111	9	0	1	8	0	52	86	37
5	61	1	31	20	76	0	14	1	0	108	43	1	103	7	42	5	1	78	0	5	74	118	109
17	10	2	26	29	0	0	0	40	12	96	92	35	0	78	92	5	0	40	82	3	38	54	92
18	66	27	2	36	153	1	60	39	1	25	0	37	0	65	3	4	2	36	8	1	47	88	94
28	70	6	1	30	114	2	2	2	0	60	50	29	0	117	89	1	39	6	70	3	48	73	50
31	50	1	13	19	2	47	96	0	91	71	0	0	104	96	70	12	1	139	58	0	114	98	9
12	41	92	1	6	118	53	87	1	19	0	66	15	14	92	83	10	9	18	0	0	16	65	7
23	74	75	1	39	0	78	28	2	71	105	76	7	0	45	15	9	0	11	70	0	5	101	124
1	15	59	11	12	136	45	15	12	63	73	16	0	123	0	3	6	0	13	35	0	1	45	76
15	5	17	10	17	67	47	25	30	5	1	3	36	49	81	87	1	7	35	2	1	72	12	13
4	19	110	5	1	2	12	4	7	33	45	0	29	114	82	83	4	0	83	7	0	58	78	2
36	9	78	0	16	59	1	30	2	42	0	13	1	91	8	129	2	1	97	42	1	58	11	62
12	25	61	1	12	27	0	23	3	32	1	43	2	0	1	57	1	1	80	2	0	62	101	2
23	32	66	1	13	3	0	2	3	7	94	1	4	66	73	102	12	3	72	0	1	8	88	3
1	6	26	37	4	2	21	22	7	135	5	19	31	3	4	84	5	1	76	2	2	0	2	2
7	9	54	4	27	133	1	63	3	75	12	64	15	123	116	82	0	2	16	103	5	103	0	0
18	36	58	16	4	107	0	5	2	89	28	30	9	75	3	55	4	0	59	6	3	1	36	40
28	4	27	47	1	104	36	11	27	144	19	11	26	1	6	13	17	2	55	12	2	2	45	6
16	22	39	7	1	69	9	43	23	0	1	41	29	198	120	83	17	0	95	4	1	1	1	1
1	16	9	27	10	77	69	0	34	64	2	130	7	0	71	87	1	2	61	85	1	1	75	68
4	21	75	1	18	151	58	58	1	16	1	1	25	1	8	127	4	0	6	65	1	3	60	0
8	21	36	31	8	128	96	35	2	69	93	5	18	56	54	0	4	7	59	1	0	38	68	46
20	21	56	0	15	64	0	0	1	1	83	0	0	47	66	140	3	2	90	96	0	14	69	52
9	23	89	3	16	119	11	52	16	101	103	0	37	92	2	58	0	37	102	66	6	3	92	4
25	29	98	7	1	141	61	69	15	47	7	2	8	41	69	0	3	20	94	74	12	0	124	61
15	9	28	3	0	75	38	107	1	46	117	171	25	47	88	112	6	31	25	15	0	67	1	70
1	7	30	20	6	64	0	50	6	1	19	33	14	8	0	70	14	9	88	5	1	94	3	12
19	4	83	27	4	92	7	35	22	1	2	0	37	0	24	73	6	3	43	2	0	35	71	19
15	32	35	46	15	0	0	107	24	71	115	12	28	4	23	124	8	0	54	67	0	4	1	45
11	33	3	4	1	4	73	54	18	0	2	0	33	102	72	68	9	18	46	0	8	83	99	10
0	26	46	1	0	0	84	27	22	87	64	5	4	39	11	1	0	2	3	15	1	56	66	60
6	32	36	5	0	86	7	1	35	1	3	53	1	77	3	71	2	0	2	64	3	2	86	48
20	12	50	14	0	70	98	83	0	83	0	96	23	39	11	90	1	5	59	86	0	1	109	45
2	16	18	2	0	93	1	6	28	1	102	0	0	4	34	62	2	11	84	71	0	54	5	34
7	42	72	2	0	142	57	84	2	48	4	1	22	123	36	57	22	0	18	32	7	81	77	80
11	30	36	10	0	111	89	80	1	118	1	0	4	13	0	60	2	1	7	0	0	3	88	149
14	7	30	14	0	116	3	45	30	54	23	2	38	61	129	57	14	0	64	0	2	59	89	65
2	29	38	0	0	153	10	74	13	1	46	3	33	103	78	24	14	22	56	53	0	3	83	0
8	4	42	1	0	111	0	52	20	73	3	73	6	2	25	69	2	3	160	18	0	78	89	33
16	45	15	11	1	3	25	51	2	1	20	0	0	126	62	0	27	1	6	6	0	4	71	18
13	38	21	0	0	65	120	27	28	56	62	0	0	95	187	3	17	11	3	101	0	50	89	39
5	3	1	3	1	95	1	80	8	0	80	44	10	0	27	147	7	30	50	47	1	1	113	0
25	63	85	3	1	109	10	2	23	59	76	30	6	38	0	97	10	0	2	7	0	55	88	8
13	3	1	1	2	112	1	96	17	135	16	0	12	0	99	113	3	13	62	93	1	57	20	81
14	3	101	2	4	99	16	31	22	130	64	2	19	0	72	1	20	2	9	83	2	90	3	61
9	12	0	2	2	2	92	3	29	2	1	48	16	165	0	0	4	23	2	5	1	64	128	48
17	56	48	20	2	1	71	35	1	142	1	33	6	10	107	185	8	8	48	2	2	42	91	17
1	81	68	2	1	114	2	6	32	110	79	0	4	3	9	133	20	3	64	3	1	79	108	0
0	22	101	3	3	134	15	44	27	24	0	0	3	30	52	4	3	0	34	65	2	2	3	53
10	2	2	23	0	92	1	19	1	60	1	0	35	28	81	3	13	3	5	1	0	65	111	30
12	13	95	7	8	77	63	68	11	82	6	69	21	83	95	44	13	9	97	67	0	29	107	17
1	46	29	0	0	107	50	17	1	10	0	81	5	105	126	1	27	1	6	3	1	8	0	37
7	36	126	5	1	75	4	37	0	68	87	0	4	1	0	66	12	4	4	42	5	2	96	0
11	32	5	14	2	84	39	0	6	18	2	49	35	6	9	0	10	2	74	0	0	82	6	7
14	59	80	3	0	152	1	21	9	56	67	32	17	0	0	1	2	9	120	69	4	21	150	88
8	108	5	23	7	94	24	27	25	113	99	37	2	0	62	50	13	1	16	70	3	55	80	97
11	50	61	26	7	85	0	41	3	0	110	52	9	3	2	66	8	0	97	34	0	79	5	1
4	24	78	1	3	13	4	26	1	0	8	1	9	52	1	64	6	1	62	42	4	78	77	29
14	34	2	3	5	111	2	24	0	24	30	93	6	1	64	126	5	0	60	20	0	64	45	9
8	23	45	3	14	0	0	71	4	98	88	59	13	2	4	1	3	6	78	100	4	102	7	68
4	18	72	5	4	0	49	42	0	0	2	2	0	36	103	82	22	0	1	0	5	2	133	63
3	97	69	1	0	71	74	14	11	61	28	59	0	36	5	1	9	0	4	4	0	68	68	53
0	69	23	0	3	1	0	79	30	91	2	44	4	0	70	50	4	0	1	6	0	63	96	15
0	18	32	39	0	149	33	31	1	106	1	40	3	28	46	54	3	23	14	86	0	98	118	16
3	39	68	3	2	3	0	29	20	37	0	44	0	9	88	65	11	0	1	55	0	18	95	20
4	11	64	0	0	100	62	71	48	23	1	77	1	1	59	28	7	11	103	82	1	4	111	6
1	90	124	0	9	114	71	105	34	51	31	17	9	1	116	107	2	0	93	101	0	19	9	30
7	45	26	10	4	69	0	17	38	109	0	17	13	26	1	54	9	10	3	67	11	73	88	107
0	21	113	1	12	100	0	33	0	78	2	0	1	55	14	33	3	0	100	0	6	69	8	58
7	0	48	18	20	120	0	70	26	0	66	108	0	106	1	144	3	8	80	79	2	69	94	36
5	45	55	1	9	0	37	77	30	80	1	7	3	60	5	72	4	0	48	39	8	67	56	56
4	25	2	2	0	2	12	22	40	0	19	0	13	1	116	41	6	19	82	5	0	23	109	50
3	0	34	1	20	53	59	42	19	82	90	41	0	21	121	116	7	25	24	89	1	1	84	52
1	51	3	1	6	89	2	42	3	1	51	21	24	2	76	89	2	3	53	76	0	120	82	45
1	0	41	3	0	97	14	26	2	39	102	2	1	43	0	61	5	16	35	0	0	13	8	105
3	0	41	3	22	94	0	89	1	0	94	5	0	107	90	76	2	0	44	24	0	8	8	79
3	40	91	0	1	98	0	87	4	82	72	0	0	53	11	53	2	23	0	4	4	68	9	95
10	33	96	33	1	98	0	12	2	68	1	0	10	63	124	1	9	0	62	52	0	52	66	33
1	3	88	2	5	85	46	1	0	3	0	1	8	1	6	47	5	1	1	1	0	5	3	1
3	17	8	1	14	0	4	44	3	62	0	0	2	55	120	62	0	31	61	24	3	131	57	30
0	20	20	0	2	75	41	16	2	64	111	1	5	39	115	102	16	0	70	93	0	55	60	303
0	18	48	25	4	94	20	69	37	169	0	0	18	2	3	84	0	12	86	9	0	36	108	66
0	44	0	5	27	76	2	6	0	69	0	62	10	81	158	84	1	1	95	45	3	46	89	35
10	41	19	0	8	112	1	24	17	128	96	0	3	1	110	260	7	0	40	36	5	2	77	4
8	104	54	0	28	75	5	31	12	2	100	0	38	88	103	67	5	2	5	59	3	94	80	25
7	61	68	0	1	0	55	20	8	44	0	0	36	71	9	38	7	48	0	55	8	0	25	128
9	41	29	0	0	63	39	54	31	50	0	72	0	56	2	98	11	1	36	80	2	57	82	47
0	28	9	0	12	110	94	0	1	0	23	1	1	101	12	79	17	19	6	84	10	58	43	25
2	15	23	18	26	0	28	19	0	75	0	92	11	70	138	109	9	1	4	107	1	3	7	0
4	1	34	6	10	88	38	122	1	26	0	75	4	62	0	64	8	27	1	10	10	3	8	22
1	33	1	0	2	50	9	1	27	78	1	49	6	119	1	63	21	9	59	57	7	97	36	52
11	57	51	5	9	130	1	73	1	45	103	0	32	2	3	51	7	0	86	87	1	28	2	0
9	79	48	0	10	69	30	121	16	124	56	0	13	0	58	118	13	0	6	87	4	76	83	63
11	119	11	0	39	70	17	30	1	114	0	107	32	1	0	68	15	0	2	1	6	56	64	57
0	5	20	0	23	89	0	83	35	2	0	0	0	24	0	100	30	0	85	69	2	91	6	26
15	1	8	0	2	1	32	35	14	47	0	0	7	164	56	74	2	0	77	10	4	58	77	101
11	0	61	0	30	55	4	86	0	76	46	50	12	0	69	71	1	0	3	25	5	93	120	68
0	47	22	0	37	110	54	107	4	0	40	0	15	86	22	141	7	3	113	50	4	76	90	0
1	53	49	2	39	2	56	74	1	63	0	0	37	0	3	83	1	6	0	6	3	90	71	25
5	37	15	1	11	73	3	51	3	71	72	80	27	86	1	2	4	0	75	36	5	67	102	5
17	56	48	1	4	205	2	82	2	49	0	13	0	3	13	2	6	0	73	138	14	75	109	93
19	23	48	0	10	61	42	0	22	68	0	18	0	43	1	1	5	0	1	106	7	77	95	2
0	5	53	0	11	95	6	47	0	103	84	25	8	1	1	1	29	1	73	2	1	1	32	35
2	61	26	6	45	141	51	6	8	116	22	0	31	43	0	61	11	8	73	67	4	40	103	33
1	0	19	0	2	0	10	50	0	29	63	0	0	19	71	72	3	2	62	155	5	41	10	87
10	39	14	1	32	143	1	68	17	107	91	9	22	0	1	72	19	21	73	70	5	56	104	16
6	60	74	3	11	66	31	12	19	1	35	26	0	1	49	64	4	0	42	84	14	37	134	2
16	1	103	2	10	2	3	0	12	0	94	53	27	1	80	66	13	1	45	3	6	10	96	21
1	32	8	2	6	119	67	70	7	75	1	7	6	0	117	45	8	16	54	3	5	62	112	16
28	36	10	0	5	108	61	0	3	73	0	8	0	0	1	0	11	11	26	66	12	65	70	36
20	5	1	1	4	93	8	19	25	0	69	0	33	131	2	50	14	12	61	79	10	64	68	37
23	20	44	0	27	88	0	0	14	82	13	59	0	70	2	6	7	1	52	46	1	104	15	17
4	40	15	6	36	97	0	69	18	42	0	0	0	1	63	16	4	0	64	99	14	75	13	146
17	3	0	0	36	120	1	127	0	0	110	1	8	103	5	2	5	13	82	87	9	51	32	42
0	7	10	2	33	79	30	29	24	108	0	0	0	57	0	51	17	0	0	32	18	2	2	35
2	75	21	2	29	81	65	0	1	118	0	18	1	104	88	82	16	15	2	100	5	60	80	63
11	86	62	29	4	0	16	36	0	87	1	25	31	52	4	65	10	0	60	79	1	40	13	85
25	21	0	3	3	122	0	53	1	69	97	0	36	0	0	65	8	25	88	73	7	0	8	33
14	31	13	2	25	3	108	2	6	76	105	0	36	29	6	28	11	24	1	66	3	75	0	18
21	78	0	0	21	78	72	90	1	57	19	7	10	8	42	9	18	15	47	39	3	61	106	85
0	12	43	0	12	2	18	24	7	44	83	52	5	5	74	0	6	1	58	118	6	41	126	113
17	85	71	5	5	86	18	42	2	107	74	0	0	3	0	183	7	0	78	29	0	1	63	2
31	37	36	1	18	1	0	30	13	2	0	66	4	25	1	38	6	9	66	40	7	64	93	106
21	59	13	0	5	2	58	66	24	47	0	6	0	0	7	0	13	2	1	42	12	1	7	5
26	2	1	0	0	93	7	30	2	71	95	0	0	102	1	84	20	0	0	58	17	79	23	42
3	43	0	0	39	86	37	24	0	0	87	63	24	86	90	48	5	25	2	1	10	74	73	1
17	56	13	6	40	86	0	33	3	97	59	1	4	151	77	36	4	21	72	4	5	35	140	44
31	0	37	0	2	99	37	95	21	91	0	0	7	90	6	61	5	36	127	0	0	73	72	97
19	88	14	4	0	98	6	77	11	131	0	27	5	0	2	61	8	0	49	107	1	75	38	22
16	0	58	0	7	1	21	2	0	28	150	2	5	12	99	25	10	2	6	2	7	1	117	26
3	1	42	7	28	86	120	0	0	56	52	2	0	1	122	98	16	1	12	0	12	67	59	49
34	101	18	1	4	103	64	62	2	1	0	45	0	96	4	49	14	20	116	108	5	36	2	39
3	2	0	1	2	67	9	23	15	0	36	16	6	0	95	0	12	0	0	99	3	67	13	28
30	48	5	0	43	75	14	119	10	98	78	1	4	1	5	7	13	0	9	47	0	49	5	0
6	2	2	2	53	1	14	0	34	0	72	0	2	57	2	27	29	10	13	75	2	77	35	79
1	58	4	0	36	85	1	51	26	56	81	92	10	23	2	30	6	3	4	4	16	4	29	96
23	26	27	2	8	64	1	68	12	67	3	12	4	0	74	0	19	0	6	2	2	2	14	24
18	3	2	0	19	1	36	25	2	38	68	100	29	0	175	63	25	34	5	0	8	0	6	17
22	57	3	2	54	133	29	67	20	0	91	0	3	1	4	130	19	2	91	76	2	0	116	45
8	60	6	1	9	83	50	2	21	0	90	58	56	19	119	35	22	2	3	9	2	3	4	16
15	48	14	0	37	3	78	15	1	77	90	10	10	20	4	0	6	0	70	1	3	69	101	66
33	3	0	3	1	96	2	42	0	77	1	100	5	88	66	0	11	0	1	84	8	27	5	0
1	1	8	0	37	69	24	41	0	45	119	0	7	2	3	0	3	0	94	100	12	28	5	74
14	83	13	5	44	124	9	115	11	0	23	27	2	1	45	102	9	0	40	2	7	47	25	51
26	108	5	5	43	92	0	84	27	36	86	104	19	99	71	72	10	0	65	58	6	24	50	70
33	31	38	0	46	47	0	64	1	0	20	77	6	2	134	65	7	1	77	72	4	0	33	2
5	71	4	1	4	79	115	35	14	26	202	0	12	89	110	38	4	1	67	26	5	0	32	34
40	77	28	1	40	1	1	22	4	2	0	117	17	0	83	75	3	5	5	4	32	1	3	0
24	61	38	1	31	45	0	58	11	0	77	70	0	87	76	77	1	0	80	6	8	1	3	15
12	0	3	2	14	89	6	84	5	45	77	55	3	30	36	19	2	0	4	2	1	0	2	30
3	41	43	4	2	40	0	55	15	1	19	14	28	0	96	83	10	0	86	3	2	0	10	82
0	2	7	5	14	86	3	29	19	52	77	1	29	112	78	12	9	0	64	2	4	24	9	84
53	76	17	7	49	134	39	43	2	36	93	93	19	0	107	107	3	3	2	28	3	4	60	82
0	84	3	2	52	82	24	67	0	0	0	0	0	32	0	2	13	0	34	1	0	33	8	23
30	3	0	2	31	77	26	62	34	113	126	1	1	141	1	38	7	6	47	102	0	1	25	68
16	40	38	0	35	0	5	3	14	2	0	0	31	0	2	0	14	0	3	17	12	0	55	83
6	43	0	2	2	59	8	2	25	51	95	37	21	0	0	61	5	7	44	101	1	20	31	62
29	112	9	1	40	38	2	38	22	0	0	38	9	63	1	0	34	0	77	45	5	46	87	0
24	62	47	0	42	69	2	0	14	26	1	90	22	83	1	82	2	5	40	5	24	30	58	14
31	56	1	4	0	1	50	56	3	0	88	54	10	43	30	5	8	22	13	25	10	27	96	90
24	7	0	18	35	81	0	1	0	0	84	45	42	3	24	42	20	3	73	54	9	1	71	116
1	107	9	1	25	119	5	2	37	43	2	1	36	108	90	31	5	0	81	23	1	36	24	86
27	0	27	1	30	88	21	41	0	56	0	68	1	119	59	77	18	9	64	140	3	21	4	54
40	66	16	2	34	63	96	63	0	1	0	24	24	0	27	1	26	0	56	7	1	51	151	30
1	70	24	2	25	91	4	40	1	60	0	0	11	14	104	76	24	0	5	88	23	4	41	3
34	20	4	4	41	87	2	27	6	0	44	26	31	85	1	74	11	4	0	7	17	27	32	121
30	53	11	10	48	1	0	99	23	109	63	0	2	1	11	118	7	18	113	81	7	32	82	10
8	63	0	0	40	148	0	38	5	0	79	3	3	146	3	0	17	19	133	17	1	36	5	147
18	130	2	5	35	1	9	50	6	1	69	85	32	85	142	0	7	0	85	41	16	19	2	51
9	78	12	29	18	0	2	38	31	0	1	119	21	78	173	21	17	24	67	32	12	30	13	3
25	112	6	48	36	66	59	20	14	87	0	0	12	0	86	22	14	0	21	50	16	27	70	7
20	121	4	8	6	87	0	1	26	123	1	30	0	72	0	32	12	22	1	49	11	104	81	84
19	2	52	0	27	87	45	46	4	65	0	78	32	1	0	35	13	1	101	27	8	28	56	69
13	94	13	1	18	53	109	30	14	28	0	0	25	0	108	87	10	0	0	101	10	23	108	20
17	4	40	9	30	84	6	54	2	72	27	10	17	0	76	61	6	2	3	6	11	69	16	4
13	30	63	0	14	93	80	17	40	32	100	1	0	92	89	16	5	0	7	2	3	93	21	75
0	106	25	4	11	0	20	36	32	97	0	0	26	0	72	74	9	12	2	150	17	78	9	24
8	140	1	0	23	1	0	23	5	1	1	31	2	0	0	67	6	1	22	49	8	38	5	1
11	53	30	28	21	116	38	38	7	40	52	104	1	19	75	0	18	10	32	23	10	64	1	56
28	2	2	33	37	89	13	21	32	0	90	66	0	101	0	79	4	0	76	124	1	65	92	68
12	1	0	2	10	88	121	37	0	62	24	0	12	1	1	83	11	0	81	4	4	4	5	1
36	34	84	9	36	0	58	32	13	8	110	86	4	26	9	0	3	1	66	75	5	59	3	69
5	77	4	4	44	68	11	5	5	67	2	0	22	0	0	102	8	0	5	57	7	72	121	54
17	93	68	0	12	56	50	30	0	0	1	4	6	1	98	0	3	0	12	5	4	9	88	64
4	80	16	7	22	70	10	42	2	0	19	0	21	40	65	43	7	15	57	21	2	42	3	125
7	27	74	0	29	69	19	47	40	0	0	101	8	70	106	131	12	0	42	43	2	64	3	62
34	109	0	0	37	51	7	11	0	57	33	45	21	5	119	122	7	0	95	77	2	60	124	7
4	46	51	0	31	96	3	0	50	75	76	0	7	57	0	48	17	0	52	128	4	108	20	41
1	75	3	0	35	56	50	63	16	41	1	15	2	68	142	0	5	0	86	30	3	73	16	41
25	98	26	4	36	113	66	18	45	18	0	62	10	41	127	0	34	38	89	4	9	70	115	77
25	4	29	0	21	93	6	14	1	28	74	1	1	18	86	0	22	17	0	13	1	96	20	52
5	127	0	0	2	1	1	5	13	45	1	91	22	0	70	103	16	18	3	5	3	81	56	70
24	44	0	0	12	1	0	11	14	0	43	143	0	92	87	89	7	0	14	17	1	0	69	10
46	96	0	0	3	105	18	48	11	0	0	8	20	0	42	1	2	0	81	3	7	49	5	2
17	2	14	0	12	48	8	0	3	78	20	21	6	105	0	0	2	0	45	10	8	84	7	80
0	95	0	8	44	0	27	64	34	0	0	0	9	34	0	4	1	0	63	3	6	5	8	87
3	39	39	0	29	37	51	32	19	84	26	0	6	20	107	66	6	14	4	57	4	137	10	73
14	84	26	9	19	27	68	17	1	0	59	58	38	75	0	74	0	0	53	2	1	64	1	1
11	50	1	0	27	39	2	42	49	0	54	51	53	1	84	0	0	0	28	2	8	67	1	43
17	84	20	0	2	7	2	21	11	0	2	22	20	88	92	19	5	0	0	0	4	93	90	0
37	77	7	11	43	66	76	17	12	70	1	114	1	38	33	163	1	0	55	20	4	1	83	0
23	4	21	2	32	0	44	2	1	30	66	0	1	69	0	68	5	0	10	64	12	2	2	0
7	49	51	1	28	15	10	12	26	82	30	21	51	100	93	55	2	0	46	0	0	2	6	79
20	3	10	0	80	24	2	34	30	0	87	0	3	101	82	0	2	1	60	49	7	67	66	2
29	129	11	0	22	30	50	10	14	2	64	138	1	2	25	71	10	29	1	35	1	95	18	50
8	71	53	13	19	43	3	18	19	7	0	1	10	0	89	121	2	0	3	0	3	0	24	10
26	16	0	0	15	50	65	32	10	88	70	76	3	119	24	131	7	1	71	107	3	35	73	8
18	68	6	0	25	72	12	21	1	15	80	25	14	34	87	6	11	11	22	56	5	57	34	0
48	68	34	17	1	0	18	21	0	0	11	52	20	0	0	108	1	2	1	2	1	93	25	3
2	78	0	2	34	1	64	1	32	53	134	111	2	0	2	24	13	0	10	0	7	59	52	1
34	34	27	2	23	39	21	22	8	1	1	111	2	6	57	0	6	0	99	93	2	88	66	76
24	135	66	0	12	0	12	21	5	0	94	17	18	102	1	23	3	27	75	4	1	38	90	21
27	111	3	0	35	51	98	63	0	53	0	117	0	0	90	63	6	0	36	84	5	75	5	0
3	92	68	0	30	77	83	38	0	53	78	55	6	2	114	103	12	0	0	73	6	60	0	1
1	47	5	0	24	33	38	7	18	0	124	65	0	0	179	0	10	0	0	93	3	48	69	5
16	56	23	1	12	32	36	31	50	83	86	0	22	10	78	2	44	0	36	0	6	82	74	49
7	69	26	3	21	41	2	57	36	4	3	107	2	95	74	63	9	15	67	87	1	0	74	56
22	5	49	37	15	54	3	42	15	86	0	102	21	173	1	1	0	0	105	129	2	44	4	4
27	22	0	17	30	95	0	9	3	0	60	1	2	2	79	62	4	1	84	1	1	93	60	99
15	0	7	1	28	32	1	111	34	108	0	1	0	0	26	14	3	15	3	21	13	80	93	98
19	33	79	3	36	55	0	74	1	105	6	68	6	18	89	1	3	15	104	87	4	56	59	4
20	24	33	0	26	1	0	29	1	104	83	48	2	142	78	43	0	2	49	67	9	2	4	31
0	34	26	0	19	53	0	23	11	35	0	76	2	2	0	0	4	0	61	113	3	94	113	0
22	1	27	0	2	34	0	60	3	65	0	32	18	104	0	0	18	1	40	145	5	144	6	108
5	0	73	9	1	1	9	22	26	57	100	25	2	152	30	70	7	34	76	6	4	65	131	55
22	32	12	0	20	66	0	28	7	127	93	75	6	0	2	16	5	15	4	55	4	88	40	116
20	12	38	0	1	29	24	105	19	0	0	0	0	3	142	122	8	8	61	78	7	1	88	48
14	41	8	0	10	82	105	35	6	106	80	67	11	1	68	1	5	22	88	62	5	3	92	32
6	5	84	9	0	70	0	28	14	34	98	134	0	66	0	0	14	0	25	0	6	2	63	53
19	56	21	0	1	63	0	10	9	122	82	0	0	15	110	0	2	10	1	3	1	28	76	28
9	83	26	1	2	94	54	43	6	122	57	2	20	68	66	86	13	6	74	39	34	87	107	1
17	31	2	10	0	110	103	64	0	108	1	32	0	25	30	27	4	13	33	0	12	8	1	67
20	26	53	3	0	77	0	43	38	64	1	1	15	2	83	24	15	0	144	1	11	72	69	68
5	43	4	1	0	74	0	50	6	0	89	0	12	88	1	28	2	0	2	22	20	0	6	78
16	1	8	4	0	44	0	17	6	135	33	41	28	9	73	57	8	3	3	106	2	80	4	103
1	9	1	0	0	115	114	14	18	48	108	91	1	1	72	54	5	8	29	0	13	1	107	62
16	46	9	0	0	1	0	58	0	0	94	1	19	0	59	59	8	0	65	1	6	112	13	67
12	11	12	2	2	1	56	42	30	46	21	54	3	17	19	1	3	26	0	3	36	81	18	1
13	49	30	2	0	47	67	1	20	53	59	10	4	65	77	91	12	25	55	6	6	68	11	75
3	52	3	2	0	55	39	1	28	58	0	89	0	6	5	110	2	0	85	31	28	71	1	71
18	84	10	17	0	0	2	69	3	27	47	2	19	1	120	58	3	39	63	85	2	5	148	0
25	67	48	0	1	64	27	40	9	35	2	3	0	0	2	92	16	23	92	2	39	24	21	33
1	82	55	2	0	0	1	36	2	63	18	0	14	65	3	11	1	0	31	75	5	5	9	2
2	19	16	5	2	73	10	61	49	0	58	98	0	16	102	22	5	12	71	5	17	85	67	88
3	10	67	1	0	59	15	67	0	61	0	0	15	85	49	2	0	0	47	61	1	116	6	55
0	84	61	0	0	31	71	21	13	0	0	68	7	4	0	52	13	4	104	90	1	0	102	2
1	121	0	1	2	65	5	60	23	54	0	92	18	107	33	135	3	8	113	15	0	16	63	84
0	96	32	2	3	3	129	38	1	0	0	9	4	47	0	95	8	6	112	9	4	36	93	86
0	63	32	4	6	60	1	6	40	69	1	9	0	144	179	31	6	0	3	4	1	8	73	4
2	49	0	0	2	1	26	60	13	80	7	21	4	108	36	106	3	0	153	70	8	46	55	130
1	62	52	1	0	0	60	19	30	77	9	0	16	0	66	86	16	14	3	60	9	1	93	90
3	86	11	7	1	56	0	7	16	1	0	90	29	105	52	14	7	10	14	65	15	71	84	0
0	0	4	3	0	65	78	37	28	0	105	17	1	5	58	1	5	0	4	92	16	52	2	6
3	10	0	0	2	82	11	6	48	0	0	0	7	24	44	0	12	0	88	5	14	4	0	52
5	74	2	2	6	78	1	68	6	0	20	1	0	1	132	154	10	38	76	50	24	15	66	74
3	106	52	0	2	0	91	60	9	114	136	0	12	2	131	44	9	13	92	6	13	8	24	14
1	33	4	1	6	108	18	4	5	124	24	6	0	4	20	73	19	22	83	7	13	0	2	90
0	32	19	5	1	69	60	18	35	5	2	2	17	50	7	91	21	70	85	17	12	48	3	69
1	38	0	3	6	93	10	1	0	0	105	0	24	1	117	1	5	0	5	1	1	57	7	133
6	9	18	2	10	119	8	4	3	22	94	3	2	1	122	26	5	36	1	5	5	1	97	25
1	44	13	0	2	65	18	7	8	24	52	26	0	2	73	0	6	36	88	49	3	21	93	35
1	94	0	1	2	99	68	11	4	26	0	39	35	40	1	55	9	0	5	0	2	70	1	39
0	39	32	1	1	60	87	43	24	23	0	21	0	5	119	98	2	0	5	0	2	197	170	6
1	43	108	4	5	63	1	14	1	0	57	1	1	15	60	1	2	19	98	115	14	1	81	72
2	22	17	0	9	201	0	22	0	0	1	1	23	0	30	107	8	0	4	10	7	13	103	71
7	116	51	2	7	102	26	38	61	85	146	9	3	13	82	0	2	0	78	0	0	7	114	61
0	46	59	9	14	115	47	4	1	60	33	1	5	13	7	74	7	39	89	24	0	2	59	86
9	48	25	2	8	54	1	11	23	68	4	92	6	3	62	101	2	0	31	109	14	72	57	87
5	63	82	1	0	65	3	17	4	64	0	3	0	0	0	12	1	28	65	4	7	85	9	100
1	63	11	3	0	67	0	52	19	86	1	81	0	97	93	67	5	0	91	21	14	9	62	68
3	42	71	1	6	74	6	1	35	100	66	0	4	117	75	2	0	0	70	5	8	86	8	6
7	86	85	3	1	69	22	24	32	100	64	0	0	47	0	33	5	0	1	93	18	70	4	7
10	0	62	12	4	1	0	53	4	94	99	74	14	93	109	42	5	1	88	84	14	10	67	86
6	69	49	8	6	122	0	35	0	127	70	39	57	122	5	50	0	4	46	49	6	90	26	6
5	71	0	5	5	110	0	9	41	0	51	1	22	105	37	20	0	9	0	79	5	6	69	102
5	97	50	0	16	86	1	0	0	1	0	0	0	13	0	84	2	28	46	12	13	142	94	75
6	164	95	0	13	97	9	8	1	1	4	2	7	0	108	110	4	0	0	13	6	3	10	56
5	76	53	18	14	80	1	54	1	0	86	0	0	0	4	41	2	26	1	0	11	7	63	69
8	121	13	0	11	67	32	34	1	0	65	0	0	29	1	10	2	0	9	11	15	49	31	2
0	41	46	9	7	142	77	15	30	99	130	0	11	35	2	58	13	14	26	31	12	0	17	1
6	1	0	17	12	95	41	27	14	47	48	6	1	1	27	96	2	32	13	1	12	8	27	51
9	41	21	7	14	69	0	0	19	48	1	4	6	0	0	2	3	1	32	60	15	131	74	5
50	6	46	2	4	1	0	19	36	0	0	0	0	27	79	115	4	46	86	10	12	74	92	72
2	45	39	1	3	86	0	36	37	93	92	4	32	62	48	50	3	0	24	38	1	0	60	5
0	115	0	2	17	58	42	1	19	36	0	1	1	30	33	111	2	0	20	66	9	0	79	85
8	12	12	1	17	117	10	47	0	66	94	94	0	1	42	38	5	25	34	4	6	1	57	5
12	90	45	49	30	68	1	4	19	98	47	0	21	1	158	0	14	16	63	62	7	67	62	125
11	46	16	1	1	65	1	4	7	38	29	1	16	72	0	63	8	0	48	6	0	3	2	8
22	0	37	8	0	182	79	27	2	81	0	61	30	16	87	0	25	18	82	137	14	0	62	45
20	42	23	3	3	75	26	52	26	111	168	57	12	2	3	0	7	2	61	2	7	2	51	8
14	53	38	2	0	109	1	1	6	97	9	38	10	11	47	1	13	15	39	57	1	62	4	3
10	117	25	0	11	86	4	23	43	110	6	2	25	112	78	53	0	19	57	41	6	0	19	89
5	88	15	4	31	0	0	1	30	77	0	0	11	1	86	0	3	20	65	4	8	34	87	13
13	91	0	0	22	110	14	11	32	59	68	0	0	21	1	56	11	13	5	39	11	2	4	6
17	75	39	3	3	98	43	0	16	75	0	3	7	158	0	43	2	0	3	27	0	53	37	36
26	55	18	20	35	86	2	116	17	82	53	82	0	36	94	27	5	15	2	1	6	78	67	79
4	106	24	16	0	78	0	35	36	105	33	0	5	72	29	2	14	2	69	46	11	53	91	1
26	124	80	2	37	118	98	2	6	98	14	4	32	8	49	198	9	16	93	70	5	29	7	44
4	51	85	9	15	89	3	42	0	1	1	0	21	19	1	1	23	0	81	41	23	29	70	51
0	99	69	1	23	1	29	0	10	65	86	11	24	0	75	0	7	9	58	130	17	18	70	66
2	42	40	1	34	120	31	31	0	100	86	150	21	22	91	48	5	23	88	52	2	1	87	50
10	72	20	0	13	117	53	18	0	63	13	3	1	0	81	41	6	13	4	87	4	64	6	29
28	120	24	0	4	1	3	30	27	85	0	0	12	110	132	0	26	3	66	48	6	19	24	101
29	42	2	0	2	88	46	1	10	78	0	46	0	118	164	74	4	1	3	42	9	5	8	44
6	74	37	0	26	123	4	0	4	41	71	2	38	34	116	152	26	21	34	6	4	70	83	99
20	84	51	0	29	66	3	9	37	106	67	0	4	40	22	48	6	19	0	98	11	68	6	133
14	75	50	0	1	65	0	54	0	80	53	0	20	38	0	0	8	20	103	37	6	1	43	47
14	1	50	0	24	86	125	91	28	72	25	63	40	4	155	54	9	0	9	102	20	101	9	79
19	58	1	0	33	61	50	14	0	0	95	0	0	0	79	7	20	25	0	6	36	82	80	79
22	96	20	0	3	1	48	1	25	70	0	46	0	11	0	141	1	16	6	4	18	11	80	73
51	88	8	0	30	145	78	41	1	45	208	92	0	0	27	34	6	16	7	42	3	48	2	2
30	57	74	0	20	109	29	13	0	3	73	38	25	76	141	35	6	18	9	61	4	15	70	0
25	3	15	2	49	102	5	3	8	86	42	1	34	87	78	70	7	18	97	63	8	66	63	81
12	48	5	15	17	29	6	85	1	126	0	82	5	71	75	17	2	18	3	12	1	7	5	112
19	120	14	0	57	63	0	8	1	0	86	50	0	0	31	0	11	0	51	51	3	23	3	97
33	14	24	0	36	88	13	50	0	80	0	20	0	4	3	51	1	0	14	1	19	70	5	81
19	37	30	0	22	1	3	40	1	1	89	0	23	7	0	60	2	0	1	64	5	0	10	127
16	41	79	0	22	71	88	52	2	0	25	33	39	1	125	18	5	10	0	0	4	0	55	78
11	61	85	0	44	122	90	0	3	2	133	59	27	7	62	24	6	0	23	1	4	0	22	11
34	35	79	0	17	1	70	37	13	107	1	36	1	0	69	56	7	18	23	38	5	22	73	33
23	53	67	1	47	160	14	16	15	0	63	37	1	70	62	15	4	0	92	17	4	52	5	10
30	57	13	0	26	84	1	6	13	99	1	0	3	19	46	154	5	14	108	0	7	2	57	10
25	97	1	0	37	84	33	0	15	78	15	55	33	0	50	173	1	0	1	0	0	42	12	9
18	124	61	11	39	95	16	0	0	141	62	0	0	11	38	25	4	0	5	6	5	68	64	15
26	32	59	0	1	4	8	40	7	15	91	18	26	118	119	0	0	38	2	0	13	58	19	116
32	42	82	0	49	82	31	11	3	0	1	1	26	104	129	0	1	19	78	0	13	15	44	88
25	41	0	13	6	71	9	60	14	0	44	60	0	31	125	35	5	0	4	0	20	60	59	91
34	87	17	6	55	6	27	25	3	0	1	17	10	4	102	8	11	8	1	0	11	15	59	140
25	266	80	46	46	1	70	61	0	0	80	14	6	125	2	44	3	0	14	50	3	73	42	91
15	74	0	0	30	110	46	51	30	2	98	66	3	78	0	50	6	28	42	1	6	3	37	7
16	86	36	2	2	114	4	16	11	0	85	0	10	51	16	42	10	0	121	2	9	5	8	146
39	61	49	0	52	71	126	41	0	0	11	1	7	86	7	1	4	19	4	39	13	65	9	134
17	79	99	0	54	83	0	0	14	49	3	1	20	0	56	33	2	24	2	2	14	23	0	0
2	77	50	2	39	93	26	5	1	14	14	75	18	0	47	32	3	20	92	2	9	40	0	7
8	38	80	0	32	37	2	1	23	65	1	61	1	28	14	0	1	29	9	5	13	2	59	50
23	58	10	0	42	38	0	58	2	0	0	2	2	130	113	53	0	0	4	9	1	1	12	123
31	40	53	0	20	121	4	17	5	87	12	56	0	28	0	1	0	4	107	4	10	52	1	1
1	55	56	0	45	30	64	0	2	92	0	87	13	36	49	18	4	3	12	4	2	65	6	123
59	31	35	2	41	76	56	32	16	91	0	3	29	34	60	1	0	22	27	19	8	82	22	60
38	65	10	0	49	1	58	26	3	0	60	0	48	2	192	41	4	8	82	20	25	11	70	171
38	54	129	1	32	98	24	93	49	99	14	13	8	59	3	3	2	0	58	28	7	2	39	2
22	0	40	2	29	94	80	2	8	84	81	0	0	87	0	0	16	16	115	7	23	17	0	3
29	0	41	0	44	90	29	8	1	2	97	1	20	0	0	64	3	29	6	18	5	52	2	0
35	7	39	0	61	103	87	1	1	0	10	2	14	0	46	49	3	8	106	11	0	57	51	80
1	0	42	5	46	65	46	23	0	83	19	0	0	124	63	0	0	8	7	4	0	1	39	5
0	74	19	2	43	86	7	34	0	1	87	80	8	91	1	46	0	26	3	9	8	52	5	1
3	18	60	2	47	78	32	42	2	0	54	1	1	132	77	0	4	0	50	34	3	61	0	102
1	0	30	1	25	83	22	16	10	64	51	0	15	31	0	52	4	21	36	9	0	31	28	4
32	31	51	3	6	77	10	0	19	72	54	0	17	26	0	0	1	0	14	7	2	4	51	2
21	22	35	30	38	98	123	12	20	57	39	0	5	73	68	0	2	0	2	154	4	43	19	35
7	0	60	6	26	91	23	22	18	114	75	1	0	62	0	40	9	19	57	9	3	0	41	107
16	32	62	1	52	68	81	64	14	0	0	6	23	0	86	45	2	0	33	4	4	32	51	102
9	25	80	27	42	82	6	74	8	0	83	1	1	2	73	34	8	0	71	3	0	48	0	21
33	48	12	0	4	61	3	1	30	0	53	22	28	95	41	2	11	8	4	0	0	27	9	28
31	53	47	0	32	131	1	19	17	96	0	5	3	24	8	0	4	0	0	2	7	58	1	103
2	0	70	4	0	69	0	48	8	100	33	68	2	112	54	64	8	0	3	23	0	0	22	0
1	27	73	0	56	88	1	43	4	75	51	24	32	36	0	0	13	31	52	87	7	3	41	95
26	55	11	4	44	92	56	38	8	2	49	0	3	11	127	0	9	0	0	91	6	30	60	0
19	21	25	0	52	114	0	1	41	98	82	99	33	40	3	65	8	0	42	11	19	23	50	93
20	0	7	8	2	2	51	12	16	101	0	20	14	89	126	49	8	0	9	46	6	1	39	37
32	6	38	3	2	55	98	31	11	82	1	1	2	2	126	0	3	0	0	14	0	74	0	139
20	60	38	4	0	72	56	2	22	0	0	4	12	97	3	51	18	0	5	41	5	5	62	71
29	33	1	0	8	104	45	28	15	107	0	12	0	20	64	42	12	0	56	31	16	3	74	77
20	69	84	2	40	2	0	1	5	0	56	74	0	0	113	118	8	15	10	0	3	1	65	34
22	14	38	7	37	134	77	40	2	69	0	12	0	17	98	20	0	1	58	0	13	35	73	32
20	39	2	0	0	158	0	3	30	79	63	1	25	0	12	0	7	15	81	134	5	59	73	48
21	49	47	0	33	112	32	57	7	10	7	0	36	100	2	34	10	34	3	16	8	2	24	80
29	56	1	1	37	4	40	1	0	4	70	2	3	14	75	75	3	30	1	4	0	2	16	92
25	24	27	3	1	86	85	51	0	52	0	52	19	39	53	32	14	8	1	54	6	67	48	63
23	71	5	2	1	92	31	3	13	1	1	72	21	0	0	49	1	29	6	0	1	27	3	120
28	20	1	2	34	93	79	64	1	79	9	4	2	1	2	2	6	16	0	44	4	50	69	38
29	61	31	0	32	65	18	67	1	0	12	53	9	74	43	174	0	0	41	0	2	105	68	70
20	48	56	4	11	141	1	23	13	0	83	43	26	103	28	110	5	7	3	0	0	57	84	64
26	15	22	1	21	99	50	10	3	0	65	2	35	73	0	21	3	0	48	5	4	5	1	4
21	71	3	1	41	99	0	18	1	51	136	12	24	84	0	145	13	0	1	22	15	9	93	2
12	71	57	1	35	52	0	19	49	0	167	57	0	123	24	43	11	4	0	2	4	65	79	71
3	35	47	48	3	75	2	24	37	104	3	11	0	1	1	37	3	0	56	0	0	1	3	50
7	45	45	4	33	0	1	40	0	2	105	15	9	207	59	51	29	11	56	1	9	75	19	77
16	17	23	49	33	49	8	48	14	144	63	78	0	65	110	62	1	0	3	0	5	52	129	62
19	54	17	4	21	121	75	12	2	0	83	0	1	42	117	128	7	5	88	17	2	46	31	94
10	18	107	0	14	86	1	60	0	63	75	0	16	22	1	87	1	1	44	3	7	7	3	53
27	0	15	2	13	51	24	37	12	0	11	0	4	5	170	71	3	1	4	0	1	2	61	60
25	73	26	0	11	68	76	13	1	140	13	0	5	88	2	8	2	2	5	37	5	51	80	5
38	5	49	1	25	121	0	25	1	0	98	59	8	100	48	106	4	0	0	46	10	82	70	15
16	44	13	0	20	42	22	4	2	0	0	4	13	83	73	55	0	0	45	3	2	22	56	10
13	0	46	3	32	60	37	13	3	0	75	12	0	96	0	1	7	15	32	30	2	68	26	88
16	1	59	2	22	121	61	2	21	2	68	1	29	169	20	49	9	19	77	3	2	20	78	12
3	103	64	0	25	2	71	17	15	77	3	1	18	98	102	33	12	0	10	1	5	35	77	91
23	115	33	2	15	150	16	32	5	55	72	1	14	104	120	54	12	10	18	1	13	21	35	77
24	51	19	0	0	95	44	33	0	82	128	18	1	49	10	36	5	16	11	7	15	3	65	3
10	61	23	18	25	147	56	104	2	0	92	4	3	0	208	112	0	0	2	0	4	55	81	1
26	2	1	4	22	128	13	20	45	0	0	0	18	145	58	69	8	0	49	1	2	2	32	4
2	31	26	4	13	101	71	4	20	1	57	0	30	12	63	0	2	0	19	15	9	1	73	3
1	68	34	0	1	0	48	33	38	2	1	8	1	0	20	57	2	5	66	0	1	0	69	1
0	71	27	1	25	0	80	13	11	45	0	89	29	97	31	132	7	0	23	3	8	53	57	3
2	122	56	2	30	64	25	2	36	51	28	1	0	3	7	85	4	10	0	12	2	43	78	32
9	160	48	1	25	63	90	64	0	0	0	0	0	0	64	84	4	0	18	11	3	94	29	58
19	0	0	11	11	107	11	70	27	2	2	0	25	0	32	110	6	0	3	9	0	33	63	2
4	82	0	3	19	3	3	29	12	0	112	53	0	2	2	70	4	30	6	31	1	57	37	54
29	74	26	1	23	2	5	23	24	50	116	0	48	67	146	50	9	2	47	2	4	7	11	93
3	61	20	0	22	0	3	47	7	0	98	49	3	0	0	0	0	10	0	0	1	20	0	29
6	66	1	9	20	0	0	2	23	142	74	37	20	0	105	0	3	0	8	1	3	44	40	3
15	50	16	10	0	0	95	27	23	0	37	0	0	63	61	46	12	18	49	6	0	58	34	1
18	60	41	0	19	0	43	25	45	59	74	1	3	67	22	99	5	0	92	15	8	0	96	57
9	51	27	0	1	2	5	36	0	43	106	0	1	76	0	88	3	11	79	0	4	44	23	111
14	55	47	2	1	31	0	8	0	83	5	69	6	0	71	61	13	37	143	18	1	27	40	93
18	4	0	3	1	78	81	4	0	107	124	7	0	68	35	31	10	0	10	4	1	0	10	5
7	136	59	0	0	104	26	67	3	64	131	55	32	98	3	2	7	5	76	0	6	36	3	92
11	0	13	0	0	69	1	27	14	0	17	4	1	56	14	121	0	0	28	51	2	0	45	121
27	56	46	0	1	92	59	27	0	1	2	98	0	19	143	97	10	16	24	0	8	64	2	24
0	110	16	0	2	86	4	27	39	1	33	2	43	11	115	39	27	13	10	12	4	38	6	0
9	1	25	0	1	103	60	23	33	16	12	0	0	0	11	0	5	0	88	35	0	6	63	94
17	60	25	1	0	94	0	69	17	29	2	19	1	69	49	39	10	0	5	41	14	22	48	72
12	60	8	0	0	145	2	23	1	83	0	21	1	135	82	0	9	9	17	11	5	17	83	76
12	1	3	0	2	79	12	68	10	0	1	1	1	0	18	144	6	11	11	0	2	31	99	106
8	106	0	0	0	60	108	2	17	16	70	0	0	1	38	106	2	1	5	1	3	37	35	67
4	89	0	0	0	83	0	0	3	0	28	1	1	0	62	143	16	2	75	33	18	40	6	67
0	67	1	0	9	80	24	47	34	0	100	0	0	0	181	0	7	0	6	4	3	1	3	20
2	141	3	0	9	66	11	51	0	50	5	0	1	0	141	30	5	11	5	0	2	2	31	50
0	83	33	0	1	103	0	4	8	29	0	3	46	3	23	103	32	12	21	0	8	57	26	152
0	89	17	0	2	96	1	92	33	0	31	59	3	94	92	10	7	9	3	0	26	36	62	89
0	72	11	0	0	81	143	61	3	10	81	1	1	96	159	75	2	0	36	2	2	0	70	44
1	68	2	0	4	71	48	103	3	0	13	42	24	113	123	74	31	47	25	0	3	24	16	0
0	124	1	3	1	106	0	90	14	11	66	0	3	126	0	31	5	0	8	3	1	1	0	118
0	58	0	0	2	124	6	32	7	19	0	24	1	1	26	85	7	11	2	3	2	69	49	1
0	28	48	0	5	102	0	15	2	54	90	74	25	119	69	44	19	21	80	3	4	0	1	1
0	103	0	0	5	95	3	0	22	0	23	1	1	11	77	0	9	19	45	0	24	4	72	183
1	0	0	0	7	79	23	0	0	28	0	0	24	1	7	25	9	13	40	4	5	1	17	92
6	91	0	0	1	0	2	39	2	7	0	2	8	0	107	80	33	29	15	2	0	22	53	113
0	101	42	0	0	62	0	36	51	0	24	66	0	0	92	62	24	0	66	1	13	120	44	0
0	98	69	3	1	6	70	22	12	75	0	0	3	3	0	0	26	0	27	3	15	1	16	95
1	115	0	0	5	39	3	48	1	0	127	0	25	0	57	27	8	9	83	0	4	60	66	45
6	0	1	0	7	70	1	127	6	0	51	36	39	0	103	0	7	14	70	7	19	58	70	5
0	115	6	0	0	49	1	111	1	0	93	3	4	38	118	32	4	19	12	0	0	67	78	78
0	3	27	0	6	95	43	66	23	28	96	4	0	2	4	80	15	20	16	16	2	6	90	73
0	61	2	0	0	86	18	74	0	63	16	0	36	0	112	0	21	0	57	12	4	80	4	93
1	90	37	1	11	5	4	57	47	0	56	0	0	16	6	0	11	22	3	50	3	13	64	2
1	63	5	0	6	72	31	59	8	0	1	11	0	94	0	0	7	0	11	10	7	48	83	2
5	2	45	0	10	117	18	120	24	57	75	52	2	8	0	31	5	14	0	3	2	50	56	121
0	0	140	1	8	2	63	0	0	5	96	0	35	85	98	39	12	0	0	4	2	0	63	110
1	1	2	0	21	69	1	55	13	21	2	54	1	130	64	80	40	5	3	0	6	0	36	100
2	2	6	0	4	0	34	75	27	2	0	0	30	1	1	70	0	0	22	19	1	0	59	63
1	42	1	6	10	64	0	31	8	79	83	34	38	243	47	176	23	3	15	20	3	44	41	86
0	86	18	0	2	1	53	68	7	17	31	20	6	1	117	106	43	18	28	1	9	0	46	79
3	98	0	0	13	105	13	0	11	64	107	4	0	73	0	97	1	29	113	44	0	20	6	36
4	161	59	1	1	48	78	23	5	0	12	0	1	126	0	89	17	0	14	1	0	0	10	60
7	155	8	0	0	52	1	95	4	78	0	54	1	99	4	75	8	5	84	20	1	34	6	4
7	106	7	0	1	0	16	5	0	59	18	0	0	32	53	95	5	19	8	5	14	0	86	4
0	111	36	0	7	50	1	126	7	135	83	93	14	54	3	32	2	12	54	24	1	19	129	0
1	39	22	0	8	116	73	15	7	0	76	20	30	3	6	25	12	0	3	19	6	0	57	4
4	10	40	0	0	63	3	42	16	68	41	66	0	63	85	101	11	9	5	0	3	1	59	38
3	67	75	0	15	78	34	6	12	89	96	22	24	6	62	57	1	33	13	17	2	1	76	60
1	88	9	0	11	70	60	99	41	27	58	45	20	2	84	45	17	0	97	0	2	12	103	15
3	0	0	0	5	9	3	19	0	10	51	0	21	34	62	179	11	0	3	0	1	53	12	110
6	80	21	1	5	42	30	76	46	32	0	26	17	165	3	63	28	0	0	10	5	22	49	0
1	0	24	0	11	0	39	39	8	103	104	57	0	1	82	50	25	3	15	0	1	0	63	56
11	0	47	0	10	25	2	117	18	1	120	2	0	2	2	119	30	0	29	8	4	55	106	97
1	59	1	2	0	57	19	0	24	6	107	0	11	153	2	1	29	27	32	0	2	0	1	107
4	144	63	0	3	41	1	52	0	26	8	31	26	7	4	1	26	24	62	12	4	3	8	48
10	126	52	0	11	44	1	23	1	0	73	110	18	83	8	87	11	2	88	0	2	33	11	56
11	1	35	0	16	49	3	50	14	28	39	10	6	4	64	11	21	10	48	0	2	14	58	28
5	71	112	2	5	52	73	80	18	107	5	1	24	31	169	108	9	0	0	0	8	3	2	1
7	145	2	0	6	0	13	29	0	6	0	1	0	0	57	29	0	0	11	25	6	28	36	81
8	84	19	0	30	2	42	0	43	0	110	36	26	0	1	1	14	1	0	0	3	33	132	74
14	67	76	0	15	49	23	32	3	0	133	10	22	4	61	155	5	17	5	0	0	58	48	2
1	0	49	1	6	40	50	63	6	100	90	0	1	1	122	35	9	9	41	0	5	6	37	3
18	62	25	1	19	107	85	77	8	143	223	67	1	10	2	85	11	6	9	0	1	10	2	104
1	4	60	1	17	67	63	75	6	17	117	0	15	81	153	52	2	16	0	19	1	3	56	173
22	46	15	0	5	37	71	74	28	0	81	32	1	3	84	78	3	0	29	9	6	45	5	1
14	0	2	3	18	82	76	46	2	36	17	3	15	0	78	36	5	16	77	17	2	13	79	34
6	40	0	2	20	1	3	40	8	0	91	0	6	2	58	80	16	14	16	0	5	1	83	69
19	24	9	1	18	33	67	13	29	0	10	46	0	0	56	36	22	10	31	0	4	81	79	49
5	16	39	2	23	54	75	42	9	0	1	79	0	85	52	0	1	38	3	0	11	56	63	0
10	65	14	0	24	0	69	4	21	68	2	12	1	82	54	43	19	0	8	8	3	1	67	31
1	19	73	12	22	90	47	20	28	84	62	5	27	110	173	0	27	12	19	7	5	1	43	0
21	30	0	14	20	39	25	25	37	2	1	62	0	59	136	0	0	15	24	2	2	42	4	70
9	0	31	16	22	2	0	47	3	2	73	46	4	43	86	34	3	1	2	32	9	88	105	60
23	104	19	2	12	71	130	42	36	61	1	19	20	6	0	86	16	0	0	1	1	63	15	61
16	29	110	4	32	63	128	40	22	76	0	31	1	3	1	83	11	2	0	9	6	0	53	59
23	35	15	1	41	110	20	50	4	63	25	127	12	18	102	31	5	0	9	17	7	1	1	64
12	58	6	8	3	64	0	11	20	86	128	0	0	5	84	0	11	4	0	0	3	36	1	26
9	0	25	3	11	65	90	15	35	2	11	53	2	115	19	1	10	11	31	2	18	0	103	136
2	148	0	4	29	87	77	37	12	102	2	29	0	78	1	88	11	0	3	2	15	1	99	27
2	27	8	0	1	45	1	54	19	141	0	0	9	27	28	80	2	14	0	3	0	61	103	48
13	3	6	0	25	92	2	16	2	0	155	35	4	15	31	1	11	0	19	0	3	62	5	6
13	89	1	1	18	76	68	34	13	74	6	71	2	13	33	149	4	7	0	4	11	62	89	70
0	36	22	0	23	68	8	9	3	84	0	19	2	1	58	38	26	0	13	2	3	53	40	60
13	87	73	7	35	112	0	1	10	120	2	99	19	2	150	67	0	11	4	1	2	1	32	53
21	76	105	2	0	56	59	88	4	12	83	13	0	0	45	83	5	0	5	0	0	52	42	1
43	22	26	4	28	117	5	53	47	31	0	44	7	136	62	35	2	3	21	0	2	1	34	70
14	65	4	4	26	0	69	50	0	0	6	50	6	21	9	0	0	0	2	10	28	53	69	78
29	0	0	0	31	1	9	92	0	27	56	0	1	109	0	72	7	1	13	1	10	81	102	68
1	58	3	2	38	0	57	66	6	70	2	0	15	75	49	8	6	0	6	11	16	76	6	55
27	85	85	0	1	63	1	25	0	43	68	0	27	5	46	48	5	6	37	5	4	7	110	80
23	41	14	1	33	70	3	67	2	60	29	0	7	7	1	50	9	19	39	32	20	38	1	6
21	12	60	85	32	64	57	41	31	2	0	14	27	114	130	66	0	7	6	0	15	22	39	93
36	31	0	5	43	60	2	85	5	0	34	0	3	1	1	0	3	1	0	1	4	1	33	99
14	3	35	6	33	54	14	20	9	105	60	0	35	0	45	114	7	19	0	4	6	56	31	95
20	2	31	0	38	1	5	40	34	98	2	0	36	3	0	0	8	9	0	0	12	0	34	88
28	0	6	0	5	2	3	41	0	102	56	8	2	101	0	2	8	7	0	1	3	11	28	2
4	92	30	0	3	80	1	49	3	0	0	0	11	1	0	25	7	0	4	1	15	18	3	74
17	60	52	11	6	0	61	36	21	90	0	0	49	14	76	49	31	0	0	9	9	51	12	78
20	2	43	0	27	85	57	9	31	41	87	0	34	3	127	51	11	22	2	24	1	49	86	55
31	171	1	3	49	2	0	64	25	50	0	0	2	1	104	99	27	20	0	37	4	32	31	84
25	79	33	6	62	2	51	21	0	132	0	10	30	9	29	0	4	18	0	0	1	26	108	1
28	151	94	0	3	0	4	76	18	1	52	39	0	1	90	57	17	1	24	23	15	29	81	50
39	4	0	1	51	9	105	30	30	73	0	0	0	19	82	60	7	0	1	0	3	1	82	89
15	61	15	9	1	1	47	35	3	86	100	71	29	71	0	93	0	20	0	34	2	7	48	122
16	1	0	0	51	85	10	3	2	97	61	2	3	1	2	0	2	15	0	0	1	13	63	75
5	3	19	0	42	150	28	75	1	87	2	3	5	50	42	79	31	6	0	14	0	15	41	60
33	67	95	0	7	59	101	32	20	1	70	1	41	2	118	72	5	19	0	7	0	0	146	14
27	88	3	0	33	65	4	65	22	128	19	2	3	1	61	115	37	0	0	1	0	2	30	69
31	119	100	1	2	7	16	13	0	32	0	56	3	2	22	16	8	1	1	0	5	0	49	60
26	65	47	0	24	0	0	28	9	85	31	0	25	83	83	87	23	0	8	16	2	0	46	97
5	271	12	0	34	8	120	123	0	0	0	39	1	64	0	31	5	18	36	19	3	2	67	69
2	61	23	0	56	130	71	43	13	70	61	90	4	130	5	43	41	37	8	1	0	21	74	8
19	46	46	0	29	1	76	40	5	121	43	5	0	91	139	20	21	0	0	6	0	20	43	3
6	69	123	0	15	89	32	84	3	1	26	64	43	67	11	26	2	0	0	25	0	19	2	81
8	85	18	1	34	64	40	25	10	163	45	15	12	58	107	61	4	17	0	0	0	49	63	61
36	2	31	26	5	80	84	2	28	58	136	1	2	1	1	5	5	0	4	10	2	31	69	82
18	0	20	0	55	37	44	26	0	1	88	7	26	33	201	87	8	0	2	0	0	0	3	80
36	59	58	0	4	80	54	13	3	102	76	17	20	1	16	79	10	18	7	0	0	1	97	9
16	59	60	0	25	1	47	30	2	2	46	106	30	114	62	89	6	0	0	3	1	0	51	2
24	68	41	20	36	94	18	14	0	1	89	30	19	2	28	25	7	17	0	30	0	7	12	82
33	94	18	1	7	2	39	9	1	108	73	40	2	4	80	117	4	3	1	29	4	0	14	41
12	28	0	0	39	119	57	26	1	69	129	90	1	151	0	107	7	0	0	0	5	25	105	72
18	85	86	0	7	19	0	0	18	91	0	0	2	80	44	86	9	0	0	48	3	17	75	23
31	73	1	0	43	65	12	12	15	78	1	65	2	91	17	34	18	0	36	19	0	0	1	22
4	67	1	0	1	2	11	22	0	74	86	1	8	5	110	33	5	0	0	27	3	0	56	53
21	122	94	0	3	63	94	1	22	6	34	25	1	1	152	48	36	0	0	5	4	1	82	19
32	0	40	0	40	112	16	2	37	0	53	0	2	49	152	14	17	16	10	7	2	13	18	21
13	114	20	0	3	4	2	37	18	60	0	44	3	0	17	27	16	4	7	22	2	13	51	122
40	65	74	1	31	124	14	32	3	94	64	62	6	31	0	59	9	7	0	1	2	0	57	0
31	1	17	2	55	61	88	84	12	0	16	6	0	176	97	120	22	3	2	12	0	1	2	6
0	31	40	0	41	81	64	26	25	158	1	31	16	48	0	60	2	14	7	1	0	0	52	81
28	75	50	16	44	97	2	18	0	97	0	114	24	153	10	89	4	3	0	0	1	2	3	5
23	75	0	4	42	2	2	0	1	115	95	18	2	147	35	67	10	3	1	11	4	15	14	54
33	160	26	0	42	1	29	19	12	4	11	2	4	21	85	48	7	1	0	9	2	0	10	98
18	0	1	1	31	0	37	78	1	5	0	50	0	1	100	67	16	14	2	30	4	22	62	14
25	0	96	0	46	72	1	23	8	79	116	6	6	32	19	1	9	8	0	8	0	57	4	79
18	77	17	0	34	1	4	11	0	112	39	0	0	129	70	120	8	1	0	17	0	14	106	3
12	3	17	14	8	122	65	21	2	86	0	0	1	1	96	57	4	8	0	0	0	0	50	40
18	67	56	0	42	52	60	26	0	0	32	110	0	104	114	181	3	9	0	46	0	51	45	79
3	139	93	0	52	2	41	20	1	89	2	0	4	138	0	59	21	19	1	1	4	3	43	30
6	132	89	34	39	97	79	37	0	6	1	25	14	0	8	44	9	14	0	0	0	74	6	7
20	0	56	3	26	97	58	0	20	106	97	101	6	0	4	47	4	21	1	4	0	0	3	89
26	68	41	2	4	134	48	33	11	73	9	71	2	101	70	41	8	0	0	1	0	44	1	52
17	77	1	6	57	33	0	24	0	68	0	10	0	119	74	66	26	0	0	0	0	29	3	89
19	79	53	5	8	2	0	39	0	74	33	0	14	0	0	10	5	0	0	1	6	1	40	79
12	77	56	17	46	94	15	27	10	0	137	0	1	88	9	116	6	1	0	1	1	62	69	0
0	87	98	3	29	92	3	117	1	5	5	71	0	57	97	33	0	2	25	0	0	1	43	6
32	110	2	2	3	89	6	33	0	78	83	2	20	42	125	50	14	18	0	24	4	35	29	101
12	60	35	7	7	84	74	28	7	1	87	0	2	117	73	2	5	0	0	4	0	71	65	52
6	1	82	0	4	1	3	34	3	0	0	101	0	1	124	11	6	6	0	13	0	1	90	6
16	112	56	2	30	26	1	5	0	88	0	0	0	0	113	67	4	0	0	0	1	61	62	63
23	67	1	6	28	0	64	11	6	0	0	48	8	84	61	41	11	16	0	1	0	2	86	29
30	52	45	4	22	109	15	27	13	7	24	60	10	74	1	0	17	0	0	4	0	2	58	2
36	147	41	52	26	1	4	7	22	0	17	26	0	1	26	83	11	1	0	19	4	25	54	2
22	67	52	18	22	104	0	90	0	1	150	0	2	0	6	8	3	3	0	1	5	61	15	51
21	125	24	20	12	101	138	0	20	71	0	62	0	0	88	39	13	1	47	0	0	0	57	12
14	29	23	0	22	98	50	68	11	101	1	52	21	104	68	15	1	19	0	7	0	57	53	5
26	92	35	0	2	127	0	34	36	156	159	20	39	21	127	52	5	0	4	8	0	51	17	0
8	2	69	0	26	115	1	36	1	4	130	1	23	107	1	0	5	12	0	0	9	0	23	75
0	63	68	5	3	2	123	41	1	97	94	20	2	1	10	47	13	0	5	3	1	49	79	0
28	116	107	2	23	76	53	36	3	76	58	0	16	18	98	46	15	26	9	26	1	78	115	5
4	77	30	4	29	92	40	2	1	78	0	1	0	26	0	29	5	1	0	0	1	47	1	0
26	57	61	1	22	54	0	49	1	75	74	0	0	0	2	71	24	0	0	27	1	40	9	39
20	19	91	30	26	0	0	2	3	88	25	51	0	120	2	40	2	6	0	16	0	34	45	70
4	0	47	0	34	68	122	1	5	4	18	61	26	71	2	122	13	12	0	0	0	0	76	75
12	5	44	0	20	0	0	118	6	81	58	72	33	3	95	34	7	0	0	7	1	43	68	0
19	0	59	4	14	1	3	1	31	1	16	1	0	47	0	0	2	12	33	1	5	0	55	5
10	0	3	1	2	130	0	62	0	112	123	41	3	94	117	91	2	18	3	0	2	1	2	77
22	0	103	11	18	88	32	36	3	108	136	1	15	27	6	64	6	0	0	5	0	32	48	68
19	58	64	0	2	1	50	10	3	5	111	20	26	171	29	41	3	21	14	2	4	17	3	0
24	44	2	1	11	74	7	43	26	114	1	50	0	0	5	18	17	0	12	2	2	58	14	64
7	31	28	14	15	1	46	33	2	0	83	0	0	2	135	47	5	4	21	25	2	0	80	98
0	33	58	4	23	130	0	87	3	139	0	1	2	2	79	7	18	0	17	0	6	28	56	54
23	15	25	0	0	150	0	42	0	100	90	115	32	48	96	75	1	0	0	2	4	1	109	59
17	46	16	2	0	0	13	72	1	115	61	0	30	93	0	0	3	23	12	0	0	0	3	1
1	48	47	4	0	0	75	26	2	98	1	28	12	0	1	0	8	18	0	17	1	55	26	20
14	57	23	1	0	97	66	28	0	3	119	54	1	23	4	65	6	14	4	0	1	42	88	81
15	43	51	0	0	0	23	43	1	65	90	66	1	92	85	97	2	0	20	8	0	69	95	32
19	31	20	0	2	0	20	28	0	127	132	1	35	65	110	35	2	0	0	22	2	16	98	71
15	29	65	0	0	0	92	90	0	0	96	116	1	0	109	18	9	0	0	4	0	29	49	96
25	2	136	1	0	71	5	36	0	53	127	85	14	75	60	130	15	0	0	22	0	55	31	53
9	62	68	12	0	65	17	12	4	1	115	0	1	76	3	12	11	37	0	0	5	1	14	39
14	41	64	2	3	104	68	81	27	1	130	41	15	44	12	55	7	7	0	2	7	1	88	19
0	67	0	0	2	67	35	45	2	74	123	44	0	111	43	0	5	20	0	98	3	1	84	68
0	34	35	5	1	164	34	2	12	1	78	0	37	0	0	0	6	5	8	46	0	26	106	63
7	60	67	5	2	73	17	53	0	130	1	0	3	5	10	61	1	4	0	3	0	38	56	3
12	60	71	1	2	18	72	51	0	118	21	89	0	95	22	123	6	10	0	0	2	101	1	79
20	88	2	3	2	0	35	38	0	110	37	103	39	3	101	0	28	0	1	1	5	0	108	179
11	29	0	4	6	2	1	19	1	0	72	58	0	50	0	9	7	1	0	1	0	0	32	4
8	4	116	2	0	87	97	43	1	101	123	0	15	0	101	15	6	0	6	53	0	3	47	3
0	42	52	1	1	1	26	0	1	101	63	50	25	99	26	58	12	3	0	2	0	32	93	29
3	56	36	1	1	89	2	40	11	77	60	108	1	93	94	37	1	9	0	5	0	1	13	96
22	65	1	2	2	0	58	47	4	125	51	48	10	98	0	59	13	8	0	11	0	74	111	54
4	58	1	11	8	1	2	2	17	89	0	75	0	2	85	0	6	20	0	0	0	27	100	14
9	85	5	1	0	71	67	42	11	103	34	65	0	61	68	50	7	0	1	0	0	62	0	1
0	25	112	3	0	122	34	45	29	108	42	5	1	0	30	40	1	18	0	5	2	41	95	57
12	57	12	1	2	94	3	5	16	46	76	0	15	0	5	98	4	0	4	7	3	89	100	68
3	73	29	4	3	125	124	25	3	64	83	119	32	171	0	0	14	0	1	4	0	67	96	33
15	0	43	14	3	0	71	45	0	129	2	1	34	87	86	33	5	15	3	2	0	13	64	22
1	103	75	0	8	68	2	48	39	1	119	5	13	86	176	3	3	0	7	35	9	87	57	98
0	86	37	2	3	105	62	1	11	113	36	34	1	62	11	60	14	0	5	3	0	11	1	77
5	84	1	2	17	78	75	43	26	77	92	0	59	103	0	21	17	0	0	29	2	0	77	92
8	91	42	29	6	86	3	15	42	57	121	0	0	144	101	67	12	0	0	5	5	9	16	73
1	75	37	1	8	0	60	37	2	101	3	49	11	109	1	16	16	18	4	58	2	14	56	7
0	12	105	0	16	87	0	0	27	1	136	0	6	142	81	0	9	19	0	1	3	78	48	52
0	21	63	13	0	68	35	30	2	84	90	17	29	121	26	43	8	0	0	2	0	0	2	0
2	75	47	3	9	84	98	16	15	94	25	1	8	1	0	68	1	29	1	15	0	21	55	49
0	61	10	2	1	70	0	78	8	66	80	16	0	2	91	19	12	2	15	39	1	9	8	8
1	90	0	4	21	10	89	26	16	52	2	1	1	109	94	1	21	21	27	3	1	16	7	7
1	73	35	1	6	90	0	72	1	55	100	68	5	20	11	76	8	0	0	65	0	0	63	6
2	47	39	2	18	79	31	2	18	115	156	0	3	12	21	118	6	0	5	86	0	57	41	2
1	41	32	1	0	96	0	42	0	68	33	130	4	0	0	83	20	22	20	46	2	1	0	80
6	1	12	3	0	0	90	24	10	123	0	6	0	111	100	0	17	1	8	4	2	56	57	15
0	60	44	7	9	73	4	37	16	56	82	32	1	114	78	0	12	2	0	0	0	0	67	1
1	82	0	9	3	103	0	0	25	47	36	41	30	35	55	41	4	0	27	0	13	0	21	83
0	100	2	0	10	68	44	56	2	0	91	105	29	0	123	71	10	4	7	112	3	79	18	1
0	14	3	3	8	160	38	58	1	0	131	30	6	0	11	2	7	0	2	2	0	1	7	31
5	62	17	0	5	1	13	0	2	114	1	42	1	75	1	61	6	0	12	55	2	0	70	9
0	32	67	0	11	79	80	60	23	72	3	9	3	12	2	0	3	0	4	33	7	15	12	50
4	84	35	1	25	6	6	2	8	100	100	34	9	81	27	0	3	5	0	2	1	31	103	96
7	38	3	0	19	0	0	4	30	100	128	0	31	21	1	3	8	0	0	3	1	0	4	103
3	59	72	0	15	64	40	18	16	85	1	108	8	0	107	107	9	14	0	9	1	18	135	81
5	130	72	0	31	88	4	2	8	75	41	0	0	37	1	48	8	0	5	0	0	60	8	33
4	65	9	2	3	66	72	44	6	0	3	0	1	92	4	32	9	3	0	50	0	51	3	54
3	52	6	1	3	109	55	87	25	65	61	23	0	123	4	102	19	16	2	80	1	117	1	59
0	75	63	0	18	1	9	0	0	143	1	54	0	6	50	38	24	0	1	14	7	17	20	92
8	51	11	0	25	89	70	3	48	41	98	0	37	61	38	42	17	16	0	2	3	45	85	69
9	42	75	2	32	87	55	70	14	103	145	67	3	1	3	0	0	0	0	14	0	63	11	131
7	3	81	0	7	8	81	38	25	101	77	52	0	3	75	0	7	8	0	105	2	0	120	21
11	89	0	0	18	1	37	8	2	38	70	46	3	67	58	48	3	4	0	3	1	101	35	47
10	73	0	1	19	74	0	86	35	0	109	3	3	1	78	57	6	16	10	33	3	66	13	84
16	25	84	0	26	89	22	0	3	0	26	74	8	44	1	19	6	0	10	4	3	63	25	60
19	0	12	0	3	107	0	54	12	39	87	78	6	75	37	26	11	0	0	34	6	15	34	1
17	0	5	0	22	93	46	15	16	55	189	87	3	0	68	58	6	32	1	0	4	7	41	78
14	83	3	2	5	2	0	100	0	78	71	30	2	222	56	62	5	15	1	1	0	63	9	0
13	59	21	2	28	73	1	6	27	0	127	0	13	65	6	27	1	0	3	2	0	68	78	114
20	0	1	1	12	1	47	42	4	9	48	81	7	12	8	51	10	0	2	0	1	45	102	51
10	91	8	0	40	66	46	1	24	13	68	0	0	128	1	41	5	0	7	22	0	1	56	65
8	114	0	0	5	80	94	3	4	23	92	84	36	0	0	84	2	0	0	0	0	71	42	104
19	97	40	1	6	61	49	45	47	0	25	51	6	94	1	63	5	2	0	8	1	1	14	1
20	142	16	1	30	0	48	40	10	19	2	1	0	2	54	84	2	0	3	42	0	59	1	0
21	99	9	5	49	89	41	22	12	8	1	40	0	74	102	39	11	8	0	2	0	59	1	95
10	52	0	0	27	70	2	52	2	24	0	32	17	1	0	103	10	21	6	0	0	96	5	3
18	2	53	0	16	2	80	1	11	42	21	14	28	19	11	13	9	0	24	65	0	95	1	94
14	25	3	0	23	1	72	41	7	19	53	88	15	118	60	16	3	0	6	3	4	88	5	33
11	55	10	23	12	0	70	45	21	17	5	0	9	131	8	38	9	25	8	10	1	111	4	105
0	117	16	0	45	40	0	0	0	52	59	3	17	131	62	57	4	12	25	7	0	111	93	11
23	78	60	0	17	90	3	4	1	24	4	0	0	145	179	1	1	26	2	3	1	82	61	10
19	105	26	0	24	67	3	30	55	0	0	0	10	111	13	52	3	1	0	45	3	78	62	18
34	55	36	6	18	46	1	0	4	32	1	0	9	1	3	114	2	0	8	0	0	69	87	15
3	53	1	3	4	0	69	32	11	36	1	71	16	85	52	2	8	6	5	11	1	52	72	6
15	86	7	0	30	96	103	25	44	59	31	29	39	31	122	22	1	9	0	6	4	53	38	59
5	86	0	0	57	87	14	0	0	21	1	1	10	17	5	0	16	7	43	87	0	44	7	72
26	89	48	0	40	1	21	0	18	38	126	0	1	99	121	11	5	21	44	37	4	79	10	0
26	57	55	5	5	1	41	1	19	12	99	51	16	7	137	1	7	14	0	0	4	54	55	28
38	46	46	3	42	123	33	32	3	13	62	2	0	140	153	2	4	15	0	2	4	82	14	24
30	116	18	0	55	128	10	1	4	50	0	43	31	123	158	21	9	9	11	16	0	4	11	2
9	4	7	0	41	84	1	59	39	3	48	0	3	172	14	59	3	17	0	50	0	97	55	16
4	3	22	0	26	1	2	4	3	40	0	0	3	0	38	30	13	0	0	82	0	46	1	0
19	116	99	1	23	80	0	27	4	0	135	0	10	90	2	32	2	0	4	27	1	38	3	73
3	91	53	2	26	90	7	62	0	5	46	1	29	72	1	100	20	0	3	31	1	105	102	13
26	35	56	0	21	80	92	13	5	0	0	2	3	98	4	26	9	17	0	22	0	103	8	4
14	127	1	0	29	1	10	37	1	0	88	82	2	0	108	77	0	0	6	35	2	61	50	4
18	2	29	0	4	98	7	93	8	46	0	29	33	2	35	50	0	16	3	5	4	3	10	162
24	2	52	0	39	1	11	26	0	0	4	11	4	2	102	43	9	16	0	1	1	33	106	2
62	68	5	1	2	61	43	8	0	0	1	0	0	44	0	0	8	15	2	4	12	59	7	96
2	31	0	7	40	63	15	8	13	1	21	1	1	85	0	48	6	11	2	28	3	28	38	32
40	60	6	0	55	0	24	37	3	34	2	0	23	101	52	5	22	0	0	22	0	30	29	91
24	134	3	2	36	85	0	13	5	84	114	88	6	122	0	0	2	0	0	1	7	83	29	30
13	39	130	15	9	78	61	11	4	22	45	65	1	0	0	0	3	9	0	2	3	117	5	37
30	2	17	0	56	108	2	1	43	0	90	1	35	5	58	75	8	10	0	20	2	71	24	2
4	33	9	0	1	81	14	49	0	0	76	1	4	2	65	1	6	0	0	18	0	76	61	44
2	55	54	4	12	74	0	0	31	12	0	0	5	0	91	0	0	0	11	9	0	43	56	69
14	81	26	6	27	43	31	13	36	0	0	0	1	32	3	42	31	0	4	5	0	57	84	8
26	4	36	0	31	0	5	1	10	52	103	94	7	110	1	0	1	2	0	1	3	1	64	82
37	132	38	1	8	120	69	83	19	84	0	0	4	64	176	0	1	2	1	64	1	69	8	47
15	144	35	2	47	59	3	54	11	30	60	0	7	50	76	0	14	0	0	2	2	108	45	11
36	7	51	5	62	75	55	1	3	0	10	82	3	112	126	0	18	12	0	0	0	98	7	0
38	42	109	0	8	0	35	0	2	0	0	5	0	73	26	121	0	0	11	42	0	58	13	6
29	7	36	1	50	1	64	28	39	3	56	0	4	2	1	2	8	0	0	83	1	1	90	21
17	85	57	3	27	78	58	47	2	0	26	0	4	96	2	0	1	0	9	95	1	63	90	50
13	32	8	0	41	0	81	67	10	21	5	0	27	0	1	115	2	0	0	27	1	76	76	21
32	0	29	0	38	1	37	68	4	1	119	25	1	33	7	35	16	0	3	28	1	49	75	130
21	67	18	1	28	0	67	17	15	58	2	60	15	149	25	46	16	2	9	96	0	54	108	82
17	141	20	0	37	69	20	31	10	61	1	114	6	16	78	0	15	15	3	5	0	55	29	67
25	59	11	1	3	45	44	35	2	103	67	88	1	56	1	0	9	0	21	75	2	46	56	21
33	3	1	5	2	0	11	1	11	1	63	72	19	166	2	55	8	7	7	0	0	0	3	76
17	126	0	3	35	46	6	31	0	79	58	2	28	34	39	0	5	9	3	51	0	0	9	73
31	84	10	2	65	61	78	2	5	63	0	1	17	0	43	32	4	0	0	2	5	20	66	1
4	1	37	0	31	94	5	7	1	1	0	0	0	59	125	62	5	6	0	3	0	1	146	4
29	4	43	9	1	68	11	8	4	0	10	93	2	3	33	26	1	7	0	0	3	26	4	5
4	66	9	0	42	37	98	43	1	37	0	1	18	0	3	40	3	6	6	72	0	1	76	42
31	0	89	2	50	81	190	92	28	0	52	64	16	0	14	0	16	5	23	19	1	3	27	6
5	130	38	2	35	77	30	3	3	62	0	60	1	101	19	65	23	9	0	0	0	3	99	74
31	0	15	0	1	104	54	59	6	0	0	1	30	147	154	21	14	1	9	1	0	1	88	3
4	12	23	4	33	109	49	33	5	43	18	128	30	0	6	77	5	6	0	0	0	106	7	0
17	19	33	1	34	87	1	116	15	117	23	11	9	118	50	23	7	1	20	43	2	46	81	59
37	10	49	12	2	81	36	0	41	1	0	0	2	2	1	78	1	8	1	1	0	44	60	28
17	3	97	0	21	1	7	67	6	63	165	119	0	0	82	48	11	0	19	49	0	78	13	47
31	12	42	2	19	0	1	56	42	2	40	32	9	46	112	25	6	0	0	0	1	4	1	8
21	2	3	1	35	55	85	77	7	12	71	43	0	0	0	0	19	0	7	66	0	17	74	18
26	10	1	0	25	63	67	14	32	0	10	2	0	118	61	132	6	0	20	25	0	64	14	77
4	0	39	2	13	52	18	60	0	0	0	0	39	104	7	0	6	0	1	67	0	86	78	41
25	9	8	1	20	47	5	3	5	70	35	62	6	47	136	19	5	7	46	72	0	84	100	40
13	26	40	7	35	37	2	38	0	100	26	118	19	0	5	80	5	12	53	60	3	4	35	112
15	20	42	1	8	0	3	59	4	89	14	89	20	84	60	0	6	18	30	16	0	5	106	104
35	2	89	2	3	73	5	1	22	0	73	0	4	46	62	1	4	0	58	8	0	66	123	0
12	25	21	1	43	0	0	41	0	20	0	0	6	116	126	73	14	0	12	11	2	117	69	88
26	39	53	0	24	33	1	40	2	42	87	1	0	104	4	0	6	0	116	5	0	3	69	32
25	20	63	0	26	13	1	85	22	34	1	26	13	55	0	57	1	6	70	0	0	81	176	51
1	17	68	0	14	1	30	26	8	0	3	0	16	67	31	0	14	8	53	56	1	102	18	31
17	36	55	18	15	25	83	36	23	0	0	88	10	37	4	96	13	3	75	0	1	74	47	5
3	26	5	0	20	75	0	20	29	52	22	56	14	58	37	57	4	5	66	38	3	0	104	7
0	31	70	3	17	29	54	1	0	0	35	58	7	88	93	56	3	0	3	0	0	14	55	2
32	14	10	3	18	43	1	15	0	0	0	1	16	108	8	33	2	0	2	58	4	7	85	3
8	51	33	0	10	0	0	19	36	41	0	1	0	0	127	72	8	0	76	0	1	73	39	97
21	11	34	0	14	49	2	92	17	111	107	98	0	0	61	7	13	0	37	67	0	59	105	17
25	3	34	0	10	64	0	84	0	2	9	7	2	145	51	81	11	1	70	22	1	5	118	2
8	1	1	1	27	106	160	54	1	0	43	0	2	0	2	62	2	23	19	69	0	36	75	5
4	22	92	0	25	47	39	79	11	113	39	65	6	96	2	85	6	3	0	52	0	7	38	74
9	21	104	0	11	45	1	9	36	1	64	58	18	142	2	127	3	1	2	47	1	28	1	112
0	1	39	2	18	56	2	44	20	0	46	2	33	104	46	101	15	0	3	92	2	58	8	105
12	14	2	0	13	3	1	2	0	21	24	0	8	0	7	57	29	1	28	4	2	80	62	26
14	0	14	0	23	58	1	46	0	106	0	0	3	51	2	0	5	10	90	0	3	62	133	2
3	0	14	0	16	56	15	55	12	3	2	1	0	1	90	91	17	10	1	5	1	7	110	25
12	0	82	0	18	65	1	5	4	1	1	54	4	76	1	19	1	4	2	50	1	1	63	11
13	15	65	0	1	74	8	29	0	0	0	49	1	0	152	23	0	20	72	66	2	1	73	55
6	56	16	0	1	73	1	46	20	84	0	1	7	0	9	24	18	1	0	62	2	2	68	90
11	5	63	1	17	0	63	0	22	61	50	71	33	2	3	11	6	3	39	97	7	1	72	55
5	33	75	1	7	25	61	71	12	156	2	0	1	0	11	78	5	0	4	12	7	21	106	90
9	32	0	0	7	61	3	30	0	67	27	58	19	114	0	127	3	0	69	81	0	31	0	68
11	14	45	3	1	78	5	61	21	0	41	50	0	101	0	10	5	0	35	49	1	93	64	11
7	75	27	0	14	50	65	28	0	1	6	39	0	120	2	1	2	15	4	97	3	129	5	42
6	1	83	0	0	55	0	47	21	77	0	2	1	41	78	93	2	3	47	55	0	14	55	36
1	2	80	3	0	38	0	37	25	95	65	3	3	1	108	53	17	0	8	36	1	10	88	101
3	5	10	0	0	87	124	110	3	3	40	0	17	207	1	41	2	22	0	112	0	17	129	8
6	69	20	0	0	1	2	0	21	106	14	0	1	150	2	80	5	1	0	110	1	57	0	28
1	39	12	0	0	97	0	18	18	41	107	0	0	1	100	20	6	0	1	59	4	32	7	51
18	19	1	1	0	47	2	41	0	123	29	7	1	61	112	63	3	3	21	32	0	55	2	74
7	71	2	0	2	61	1	2	20	0	52	60	14	92	56	15	3	9	8	44	1	36	42	0
7	54	1	0	0	113	33	0	1	86	57	32	8	41	51	65	2	0	28	29	3	3	97	52
2	23	55	0	0	73	13	45	12	5	65	16	27	0	59	25	2	5	92	64	0	3	0	48
12	61	31	0	2	0	64	57	3	42	109	73	2	155	106	70	0	0	9	7	3	1	41	0
4	3	0	1	0	59	62	24	0	0	123	2	8	93	83	67	5	14	33	27	0	56	70	47
11	46	7	0	0	64	31	51	0	105	70	67	31	114	8	82	5	11	3	126	12	1	56	39
11	37	42	0	0	108	163	28	15	1	49	60	15	43	0	70	8	0	24	107	1	54	63	82
5	27	103	0	0	108	8	13	6	0	39	57	17	62	132	43	3	0	1	60	0	81	59	94
0	101	14	2	0	82	61	15	26	0	37	0	1	39	100	55	7	10	77	65	0	68	108	59
0	53	51	0	1	0	3	0	9	0	2	31	0	132	47	0	1	0	36	0	0	4	103	87
0	22	15	0	2	74	1	41	4	1	50	73	2	1	147	50	6	6	82	16	3	66	120	62
0	36	0	0	0	90	3	2	26	1	99	0	13	38	0	120	3	0	72	1	0	4	45	1
1	44	0	3	0	72	37	17	24	49	123	132	8	53	6	72	3	10	0	58	0	47	50	3
0	52	38	1	1	82	45	3	6	3	162	90	0	2	103	130	1	12	26	38	0	79	81	0
0	35	22	0	0	71	47	21	6	33	1	3	0	1	38	19	3	0	31	35	1	5	6	60
1	23	2	1	1	59	76	114	8	90	131	23	8	7	0	109	6	19	7	17	0	4	6	42
0	66	40	10	1	1	4	25	38	92	99	122	0	71	22	0	3	6	80	41	0	57	66	0
2	66	18	1	0	77	0	18	9	119	16	5	1	2	111	37	2	37	16	73	0	62	5	88
0	0	53	1	0	54	54	29	1	1	0	21	0	37	67	24	2	11	1	0	1	41	56	52
0	54	110	0	3	106	59	26	2	86	0	79	20	82	80	17	3	0	38	4	0	35	25	82
0	0	130	0	2	74	81	1	0	81	21	0	9	1	0	1	6	2	2	1	0	19	3	78
2	25	1	3	5	83	13	32	2	61	0	96	40	4	103	0	4	19	4	92	1	1	55	15
0	0	0	0	4	1	43	2	1	4	65	1	4	70	75	1	8	13	30	51	2	41	49	110
1	20	22	45	0	93	45	17	8	40	0	3	6	63	12	1	14	12	2	0	0	64	77	81
1	24	52	0	1	4	5	46	17	79	8	1	4	1	63	69	10	0	17	1	2	0	46	59
0	20	1	0	1	52	12	51	1	113	0	0	5	0	18	98	9	16	2	68	1	52	85	2
0	13	54	2	6	73	0	0	29	40	1	14	0	31	13	84	12	10	6	76	5	18	20	56
2	27	35	0	7	77	1	48	41	45	92	39	8	112	87	37	10	28	7	94	1	59	32	2
8	61	40	0	1	2	55	37	12	0	117	1	5	2	90	43	4	1	18	14	2	147	78	130
12	35	92	26	7	94	65	0	36	91	0	69	31	153	0	36	13	0	20	76	0	89	26	42
0	2	10	2	12	85	79	1	6	1	42	57	2	161	85	21	5	23	97	69	1	1	7	112
0	48	34	1	3	76	0	0	1	1	46	67	2	2	69	82	5	0	11	61	1	77	2	118
5	66	177	0	5	0	45	0	3	0	0	0	0	85	85	28	7	0	51	0	1	13	11	7
0	41	1	0	19	0	36	24	0	0	89	31	34	25	6	0	10	22	2	63	0	0	11	80
0	18	55	0	1	112	9	34	7	0	80	0	22	40	1	89	0	2	1	77	7	1	96	116
1	49	26	0	8	0	29	0	12	0	82	71	10	102	26	106	14	12	73	112	1	53	52	59
10	50	48	0	13	68	1	1	10	0	48	0	2	137	2	11	11	6	11	64	0	2	2	40
3	45	70	3	20	92	1	1	39	86	106	0	8	120	53	0	9	23	1	52	1	109	56	127
8	32	44	0	8	98	0	40	12	77	0	2	3	0	114	149	6	15	0	1	8	28	76	89
3	2	1	1	17	73	3	26	1	54	0	31	0	36	63	2	3	1	25	4	2	66	63	2
5	5	60	4	19	87	0	38	11	1	72	0	1	48	4	0	2	1	61	110	0	55	103	112
4	17	30	0	24	65	40	31	3	0	54	19	24	62	16	48	3	0	1	44	2	44	2	0
0	21	53	2	0	0	53	69	48	101	135	0	4	140	75	89	6	0	45	1	0	90	92	2
4	23	85	1	12	107	18	3	48	74	2	4	5	74	66	0	5	15	5	75	2	117	71	55
5	24	3	2	4	96	14	0	40	87	0	65	32	2	10	31	6	1	19	115	1	88	68	42
0	26	47	2	6	84	122	50	3	124	0	0	0	43	39	97	13	12	24	60	1	46	5	52
2	64	64	1	21	48	0	9	0	0	72	0	0	83	44	26	11	1	3	1	3	75	101	38
3	22	49	1	12	74	12	29	4	116	0	13	6	1	137	67	1	0	18	73	1	73	2	1
7	36	32	0	27	1	64	0	25	137	4	47	3	102	102	84	8	11	13	52	0	0	42	0
19	0	64	2	20	89	58	7	2	74	31	0	2	156	69	23	2	0	14	37	1	94	12	39
6	35	0	1	0	2	36	28	34	0	1	0	20	70	7	79	6	10	3	78	2	16	10	0
5	1	61	1	3	70	47	20	36	88	48	0	3	122	1	3	1	3	55	96	0	58	76	108
3	0	62	0	26	100	1	3	25	90	19	0	6	0	4	71	7	0	78	101	1	9	7	26
15	47	42	1	29	86	67	28	3	0	10	10	42	0	0	49	2	14	0	71	0	79	35	19
9	0	2	1	3	4	0	28	0	93	6	66	3	111	48	105	7	0	24	3	1	83	22	15
17	11	50	0	27	110	2	40	27	0	82	71	0	130	18	63	2	0	48	78	1	2	3	2
14	22	95	0	26	84	55	5	71	0	3	0	25	0	1	35	3	0	15	7	3	32	47	0
3	20	89	0	3	81	1	4	25	65	0	0	12	86	2	73	3	0	0	1	0	2	17	19
8	8	56	1	24	87	43	26	1	85	100	0	13	53	71	8	3	12	14	2	0	0	85	0
0	69	27	1	28	83	28	2	0	109	0	73	0	0	0	0	7	0	33	15	0	2	107	11
8	2	12	0	46	80	9	80	21	90	0	128	5	86	253	85	8	11	47	66	7	22	2	20
15	86	36	3	22	115	40	36	45	86	63	57	0	0	0	2	2	0	53	43	6	74	35	54
10	9	35	0	13	68	0	62	3	0	79	5	31	0	23	108	7	0	3	105	0	52	42	0
22	28	1	0	33	139	17	0	3	2	0	104	39	69	128	36	0	8	3	59	3	44	75	25
29	16	47	0	48	78	131	2	0	111	0	14	7	2	0	56	3	3	61	66	1	37	20	48
26	51	18	0	24	113	1	5	1	177	0	42	0	52	47	61	5	7	0	87	1	53	68	1
28	51	49	0	41	86	61	90	25	0	4	3	11	14	98	3	9	23	0	3	1	7	37	1
24	72	53	0	37	142	13	115	0	0	74	79	28	89	0	1	3	10	1	3	4	4	89	8
25	29	41	0	27	79	19	3	2	0	1	0	7	13	49	0	0	3	31	53	9	73	56	7
9	48	83	0	53	85	36	29	0	85	0	1	33	144	85	1	3	7	16	77	1	0	110	29
13	4	24	1	32	144	47	5	1	98	0	63	8	147	8	59	6	14	0	0	5	67	88	54
6	0	36	0	23	113	66	24	1	65	3	0	1	0	4	45	0	27	2	146	4	3	103	33
2	11	67	0	48	125	48	2	47	1	76	12	8	29	3	60	1	28	12	55	3	31	18	1
8	59	60	4	38	90	7	36	3	1	0	0	1	0	9	121	2	9	28	66	3	111	83	6
34	1	104	0	16	130	45	19	1	1	70	2	0	34	89	92	1	31	21	0	4	38	68	0
25	37	98	5	39	2	42	36	3	50	129	78	1	130	117	55	5	30	1	55	0	0	25	5
31	5	7	1	29	78	32	44	32	74	115	122	25	139	84	142	2	27	2	2	2	92	39	5
36	61	79	2	12	55	80	11	21	102	41	1	38	49	29	37	3	11	0	58	1	182	4	5
3	2	3	4	28	94	8	115	3	98	97	71	12	110	0	0	1	0	25	72	25	1	6	2
20	1	37	2	28	150	30	9	0	1	0	77	36	45	92	49	0	0	37	78	1	45	92	3
35	67	2	1	5	58	78	52	2	98	138	20	6	1	12	73	3	24	4	67	6	1	6	0
13	24	35	3	19	93	0	28	0	114	91	0	2	31	42	28	2	24	6	94	5	0	31	27
14	32	30	4	63	4	12	89	10	86	0	0	2	43	129	96	2	0	33	98	3	7	101	21
21	41	8	0	25	75	0	2	14	122	96	0	0	0	81	1	0	0	12	51	1	31	70	63
31	31	2	0	6	1	28	1	34	0	0	0	3	73	18	92	3	20	10	25	24	136	85	23
8	34	16	1	20	123	68	47	2	72	118	30	8	0	47	73	3	0	29	72	22	66	34	19
23	50	42	0	48	73	79	27	4	125	105	27	9	0	0	52	10	27	45	76	3	90	7	68
29	62	36	0	1	133	9	16	4	84	1	0	3	0	0	14	4	1	58	41	2	2	86	10
30	21	0	3	6	124	0	19	36	61	1	59	0	42	117	89	1	8	0	64	0	44	0	28
2	25	0	0	28	96	37	30	14	95	61	0	7	32	22	0	0	1	103	10	11	58	68	0
14	65	66	0	34	100	2	13	2	0	82	37	23	82	69	43	2	0	46	94	4	64	104	62
35	51	17	0	27	0	0	54	23	111	0	0	34	15	76	66	3	38	117	49	12	120	9	46
12	18	5	0	30	82	140	38	0	114	101	41	6	0	3	126	4	59	12	40	5	1	50	22
32	32	0	0	21	105	7	36	1	0	2	121	31	85	76	9	12	0	21	63	8	0	57	41
37	28	18	0	39	97	52	75	2	77	0	49	27	1	74	117	14	0	57	36	13	43	11	45
40	71	10	0	26	89	21	70	1	128	2	23	19	3	62	48	20	18	56	23	14	43	121	2
28	73	16	0	41	3	1	66	6	110	5	0	19	1	62	60	19	18	95	25	8	33	11	3
15	35	11	1	53	93	58	3	2	94	104	56	5	18	0	78	4	42	59	88	6	52	95	46
22	52	10	2	42	125	1	0	0	0	1	45	10	0	87	6	11	42	41	13	0	2	13	33
36	26	3	0	2	1	0	19	7	1	50	94	4	20	2	101	2	44	99	61	12	29	138	3
12	45	0	0	15	1	0	28	2	1	0	22	8	0	135	106	16	20	45	83	8	1	81	13
4	35	1	0	13	68	37	102	5	0	1	60	5	84	10	45	12	37	81	1	4	80	54	10
19	12	14	0	5	70	57	24	2	105	0	73	9	40	0	186	26	8	40	81	8	38	6	7
1	49	33	3	1	89	103	24	15	0	95	80	25	0	0	5	6	34	0	2	7	18	96	8
22	49	40	0	11	157	1	74	0	90	48	18	33	1	88	72	3	16	80	2	7	103	49	66
26	44	2	0	20	95	52	84	21	93	0	57	5	14	105	0	3	14	75	1	8	41	1	0
20	67	24	0	26	90	35	38	3	0	103	4	0	1	78	44	24	19	81	186	5	100	14	3
14	30	47	1	2	10	10	21	6	1	0	41	30	8	12	42	3	3	121	1	1	86	41	10
17	2	0	0	22	85	81	1	52	46	90	69	22	39	0	98	28	3	5	11	9	111	40	48
2	42	17	0	17	5	0	23	21	4	0	57	5	0	3	69	24	0	62	21	6	97	54	41
25	77	31	0	12	119	0	1	10	0	11	0	3	11	0	167	5	1	30	5	6	79	9	43
4	1	0	0	19	53	21	104	50	67	5	23	7	33	9	0	11	20	75	36	20	83	1	30
19	57	22	0	7	56	81	10	22	42	7	36	52	4	122	35	22	23	15	3	9	96	2	54
0	9	17	16	21	68	65	73	15	81	153	1	20	80	6	8	0	1	1	5	4	87	102	38
22	34	17	0	27	3	1	33	0	0	80	0	6	141	115	7	5	1	4	1	8	92	96	46
22	0	12	3	12	65	101	67	35	108	1	0	2	27	93	0	5	4	4	77	6	15	4	2
23	0	1	0	10	85	19	133	88	70	3	97	30	97	87	33	7	28	76	7	2	34	111	49
10	55	30	0	6	91	0	29	8	0	0	0	1	2	87	7	4	36	78	88	17	1	94	49
28	0	3	1	14	64	1	1	0	76	117	77	21	0	2	67	6	6	2	98	2	72	6	57
27	27	6	16	0	98	105	4	36	123	1	42	10	24	2	72	1	21	9	19	7	6	63	6
22	0	6	0	5	57	2	33	1	48	1	6	11	82	0	0	11	19	39	45	10	34	97	83
25	45	15	10	2	152	2	44	14	69	12	5	45	10	142	3	6	35	65	0	7	57	82	0
15	1	62	0	10	80	34	35	15	45	80	77	26	33	2	1	2	31	7	2	2	2	48	1
9	0	0	0	3	103	3	9	16	133	0	8	29	87	64	6	8	11	75	0	22	2	7	0
25	22	51	0	16	58	26	60	10	96	49	85	13	90	112	54	6	0	60	33	7	5	60	76
36	65	32	2	1	87	1	1	11	0	101	1	28	25	4	75	17	34	132	103	1	53	2	40
24	57	30	0	2	111	47	90	5	1	0	32	0	22	74	27	3	2	85	57	16	10	49	0
14	58	2	1	3	99	56	49	40	73	53	47	1	85	118	82	5	1	78	42	16	97	30	0
24	66	38	2	4	1	0	25	1	0	1	2	3	44	105	2	12	25	85	68	14	20	1	12
19	15	47	0	5	144	75	55	19	67	1	89	1	16	133	20	14	13	116	58	3	5	16	58
34	1	0	0	13	1	11	31	38	0	21	50	9	43	66	125	8	0	90	22	9	2	12	58
11	76	5	3	0	74	1	0	4	67	101	61	46	122	41	1	2	25	7	76	6	2	17	60
8	60	3	1	3	0	119	28	32	2	100	0	36	114	2	114	2	12	76	84	23	99	6	1
24	17	92	1	1	76	1	17	19	73	2	23	13	65	2	47	7	34	1	82	6	0	71	4
15	58	37	1	7	2	10	30	22	46	5	18	0	4	120	87	4	20	48	77	8	98	80	7
23	60	0	1	2	74	0	37	12	98	0	56	38	96	0	29	6	14	2	61	3	4	5	12
3	76	101	1	12	75	60	68	8	1	10	59	5	46	1	24	16	11	109	97	22	51	35	18
18	81	10	3	0	117	4	33	4	85	1	1	0	121	78	61	12	6	53	57	1	26	55	0
7	95	24	1	2	122	103	61	23	94	4	48	2	6	15	0	7	28	35	76	4	38	68	4
0	0	1	1	3	81	10	33	19	87	26	82	1	13	16	109	7	3	55	66	13	0	57	29
16	63	51	2	0	103	124	16	0	0	86	67	2	0	71	6	2	0	89	31	21	39	103	0
15	102	4	0	0	97	192	25	0	0	2	106	6	0	38	0	12	5	1	55	15	84	3	63
1	37	45	25	0	103	7	31	0	76	2	7	15	102	113	0	6	12	41	72	9	74	24	34
4	88	7	3	0	57	22	2	0	0	93	0	12	105	41	39	4	22	51	17	4	10	76	7
2	68	1	0	0	113	0	38	3	0	31	144	2	0	85	0	3	23	95	90	20	0	19	3
8	138	34	0	1	15	1	52	31	87	66	57	0	15	48	0	0	25	5	34	16	3	48	35
4	0	20	1	2	64	27	19	1	87	2	101	9	12	106	58	5	22	108	15	12	122	6	58
5	82	34	0	0	38	0	32	2	136	66	2	12	2	66	97	3	7	10	47	30	77	86	26
0	79	8	0	0	70	10	16	39	1	80	82	29	37	99	68	0	22	82	2	21	122	110	35
17	65	5	0	0	53	1	68	15	102	130	38	3	70	154	13	2	24	9	66	4	1	82	76
10	29	110	1	0	82	36	30	47	133	44	79	10	43	154	71	3	0	89	55	7	50	21	53
6	67	18	1	0	103	1	18	7	110	1	2	19	35	88	5	3	0	7	59	4	4	72	27
3	27	28	1	0	55	5	2	11	4	0	145	2	76	124	0	0	1	104	86	3	8	2	0
4	139	85	1	0	61	38	5	3	1	60	45	7	2	10	26	5	0	3	62	6	172	79	15
3	46	16	8	0	0	7	1	17	0	1	0	0	134	123	16	2	22	4	54	0	10	7	3
4	1	27	0	1	96	3	0	36	69	122	89	2	84	5	61	7	10	49	29	3	4	63	34
1	41	80	0	0	81	0	11	23	101	1	6	0	0	45	49	3	3	40	31	7	34	37	0
5	175	65	1	1	50	0	1	2	66	121	54	4	42	102	0	10	0	5	10	16	3	6	4
5	1	38	0	0	45	7	15	1	0	1	2	30	15	121	59	7	2	56	45	3	3	87	23
0	53	3	1	3	0	0	37	34	2	74	52	7	108	0	34	5	37	98	24	4	13	13	93
8	72	1	0	2	61	34	47	2	0	72	79	1	60	1	60	8	22	39	17	6	3	85	65
13	3	0	1	0	72	29	1	10	1	0	69	4	138	56	64	4	19	0	66	4	5	34	0
4	26	70	2	0	80	93	1	59	70	114	110	8	43	1	0	3	0	72	48	6	42	92	113
1	0	75	1	1	48	7	6	0	55	72	46	6	111	39	75	4	0	75	62	33	133	106	58
4	5	23	0	0	61	110	2	23	0	114	23	0	4	32	75	10	1	20	22	7	53	6	112
1	5	6	0	0	115	35	23	50	96	75	61	0	4	103	58	1	0	24	0	0	4	50	8
9	56	1	15	0	72	25	1	3	0	137	17	7	99	38	0	16	0	83	65	14	73	2	40
0	4	56	3	4	47	29	1	12	73	0	0	13	50	146	38	2	5	51	42	6	53	79	109
6	30	2	0	3	87	144	9	10	10	2	44	0	0	6	13	6	0	75	80	7	7	44	82
4	161	14	0	0	88	6	8	7	13	86	78	4	0	0	53	8	17	49	86	13	85	69	47
7	146	5	2	0	120	10	13	0	40	25	34	0	0	2	37	7	0	52	54	20	112	47	65
5	109	25	22	3	75	27	0	0	8	70	0	0	9	108	0	5	1	79	74	15	41	25	0
15	55	3	4	3	76	0	9	1	9	1	4	24	99	0	42	21	16	64	72	4	65	19	37
0	40	12	1	0	65	3	23	12	48	1	0	2	2	2	0	6	0	24	81	7	13	32	129
2	80	0	0	4	112	0	0	2	4	33	28	24	71	39	1	8	0	3	98	23	3	7	101
0	67	64	0	4	41	6	0	2	0	106	0	1	13	0	80	2	26	8	1	11	69	0	102
7	95	2	2	2	0	0	6	9	1	1	0	37	36	16	63	7	20	11	101	9	15	57	98
1	1	12	1	3	61	44	0	0	49	83	0	0	80	67	1	11	0	42	20	14	10	4	43
0	2	23	10	5	66	2	16	25	7	132	13	0	135	66	49	9	0	0	83	11	98	33	134
0	97	5	1	4	91	123	13	18	30	131	3	1	81	0	48	6	15	58	0	14	58	1	29
1	85	0	3	7	63	0	38	2	6	0	0	0	75	3	31	19	6	70	1	6	1	4	41
6	5	14	3	3	68	7	1	41	9	1	10	0	1	23	65	6	1	139	55	14	2	78	75
0	83	59	15	0	0	1	2	1	0	131	15	3	5	113	53	3	19	62	44	4	71	2	76
2	117	56	0	8	0	1	34	34	6	151	35	19	1	1	83	5	17	1	5	30	56	4	0
1	106	52	2	2	67	21	17	8	44	109	4	4	112	153	0	18	6	8	50	17	110	132	46
0	2	46	0	8	101	14	51	2	3	46	104	2	3	0	79	20	34	66	0	9	87	79	41
0	38	26	4	3	51	1	0	21	13	4	54	6	73	34	2	28	2	2	105	46	54	59	1
1	1	0	0	9	73	35	0	0	1	1	66	5	3	130	43	33	0	1	0	22	87	10	89
0	77	3	2	7	61	1	0	0	0	0	63	0	80	1	114	14	2	80	28	16	79	70	2
1	7	26	0	11	66	14	33	1	14	139	21	2	72	5	14	2	5	55	54	23	37	61	1
6	47	56	3	11	0	67	3	0	37	38	3	9	0	7	77	3	28	75	64	11	0	2	30
0	85	38	1	20	49	9	63	6	0	0	66	0	45	55	74	2	2	58	36	6	0	3	61
3	3	95	1	6	88	55	47	0	8	0	80	46	0	81	74	7	0	68	102	11	62	106	55
2	86	65	0	22	101	93	29	3	0	2	41	0	0	1	26	4	5	54	60	15	42	54	48
8	77	21	6	2	56	2	11	0	47	0	28	0	4	52	0	4	0	62	0	6	53	40	31
9	105	43	1	2	41	50	42	1	64	0	3	2	2	82	64	10	3	42	93	14	37	54	65
1	54	20	1	2	97	7	0	0	0	25	19	10	91	94	124	7	1	65	79	17	50	55	41
0	36	45	4	20	63	1	0	2	1	0	2	6	0	0	0	5	1	62	72	18	84	21	104
12	38	45	10	18	59	75	12	3	0	106	135	13	130	5	49	6	1	49	56	24	65	0	0
2	29	22	3	5	1	57	76	1	2	101	62	2	20	0	0	5	6	54	9	3	1	13	66
2	95	79	0	12	64	8	63	0	8	7	61	15	66	0	34	5	6	1	56	10	67	68	57
9	86	18	1	20	29	52	13	19	0	0	0	3	93	44	53	1	0	7	4	10	18	72	29
3	94	17	2	10	31	0	47	1	0	0	35	24	0	45	87	0	8	96	3	21	2	128	46
2	63	1	1	22	88	0	3	1	10	50	0	64	0	1	83	7	0	70	1	12	27	41	3
0	80	53	0	13	1	43	51	3	38	3	3	1	93	3	92	8	8	53	28	4	84	188	10
9	72	94	0	26	62	78	107	0	1	2	0	7	1	2	0	7	6	1	4	6	7	6	9
2	66	45	2	27	86	0	23	0	0	100	69	0	92	1	28	1	2	20	3	6	71	3	97
5	70	15	0	17	0	0	4	15	38	1	119	50	29	93	0	6	0	55	3	9	104	3	84
6	127	2	1	36	88	47	38	28	0	1	13	21	6	66	16	2	30	95	3	2	91	6	48
4	92	52	0	18	41	28	2	11	0	81	84	9	59	6	43	2	0	6	65	8	100	6	152
12	95	1	24	34	27	26	123	7	54	85	33	0	18	52	40	3	1	2	62	8	111	59	79
0	108	69	0	4	82	5	45	0	0	67	126	24	89	83	86	1	0	17	154	7	57	3	6
10	43	19	0	22	38	34	101	0	0	0	0	5	7	1	86	2	1	28	90	5	82	135	73
12	96	16	0	30	54	65	28	2	23	11	72	2	1	183	108	9	0	9	58	4	6	3	0
7	88	67	0	44	19	43	47	12	2	96	68	11	69	2	15	3	0	2	60	5	172	3	1
11	37	8	18	44	62	0	45	7	16	77	8	11	115	70	0	0	0	0	5	9	2	61	1
5	69	160	0	48	56	41	3	21	40	90	60	1	39	56	38	4	25	26	1	5	9	45	61
5	28	22	0	8	64	104	96	20	1	2	79	8	2	71	111	5	0	28	7	12	86	68	52
0	80	6	16	4	65	0	32	18	57	5	5	0	81	61	47	0	0	17	85	9	19	65	2
12	0	18	10	29	57	78	99	3	60	1	22	11	118	54	1	10	0	17	10	6	50	56	87
8	0	64	3	10	59	0	54	5	56	91	52	1	119	130	112	8	20	71	0	30	7	54	44
12	8	34	0	10	49	3	2	12	41	14	84	11	125	1	74	7	16	73	91	10	93	37	76
1	29	12	8	30	0	19	54	5	69	23	6	0	24	8	48	3	0	46	45	4	87	99	0
11	21	55	2	8	61	15	34	18	56	2	15	1	19	22	41	12	27	77	65	9	5	103	41
9	1	45	0	29	3	30	0	0	103	1	4	37	87	11	18	16	2	2	112	16	78	75	93
0	0	0	16	41	13	63	9	0	48	109	11	0	28	33	31	15	0	8	1	3	58	84	0
1	11	1	0	55	59	62	58	15	3	64	59	42	0	112	63	10	18	125	4	3	101	122	0
23	0	1	38	38	69	9	60	38	77	68	11	0	90	113	1	14	3	1	96	7	0	102	4
10	0	24	0	29	1	25	42	2	46	84	107	0	62	92	82	3	9	91	1	4	5	113	8
2	0	78	3	1	40	58	86	3	0	0	2	4	32	87	111	18	0	60	99	2	96	11	1
7	0	28	0	25	73	30	1	0	21	124	53	4	1	109	53	3	12	43	72	7	92	56	45
13	36	28	27	35	52	49	27	28	35	68	0	5	1	95	0	25	23	78	65	4	10	6	6
22	0	73	0	26	54	2	40	6	71	0	4	36	77	6	58	4	3	3	3	8	1	105	47
20	35	63	0	9	48	25	82	8	43	116	1	6	0	0	92	7	7	51	4	9	6	104	105
7	25	21	0	6	39	88	26	1	103	0	117	24	0	9	147	8	30	8	81	6	62	6	77
7	19	18	2	6	0	3	79	1	0	88	44	22	3	43	87	13	18	1	27	12	79	93	53
3	15	11	4	24	73	0	40	37	130	24	5	7	0	79	12	32	22	97	1	0	62	46	21
14	50	15	2	7	46	19	14	31	35	0	77	8	96	175	93	10	1	107	62	2	7	104	61
20	42	83	1	1	51	83	38	0	86	102	0	0	72	0	50	16	0	60	106	18	30	65	43
18	2	30	2	3	86	70	44	5	100	56	64	1	147	8	64	8	0	0	5	7	6	7	29
40	62	67	0	33	1	17	5	8	0	137	76	1	56	59	32	18	0	3	77	8	9	2	0
19	22	62	0	32	2	0	15	5	25	87	29	4	63	51	95	10	0	46	54	5	0	1	40
1	35	20	0	7	78	0	19	1	0	100	2	0	3	67	0	8	42	73	15	0	1	6	30
2	61	28	1	8	60	3	60	1	76	0	117	1	47	43	91	13	6	88	1	7	106	46	54
22	28	28	0	7	90	1	39	2	112	0	2	28	76	96	55	7	30	81	117	5	11	90	68
10	3	33	27	47	79	0	5	11	1	88	111	36	105	0	0	15	11	126	2	5	54	78	2
4	16	25	0	3	71	61	2	0	1	103	72	0	94	83	0	26	27	100	11	33	104	104	49
22	38	2	81	24	72	55	0	26	0	29	47	0	38	60	72	24	18	16	75	5	3	103	29
1	5	0	5	16	61	89	51	12	82	137	1	20	27	51	38	25	0	6	6	2	74	40	44
1	26	98	11	23	70	1	18	5	46	92	2	20	69	137	77	31	2	77	105	10	84	3	46
5	22	14	0	38	89	58	57	2	0	40	2	16	89	51	53	31	46	51	44	7	79	85	38
28	7	43	0	28	59	34	43	1	13	132	23	13	4	48	0	9	2	40	72	13	84	4	78
3	11	19	6	33	100	1	91	19	82	113	10	4	1	43	95	7	33	55	43	29	6	85	79
15	47	25	0	34	2	49	65	4	32	59	18	42	0	24	32	10	0	1	92	4	67	26	44
4	45	27	0	44	83	7	87	0	123	98	144	0	35	1	16	9	9	115	81	8	93	101	39
26	26	28	1	19	0	8	0	3	28	25	96	4	102	118	59	5	26	102	1	9	55	75	1
5	29	3	2	2	1	0	1	30	110	88	42	3	82	15	0	2	7	109	73	3	1	52	68
23	8	6	2	21	78	24	75	0	34	29	85	12	150	31	61	6	4	22	39	18	2	9	49
4	3	0	6	10	77	4	45	0	0	88	57	2	62	28	63	27	24	82	10	1	0	128	54
10	63	13	4	26	1	0	36	4	81	48	40	31	26	104	68	11	18	3	0	0	2	79	74
31	38	61	10	23	99	0	38	0	1	53	0	1	1	0	76	5	23	55	37	8	1	65	74
1	72	51	2	2	3	1	26	12	0	123	111	1	1	70	72	4	16	89	87	0	135	7	66
16	3	33	1	33	48	4	49	13	107	31	1	34	100	1	19	24	11	81	53	7	72	32	15
6	12	1	6	33	64	39	1	32	1	43	0	2	3	0	42	9	27	73	25	12	3	6	2
10	1	22	1	13	107	1	46	48	0	65	77	12	41	6	134	15	30	16	80	10	70	62	74
15	47	61	19	15	76	23	53	3	73	58	64	10	2	168	127	23	29	62	95	2	36	35	76
5	3	16	5	16	13	41	25	34	97	30	0	4	1	106	24	23	15	1	47	1	2	94	7
8	23	56	1	3	80	68	52	50	0	105	60	3	73	49	0	17	0	96	4	18	95	91	3
13	23	31	0	22	48	8	81	14	143	66	73	12	0	1	95	9	8	64	47	6	37	8	90
14	19	41	2	9	75	0	1	42	0	79	24	0	1	1	58	9	12	63	6	16	5	5	5
33	22	14	1	2	81	9	24	4	87	76	100	7	79	56	49	9	12	35	12	14	29	130	12
19	77	38	0	14	129	1	92	11	132	38	60	0	134	1	122	3	14	75	52	8	25	8	142
14	14	32	1	14	0	80	75	24	38	1	69	0	121	18	0	21	2	1	76	10	5	77	187
34	1	0	0	22	118	29	30	7	114	115	95	21	80	3	18	24	3	80	1	4	81	98	70
28	0	97	6	0	103	0	63	17	1	0	17	23	157	95	101	1	1	0	59	10	2	41	3
14	30	49	3	0	105	32	25	0	0	0	52	9	62	0	66	1	21	57	50	9	60	102	16
19	24	31	0	7	64	43	75	12	67	56	95	5	98	4	49	0	19	85	80	4	88	1	116
16	11	84	0	12	81	6	18	16	0	118	0	15	0	104	70	0	4	71	7	4	57	66	1
29	2	106	0	11	85	0	43	4	1	0	88	19	50	93	3	0	20	78	75	11	5	1	2
15	24	6	1	2	151	0	6	0	110	76	51	0	0	0	15	2	18	70	65	11	8	12	102
1	17	145	15	21	0	24	2	10	59	104	0	32	75	0	1	1	3	79	41	5	24	68	32
14	15	5	0	8	2	5	10	29	1	1	0	2	74	88	1	1	29	72	30	15	110	11	46
27	46	22	14	0	3	1	0	2	45	82	55	0	127	113	56	0	5	1	3	4	3	9	3
19	4	64	2	0	2	1	43	0	82	0	1	5	1	111	13	2	0	16	30	3	84	191	20
26	12	40	1	16	88	79	32	20	76	61	54	0	0	172	41	1	0	0	39	2	58	23	1
13	61	21	13	9	58	0	20	1	106	43	1	4	132	72	70	9	0	38	98	6	2	85	84
26	33	44	1	4	3	5	5	16	1	84	79	1	120	1	88	6	35	0	58	13	75	200	30
12	54	51	6	2	69	0	44	4	138	63	0	12	175	6	148	5	39	57	73	34	73	8	1
29	43	1	4	11	123	44	26	3	109	1	38	8	64	20	26	2	0	0	99	6	76	63	65
16	13	14	0	3	2	0	0	5	1	100	73	0	51	34	52	3	15	1	12	0	1	88	47
3	41	0	2	8	1	97	0	14	91	27	88	0	7	95	73	11	0	1	4	3	81	81	3
18	79	26	3	0	49	29	14	19	139	1	62	17	53	109	69	8	2	0	0	8	67	33	58
16	30	15	0	2	6	11	2	2	70	61	1	21	20	103	1	5	0	50	8	6	70	73	3
17	20	3	4	12	3	0	0	2	97	0	1	0	10	1	57	2	8	33	20	47	77	87	9
32	28	0	1	4	0	16	50	45	56	138	45	9	137	57	2	4	15	48	4	1	65	6	51
2	2	4	6	7	84	30	5	8	0	90	33	19	1	38	0	12	1	73	2	4	101	57	1
34	64	1	27	7	103	7	6	10	0	1	66	2	107	22	38	12	6	5	88	15	30	4	54
15	87	3	9	4	79	0	1	1	0	105	125	2	135	56	13	11	1	0	74	16	55	119	92
1	6	3	0	11	86	69	23	0	106	1	3	0	2	7	35	10	1	0	62	3	27	85	71
14	24	0	0	8	80	0	24	3	109	54	66	11	3	101	71	12	16	0	60	21	136	0	77
4	48	1	10	8	4	34	0	2	95	0	0	0	0	101	41	8	4	28	51	7	34	0	168
39	3	92	3	6	51	27	19	12	124	1	89	1	72	16	26	11	25	2	3	5	46	43	76
6	48	14	4	1	98	7	23	4	2	46	3	16	100	36	7	10	32	1	3	14	0	44	61
11	27	1	2	2	95	16	2	36	79	105	89	21	46	3	1	32	38	1	71	11	0	49	64
20	2	123	0	9	101	59	14	1	94	2	6	15	128	81	47	2	13	37	4	31	0	3	51
19	35	84	0	0	0	0	16	3	0	75	36	2	2	69	115	14	8	5	26	18	72	38	82
3	27	1	1	0	90	0	8	2	0	0	59	6	139	92	9	6	1	36	4	5	39	75	2
0	17	1	13	0	85	22	22	18	102	116	1	14	17	44	71	7	39	0	60	6	1	44	130
25	0	0	2	0	118	75	31	0	76	101	3	39	20	116	5	31	66	39	69	1	115	60	37
11	31	0	3	1	38	0	11	1	1	39	0	0	181	121	131	17	1	20	50	8	80	5	27
7	10	33	9	0	76	0	40	2	76	0	2	3	126	0	3	2	39	34	70	19	0	4	86
25	28	11	0	2	118	0	1	13	66	17	81	0	15	37	69	12	0	33	44	19	81	67	80
23	22	9	0	1	77	4	19	1	78	0	59	1	105	109	133	7	28	27	24	1	4	0	23
30	8	13	0	0	88	2	12	12	98	0	1	27	0	91	158	15	58	0	26	11	67	58	76
28	5	2	0	0	66	1	33	0	131	0	54	0	81	127	88	8	1	61	77	4	115	2	3
17	22	66	0	0	106	1	2	1	0	39	89	22	95	102	60	17	35	0	27	17	86	57	23
1	25	45	0	0	96	97	0	44	67	1	0	33	84	46	12	14	0	27	87	4	3	17	117
8	23	3	2	1	102	10	28	9	94	0	11	1	72	4	65	14	100	4	97	7	76	73	3
16	0	33	1	0	150	4	40	3	1	134	1	0	0	0	0	16	0	0	94	5	119	29	69
5	40	36	63	3	52	48	46	34	2	124	90	1	27	111	53	4	0	4	60	14	100	56	215
7	30	11	0	1	94	3	16	27	99	54	1	17	116	111	57	26	2	60	94	18	70	52	82
5	0	21	0	0	128	0	22	32	3	108	1	5	86	4	14	2	22	38	0	13	88	69	103
21	29	36	1	1	0	0	16	5	80	25	3	22	124	3	58	4	28	6	2	5	4	8	5
4	14	5	0	2	93	2	0	28	128	48	61	11	108	0	139	0	31	2	36	10	87	81	0
2	13	0	1	1	110	9	20	9	106	2	31	1	1	2	60	2	29	0	86	2	38	73	2
24	75	25	0	0	107	4	2	11	1	0	0	0	159	3	6	0	30	36	107	0	49	87	101
0	36	1	0	4	2	20	44	43	69	92	1	6	0	2	80	4	4	10	70	5	43	25	36
0	78	3	1	2	59	19	37	2	91	0	0	0	1	137	0	4	5	5	5	7	11	69	3
7	36	16	0	6	1	0	9	29	2	135	0	13	142	0	66	0	54	29	2	2	91	129	33
10	13	15	1	0	85	36	78	59	1	1	49	3	90	1	47	5	55	1	2	1	13	82	71
6	4	3	0	3	84	48	80	10	0	1	60	7	105	14	79	7	3	64	1	6	80	84	56
2	6	0	0	4	2	2	64	12	0	101	99	0	77	1	146	0	3	33	13	7	12	0	7
9	22	0	1	2	97	0	26	8	95	72	0	0	12	107	2	6	24	72	80	7	37	27	81
13	10	0	0	4	120	0	67	39	2	22	88	6	9	70	42	1	3	20	74	7	121	0	66
3	50	5	0	1	95	16	43	6	1	74	0	62	26	8	2	7	1	77	1	18	87	52	1
8	1	10	0	1	0	60	39	0	97	128	0	5	137	34	0	5	7	2	83	11	58	7	43
5	35	25	1	1	129	1	104	1	0	88	0	22	75	91	0	1	3	40	4	19	94	31	5
1	23	8	0	0	92	0	77	40	1	10	2	35	71	0	86	3	24	12	21	19	6	14	50
10	36	5	0	10	104	68	54	5	1	11	2	8	69	37	2	13	22	19	96	11	101	54	97
10	16	25	1	8	73	5	4	29	16	108	1	1	135	3	0	4	7	1	12	16	27	8	1
8	20	1	0	18	92	3	20	6	100	136	94	3	0	2	1	16	25	2	118	0	96	70	52
13	44	0	20	2	90	75	26	15	0	38	2	5	104	0	1	4	1	1	49	10	97	3	81
5	20	0	0	2	83	50	4	81	71	30	44	1	6	3	56	24	18	30	109	3	51	33	99
1	19	11	0	6	98	0	66	13	0	38	2	0	5	68	48	2	5	58	42	2	73	2	66
3	38	24	15	1	144	0	72	27	99	0	45	1	1	20	74	5	0	0	2	4	45	21	106
0	0	0	0	8	120	66	8	9	2	85	19	4	0	89	36	6	56	20	76	6	23	61	0
16	31	44	0	21	106	81	50	0	104	0	5	24	67	88	87	8	10	90	48	3	9	76	8
5	9	30	2	3	4	14	74	1	2	27	47	25	135	9	0	7	12	25	71	11	53	4	134
3	0	4	0	18	103	10	61	24	70	5	6	4	2	13	2	7	22	10	88	2	71	37	15
6	24	60	3	3	79	59	33	2	131	0	2	8	77	34	142	5	17	91	84	0	0	6	8
2	2	20	0	10	182	1	34	3	75	0	51	0	73	28	0	5	25	107	105	8	23	1	14
6	35	2	0	23	146	2	36	0	55	73	19	1	0	0	65	5	97	47	7	11	3	59	98
6	50	0	6	35	75	11	41	1	165	3	31	2	0	32	6	12	4	58	3	15	63	5	47
6	22	89	0	36	1	43	61	2	83	118	44	9	4	52	79	9	28	23	66	3	27	52	110
4	0	0	4	20	98	0	43	37	71	1	0	1	38	1	42	8	1	85	101	3	27	92	66
4	1	14	0	13	94	1	51	3	0	0	26	1	64	124	61	13	31	69	80	19	34	27	87
7	32	5	0	1	146	3	52	22	2	3	50	4	51	0	95	5	0	43	4	5	101	16	5
3	23	2	7	4	2	10	38	1	0	92	83	26	0	2	66	20	60	72	4	15	71	79	63
2	1	1	1	9	103	43	46	1	87	3	54	3	90	110	65	8	1	0	68	15	179	57	0
0	0	50	5	14	82	31	11	3	37	1	0	1	103	2	97	22	18	50	99	4	6	125	54
1	42	33	5	0	72	0	65	0	105	3	57	0	45	21	14	9	69	36	48	1	3	19	95
3	25	0	13	32	135	2	49	1	72	66	20	1	8	83	23	7	41	2	67	9	66	99	116
5	19	40	1	5	0	162	47	30	120	0	11	5	1	0	56	7	0	74	45	6	105	2	79
0	0	72	1	0	73	88	37	3	97	28	28	2	104	0	95	5	15	2	9	3	72	6	8
3	34	17	8	33	94	31	145	19	38	0	1	5	1	60	126	3	2	4	64	0	4	1	3
1	28	8	1	8	110	42	45	0	84	0	113	1	114	0	0	10	0	55	6	0	5	103	90
3	30	50	0	54	1	2	4	27	65	0	14	18	134	127	74	13	17	1	29	0	130	59	16
2	28	8	2	43	76	0	4	1	103	0	4	16	101	47	32	4	44	1	78	2	123	80	208
3	57	0	0	41	71	11	3	0	50	1	0	29	0	19	0	7	3	66	59	15	5	2	203
0	51	18	23	45	89	6	54	7	45	0	51	3	86	135	22	1	43	0	112	10	1	27	40
9	18	9	0	1	146	1	54	10	1	93	50	5	69	82	121	6	2	38	31	10	47	57	104
1	24	33	1	0	2	6	21	1	0	0	54	9	1	133	65	3	1	2	97	4	11	3	94
4	0	81	2	41	0	25	3	6	140	2	70	12	2	72	1	1	0	1	92	5	41	51	4
4	23	10	0	2	2	1	2	10	30	1	38	7	1	87	114	6	2	0	81	3	43	48	5
1	28	107	0	42	104	7	33	7	61	0	128	1	1	1	102	3	4	1	66	5	62	7	7
6	24	0	1	4	0	7	30	11	47	70	17	29	4	1	92	6	0	27	12	8	7	1	4
0	9	19	0	33	118	92	34	16	0	66	13	20	121	42	80	5	1	22	93	1	0	3	67
4	24	76	2	49	82	13	12	5	88	58	14	20	87	78	15	6	0	9	6	6	72	14	20
0	34	53	3	0	125	95	75	9	23	51	39	2	85	55	2	7	6	33	1	7	69	69	74
3	34	100	4	4	0	3	1	3	32	7	20	7	133	0	123	2	30	34	21	0	0	63	0
0	1	76	4	40	4	9	21	26	76	92	0	31	0	7	99	12	25	11	31	5	46	38	82
4	68	20	0	39	91	4	40	0	66	19	3	1	75	136	1	0	2	1	59	18	184	3	98
6	23	71	1	34	94	49	85	6	0	88	1	3	74	3	77	13	0	28	58	10	293	72	66
8	27	18	0	49	0	35	5	23	0	1	1	28	0	113	77	8	63	7	7	9	15	31	109
3	1	88	1	48	121	36	100	2	0	64	57	31	127	44	72	8	61	0	35	24	3	3	47
2	44	49	5	3	81	0	4	2	0	3	0	1	131	0	35	3	33	0	0	7	99	8	9
2	30	0	1	27	71	29	13	0	2	65	0	17	154	22	130	0	2	1	80	6	86	40	31
8	35	4	1	48	84	9	39	2	0	0	25	19	2	74	1	5	41	0	41	3	51	63	2
0	23	127	0	22	2	75	2	20	33	1	1	24	60	0	107	9	67	1	1	9	52	28	122
1	4	1	37	29	108	59	25	0	24	109	20	14	56	0	102	4	3	44	51	1	57	22	84
0	45	56	4	41	127	2	1	19	24	12	104	7	37	0	0	4	76	0	39	5	80	87	85
2	12	89	0	7	47	1	16	7	0	100	82	6	21	13	43	5	32	0	84	7	8	67	45
8	20	109	50	42	81	0	12	20	80	38	80	9	78	23	18	15	1	32	0	2	79	3	19
6	65	69	1	0	1	0	3	18	1	15	0	1	94	110	67	4	55	22	3	1	65	70	97
0	18	42	0	16	55	0	3	16	0	79	107	0	60	1	88	7	1	1	2	5	55	1	79
14	0	38	0	21	1	0	0	1	59	15	0	26	59	2	48	1	37	0	30	10	17	83	75
9	88	23	2	37	84	1	52	3	0	17	18	30	69	87	0	10	79	55	2	2	52	82	108
0	2	2	13	27	77	0	23	2	4	2	6	30	162	123	0	2	49	42	0	11	20	55	2
4	69	6	3	32	126	32	17	2	19	100	75	5	137	75	71	10	31	0	68	3	45	29	91
3	77	23	14	35	0	36	0	0	1	106	93	5	74	84	86	9	90	0	105	11	51	47	87
10	24	88	0	40	42	0	50	22	32	83	0	24	76	75	39	4	18	29	22	9	3	43	104
4	0	39	9	1	119	74	0	1	16	8	43	16	87	0	74	17	0	49	27	7	15	35	97
15	0	16	1	37	84	5	30	0	0	124	41	5	65	76	114	5	24	53	52	17	62	42	61
13	42	9	38	26	61	6	15	17	4	1	0	0	124	49	51	8	46	42	27	23	74	10	98
12	79	10	9	2	1	23	0	1	0	20	38	14	132	67	86	11	77	1	89	9	68	70	90
2	80	42	17	21	117	87	50	3	0	5	45	1	73	79	1	7	1	0	71	20	3	117	80
2	8	86	4	1	1	2	13	26	49	0	0	12	70	1	48	14	27	0	25	9	4	3	168
4	60	29	0	2	0	0	16	38	0	27	31	32	90	0	100	6	0	48	62	15	65	15	94
6	11	70	9	20	113	0	0	0	0	4	0	27	129	88	24	4	31	48	82	2	80	21	162
4	20	21	11	26	0	1	10	32	0	1	51	0	113	55	49	17	120	0	76	14	48	42	12
26	92	8	3	21	127	44	22	2	14	61	151	2	108	101	35	1	23	54	77	9	2	39	1
2	0	69	5	23	58	101	22	0	0	8	11	0	4	1	97	10	50	17	56	19	0	3	55
15	26	8	12	4	1	31	26	2	0	60	27	0	0	79	101	1	44	57	21	0	1	3	119
3	46	20	0	17	70	31	23	8	12	1	75	0	0	56	55	1	0	12	2	5	81	0	77
14	2	21	10	1	89	0	45	0	0	13	23	2	0	0	80	4	29	26	57	2	2	0	116
21	1	18	6	5	1	0	0	47	1	0	0	5	3	68	2	0	43	13	3	5	74	41	44
7	119	23	0	39	57	4	59	47	0	6	0	1	95	80	65	6	1	16	98	12	0	4	90
14	1	34	9	17	0	11	4	11	0	94	0	2	0	50	0	1	38	24	83	0	46	43	85
1	33	16	4	37	115	66	71	46	24	70	47	4	5	81	83	4	150	36	17	3	1	62	24
9	94	18	8	22	61	18	0	4	0	35	0	2	100	0	117	2	0	50	6	8	77	52	86
4	54	40	1	30	68	0	13	0	60	16	65	4	0	86	67	3	1	4	10	11	0	0	16
13	46	20	1	26	83	55	92	0	2	99	2	28	125	34	0	0	29	8	139	33	4	59	107
5	73	10	0	38	87	1	50	2	62	80	89	2	3	14	1	6	0	52	111	4	52	2	12
18	63	3	9	18	72	13	4	0	0	39	13	2	113	76	0	1	53	0	74	6	64	36	36
20	4	24	27	17	94	38	25	12	0	136	0	0	127	0	69	6	53	60	5	8	45	55	5
14	0	13	52	12	139	2	57	5	0	5	75	4	97	81	37	0	42	0	82	23	105	75	6
6	33	56	0	0	1	1	32	5	0	0	46	0	73	73	11	0	29	37	29	16	60	40	47
16	2	8	1	12	61	27	7	1	1	20	42	7	71	41	44	5	62	13	59	13	7	48	96
24	59	39	2	4	90	0	24	9	11	0	0	7	1	23	1	1	3	1	4	11	88	2	42
15	69	35	0	19	77	0	31	3	0	0	0	4	112	30	29	1	11	18	0	9	78	63	62
17	73	5	0	6	56	44	9	27	20	90	0	2	83	60	0	2	42	93	3	5	51	64	110
20	33	101	4	7	110	67	5	2	1	17	0	5	2	3	4	2	53	8	5	13	4	87	95
9	64	81	3	14	1	0	59	15	49	0	0	18	76	73	65	1	4	5	46	2	88	41	46
3	75	49	1	13	99	13	6	21	111	100	72	2	122	95	169	0	4	85	80	28	92	83	9
0	68	46	0	16	113	38	16	5	38	62	93	2	109	48	81	2	67	62	51	8	74	69	93
7	66	7	4	10	64	29	112	0	0	0	1	0	105	17	60	6	48	19	9	8	68	82	12
34	97	93	2	14	1	16	18	9	6	105	92	19	89	46	0	5	94	52	106	3	53	93	101
18	79	2	0	21	86	7	53	51	102	102	57	15	117	74	71	3	11	0	87	2	19	82	69
11	146	46	0	13	1	0	44	39	33	4	33	18	72	69	126	0	52	36	43	2	50	44	126
10	98	28	6	11	61	43	90	37	3	12	9	1	66	0	70	6	46	49	109	9	43	88	2
2	95	20	2	5	82	53	35	0	13	84	23	13	27	19	122	4	26	48	8	11	72	2	95
17	77	0	3	21	101	0	11	2	87	0	0	3	167	85	0	2	0	29	11	5	83	1	103
4	99	120	3	3	79	0	36	33	9	93	74	5	75	2	0	2	91	0	83	6	46	1	68
1	107	61	1	0	69	82	70	6	0	138	19	21	0	67	75	9	71	20	6	3	78	36	126
17	120	66	0	0	82	1	20	14	93	83	0	0	0	4	0	4	75	1	1	1	53	104	87
26	146	84	0	10	64	9	68	23	2	34	79	3	0	5	74	5	22	30	53	4	2	31	7
32	1	64	7	15	97	1	25	17	0	0	0	15	0	0	0	12	3	2	38	1	70	9	57
13	1	97	0	6	89	75	131	1	127	77	11	7	0	23	53	3	2	22	74	8	125	37	7
54	70	98	1	14	0	0	3	5	100	82	0	29	71	16	84	6	2	0	49	1	60	1	90
32	105	102	0	8	72	1	103	45	49	37	0	7	44	16	0	9	44	1	91	2	0	3	50
30	89	23	0	7	74	0	5	0	10	68	6	5	119	179	28	4	0	1	41	7	62	9	90
15	43	2	1	8	0	0	4	11	0	114	18	11	166	130	122	5	1	46	3	5	93	33	83
40	97	42	0	4	62	46	83	2	52	87	11	1	76	67	43	7	50	67	41	1	19	77	18
9	4	72	0	2	62	59	74	26	85	0	13	29	3	89	93	10	63	16	1	2	4	6	77
19	121	26	0	5	66	55	22	24	64	0	0	37	96	0	1	3	56	0	12	10	58	89	79
4	3	43	0	0	78	2	42	14	0	24	102	3	0	96	16	6	96	0	109	5	8	15	86
19	76	2	2	1	2	4	3	52	85	81	100	0	77	112	0	6	51	71	104	3	67	4	68
32	1	70	0	0	92	0	3	2	105	67	1	4	98	65	52	0	46	0	1	2	3	13	50
33	103	90	1	0	63	79	36	4	0	14	1	24	87	4	42	2	38	0	66	2	5	53	32
14	51	41	0	0	0	53	30	7	98	72	0	41	45	112	40	1	5	89	16	3	30	3	6
26	128	50	0	0	65	8	3	3	15	0	1	24	1	69	41	5	0	4	71	3	1	69	73
24	123	1	0	1	54	102	22	25	92	1	0	24	77	85	91	2	14	2	35	18	1	48	1
16	87	1	0	1	0	0	2	8	0	53	97	4	68	22	110	4	19	52	2	2	118	60	42
13	151	0	0	1	119	33	19	40	138	1	66	1	63	9	82	9	0	33	99	5	0	5	4
19	139	46	1	1	104	0	22	30	0	1	3	8	108	47	80	9	19	61	20	5	58	1	32
29	82	25	0	6	53	24	51	0	33	62	33	4	92	66	107	0	24	1	92	2	119	58	74
11	84	23	0	0	51	3	10	22	137	0	1	35	93	0	58	6	0	117	70	9	8	18	58
32	64	19	0	11	52	0	44	0	0	80	0	43	59	119	0	3	43	0	5	3	7	52	4
36	107	44	3	7	2	0	71	32	83	0	106	22	2	3	66	2	27	2	89	16	52	64	4
31	103	91	1	3	4	0	2	1	0	23	4	2	0	75	57	4	0	61	1	25	102	51	4
26	80	18	0	0	97	1	9	1	39	76	55	1	70	91	104	3	25	1	7	1	4	7	34
16	128	64	0	1	0	10	40	0	0	0	0	34	0	90	50	7	0	22	5	8	3	10	5
15	1	48	0	0	124	0	82	5	10	91	15	19	109	109	44	3	1	33	3	12	91	56	45
20	142	71	0	3	54	4	0	21	11	1	61	15	88	1	11	4	29	0	4	15	92	5	74
24	164	48	0	0	51	87	3	25	3	8	57	19	0	0	53	2	8	3	34	12	30	2	3
20	28	32	0	6	0	0	3	3	1	27	0	29	62	2	115	8	3	6	68	2	80	58	67
22	0	59	0	0	55	5	39	11	1	0	26	18	97	86	126	6	0	53	78	6	61	10	138
0	21	0	14	9	61	75	2	57	65	1	9	5	0	92	42	4	29	13	86	10	0	6	76
7	74	3	0	7	0	0	56	11	1	38	2	7	75	172	60	3	0	45	89	11	92	20	77
0	51	3	1	8	2	17	34	29	31	78	30	24	71	1	123	14	29	89	8	1	94	3	58
32	83	42	0	0	0	1	6	22	0	19	28	25	120	0	154	14	1	0	50	0	71	40	54
20	38	45	0	1	3	1	34	2	71	0	40	0	60	9	45	5	1	47	72	11	66	59	145
15	159	57	0	3	70	10	17	16	109	13	25	25	53	33	110	0	3	79	108	14	6	77	84
25	73	39	0	1	127	72	32	0	110	58	0	49	147	52	93	2	1	34	0	11	87	34	69
1	116	85	2	12	60	119	63	1	68	41	49	6	71	123	0	0	29	67	39	3	53	13	1
33	67	0	1	7	78	92	5	3	0	0	0	55	143	61	33	0	38	1	12	10	19	80	73
22	62	5	4	2	59	9	83	38	0	97	61	0	0	0	11	9	1	1	52	4	66	28	85
3	144	65	10	10	59	16	3	1	1	25	0	3	78	7	0	0	38	0	0	0	56	37	44
5	78	29	0	8	41	70	38	24	41	53	16	13	0	0	2	0	42	87	110	5	60	28	33
22	68	33	1	12	0	9	46	31	91	0	66	6	96	7	2	0	0	40	93	8	64	31	44
23	51	42	0	3	61	15	7	20	101	67	50	1	111	46	0	1	2	4	96	28	1	54	7
25	55	24	0	0	108	39	7	26	78	100	0	27	9	61	52	1	18	24	43	6	70	0	48
8	103	0	1	12	5	13	60	6	6	94	0	4	2	126	18	1	0	59	122	25	5	47	0
23	22	12	1	3	67	83	15	2	61	4	47	7	29	39	82	2	34	29	5	1	59	54	6
3	61	43	1	11	65	29	46	2	153	20	0	36	0	3	24	0	0	4	60	6	77	23	66
20	68	58	0	2	6	15	77	29	0	2	72	46	78	0	1	1	37	52	0	16	1	50	88
26	45	14	0	5	68	1	5	27	29	45	19	6	35	31	80	0	46	59	53	11	33	18	5
9	1	0	5	2	69	61	76	31	112	34	1	0	28	70	0	0	20	92	36	24	62	61	5
19	79	134	0	1	137	21	3	1	1	61	34	4	8	0	0	1	0	85	5	12	125	69	0
10	37	6	1	11	109	93	31	47	3	1	0	1	5	97	84	1	34	78	68	9	23	56	4
3	20	5	1	0	134	0	0	2	86	46	84	5	23	0	86	6	50	1	60	35	28	68	2
20	35	85	1	13	1	108	61	19	0	0	1	8	0	38	52	2	46	71	3	8	66	31	1
3	31	0	0	15	1	0	80	2	0	105	0	31	0	0	3	0	16	29	0	7	2	52	5
29	24	39	2	1	98	28	36	3	99	1	86	1	21	129	2	0	37	6	2	10	72	12	39
26	37	0	0	17	86	2	19	18	0	40	40	24	0	111	97	5	71	2	6	9	5	19	8
27	2	72	2	38	87	0	82	2	84	124	35	14	72	63	9	1	89	46	31	2	40	51	64
1	77	53	0	6	0	32	24	47	59	0	40	3	148	1	0	2	16	47	1	4	3	83	66
22	27	98	21	23	54	25	4	25	37	49	34	14	0	0	0	3	4	43	3	8	0	3	109
19	13	27	3	11	93	90	33	1	49	12	22	27	138	72	132	5	68	0	5	9	0	54	53
20	27	85	1	6	79	26	18	16	81	90	51	21	80	160	81	0	21	3	43	13	2	9	111
19	78	62	0	26	99	0	149	25	0	0	46	17	2	86	1	2	29	106	0	4	59	4	50
16	26	36	0	26	0	42	22	0	0	0	21	18	139	29	0	0	51	0	29	20	60	75	77
15	10	1	1	0	56	2	37	3	70	46	2	37	70	11	21	0	47	3	1	4	3	67	48
13	29	38	8	63	64	18	28	51	0	110	100	32	91	232	74	1	2	0	1	9	0	3	1
0	0	1	0	13	108	1	74	41	118	0	0	18	0	9	102	5	72	61	2	1	22	55	57
14	22	54	0	45	108	3	65	2	52	45	0	26	1	65	3	0	3	50	4	17	2	0	77
14	101	1	0	4	93	0	83	1	83	0	55	16	0	0	0	0	1	51	3	13	24	8	4
15	8	1	1	29	81	17	12	4	87	88	76	14	7	0	71	1	3	66	0	6	2	53	58
7	53	2	2	41	105	4	11	0	0	0	0	4	83	28	48	1	0	34	37	0	55	28	3
5	13	18	0	20	3	2	21	5	65	51	69	1	17	74	2	3	2	1	1	5	82	82	95
0	102	43	1	2	99	0	2	4	0	46	65	22	23	39	0	2	29	0	6	9	58	20	58
13	37	15	9	27	88	48	13	15	1	89	53	6	85	124	55	1	3	41	6	3	0	39	59
0	20	72	2	32	67	71	59	0	55	2	0	18	115	0	0	0	0	39	4	2	81	32	27
12	55	0	0	12	75	1	3	0	91	95	26	35	53	0	30	1	0	58	3	4	6	103	67
0	87	0	7	37	66	48	5	25	2	97	5	25	41	95	0	1	66	0	0	7	3	72	61
6	1	13	0	40	135	43	78	46	3	30	58	27	74	0	0	0	2	50	61	1	87	33	42
16	28	1	4	35	1	94	54	12	56	50	46	11	117	0	28	0	0	14	1	28	6	59	63
5	52	16	1	28	97	10	39	19	98	24	44	26	26	0	54	0	2	73	97	19	48	0	78
9	23	10	0	37	128	0	84	2	98	20	130	3	87	2	84	0	8	37	10	12	3	6	1
6	36	0	2	38	174	76	9	1	55	11	100	0	25	7	37	3	78	114	8	20	108	23	98
17	41	3	0	38	87	1	28	31	110	26	39	9	157	81	90	0	0	2	1	22	60	67	73
8	33	4	0	39	66	0	0	37	108	50	61	6	3	87	69	1	67	20	2	3	110	83	42
9	67	3	0	43	0	105	38	6	72	60	0	21	123	24	54	0	14	75	52	13	78	36	42
0	1	39	0	33	69	1	54	26	73	0	87	37	133	1	21	0	0	36	129	19	0	50	133
13	82	9	4	14	81	4	54	1	0	42	1	9	61	0	36	0	1	4	1	4	6	57	80
10	61	1	1	26	3	0	78	7	103	1	12	0	36	111	12	0	27	3	8	5	4	3	5
13	46	37	2	2	88	10	45	0	0	0	78	18	12	89	0	0	1	43	63	15	4	98	67
5	68	12	1	37	55	60	29	29	65	1	60	1	61	5	35	0	0	8	21	4	118	3	54
9	55	5	3	54	0	8	57	0	0	49	0	0	16	111	52	0	103	9	0	1	22	76	91
12	111	66	10	48	104	15	24	2	99	2	0	5	95	66	30	0	74	37	90	15	5	80	55
16	79	7	2	45	78	0	26	13	0	40	0	2	2	0	37	1	82	64	5	7	12	1	68
12	2	78	2	43	96	5	34	49	95	57	31	2	112	0	99	0	81	44	61	5	2	19	55
0	78	4	2	19	74	91	37	1	71	38	43	3	75	26	8	0	3	45	62	16	75	54	58
7	2	2	0	6	89	83	34	23	0	6	107	0	44	0	2	0	12	62	19	0	4	27	48
7	8	2	9	24	126	2	85	3	1	74	37	5	103	1	51	0	2	54	126	15	71	63	111
2	70	44	0	45	100	1	112	35	41	76	0	7	44	78	65	0	1	4	114	7	1	61	96
9	42	0	1	34	1	21	2	0	80	11	62	28	0	66	3	0	1	66	3	5	2	84	9
19	53	4	1	8	121	3	17	10	78	105	0	2	0	5	59	0	29	15	1	2	3	65	36
1	3	47	1	2	76	71	0	0	26	95	41	2	3	59	22	2	16	31	80	0	71	47	84
2	148	6	1	32	68	70	46	0	0	11	0	22	1	87	5	0	3	6	15	4	2	45	4
1	1	55	32	37	7	4	56	0	82	82	0	0	1	2	37	0	7	7	67	9	77	30	50
0	0	15	0	34	131	2	51	2	26	89	0	0	39	67	65	0	2	24	74	8	23	64	0
1	71	92	0	4	100	30	28	0	68	1	108	1	128	28	53	1	3	15	37	9	56	58	59
2	60	18	0	9	122	93	38	44	34	83	33	11	80	43	42	2	3	68	5	7	11	1	81
0	29	12	0	26	66	53	15	0	101	2	15	0	62	73	20	0	3	52	7	8	0	48	39
2	3	3	3	1	103	1	11	3	38	89	63	1	1	151	42	0	38	27	0	0	72	92	67
3	43	40	0	10	133	0	98	0	29	28	71	1	161	106	18	0	69	39	2	6	74	50	150
16	0	21	10	37	1	63	20	17	114	15	0	7	121	17	52	0	57	106	6	3	4	110	102
1	62	8	2	39	92	11	41	31	0	18	1	1	133	74	55	0	0	12	2	5	8	91	51
7	62	17	3	51	73	34	44	3	0	66	97	23	2	92	130	0	18	15	6	1	3	11	4
5	116	24	3	5	141	2	24	16	0	0	99	29	60	0	3	0	4	87	6	2	2	37	41
0	89	0	0	29	127	73	83	2	53	53	43	0	40	55	1	0	49	4	110	5	1	3	4
2	81	83	0	25	72	84	2	2	38	49	97	22	22	82	18	0	33	84	8	3	36	1	30
0	33	19	22	8	123	30	59	4	0	69	69	14	73	23	4	0	69	4	113	4	1	155	1
3	31	0	44	4	113	0	78	1	0	39	72	6	94	95	92	0	1	1	4	6	0	0	0
0	81	20	0	47	155	0	47	39	77	88	26	5	101	79	0	0	78	45	107	4	33	59	53
0	114	48	1	42	124	0	47	29	56	0	1	2	53	2	22	0	56	1	127	1	0	0	4
8	135	18	0	40	74	92	59	28	67	7	45	21	35	41	15	0	0	3	9	13	46	29	11
8	158	47	0	12	82	56	1	17	0	54	0	0	0	2	42	0	35	2	12	2	9	59	246
8	84	7	0	5	66	0	103	0	135	0	55	14	151	81	2	2	0	3	5	12	4	82	0
5	144	8	2	8	63	13	80	0	41	44	0	32	63	47	0	0	40	31	0	2	2	68	60
7	100	22	0	21	79	8	28	1	1	2	0	1	0	49	14	0	0	13	86	7	56	94	59
8	71	2	18	22	0	5	51	2	55	0	46	32	50	76	114	1	0	59	72	3	69	24	103
6	104	39	1	51	85	24	31	3	67	0	48	11	150	86	62	1	5	43	0	1	38	89	3
8	50	49	0	24	56	95	80	1	82	75	0	2	150	39	0	0	0	90	78	3	26	50	55
0	0	0	5	50	193	17	115	43	31	102	66	17	79	123	63	1	15	63	4	9	36	69	75
1	125	29	1	5	122	0	13	1	14	0	54	2	1	21	105	0	8	52	0	6	20	120	58
9	34	22	1	26	0	21	8	0	1	0	54	5	84	33	0	2	8	64	14	17	4	104	52
15	87	9	0	38	3	22	66	13	1	1	74	2	158	42	155	0	9	8	2	17	34	65	93
1	4	3	0	31	70	60	52	24	0	1	52	15	191	0	46	0	4	32	6	7	0	14	84
11	112	19	0	22	96	0	36	0	102	134	18	21	1	64	70	7	0	0	0	3	42	17	83
18	95	74	8	5	117	37	1	2	0	83	15	2	78	8	84	0	0	1	3	4	73	49	63
0	1	5	0	38	80	45	50	0	55	57	16	29	111	13	0	1	0	70	2	1	48	95	113
22	58	46	0	29	81	6	37	10	0	57	19	37	112	0	59	1	1	44	18	1	36	96	61
2	62	75	0	2	71	114	21	3	38	30	0	30	56	5	45	2	2	4	79	0	1	85	85
2	98	69	0	5	75	35	2	3	0	13	0	24	1	6	80	1	0	64	73	10	30	71	118
8	0	68	3	24	92	32	0	4	3	116	28	7	39	49	58	1	15	60	102	3	37	48	6
8	59	77	0	19	114	15	82	9	0	122	18	2	83	101	153	0	16	48	83	3	32	50	90
19	128	14	0	10	90	18	51	24	0	0	22	3	98	26	115	0	12	47	36	6	35	1	69
14	118	19	0	30	85	53	3	1	0	43	2	11	1	3	22	1	0	65	19	0	29	4	94
1	89	1	0	13	1	4	21	0	20	89	57	1	0	2	83	0	15	54	1	3	27	28	55
15	63	36	0	19	200	3	26	18	76	0	0	18	110	0	39	0	14	39	92	4	0	125	83
31	119	29	14	19	72	30	3	1	32	3	27	20	56	114	69	6	0	2	0	3	24	4	4
19	72	43	0	14	82	40	15	2	36	30	32	11	0	1	120	0	9	1	15	8	3	58	84
8	0	66	0	3	88	1	1	2	94	0	52	0	142	8	29	1	0	28	87	7	0	1	62
1	2	24	0	2	103	39	82	19	0	34	62	14	93	60	79	0	1	0	2	3	43	1	15
7	137	89	1	8	97	8	3	5	21	82	1	1	47	89	73	0	0	33	2	10	55	74	22
24	89	27	5	16	86	11	32	3	22	47	3	4	0	33	1	3	0	78	23	2	12	71	27
7	63	30	0	19	131	81	51	6	24	26	29	30	97	26	55	9	1	60	2	2	12	4	58
13	68	1	0	14	92	0	38	14	26	74	0	3	94	27	50	0	0	93	2	17	65	0	71
17	109	38	1	31	1	0	46	2	26	9	97	1	106	15	105	0	7	88	74	7	21	2	73
30	136	138	0	17	133	1	5	0	54	2	88	21	117	88	59	0	0	86	29	5	34	53	62
14	28	16	2	11	1	81	17	4	13	1	0	27	3	103	59	0	2	1	101	4	28	1	95
7	99	24	2	11	40	7	71	11	32	69	76	7	49	146	8	0	0	93	1	6	41	43	101
1	91	37	0	16	68	58	0	1	0	68	0	25	36	60	87	0	0	37	25	4	44	7	61
17	45	24	1	1	0	0	16	29	25	20	5	4	35	41	0	0	0	62	0	12	30	54	42
19	129	80	2	22	67	31	49	6	55	0	0	36	4	70	106	2	0	6	7	5	55	134	111
39	67	11	2	1	90	54	31	12	0	147	0	27	0	111	38	0	0	48	1	3	29	3	114
26	66	42	3	0	126	17	0	21	106	0	4	0	38	31	0	0	8	59	11	7	17	0	80
24	0	44	9	14	0	18	1	4	1	126	73	7	118	18	82	5	0	64	47	4	67	77	68
23	50	46	0	1	0	0	1	20	8	1	3	8	94	19	1	0	0	0	58	1	78	55	64
24	50	1	0	0	0	121	0	2	46	0	0	62	79	68	7	1	1	3	7	5	0	72	31
24	1	17	3	0	84	2	1	4	29	0	40	19	53	0	110	0	0	74	92	5	81	10	55
41	0	111	5	0	0	28	0	22	2	0	0	10	26	53	85	2	0	28	4	1	37	1	57
28	58	11	1	3	92	0	3	2	33	0	1	6	1	1	109	0	0	3	17	4	12	7	54
7	20	39	6	1	86	23	0	28	125	0	84	29	93	130	26	1	0	58	33	10	0	0	6
48	24	42	7	1	1	17	1	16	0	0	113	29	107	0	119	5	0	105	16	12	2	41	69
35	0	6	1	2	102	11	0	18	27	0	0	44	0	34	84	0	0	78	54	1	21	0	136
6	77	100	3	1	61	0	4	6	0	133	0	4	89	97	111	3	0	25	7	2	53	67	55
34	19	71	18	3	2	10	3	1	1	60	86	4	6	78	15	0	0	38	46	7	38	12	81
22	7	48	8	3	5	9	0	1	8	100	20	28	146	40	121	0	36	49	0	12	74	5	3
14	77	86	10	0	57	1	0	7	44	1	146	16	103	79	96	0	0	34	67	7	19	7	35
39	47	19	0	0	85	8	0	0	9	78	0	8	84	37	55	4	0	0	2	4	23	75	1
11	61	11	38	0	87	4	3	31	11	0	53	26	29	26	37	1	9	88	106	14	12	0	89
6	59	22	0	10	69	37	15	19	0	4	85	29	1	24	29	3	1	125	65	2	50	129	26
21	8	42	0	0	102	5	1	0	15	0	2	7	0	15	31	0	1	0	65	4	0	38	86
15	105	43	0	2	75	5	0	48	6	2	6	37	112	117	83	2	0	3	43	3	0	41	102
16	66	34	0	1	2	19	1	34	65	0	0	5	46	69	24	1	24	0	2	1	43	12	95
26	74	30	0	0	95	6	3	5	0	46	2	2	3	38	0	1	1	4	91	14	82	47	52
22	2	1	0	0	80	63	0	41	0	18	19	4	119	122	75	0	22	0	97	4	0	0	58
4	73	25	0	9	85	0	12	0	84	78	34	15	99	30	52	3	31	92	56	14	1	5	54
36	0	81	2	9	58	1	0	32	0	93	52	21	71	16	59	0	30	45	0	2	37	100	1
4	34	18	8	4	127	22	4	34	19	24	0	30	117	88	47	0	23	3	0	24	23	50	91
3	81	100	0	10	1	1	9	10	0	52	2	34	1	2	46	1	0	58	57	2	24	86	6
11	10	23	0	5	79	6	1	20	46	1	2	4	0	131	90	2	26	58	103	8	59	13	60
21	35	39	1	0	72	72	1	8	0	4	28	6	73	121	99	1	0	2	0	3	48	70	117
18	73	38	2	15	150	35	0	0	38	124	132	2	48	67	58	3	0	95	7	10	0	34	27
27	0	16	0	4	3	0	0	5	35	21	29	4	53	65	0	8	0	56	66	4	42	7	59
23	46	30	1	0	0	4	0	4	0	75	91	34	37	46	165	2	31	91	48	1	24	7	86
27	89	18	0	1	3	27	4	39	1	0	63	1	121	3	20	2	17	55	70	8	34	0	75
0	67	93	0	8	57	77	0	2	0	74	1	30	105	48	2	1	4	2	43	5	21	76	74
27	74	85	0	2	72	84	0	3	9	2	1	15	0	42	96	1	2	88	24	2	68	50	80
35	75	83	0	1	75	0	8	26	0	0	16	86	88	87	0	0	0	82	1	5	33	4	77
3	105	47	0	3	67	0	0	34	0	10	0	24	0	30	91	1	32	46	57	5	0	118	51
5	26	21	17	8	2	2	3	30	10	3	6	15	118	21	77	0	44	79	60	3	1	89	14
20	78	3	3	12	1	2	1	4	0	0	64	1	57	55	80	3	12	52	33	2	17	70	89
29	27	38	2	13	143	23	7	1	86	0	0	19	169	107	81	2	26	75	66	5	53	54	1
24	0	10	1	8	74	73	1	1	0	76	0	2	23	38	78	2	13	92	93	7	50	4	0
22	73	1	0	0	0	41	0	33	16	12	112	27	4	113	57	2	0	71	27	12	65	37	4
4	57	2	0	16	59	5	5	21	23	1	6	1	49	49	34	2	22	69	7	3	62	58	59
21	61	23	4	0	59	18	6	23	16	72	3	0	78	0	7	0	56	43	50	3	0	2	77
21	101	23	0	16	54	99	2	1	10	1	73	0	4	2	101	0	0	2	30	1	47	6	40
23	14	25	2	1	62	90	0	28	9	66	78	12	0	227	153	0	0	54	100	10	4	66	13
1	90	33	2	13	0	10	0	1	12	46	116	28	65	115	50	0	1	21	78	8	61	81	58
5	29	74	0	4	64	34	1	23	0	1	4	26	2	20	93	2	1	66	13	2	63	9	88
6	48	87	0	20	2	5	1	2	37	15	46	23	0	52	83	3	20	160	0	0	2	54	97
6	0	37	4	8	56	2	7	46	0	0	86	28	0	35	79	1	1	63	17	4	71	44	58
12	86	39	0	18	90	28	5	13	1	52	74	23	87	0	88	1	37	5	0	1	2	12	74
5	0	0	1	17	76	102	7	5	100	2	115	5	74	1	140	0	0	81	20	4	2	90	97
1	89	46	4	5	54	22	0	2	189	1	7	26	34	0	1	0	0	65	1	1	26	34	6
28	75	69	0	39	109	0	0	2	27	76	0	34	60	2	64	0	36	86	44	6	60	80	107
10	19	0	0	18	79	4	13	29	198	0	128	5	1	47	88	0	19	0	32	1	30	79	6
17	2	98	3	12	85	0	3	5	28	10	5	9	0	35	67	2	0	46	41	6	0	69	264
25	68	71	6	1	4	34	7	1	44	1	83	36	99	71	11	0	31	82	0	4	28	83	40
0	82	0	0	9	100	105	0	19	62	54	55	8	92	115	0	0	9	34	4	7	13	176	99
18	39	17	2	17	79	6	7	0	0	1	31	31	74	57	42	1	0	76	15	1	29	2	31
3	27	0	0	2	124	0	1	21	108	9	54	13	82	90	67	3	8	40	0	1	1	38	22
1	26	15	1	49	0	49	7	45	68	62	86	14	50	0	34	0	0	0	2	3	119	31	88
0	2	64	1	35	96	45	7	1	80	13	74	4	69	91	4	0	6	47	6	2	34	95	110
9	105	0	0	6	2	6	4	1	45	8	20	41	104	48	110	1	25	92	29	3	0	25	137
30	48	29	3	17	88	24	4	1	100	0	48	15	83	2	59	0	0	0	0	3	28	89	48
5	154	42	2	14	34	2	2	0	2	109	85	4	153	49	69	0	17	0	13	5	97	6	22
59	96	95	0	24	65	1	6	15	4	68	5	16	79	89	95	0	20	60	3	6	18	1	6
16	152	35	7	2	82	10	17	13	44	115	148	49	0	27	99	0	0	58	16	1	19	77	1
26	87	59	1	16	73	3	3	10	6	13	0	16	102	10	0	7	0	18	5	2	0	0	20
18	78	31	5	27	75	2	8	41	21	19	62	5	1	124	2	5	0	0	18	4	0	43	126
3	30	53	0	28	97	61	6	20	99	68	59	16	94	5	107	0	15	54	43	1	0	41	87
37	67	33	55	0	74	5	13	31	72	0	2	1	112	12	3	1	22	1	78	1	18	91	82
28	20	0	0	36	2	9	21	3	2	2	3	4	39	26	54	5	34	50	1	16	0	4	75
23	56	104	1	2	5	37	8	0	2	0	0	6	2	0	1	2	19	54	4	42	26	3	53
6	44	0	3	34	0	84	9	0	7	54	68	26	87	134	73	5	8	139	0	17	77	80	69
11	84	11	0	6	63	0	5	45	0	94	129	9	95	62	38	7	5	80	1	3	21	75	86
17	129	15	8	45	56	38	12	1	0	74	66	11	57	43	52	5	0	0	44	6	10	54	12
7	44	3	2	13	74	0	30	32	2	0	95	34	45	0	79	1	0	58	26	11	36	105	20
14	144	93	47	40	0	66	1	42	0	0	0	3	89	131	69	4	9	83	67	46	9	83	26
30	38	91	6	19	96	28	17	14	110	130	1	34	0	87	172	8	20	107	0	0	30	16	60
25	70	92	0	30	92	3	11	0	0	0	1	29	60	2	96	0	10	3	69	7	19	64	13
13	26	1	91	53	128	4	1	2	10	2	96	9	88	27	35	5	3	3	51	4	32	1	90
27	118	43	5	48	104	2	0	1	102	0	80	2	81	106	113	6	0	25	56	15	21	71	74
27	72	32	2	55	63	0	29	0	0	0	44	9	0	1	0	2	13	26	35	8	15	85	30
14	83	66	1	34	96	7	17	2	82	0	78	16	81	95	95	6	0	69	43	3	23	4	2
6	125	28	0	52	48	3	0	2	0	41	5	8	30	1	79	3	24	29	1	3	40	1	87
27	96	35	0	18	0	1	28	2	0	16	33	30	0	21	41	15	14	52	0	3	10	92	27
2	0	42	1	34	105	15	1	0	114	128	1	11	73	83	1	2	8	31	1	5	9	15	0
2	114	33	0	39	48	63	3	16	23	0	119	12	70	127	96	22	0	13	5	6	13	95	84
14	71	38	0	11	106	69	23	9	0	37	104	26	95	48	1	4	14	1	91	1	0	52	8
31	39	30	0	26	97	40	8	2	85	0	118	4	0	14	0	7	0	2	79	1	42	51	106
3	108	45	0	6	45	3	5	6	65	0	17	27	3	18	1	14	0	135	4	4	10	3	50
21	93	39	2	30	39	21	7	32	18	0	2	7	2	5	45	3	15	0	90	2	1	0	86
18	63	64	24	29	77	0	27	24	0	9	1	6	23	0	29	15	13	4	84	18	49	87	75
22	44	19	0	34	0	2	6	1	92	97	0	32	21	108	58	1	18	49	62	3	0	69	34
11	96	57	0	20	49	21	3	20	43	59	0	12	3	54	101	8	0	28	60	3	53	1	66
31	85	46	0	3	49	0	1	56	29	44	11	24	2	2	2	2	0	1	0	1	19	76	71
2	29	65	0	14	13	0	10	23	1	122	17	32	87	176	7	12	12	48	3	7	29	65	36
31	0	33	1	5	42	2	19	9	0	27	0	7	55	123	95	20	1	0	17	0	20	78	111
33	0	91	0	18	0	1	11	0	24	3	2	5	41	154	0	0	14	30	26	8	50	11	54
6	131	72	0	20	0	13	0	0	106	54	20	3	74	0	0	5	0	49	5	3	0	111	77
17	0	72	0	6	37	4	0	23	0	0	58	0	22	5	0	4	0	73	22	11	11	40	63
22	44	32	0	22	47	2	19	1	84	0	1	4	1	144	53	3	0	28	67	1	54	3	48
1	97	13	1	25	2	0	0	4	0	6	24	19	66	77	39	20	6	0	44	7	2	5	78
1	105	133	0	22	86	11	6	1	76	0	10	16	0	7	122	4	0	68	71	2	3	88	61
26	86	24	0	21	38	50	5	2	60	113	47	4	99	58	64	25	14	1	65	3	2	0	93
16	5	68	0	3	0	44	4	1	62	12	1	16	0	6	0	4	17	0	69	2	92	64	129
30	0	20	8	26	70	70	3	17	0	0	3	2	7	2	23	4	13	66	42	1	1	4	93
27	94	71	0	30	97	24	15	3	139	9	5	8	99	83	116	1	0	78	0	1	15	3	102
15	98	10	0	1	61	4	11	0	54	56	0	3	2	1	1	12	9	2	44	2	69	27	84
27	96	15	0	44	45	44	9	24	84	0	0	1	4	163	31	7	1	44	10	5	82	95	64
16	86	132	0	26	107	14	23	7	134	58	0	6	121	20	37	0	11	1	1	2	8	1	75
16	1	3	13	43	0	3	26	19	37	0	15	0	6	0	76	0	4	4	6	4	56	1	77
19	1	74	2	22	69	3	1	34	84	56	0	13	78	43	46	4	1	49	3	1	42	15	58
33	130	15	2	23	44	0	17	2	125	0	3	0	138	0	44	4	18	2	9	0	31	0	24
29	96	34	1	31	26	0	20	0	2	4	31	2	0	109	0	11	0	78	0	1	6	51	90
11	125	27	0	39	60	17	2	1	57	48	49	0	2	0	5	5	0	82	4	8	37	40	126
4	43	64	13	62	70	5	1	30	53	105	8	4	57	21	26	8	0	4	2	1	3	4	69
2	65	45	3	26	51	0	1	30	111	177	0	4	85	60	102	6	19	80	11	2	1	3	62
2	147	5	0	27	94	4	0	2	1	2	3	13	100	80	0	6	3	57	14	1	19	42	82
21	1	49	0	38	1	63	37	14	80	7	36	2	2	11	142	4	13	95	33	1	59	27	0
22	57	10	0	18	41	2	2	1	5	3	33	0	89	107	65	7	18	70	18	0	1	72	61
0	69	2	0	33	113	0	8	4	51	27	22	0	107	126	54	2	19	3	0	0	2	15	5
6	155	0	0	31	0	6	45	44	83	28	114	11	2	93	60	3	9	95	14	0	1	50	83
15	88	0	0	32	63	0	29	35	112	0	5	22	21	10	0	3	18	74	1	2	3	61	71
25	82	0	0	18	1	17	56	23	33	76	2	7	0	11	68	10	34	0	2	0	20	1	37
11	90	25	0	21	39	26	93	23	0	3	79	2	0	29	131	2	7	77	37	2	0	0	94
24	84	0	1	20	51	1	3	3	96	91	56	5	115	90	0	3	24	64	32	0	75	65	30
15	90	4	1	7	2	84	61	1	132	3	8	0	68	111	35	8	101	0	15	0	30	57	53
14	65	2	0	28	0	27	119	1	115	0	18	0	83	25	40	4	5	69	5	0	19	92	120
3	4	3	0	23	80	3	57	0	30	65	1	19	10	0	62	10	0	37	6	0	26	76	114
14	42	0	0	42	64	31	29	4	63	61	73	0	113	107	1	19	0	95	28	7	51	105	41
8	76	2	1	20	89	20	104	44	104	1	0	2	104	0	74	6	26	52	15	5	0	81	69
4	95	17	12	20	0	4	67	5	56	0	72	5	172	12	2	2	8	62	13	0	28	74	38
13	100	0	1	39	82	0	20	4	11	1	49	14	0	1	38	2	7	109	53	1	0	98	43
13	104	43	2	14	49	0	67	40	92	98	0	5	25	28	67	6	0	24	18	4	34	27	54
5	60	36	1	36	0	2	2	15	106	36	0	3	26	1	0	6	34	82	32	3	16	4	3
11	70	30	1	28	70	0	12	7	106	87	32	0	113	16	61	2	23	20	12	0	8	7	114
14	94	0	0	26	87	25	79	1	80	13	0	0	98	2	17	7	8	69	1	15	59	34	64
19	150	5	0	2	75	120	80	13	60	81	50	15	0	46	70	0	30	1	60	0	0	87	80
11	33	17	0	23	104	29	0	1	51	76	8	9	161	127	70	8	31	12	33	0	0	108	5
12	75	37	0	9	92	6	42	0	102	7	9	10	93	58	82	0	0	44	2	0	12	250	7
17	53	1	0	28	18	49	2	4	0	68	3	7	0	0	44	1	0	52	3	6	34	14	7
14	58	0	0	9	0	66	1	8	1	46	0	20	103	103	1	3	19	4	49	0	23	79	30
4	61	78	4	3	55	0	106	44	121	94	2	0	2	64	0	14	31	67	28	0	28	115	64
0	79	90	1	47	81	4	46	2	19	51	64	13	0	23	0	2	21	42	0	4	24	62	0
0	82	51	0	21	55	2	13	1	107	6	9	9	101	60	6	1	5	57	45	0	3	56	2
2	66	33	33	28	116	72	46	0	116	43	17	0	0	55	56	1	11	2	33	0	0	82	3
10	74	26	1	28	46	51	55	1	56	111	59	13	35	0	34	7	2	34	7	0	26	24	168
6	69	2	4	3	99	12	122	0	2	46	1	28	0	130	120	0	0	67	2	1	0	59	1
3	111	40	0	20	4	0	89	1	58	0	0	11	37	6	0	1	16	58	35	4	73	29	90
0	23	49	26	31	63	21	25	1	90	64	39	20	1	38	5	2	1	7	14	5	14	96	38
1	45	22	0	19	66	1	23	0	86	17	107	21	99	19	84	4	28	1	90	1	26	81	52
0	31	26	0	34	32	57	46	1	91	0	0	0	11	60	0	2	24	40	5	0	22	102	11
0	42	16	1	13	73	29	22	4	0	103	14	1	99	125	0	3	25	53	56	0	3	6	4
4	2	13	0	32	112	3	12	21	76	73	3	2	2	127	108	16	27	61	1	2	43	46	3
1	1	44	3	25	66	84	18	0	46	50	48	20	119	52	0	3	21	90	59	0	51	7	50
8	30	24	2	10	99	17	35	2	96	23	67	0	1	76	89	4	56	6	1	10	74	65	47
1	30	9	28	24	55	64	83	29	100	85	33	9	151	83	80	4	21	77	52	0	38	60	73
5	1	0	0	33	129	85	52	2	0	1	59	0	46	65	0	2	18	44	10	0	16	5	73
5	28	120	8	28	89	71	84	0	113	59	96	14	70	0	2	4	8	48	108	0	3	15	89
10	0	1	5	3	59	50	2	15	98	0	1	8	104	0	67	2	27	94	2	3	43	103	70
3	45	26	5	6	0	83	2	24	87	38	78	16	122	58	97	0	32	75	3	0	25	63	1
2	0	25	1	25	40	1	94	25	56	93	47	0	23	78	125	7	0	16	48	12	8	61	103
5	22	39	2	30	138	6	35	37	6	1	10	33	137	1	16	0	0	61	3	0	49	77	7
17	0	26	0	38	1	12	62	30	106	4	46	0	77	112	4	6	30	30	0	2	78	86	3
9	0	13	1	23	1	19	42	25	52	55	3	1	3	0	48	0	20	1	4	0	60	42	83
0	80	36	0	10	1	11	43	26	23	0	0	11	0	88	103	15	18	33	23	2	0	114	121
3	42	0	1	24	128	24	20	0	114	0	0	4	2	99	0	8	21	85	1	0	1	1	0
0	0	59	0	22	56	1	105	1	60	0	0	9	65	1	137	3	0	2	88	2	40	31	1
0	17	51	5	19	0	80	130	28	95	63	0	11	58	0	68	1	0	63	8	0	0	78	130
8	5	0	2	9	1	53	28	2	61	1	74	17	106	0	5	5	1	3	21	1	3	58	103
0	50	22	3	18	2	39	10	1	53	0	59	10	0	80	83	11	26	72	1	0	54	103	48
2	33	19	0	27	78	24	3	20	196	70	6	1	0	202	68	13	0	5	91	0	1	1	1
2	33	7	0	30	137	4	51	29	55	0	50	43	84	108	74	5	11	2	28	1	0	99	69
22	45	13	35	12	86	55	132	0	34	6	1	0	58	91	0	11	5	1	48	0	53	5	61
3	95	76	2	22	2	7	55	1	97	71	39	24	57	55	0	7	23	0	88	0	49	141	0
16	0	49	0	15	4	112	27	19	0	0	92	0	63	64	115	12	15	3	43	2	1	81	0
12	0	25	0	13	75	27	3	33	63	100	2	5	39	85	62	17	4	0	43	3	86	88	6
0	77	18	2	0	3	10	92	3	1	2	5	24	54	13	1	6	7	55	3	0	63	45	28
16	49	26	1	20	99	0	100	16	168	0	1	24	2	127	73	6	22	94	16	0	19	29	39
13	94	16	0	14	85	74	132	0	2	9	48	27	0	0	66	5	8	1	9	0	1	141	3
15	18	21	0	13	78	135	74	10	0	9	68	11	114	86	0	7	5	2	0	1	2	95	30
11	44	39	0	11	120	53	93	0	111	48	56	20	5	113	66	23	0	62	50	3	47	60	29
33	98	0	1	11	77	2	122	29	83	1	0	2	48	2	3	14	19	81	1	1	96	2	0
11	55	53	0	24	88	12	81	17	0	85	63	0	1	30	0	29	29	74	28	4	39	44	51
18	31	28	1	11	56	6	44	13	35	0	122	20	116	108	58	9	30	87	9	2	18	7	106
0	111	2	0	9	83	27	2	0	42	67	35	24	158	2	118	3	0	61	17	0	60	7	58
1	62	14	0	3	105	8	62	2	91	135	79	0	1	14	1	11	0	60	0	3	37	2	97
19	105	32	0	0	81	24	2	12	0	83	31	0	122	32	87	6	17	2	0	4	68	71	2
24	134	34	0	1	1	22	54	0	41	89	74	0	24	104	0	3	22	42	11	1	1	140	5
2	53	0	0	0	94	11	1	22	0	22	13	6	32	35	122	0	0	27	3	0	0	106	0
16	38	0	0	1	86	86	27	22	60	88	66	0	88	31	1	3	29	80	3	1	16	54	23
21	84	1	0	4	1	1	29	3	0	12	122	22	105	6	65	3	19	72	2	4	0	19	77
16	78	3	0	3	83	0	82	0	87	11	9	17	31	25	0	4	16	32	41	0	73	8	51
12	1	15	1	0	141	75	64	2	96	120	2	5	2	123	81	6	0	34	2	0	67	10	44
24	70	20	0	1	80	38	4	2	0	79	56	28	26	0	98	3	12	145	4	0	0	2	87
14	32	83	2	3	0	1	118	4	219	0	11	0	2	1	80	0	36	60	8	1	0	11	156
14	67	8	0	0	68	0	82	21	85	63	0	13	139	77	59	0	0	1	3	0	61	19	57
3	41	4	1	6	147	23	76	0	40	2	19	6	3	27	2	8	0	3	2	0	67	82	68
16	50	72	0	0	62	91	54	10	0	98	55	0	3	113	70	6	0	147	27	5	55	98	0
5	62	15	0	0	84	13	48	27	0	81	2	11	0	50	126	3	0	77	6	2	44	8	105
12	33	9	0	0	85	7	53	0	45	3	96	23	0	3	47	4	17	97	8	0	11	64	90
22	19	30	0	5	103	120	54	0	129	98	1	0	84	51	129	2	19	118	1	0	14	14	82
23	1	7	0	1	70	9	58	18	64	1	22	5	44	32	72	7	1	82	26	1	8	4	63
0	35	4	1	3	1	32	11	18	22	6	0	1	102	59	135	4	27	62	56	2	22	93	69
35	62	11	0	2	79	0	2	0	2	5	84	9	4	76	120	11	0	14	6	0	14	2	72
29	136	2	1	12	117	0	41	2	0	2	32	12	60	1	9	1	0	24	27	2	63	79	2
25	90	13	1	1	1	38	72	5	0	4	27	0	8	0	82	7	14	67	2	5	14	23	23
27	51	67	1	2	0	0	72	10	95	0	2	0	1	3	79	2	6	2	51	0	1	7	104
19	34	12	2	4	89	0	40	1	55	24	23	12	1	32	47	0	0	75	7	3	16	3	88
31	92	15	0	11	86	0	72	9	64	1	55	4	83	46	83	25	1	66	3	1	29	1	84
8	45	33	0	0	67	2	3	3	58	0	0	0	45	58	10	1	0	21	0	1	26	30	37
14	3	45	0	0	33	71	65	1	0	61	0	24	4	52	62	46	0	90	35	7	60	71	26
2	50	21	0	12	65	96	36	0	114	18	13	6	29	1	0	10	16	6	1	2	21	4	59
17	66	3	0	0	89	5	24	4	31	0	1	15	108	97	57	1	0	99	0	4	17	15	88
36	54	26	0	3	59	42	83	7	95	0	40	21	2	129	22	16	17	45	74	0	0	6	2
10	134	0	12	10	2	0	30	3	0	1	65	24	138	198	34	25	2	1	36	0	15	66	30
23	47	59	2	0	2	81	41	50	57	0	1	0	1	82	101	23	12	74	13	0	56	44	77
11	43	27	1	10	5	53	47	16	36	35	48	0	33	0	60	27	5	2	2	0	0	3	190
30	83	15	0	10	63	15	52	9	78	100	11	1	37	143	0	2	7	152	16	0	61	62	88
19	52	16	0	7	111	5	9	1	49	46	0	3	147	49	39	17	26	29	4	8	4	105	2
1	2	24	0	1	91	3	41	2	103	0	72	16	0	70	85	8	31	72	57	0	4	64	79
31	3	45	2	4	92	39	60	4	60	27	0	4	1	86	91	41	42	5	3	2	51	13	51
30	109	33	0	17	3	16	45	25	61	0	0	25	0	0	112	3	29	103	27	0	62	74	115
3	58	3	1	4	11	66	0	2	19	21	1	28	108	10	122	3	9	6	74	0	53	39	64
5	53	15	13	18	206	99	34	41	69	0	27	10	84	140	39	4	38	9	10	8	84	5	113
21	56	127	0	10	1	29	50	1	69	102	71	2	0	77	45	29	26	84	6	0	49	71	34
12	66	0	4	2	64	29	78	26	0	99	86	18	0	63	1	0	34	6	5	7	55	2	57
14	113	24	0	1	80	25	8	1	35	0	86	16	63	73	103	5	13	45	74	1	1	37	81
5	40	2	2	1	77	14	36	1	18	0	16	5	71	134	60	7	1	6	3	0	34	85	7
25	78	11	0	2	59	70	3	3	69	72	4	0	0	36	2	11	26	1	105	0	2	124	0
10	115	1	4	6	104	64	47	0	0	34	8	22	58	47	81	23	0	2	6	3	29	79	15
43	48	31	0	19	59	63	57	4	84	3	0	5	0	60	2	10	21	80	6	0	0	22	58
34	63	4	51	6	98	0	44	0	64	0	43	4	125	81	50	21	2	3	19	3	18	61	47
22	50	1	3	29	71	1	13	4	0	0	2	6	148	54	78	7	1	76	36	0	37	48	189
20	90	18	11	2	101	10	42	2	0	0	5	25	3	102	47	3	0	116	4	1	41	111	2
3	1	13	1	7	102	17	90	26	34	2	1	9	96	35	22	9	21	29	58	8	0	70	0
7	109	8	1	2	72	25	45	27	41	0	2	33	136	0	46	5	0	6	41	4	47	60	35
6	0	1	27	10	111	10	33	13	0	0	40	4	0	153	1	3	39	4	54	0	0	7	56
29	81	65	38	2	68	118	63	52	14	99	20	2	57	13	58	20	13	92	11	0	1	8	50
34	132	14	2	8	93	31	48	5	34	3	0	23	1	98	103	5	0	69	35	5	0	7	2
29	55	16	0	4	62	16	47	1	0	75	64	0	0	40	33	29	0	103	31	0	28	10	5
18	116	37	1	16	65	97	1	9	0	0	0	0	4	2	39	16	31	0	106	1	18	6	47
0	76	1	21	10	107	28	35	38	42	0	92	4	37	15	90	15	26	70	0	0	36	88	0
18	0	0	1	11	0	6	33	18	8	0	0	10	46	47	33	6	3	4	11	0	0	44	5
0	65	30	0	5	85	41	1	10	51	80	70	18	1	170	39	11	31	94	9	0	32	110	230
18	82	84	0	17	83	6	2	29	38	1	1	9	1	1	3	9	0	4	0	9	77	59	37
10	80	31	10	4	0	7	1	1	12	229	4	3	158	140	59	34	36	79	3	0	10	77	79
23	51	66	8	2	104	1	0	62	43	68	0	9	0	21	153	39	5	33	0	0	23	100	55
1	8	66	5	3	137	73	21	23	38	64	0	7	39	83	43	21	0	110	2	0	83	12	83
19	47	1	0	5	153	8	9	22	26	7	4	37	0	16	70	7	0	65	9	1	1	4	94
2	64	11	2	60	90	53	61	7	0	115	0	17	1	5	42	7	0	2	3	0	61	21	30
1	149	0	7	1	81	38	1	0	64	41	101	3	57	39	1	17	15	38	12	3	64	96	1
41	149	47	3	0	130	0	0	2	27	22	109	12	3	0	129	25	20	57	0	7	13	11	74
30	69	21	0	15	92	11	3	1	5	15	82	27	133	99	46	33	0	48	0	2	21	2	34
2	3	48	0	28	98	5	10	28	63	0	1	1	96	8	0	32	34	33	0	1	52	100	3
22	97	46	4	26	75	0	17	0	95	3	1	1	166	20	1	5	0	26	17	1	58	96	58
4	40	3	3	2	94	66	14	3	17	50	1	10	28	47	116	4	8	3	17	1	45	15	75
21	1	44	13	9	54	13	8	2	66	0	13	0	84	6	38	9	18	99	0	0	80	60	30
26	68	40	2	2	72	0	17	48	5	0	67	21	43	130	0	0	24	29	1	3	72	54	73
2	30	39	2	38	79	140	17	8	18	1	77	21	106	102	1	7	0	26	3	1	0	81	15
22	60	18	5	20	115	1	46	25	0	30	1	13	0	37	111	8	15	0	16	0	36	8	62
2	106	1	4	51	74	3	51	2	54	28	1	0	1	88	90	6	16	43	11	1	0	6	12
6	42	17	0	41	186	1	45	54	0	89	0	13	2	0	0	12	0	1	0	0	40	9	176
11	2	24	0	12	108	26	21	23	18	109	33	4	59	0	0	14	1	4	5	0	3	82	50
2	81	20	0	1	106	106	31	22	77	0	0	29	0	118	90	5	1	47	15	3	3	70	92
22	120	39	1	4	120	0	73	0	0	97	0	5	107	0	99	20	13	55	1	1	0	88	122
3	75	84	7	6	99	37	4	3	0	95	57	2	26	163	85	10	0	122	0	0	1	7	0
27	67	12	3	20	79	0	92	8	115	0	2	23	73	102	61	17	24	62	1	0	96	100	99
20	120	36	1	4	87	0	32	2	0	0	29	1	0	0	41	19	5	1	16	1	11	92	72
18	123	37	0	4	76	13	69	7	1	70	0	3	76	0	70	18	0	1	6	3	16	30	115
0	97	1	1	12	77	1	87	26	0	0	0	3	1	97	45	7	19	63	1	4	6	10	16
16	69	23	0	8	71	2	30	20	0	49	86	3	120	0	125	14	5	58	3	4	1	5	106
16	1	28	2	5	35	51	95	1	0	0	2	3	137	133	43	3	7	76	7	0	14	25	41
20	76	43	0	60	85	0	40	32	0	1	83	0	169	4	98	6	31	3	18	2	2	39	18
35	58	48	0	5	2	58	32	0	0	0	75	14	1	9	113	8	14	4	0	0	1	23	92
25	59	53	33	33	69	32	48	29	0	11	0	21	36	32	70	2	0	72	6	0	77	40	172
25	99	46	1	18	73	52	1	10	1	90	76	1	86	4	63	11	32	2	6	1	0	66	102
1	0	23	2	11	72	15	1	18	32	0	2	0	56	158	20	27	0	66	14	0	40	173	3
23	47	89	27	35	1	1	45	0	3	0	51	17	98	62	82	8	4	3	10	0	5	39	81
10	64	104	3	36	78	0	25	0	1	0	6	0	32	3	79	2	27	68	10	1	1	11	111
20	86	3	0	39	73	67	57	8	37	1	4	6	41	78	117	2	11	55	0	2	14	3	96
3	67	20	3	22	1	37	43	2	0	1	0	0	51	7	49	10	5	5	18	0	44	84	33
2	71	0	0	1	94	1	26	6	3	1	41	0	29	117	30	14	4	94	30	0	64	49	74
38	0	12	0	1	70	5	24	26	37	0	72	0	0	93	9	7	15	7	2	0	0	5	56
2	11	30	1	3	65	142	99	51	21	0	111	20	0	6	72	5	0	4	7	0	0	65	103
13	52	67	43	47	83	9	3	2	82	0	3	0	2	25	0	44	3	1	24	1	23	4	92
4	66	88	1	41	100	2	74	35	4	105	71	3	0	151	23	8	27	3	3	0	34	3	108
13	15	21	5	28	73	45	76	37	1	75	56	22	54	97	75	13	0	34	4	0	0	3	1
10	46	16	10	40	123	18	47	2	51	0	60	9	66	118	0	5	0	4	2	0	0	4	82
0	14	65	5	5	105	2	4	9	49	19	3	1	0	2	22	6	21	127	0	4	1	9	64
14	59	67	0	39	65	51	46	9	0	8	100	24	33	36	41	13	17	5	27	0	17	2	101
12	26	54	2	36	65	8	5	0	84	35	2	0	22	2	86	0	0	65	0	0	33	16	13
25	35	45	0	19	55	71	73	34	109	38	38	4	61	2	53	19	3	21	0	0	67	60	39
36	45	111	1	5	65	41	3	0	1	0	51	0	101	99	86	2	0	2	3	0	1	104	0
4	17	19	2	39	0	1	2	28	9	68	48	0	3	11	1	7	16	55	14	1	21	108	37
12	26	19	0	7	0	1	90	26	27	0	88	21	0	0	2	22	14	0	6	2	28	68	49
1	9	0	0	12	76	30	3	0	3	103	61	0	17	60	1	0	0	66	0	0	1	56	103
12	24	0	0	43	53	0	9	38	64	32	18	2	28	6	186	17	0	60	6	2	1	9	108
23	17	82	0	25	57	64	3	0	4	99	21	4	1	38	45	9	8	58	27	1	0	82	55
18	25	18	0	42	2	5	77	1	13	0	43	2	27	93	55	2	5	33	9	2	37	5	94
2	108	8	0	46	0	0	10	1	0	1	0	1	41	2	115	35	4	1	8	2	32	5	141
11	33	37	5	30	77	0	52	2	21	0	36	29	16	77	50	19	10	100	0	2	74	79	44
4	60	2	0	14	52	0	1	29	84	8	33	0	81	3	84	19	11	3	2	2	31	96	113
15	53	68	0	39	88	43	56	0	27	0	0	3	29	3	0	12	3	186	0	3	111	42	1
0	33	33	4	28	49	145	50	2	81	97	1	0	7	86	0	6	18	15	2	1	1	54	3
1	61	2	0	5	64	10	66	0	93	103	1	4	38	78	0	1	12	73	13	2	2	12	2
20	80	58	0	18	78	17	4	0	117	76	0	48	40	29	71	5	0	2	1	4	68	8	25
24	0	86	2	40	73	7	90	25	6	0	53	6	1	21	3	9	1	77	2	0	1	101	44
20	24	31	0	50	58	43	5	2	113	113	0	39	5	108	1	21	13	3	0	3	47	161	2
4	88	22	0	38	74	1	18	2	70	160	140	3	77	2	119	4	2	4	1	0	16	70	3
19	28	25	0	4	74	38	48	21	61	75	29	0	1	128	0	23	16	0	50	1	81	110	0
20	4	11	0	4	76	94	89	0	42	0	0	20	26	0	0	22	16	62	4	6	70	54	59
11	1	17	1	43	75	6	5	3	28	37	0	11	48	5	50	18	16	2	14	7	98	48	59
13	58	14	1	2	99	0	26	16	134	95	39	0	38	161	53	2	21	80	0	0	1	7	48
3	44	36	0	2	0	7	82	13	8	88	1	13	84	90	38	4	11	34	0	0	25	35	7
17	0	38	11	21	1	1	10	5	104	0	2	2	55	4	82	7	11	90	13	4	84	107	79
20	0	82	0	17	67	5	90	17	5	104	85	32	129	14	80	19	16	68	0	1	0	66	2
9	42	0	0	28	80	96	10	2	80	96	43	23	0	43	80	3	0	105	22	0	1	93	64
3	23	27	0	22	96	6	8	33	99	5	0	7	5	21	53	8	13	42	0	0	1	118	53
2	60	0	1	5	0	8	81	0	97	59	2	14	40	4	57	27	1	0	5	8	54	25	110
21	77	37	1	34	57	0	34	12	72	4	3	20	111	0	111	10	0	88	11	6	0	42	73
35	11	83	6	35	1	27	80	8	96	19	68	0	2	4	0	11	0	107	30	0	60	52	32
5	50	57	0	42	60	1	37	1	139	83	66	25	42	101	0	3	8	82	27	0	46	8	66
3	62	32	4	24	2	4	1	27	139	75	87	23	58	203	73	27	0	65	17	3	86	67	0
1	2	17	13	65	65	29	56	1	28	77	84	13	30	37	77	4	29	65	12	5	68	54	92
3	130	1	0	27	63	7	2	26	1	0	1	17	11	102	67	13	0	13	13	3	75	117	8
5	57	20	0	31	35	6	6	24	0	0	28	0	60	67	142	34	0	139	23	0	105	88	72
3	0	24	0	29	0	17	24	17	16	96	3	0	1	5	0	4	7	73	5	1	101	45	147
0	82	93	0	34	75	15	76	8	0	0	0	0	3	46	80	8	36	27	5	4	10	61	89
7	60	27	1	39	1	0	0	1	83	54	49	4	2	36	0	6	0	8	0	1	47	1	55
6	1	42	0	29	81	1	27	0	0	70	59	2	0	77	87	7	18	45	19	7	64	10	0
0	77	12	0	4	132	0	34	4	1	3	0	11	12	4	31	1	0	2	1	0	42	48	76
5	98	17	0	24	71	66	41	9	66	104	33	1	0	0	52	2	18	36	0	0	119	38	89
4	13	25	1	22	56	1	13	27	0	68	0	30	2	103	0	5	0	111	0	1	30	3	0
1	74	1	0	6	0	0	46	31	97	0	31	22	3	0	124	0	47	96	3	3	56	4	61
0	58	2	1	46	50	0	56	31	62	1	0	52	0	91	30	8	3	38	19	1	0	40	4
16	60	18	0	26	134	1	19	5	66	6	0	29	112	0	75	4	18	78	0	0	76	3	66
0	62	28	0	0	65	0	1	1	52	122	66	6	3	91	100	3	0	1	0	1	95	5	5
5	64	63	2	21	1	0	0	0	1	15	31	0	55	39	74	3	40	97	3	1	66	54	92
19	56	34	2	31	108	51	1	0	0	96	25	2	86	48	59	4	27	53	1	1	60	45	3
5	69	28	0	26	97	36	29	2	124	0	34	18	1	34	0	11	28	3	7	3	57	31	48
9	52	0	0	2	60	30	32	8	0	59	24	0	31	88	38	10	0	5	0	1	91	12	1
11	74	17	3	35	79	2	44	2	7	68	17	2	103	111	50	7	47	3	11	0	26	7	118
4	116	75	0	16	87	1	0	9	38	96	0	11	4	40	49	7	25	1	0	10	0	172	54
1	46	19	0	7	119	18	67	5	0	15	0	32	71	114	114	16	0	84	24	0	11	1	1
9	78	12	0	38	2	94	16	14	98	20	8	0	21	1	70	21	8	6	2	0	47	103	6
19	96	13	4	8	57	6	12	1	124	0	65	12	132	71	0	19	0	63	15	0	64	55	1
11	39	30	0	28	50	22	12	20	102	0	26	1	1	26	1	3	0	40	0	1	10	3	5
3	28	18	0	42	86	2	43	4	130	28	0	5	1	39	13	10	26	42	1	0	9	95	8
17	93	21	8	3	81	4	77	2	0	74	0	3	100	0	11	9	36	35	11	0	1	118	79
8	18	51	18	31	59	0	0	12	75	67	1	1	91	0	76	37	24	59	7	0	110	11	62
1	49	16	0	5	77	3	7	7	100	20	0	32	5	0	88	21	25	68	4	5	88	87	61
9	42	11	0	23	116	0	0	23	103	92	44	0	73	51	50	3	0	15	18	0	96	77	39
[truncated: 14,025 more rows]

## Sheet: Extended Data Figure 2j
TOPORS delRING -ve				TOPORS delRING +ve
UT	0h	1h	3h	UT	0h	1h	3h
4	10	35	12	3	0	51	18
1	13	2	4	0	29	0	0
6	0	48	1	3	31	34	31
6	10	12	21	1	38	32	39
0	5	32	11	7	44	17	16
1	49	18	11	8	36	0	44
13	0	34	17	0	19	40	29
9	33	0	20	0	0	55	31
0	0	0	15	0	9	45	29
4	23	0	17	2	20	32	25
2	34	0	28	1	31	27	13
19	35	0	2	4	31	4	19
0	1	46	0	6	13	0	27
1	0	32	2	0	26	66	21
9	0	39	9	11	53	28	15
0	34	36	27	0	38	30	6
0	0	10	0	5	11	81	32
6	39	41	0	0	11	56	22
6	0	2	26	5	28	36	12
19	38	40	0	3	59	37	31
0	31	77	21	4	20	43	23
10	0	0	17	0	52	31	0
8	0	13	0	5	22	32	46
6	40	23	28	4	23	49	20
1	23	17	0	3	43	47	4
1	56	17	27	9	2	24	25
8	65	28	25	8	7	37	26
1	82	49	7	1	0	70	4
2	45	0	1	13	16	28	37
5	44	30	0	7	26	1	19
6	64	1	30	0	33	61	65
8	78	47	0	5	28	0	53
0	13	33	10	4	28	47	26
4	50	39	0	7	1	48	45
10	22	31	18	6	0	3	63
0	13	31	5	19	36	31	16
0	0	33	8	6	29	0	29
13	52	25	5	0	31	58	33
0	0	23	23	7	58	46	48
7	18	0	34	3	24	44	44
2	78	22	18	7	0	59	32
0	16	0	39	5	0	57	35
10	39	0	20	0	26	4	66
11	5	31	3	3	32	0	38
0	40	70	20	10	31	48	59
0	55	5	1	6	0	39	35
6	38	0	9	4	26	25	0
13	43	49	0	7	27	19	15
24	58	19	37	9	0	1	6
29	68	13	30	11	23	57	2
19	39	0	0	1	28	60	42
5	43	69	4	9	13	54	4
0	0	32	16	10	66	25	38
24	54	0	6	12	30	50	5
10	30	15	41	1	28	27	32
2	0	32	16	0	5	18	29
5	13	24	0	7	42	57	1
3	29	12	0	1	54	60	44
11	0	8	19	10	16	78	29
0	30	1	27	6	42	41	27
0	0	22	26	18	0	57	1
12	0	38	52	18	55	61	39
0	60	1	0	12	21	54	26
10	31	5	7	11	45	1	55
11	37	41	4	14	36	51	64
4	33	0	0	17	3	0	98
9	46	27	0	12	25	48	44
1	54	58	37	0	27	76	0
14	1	19	25	3	36	49	45
18	49	40	20	22	20	52	40
4	0	98	3	0	38	54	17
9	36	28	2	2	58	44	33
7	38	53	0	23	54	34	86
17	15	50	10	9	23	0	25
10	42	32	0	3	29	51	0
9	13	6	2	21	40	69	22
8	21	7	0	30	23	63	63
5	0	3	59	4	61	32	28
4	42	0	14	1	39	1	4
7	68	64	19	0	31	9	55
4	24	0	13	3	25	32	53
2	10	14	3	16	38	42	37
0	29	30	0	23	53	61	86
1	47	0	2	10	43	0	0
8	34	36	0	0	45	75	40
5	0	67	0	6	66	0	20
1	0	0	1	1	36	52	29
27	39	39	16	22	28	82	17
0	35	8	0	0	34	58	43
16	0	29	17	20	29	49	1
12	21	24	26	5	11	49	29
18	68	38	32	15	76	29	2
6	46	20	76	10	0	30	0
12	42	5	0	21	32	44	24
4	15	25	1	21	45	58	56
10	15	0	0	11	43	27	82
0	35	29	0	4	35	1	65
1	23	4	0	9	42	0	29
1	38	29	34	18	0	23	2
16	0	17	45	12	49	36	23
3	38	23	33	8	45	83	31
1	25	14	33	14	54	45	24
8	0	20	66	5	7	42	0
3	0	38	15	13	0	22	42
1	24	25	1	6	16	28	47
1	0	50	33	15	23	41	22
0	59	56	5	11	41	33	2
0	37	44	18	0	2	72	37
1	5	46	29	13	46	0	46
0	0	67	26	25	1	51	28
1	0	27	79	14	27	19	0
2	61	87	27	8	43	30	38
5	27	31	62	20	33	31	60
3	0	2	44	16	43	37	65
12	40	10	44	21	71	29	30
1	1	31	39	12	78	45	48
17	29	0	86	16	41	63	33
6	1	14	9	13	49	46	36
1	19	13	20	17	40	20	34
2	58	3	0	2	0	65	21
2	32	29	22	18	55	21	0
10	1	14	5	10	7	56	1
5	33	24	25	25	70	0	19
1	41	0	1	21	24	18	34
3	41	1	0	16	0	34	43
9	96	22	1	33	44	17	35
19	70	16	27	0	40	17	32
12	97	0	0	28	46	47	34
5	67	1	6	19	46	15	37
0	43	0	61	3	59	0	38
16	47	11	14	9	70	64	1
2	55	23	11	19	0	64	40
5	1	2	10	24	28	30	23
2	23	91	6	33	66	38	50
6	36	22	41	13	38	60	21
8	9	1	29	18	121	39	90
17	28	5	0	9	33	27	3
0	35	22	5	4	35	60	48
10	21	5	2	8	16	19	41
0	17	0	31	6	46	0	36
13	39	35	44	12	45	28	53
11	34	0	34	4	52	1	52
0	20	25	14	8	0	142	0
1	72	0	4	4	33	34	33
0	43	15	1	18	0	15	15
0	56	35	1	13	16	60	32
18	0	2	11	10	34	30	48
13	43	4	16	9	34	62	32
0	0	40	17	0	14	23	33
10	9	19	1	5	34	64	25
1	0	0	38	14	19	42	67
0	34	13	22	2	38	37	33
0	103	1	30	11	36	45	29
7	32	32	0	19	1	50	36
0	60	19	21	20	0	43	32
5	1	2	0	14	30	0	67
4	31	6	18	25	70	50	103
18	36	18	6	28	23	22	31
1	0	17	20	27	30	35	52
14	0	6	44	3	34	45	26
1	41	48	23	9	35	53	51
0	25	76	29	27	87	0	50
15	42	20	44	15	76	39	1
2	47	49	8	1	60	35	45
0	41	24	1	8	18	38	0
13	45	26	23	0	0	3	0
11	38	64	24	2	0	0	1
14	1	28	17	2	0	61	0
19	37	38	8	5	38	0	50
13	94	15	7	5	40	51	70
5	56	0	2	0	44	49	66
6	50	9	0	3	36	48	1
3	80	0	4	0	0	18	1
5	65	21	4	9	24	40	38
9	70	59	24	5	1	68	39
10	38	10	71	8	44	56	101
10	59	0	22	1	0	48	55
1	1	36	0	2	32	76	40
12	0	0	30	3	74	60	54
7	1	6	24	0	35	34	37
14	0	30	8	14	0	59	26
11	0	36	34	6	32	49	46
7	85	39	22	5	37	19	37
19	0	23	64	0	31	70	22
18	52	0	0	2	44	27	50
16	54	68	0	0	46	45	47
0	39	74	17	0	47	25	14
18	28	0	37	6	45	88	35
19	16	25	46	2	63	35	56
15	23	31	5	8	51	37	41
2	0	0	22	16	58	54	69
5	38	0	15	9	43	2	58
6	12	14	1	2	50	57	49
22	0	18	0	5	61	41	54
1	36	0	6	13	69	0	54
16	71	7	5	2	0	80	27
1	43	28	0	6	31	21	4
0	0	8	8	9	51	22	79
3	57	9	24	8	94	39	39
7	0	0	41	0	49	39	65
0	63	41	11	6	50	0	71
1	82	12	13	11	60	27	65
7	45	27	0	2	63	65	34
5	43	46	26	12	135	59	47
11	0	69	0	8	47	41	14
1	48	2	4	9	45	43	13
8	47	1	12	0	68	66	23
14	32	40	0	18	55	75	10
11	1	51	4	12	22	0	4
7	1	32	9	13	54	53	38
0	0	22	1	0	37	2	7
6	58	0	2	10	64	45	28
0	55	15	2	9	77	58	28
8	19	1	29	7	0	92	23
0	0	17	10	5	70	37	48
11	1	36	11	9	120	63	27
7	0	11	8	1	37	110	0
9	0	36	34	5	0	50	50
1	37	16	25	13	49	1	20
21	0	3	0	20	32	84	39
0	11	58	0	22	62	73	55
15	20	19	14	6	47	7	28
23	27	10	0	6	47	0	32
16	20	62	56	7	60	52	47
0	1	0	22	4	87	44	44
0	1	27	48	11	79	39	18
0	0	44	15	5	0	81	10
13	0	26	43	16	66	28	44
4	4	1	0	0	74	38	55
13	42	13	0	0	83	52	35
3	58	0	5	1	59	65	25
17	16	0	1	9	25	42	35
16	0	11	17	4	48	69	8
0	1	32	8	3	37	49	27
0	0	21	8	0	41	69	55
7	23	28	0	4	0	68	61
0	60	28	0	9	39	53	144
10	34	0	2	2	1	65	54
10	26	28	0	10	55	52	35
10	6	45	0	9	46	19	77
3	38	59	12	17	3	34	75
9	45	27	4	1	1	31	19
10	43	32	28	0	46	23	31
1	21	19	19	21	4	48	30
2	46	10	27	18	89	59	52
3	68	70	52	14	1	31	44
14	67	8	5	10	65	21	44
30	39	43	12	17	80	26	34
12	51	27	0	43	64	28	33
2	21	0	22	11	47	35	2
8	0	23	0	2	60	50	0
3	49	33	11	22	31	56	40
11	30	15	30	15	107	60	14
14	0	0	23	3	68	0	0
19	21	38	37	11	0	46	43
4	25	33	0	12	0	27	60
23	0	17	0	2	27	57	1
18	1	41	24	29	54	18	69
16	36	11	33	13	56	35	80
20	0	27	20	4	58	48	26
4	0	44	22	8	0	52	33
0	0	38	0	33	43	68	59
7	42	0	0	0	57	23	61
8	58	0	10	16	0	16	63
30	27	21	7	13	0	49	29
0	32	8	22	4	52	49	60
5	33	15	29	5	3	36	24
0	40	8	30	0	28	11	42
0	0	8	3	8	71	32	42
15	55	0	75	4	50	19	76
12	44	28	48	11	45	34	45
2	36	3	0	13	48	0	28
7	84	0	38	2	22	59	71
4	14	59	7	30	49	1	39
1	29	28	7	1	44	0	0
15	65	1	25	12	41	42	50
27	38	22	0	23	40	21	17
0	44	0	4	16	44	54	12
2	71	22	0	14	41	0	11
7	46	26	0	13	0	3	28
4	47	0	0	8	31	0	48
0	38	36	13	8	31	39	19
3	62	48	23	10	0	67	35
0	1	23	20	19	24	45	38
3	88	85	19	0	21	0	26
7	37	16	0	20	24	61	34
5	0	68	0	10	32	42	14
8	43	15	7	4	37	48	58
27	0	24	20	4	33	0	0
18	46	2	5	12	50	25	81
7	48	17	0	9	37	35	9
8	39	20	7	3	44	23	0
0	52	3	10	8	47	33	25
5	72	37	25	11	50	22	20
5	55	47	28	21	0	28	0
14	67	0	2	5	36	0	24
22	39	33	14	5	0	54	44
4	56	0	12	17	1	37	0
8	54	46	0	0	1	110	38
0	56	0	0	0	23	42	3
3	0	19	0	4	0	79	0
0	39	30	24	9	0	0	56
3	34	0	0	13	23	1	17
0	62	42	11	16	31	56	0
5	33	0	11	17	27	32	1
7	0	2	0	9	27	0	33
1	7	8	20	5	34	33	14
0	46	14	2	5	10	29	82
0	0	8	4	12	65	0	0
7	31	0	1	1	34	1	0
2	27	0	0	6	35	50	35
1	40	0	1	0	25	0	26
1	53	7	1	0	39	0	30
10	26	43	1	6	54	37	66
2	41	46	4	10	14	27	76
0	0	14	13	0	33	45	35
14	47	13	1	0	50	60	41
10	18	38	0	10	42	50	8
0	0	0	44	11	39	0	67
0	38	14	22	11	2	24	72
4	3	2	24	1	16	66	80
0	36	1	15	0	0	0	45
7	33	22	8	2	56	50	0
0	29	29	3	8	47	2	32
1	19	18	18	3	37	36	106
9	28	43	22	7	41	46	0
7	32	54	0	0	23	60	36
4	7	1	15	9	27	76	66
6	0	32	23	2	44	4	37
13	12	43	1	2	40	33	81
18	16	40	0	7	52	83	53
0	22	100	2	6	43	4	31
22	3	0	1	0	21	22	64
13	12	19	2	4	47	45	39
8	0	34	0	8	21	52	30
7	17	29	24	12	39	73	81
11	17	47	0	11	47	20	36
3	0	53	31	10	64	29	55
0	51	47	1	17	65	1	0
6	82	56	33	4	77	1	55
17	37	33	11	7	59	38	50
18	52	36	0	3	2	42	0
13	36	15	11	1	79	39	40
6	36	50	0	0	54	78	114
45	23	11	16	0	2	0	32
19	33	3	7	8	0	0	35
5	23	0	0	5	40	33	1
7	54	0	10	4	39	1	46
0	0	0	5	0	40	71	26
2	17	5	0	6	53	96	40
1	0	0	0	10	40	57	58
0	19	70	8	9	6	0	57
8	3	0	1	3	36	30	29
3	28	20	10	2	51	71	1
2	41	13	1	8	41	78	30
17	31	18	16	2	66	36	33
13	27	14	2	31	3	40	57
41	44	23	9	3	59	73	44
0	61	0	39	11	42	69	21
16	32	0	0	8	44	33	35
21	39	0	7	0	82	29	0
13	37	45	13	1	36	38	32
21	47	46	1	1	112	42	17
7	26	16	22	25	61	72	40
9	12	24	0	22	41	26	5
3	0	15	24	17	79	2	70
7	29	15	8	9	53	85	28
1	40	22	24	7	79	50	45
1	59	15	22	2	38	41	34
1	38	28	23	7	47	93	20
9	58	6	34	3	31	67	39
17	45	36	2	3	54	3	58
20	45	55	0	5	64	61	73
5	38	43	2	2	73	72	27
17	18	11	0	9	43	44	38
10	30	25	40	14	59	30	1
3	17	0	24	12	34	89	10
4	37	31	0	17	81	54	15
3	38	0	40	8	87	71	6
3	31	0	22	0	2	48	13
2	0	69	26	11	44	58	7
6	28	53	31	3	49	64	24
6	24	37	0	5	56	84	13
9	39	26	10	2	29	1	28
24	35	50	1	1	60	42	19
24	0	12	9	6	0	37	11
21	62	0	4	13	40	19	18
20	32	13	6	1	62	91	0
0	50	18	37	3	63	38	17
0	39	5	35	16	62	0	16
1	72	0	10	8	83	11	23
8	0	14	17	16	51	59	13
7	33	32	20	12	0	37	0
0	2	67	33	5	40	43	1
12	34	15	2	3	73	56	19
4	40	23	0	4	50	48	0
10	36	19	0	10	48	50	14
12	41	35	12	25	43	0	3
10	44	15	31	0	37	38	41
11	0	12	42	10	46	42	42
0	34	0	0	0	60	19	60
5	0	20	4	8	49	28	38
15	8	0	36	0	56	67	17
5	15	32	16	12	50	10	0
6	7	75	0	8	59	45	30
0	17	30	39	10	40	15	29
14	26	25	24	17	36	40	57
3	33	16	11	17	36	45	38
23	27	21	0	10	1	54	24
27	33	19	15	2	75	21	14
19	40	17	0	8	51	16	36
16	40	13	2	20	52	45	20
23	0	0	1	10	58	39	31
13	0	37	23	20	25	0	34
18	0	14	34	0	52	0	25
19	46	26	2	22	5	81	23
0	2	16	5	16	45	34	59
5	41	27	28	1	16	73	35
12	0	23	26	6	48	31	0
0	38	3	8	43	39	24	34
0	81	18	29	14	50	37	42
8	41	16	13	15	18	37	9
1	13	3	0	12	41	0	15
0	51	27	11	9	4	0	26
12	47	29	0	0	25	0	35
1	31	65	4	2	0	35	16
11	58	0	21	21	0	19	13
6	32	0	5	18	26	51	43
12	54	21	0	16	0	81	27
5	50	22	7	18	2	0	72
12	30	0	0	14	45	74	42
5	49	0	22	0	28	38	26
9	41	41	13	14	72	0	0
2	7	0	0	12	82	0	69
12	1	35	9	14	36	0	0
5	60	39	1	7	52	35	78
4	51	0	23	0	22	0	71
11	0	0	1	9	0	57	29
22	55	0	4	8	41	34	26
11	47	31	0	0	39	57	19
5	1	48	0	13	47	0	40
0	0	17	52	1	31	38	50
10	0	33	5	16	1	50	0
0	45	0	20	0	0	1	46
6	0	0	4	3	43	44	31
10	54	23	2	23	54	40	19
0	25	1	0	13	31	48	22
0	28	0	0	14	18	3	0
0	33	40	5	16	45	72	0
4	63	0	1	1	1	47	25
14	32	21	0	16	80	82	36
7	0	17	5	17	7	35	60
6	82	0	5	7	30	60	21
8	42	8	16	11	33	7	28
28	45	22	14	11	43	1	4
4	48	0	8	20	36	34	11
18	53	58	11	11	40	32	0
10	53	0	2	9	49	59	51
17	60	36	0	11	38	41	32
20	48	40	4	6	0	60	37
16	19	38	0	1	68	65	8
23	19	43	0	11	43	0	49
19	39	27	7	1	65	40	38
1	0	20	5	12	64	31	26
0	0	7	2	9	53	0	38
0	50	19	4	9	61	2	45
5	1	17	0	15	44	54	44
9	154	0	0	9	43	41	46
9	60	21	5	6	34	3	61
11	83	93	0	13	54	56	122
3	32	20	1	23	59	75	0
9	72	27	0	4	38	0	63
0	58	2	4	7	17	103	48
1	47	46	0	18	24	61	26
6	70	0	7	4	99	1	2
5	29	109	2	8	45	54	27
6	0	70	18	0	38	26	17
1	45	1	1	18	103	1	37
8	0	0	0	24	45	42	38
0	41	34		1	44	45	48
5	34	0		2	47	45	0
0	74	19		0	52	42	56
13	0	0		2	53	57	0
12	52	1		3	64	48	73
3	56	24		0	83	41	43
13	1	28		6	51	72	52
18	44	11		2	66	28	25
17	37	28		8	38	42	41
9	27	46		12	43	41	45
10	2	124		0	47	57	5
17	0	32		1	0	24	23
16	38	29		0	10	50	60
18	41	39		0	62	53	59
8	73	16		2	38	46	0
1	18	0		1	0	74	0
7	38	43		3	39	66	26
0	2	11		0	1	66	29
0	11	20		0	35	30	33
5	35	13		15	33	1	26
0	0	47		8	50	66	44
0	41	14		1	69	70	40
0	28	10		0	1	41	26
0	60	21		1	5	70	33
10	58	1		8	0	7	39
9	36	1		35	0	48	12
8	11	72		22	34	63	43
11	53	35		2	48	51	46
6	2	31		4	1	21	24
3	0	55		6	35	29	9
20	0	0		26	38	54	14
15	0	0		15	1	69	33
17	0	17		6	29	31	25
17	36	44		16	53	42	37
22	49	29		0	58	0	27
4	74	20		2	46	46	42
1	0	27		3	47	39	2
0	0	32		4	67	0	18
8	55	22		12	37	0	3
0	51	29		9	82	42	0
1	33	45		23	65	0	19
0	46	8		4	39	45	15
6	68	22		2	88	1	6
0	45	38		8	0	30	20
20	39	6		2	51	30	32
18	69	0		11	49	24	22
5	58	18		3	73	34	10
8	3	0		4	41	33	13
2	34	34		9	53	1	21
17	56	42		5	62	0	30
1	1	45		16	46	31	14
0	0	1		5	52	35	9
5	9	25		20	42	16	0
0	1	30		10	29	18	0
5	0	37		1	56	14	0
17	64	38		15	41	16	36
11	40	29		0	39	10	15
2	40	0		10	31	23	16
0	0	17		6	0	1	12
0	0	8		1	0	61	25
0	37	2		33	86	32	39
1	0	11		9	24	39	25
8	47	40		22	45	42	0
15	0	11		10	42	11	48
16	44	5		7	26	38	0
27	1	22		9	7	40	18
8	35	29		9	68	45	104
13	49	2		11	33	36	26
5	35	58		5	25	18	53
0	41	20		5	40	14	0
29	51	48		0	10	74	22
9	3	25		11	0	42	39
4	21	7		0	27	29	34
0	42	41		0	31	0	57
12	27	22		12	36	21	22
0	1	39		22	43	0	50
12	0	0		15	42	24	27
4	8	4		1	23	19	98
19	31	17		7	44	27	46
3	24	0		14	0	0	0
4	60	67		1	27	42	7
1	57	1		18	23	16	53
4	30	11		14	56	53	29
1	27	3		19	64	39	34
12	0	28		18	29	5	19
4	60	33		13	30	44	12
0	41	46		4	7	48	41
1	64	30		6	0	16	39
0	24	50		19	49	0	32
14	4	79		6	33	50	29
0	54	0		0	58	26	47
0	28	14		1	37	41	45
0	1	43		6	66	38	16
12	73	99		0	1	0	27
4	50	15		4	44	43	26
6	35	6		1	45	30	39
7	37	5		0	129	47	43
1	35	20		15	65	44	21
22	56	35		6	46	48	52
0	34	19		22	46	78	58
22	50	0		4	54	65	67
13	65	39		16	41	45	37
18	0	61		2	66	4	36
1	0	18		9	2	49	24
2	60	20		0	9	1	59
11	49	77		8	0	51	43
5	52	47		4	74	96	49
5	24	45		7	32	0	40
0	20	12		14	46	37	58
0	53	1		15	59	82	58
1	35	15		0	0	0	13
0	38	0		0	49	42	32
5	0	0		9	1	52	61
1	47	0		6	53	30	53
3	0	21		7	41	17	104
24	0	6		1	48	44	29
0	46	9		13	47	23	61
0	35	2		6	58	36	29
9	77	20		28	58	44	30
0	75	5		11	60	20	0
5	49	11		15	43	59	57
7	48	0		22	35	49	0
5	56	49		11	75	50	70
0	60	23		0	1	59	30
6	0	20		7	0	44	78
1	48	32		5	49	32	58
9	51	22		1	64	0	57
11	57	3		0	39	1	37
17	24	1		14	42	50	52
12	0	16		6	43	64	27
9	45	45		10	79	47	15
3	25	0		7	75	39	36
2	28	0		1	71	12	4
1	0	5		0	74	0	21
4	39	56		2	1	36	34
12	40	25		1	46	23	21
20	24	0		1	57	43	6
1	39	29		5	57	87	7
0	41	27		0	55	61	0
11	28	0		3	74	0	20
19	32	15		3	69	42	9
5	75	19		9	62	37	1
11	47	23		0	71	17	41
0	38	23		1	46	58	39
3	0	0		3	42	70	22
8	65	1		0	54	57	49
0	61	53		3	58	0	54
29	0	19		1	29	83	21
0	69	68		2	22	0	58
5	45	50		1	29	75	10
4	0	54		2	0	26	19
7	0	21		0	66	54	0
8	26	37		7	39	61	10
6	0	0		0	14	0	36
11	30	24		1	33	39	31
21	0	28		0	51	30	46
20	30	19		1	38	0	39
13	2	34		8	57	1	36
4	23	29		0	32	40	33
0	0	11		1	37	61	31
7	0	0		4	40	0	0
0	0	3		3	43	52	36
0	27	23		1	62	106	38
7	39	35		8	90	22	13
0	45	29		0	64	1	21
12	29	27		6	41	33	1
16	82	26		7	49	20	22
0	27	28		13	3	51	28
0	0	11		6	52	51	13
19	51	44		2	35	24	0
4	38	9		15	63	8	10
10	1	45		7	0	40	23
6	11	0		2	78	8	20
9	0	0		10	48	19	29
18	0	11		6	49	43	24
13	9	25		4	54	54	0
0	17	20		17	41	0	34
0	0	17		8	23	41	3
15	0	0		6	57	47	0
18	0	0		0	35	1	51
1	0	0		3	35	30	45
2	30	24		2	31	48	0
4	47	0		1	15	36	22
2	45	39		12	54	0	6
0	0	0		12	13	31	25
12	0	0		1	41	36	42
2	58	29		0	0	35	14
11	40	0		2	69	31	35
26	30	30		2	2	70	30
3	59	0		0	24	29	1
15	58	0		8	44	36	28
11	67	66		15	22	22	36
27	26	14		6	48	49	29
18	24	24		2	43	0	33
0	0	13		5	17	31	26
0	43	11		16	47	59	37
6	0	50		5	73	31	0
8	0	14		5	32	30	1
9	48	7		7	0	26	31
2	0	52		9	70	0	19
6	0	29		5	48	35	0
6	49	2		6	26	35	42
7	42	24		18	33	18	0
0	30	15		12	79	36	0
0	0	52		11	41	30	0
0	0	31		4	26	21	26
10	0	0		19	39	15	76
1	0	23		0	42	31	54
16	20	60		6	45	22	53
6	23	10		2	0	20	89
0	8	16		9	35	5	41
12	0	22		20	34	0	44
0	42	63		0	1	34	38
10	24	12		14	0	27	34
10	23	31		9	12	19	12
19	19	23		0	19	39	45
1	0	0		21	12	37	52
2	21	18		11	0	33	90
11	0	10		1	44	64	58
1	2	28		11	25	43	1
10	81	41		1	0	34	44
12	67	0		1	0	58	36
3	0	25		8	7	46	59
2	33	0		11	31	59	23
1	0	4		11	0	36	54
6	20	4		31	17	54	61
5	7	14		25	12	61	36
11	50	55		7	1	68	38
13	48	40		1	17	40	39
22	36	30		0	7	33	0
26	43	0		8	8	0	35
14	60	1		11	45	31	0
12	193	15		1	3	59	22
8	28	34		20	0	22	32
5	21	0		34	16	2	4
22	53	57		1	0	0	0
10	52	19		0	29	43	15
18	29	0		9	2	70	54
1	43	15		15	6	90	47
7	8	28		14	24	40	49
15	21	0		12	67	60	53
2	13	61		1	11	0	28
9	20	1		9	16	51	0
8	23	60		0	48	41	67
11	20	29		10	22	79	40
15	26	38		0	1	36	24
5	18	0		5	20	41	65
20	1	5		13	26	31	38
8	0	28		19	25	1	15
5	0	0		15	23	43	5
19	0	7		7	19	41	21
2	43	0		7	0	97	36
1	72	39		0	20	31	31
5	42	23		13	15	69	58
3	33	36		28	53	35	39
0	37	40		11	0	53	24
6	1	35		0	61	30	38
2	0	20		8	29	70	106
5	3	32		8	11	34	37
7	2	25		10	18	61	23
1	20	0		8	0	64	58
1	16	68		1	0	0	1
14	16	18		10	0	56	16
8	15	54		15	16	73	37
10	21	1		11	0	88	37
10	51	0		15	6	40	59
0	40	8		0	23	3	24
3	28	23		4	35	43	6
9	48	21		18	27	26	23
11	50	25		1	0	0	44
0	0	26		33	25	37	28
0	0	30		1	27	26	25
1	0	33		26	24	40	0
4	0	0		7	24	94	40
2	12	36		0	1	7	32
22	13	17		16	28	46	29
6	4	20		6	25	39	5
22	0	36		26	27	0	41
1	48	22		11	38	61	62
9	8	14		2	16	19	116
10	0	19		0	36	26	32
0	0	0		8	25	88	50
22	1	0		18	1	48	29
14	45	21		9	42	92	1
7	62	31		10	23	3	18
2	0	30		12	52	71	18
6	0	31		8	59	47	25
12	39	27		13	62	44	36
5	34	27		15	51	48	103
9	37	56		3	31	11	17
20	23	0		12	56	16	35
14	35	49		15	27	0	0
12	39	0		6	42	43	35
1	19	39		7	38	32	42
19	30	0		5	29	0	29
9	20	33		14	17	58	36
1	36	1		12	28	31	54
10	33	0		11	30	14	16
14	0	6		12	44	22	62
5	16	33		13	6	41	26
9	26	0		0	16	35	57
2	0	0		13	11	38	26
6	33	17		7	20	26	46
0	0	22		23	0	63	102
14	24	15		1	27	82	81
2	12	3		12	13	22	28
3	51	22		12	29	35	40
1	34	27		17	28	23	47
11	1	19		18	47	79	56
10	40	27		21	0	22	147
12	38	38		0	40	0	11
12	0	26		22	94	30	39
3	52	6		31	35	14	25
9	44	17		4	5	19	30
18	27	9		12	0	29	33
6	28	21		22	45	0	52
19	0	33		5	39	0	63
0	0	27		10	0	15	45
2	90	38		25	0	1	43
3	0	32		7	58	32	41
14	0	60		0	0	65	42
17	40	15		40	39	53	40
0	0	28		23	31	0	38
14	44	46		15	92	29	46
7	0	14		15	52	21	18
9	11	108		8	14	52	56
3	12	5		24	32	0	67
0	7	2		13	17	28	13
0	0	39		12	42	11	76
0	8	26		13	1	64	53
6	16	29		5	25	22	20
13	21	19		9	3	13	52
3	28	9		19	58	31	42
8	0	9		13	44	27	39
6	73	18		2	37	0	27
0	31	36		10	49	57	48
6	73	0		16	60	30	7
12	60	22		9	1	0	39
5	23	19		13	45	12	59
8	42	31		3	35	107	45
11	20	52		15	46	26	39
0	16	46		3	48	19	0
1	13	37		13	32	13	51
11	5	39		12	35	49	42
12	0	0		2	0	1	21
0	0	3		20	34	30	35
21	0	0		24	45	4	82
22	0	5		17	21	0	1
6	22	31		8	32	37	50
0	14	0		17	25	2	62
0	41	0		1	58	22	0
4	23	26		21	68	21	50
0	0	14		19	43	55	82
2	13	16		25	40	113	0
8	10	32		38	0	28	39
13	24	0		5	38	21	34
0	1	50		1	41	35	38
9	37	38		10	58	31	55
0	7	36		20	86	1	48
1	0	69		22	53	0	14
10	31	34		20	59	57	46
0	0	76		17	0	72	0
2	52	31		17	31	54	35
7	54	0		11	8	25	36
10	37	0		23	0	31	29
	34	37		15	39	51	14
	35	21		13	82	68	46
	12	15		22	35	31	45
	9	5		11	93	29	12
	9	13		18	56	44	29
	18	2		31	37	37	1
	21	1		1	0	0	0
	13	26		1	16	17	0
	25	15		2	44	28	0
	41	30		16	61	68	63
	0	27		17	74	54	27
	31	46		2	25	110	0
	7	0		32	44	0	45
	28	0		1	46	65	0
	40	45		17	1	41	6
	46	31		22	44	81	44
	43	53		1	59	67	0
	57	14		1	59	11	1
	30	42		24	40	33	59
	39	31		8	30	90	0
	16	18		25	41	76	67
	20	21		9	39	41	1
	70	18		0	59	53	36
	62	16		21	1	87	32
	128	71		8	22	33	53
	43	13		14	26	65	46
	0	20		12	38	31	0
	0	0		13	33	56	0
	35	38		0	29	51	28
	37	2		13	54	82	31
	28	23		8	40	45	16
	23	29		8	0	51	28
	0	13		35	64	42	26
	34	155		7	4	2	7
	37	26		21	59	4	0
	53	1		19	41	38	54
	0	15		12	0	0	36
	0	42		6	40	1	44
	37	0		30	48	0	41
	56	0		2	35	35	51
	2	5		10	39	103	62
	2	28		1	0	23	31
	13	17		1	0	0	33
	25	13		1	68	39	0
	0	35		11	33	28	0
	39	15		12	63	50	16
	43	0		13	1	16	51
	51	28		10	43	44	0
	50	0		19	68	36	67
	3	13		5	22	2	36
	44	20		26	1	47	37
	37	43		10	51	39	44
	36	30		3	43	14	44
	38	67		10	46	54	1
	29	60		0	172	0	68
	39	95		3	43	1	44
	40	1		7	0	54	29
	47	50		1	67	37	25
	30	20		34	69	71	43
	0	19		38	55	40	27
	23	32		8	58	2	38
	0	28		6	5	1	44
	0	37		44	0	25	24
	25	24		0	33	49	38
	38	30		17	50	81	64
	67	17		13	0	70	25
	0	13		3	55	0	49
	40	57		7	45	21	34
	36	25		8	59	0	2
	50	30		14	44	12	52
	61	67		1	37	57	1
	0	24		5	51	33	25
	40	18		0	63	70	51
	22	0		30	1	40	0
	21	30		1	55	51	52
	34	32		8	46	0	72
	1	2		5	69	58	49
	39	30		4	67	32	2
	24	0		4	58	85	26
	28	11		7	40	40	78
	0	30		0	66	23	34
	60	0		1	52	35	44
	52	35		3	68	4	58
	60	20		0	65	19	55
	50	24		7	64	22	63
	33	14		7	47	44	84
	0	11		5	75	29	58
	29	43		6	46	58	21
	28	16		12	44	26	44
	45	30		12	55	12	33
	64	10		12	64	0	39
	0	17		9	3	8	31
	2	26		9	0	11	45
	52	56		30	35	37	73
	0	21		0	0	42	0
	2	16		11	56	16	62
	57	0		8	38	22	17
	67	50		13	26	50	35
	46	21		18	65	24	61
	38	34		16	0	33	20
	43	31		12	62	23	45
	40	34		4	97	61	69
	0	0		10	54	17	37
	9	24		31	0	9	39
	0	0		28	44	26	37
	40	31		5	35	16	58
	56	0		12	17	56	21
	22	14		28	26	30	54
	35	7		11	26	30	70
	56	4		22	40	53	68
	5	0		39	30	32	47
	20	0		3	51	31	32
	0	24		26	45	34	14
	49	2		32	45	31	45
	0	1		17	31	44	68
	0	10		10	48	18	48
	0	1		8	21	33	1
	61	10		27	62	32	59
	1	0		17	55	40	55
	0	19		21	56	0	0
	25	33		57	21	32	82
	27	67		13	19	21	33
	34	24		37	0	58	66
	50	48		21	48	30	34
	45	37		23	25	36	0
	0	36		7	37	30	18
	37	23		27	38	52	37
	48	33		23	48	34	46
	38	25		24	31	55	54
	69	36		14	20	80	48
	1	11		18	26	26	54
	0	60		15	0	48	31
	42	23		0	23	0	29
	37	8		8	43	30	2
	43	49		15	0	33	43
	0	0		0	31	47	1
	21	2		0	43	99	0
	57	21		1	35	31	17
	1	37		9	0	0	10
	0	0		18	41	55	44
	36	6		16	2	0	7
	61	0		18	41	74	20
	4	25		33	0	43	13
	57	48		0	41	39	13
	53	43		0	19	0	17
	52	20		3	9	56	46
	77	6		47	39	28	39
	41	15		0	16	31	0
	50	0		2	29	30	26
	60	24		18	0	53	47
	58	3		20	13	83	0
	90	66		28	42	65	35
	37	30		20	53	65	0
	51	1		2	51	56	28
	2	38		1	16	38	2
	0	1		14	36	30	40
	36	44		1	46	0	17
	0	11		33	2	101	16
	1	38		19	29	51	20
	1	44		18	39	27	60
	35	31		0	1	86	46
	36	42		15	19	2	19
	32	61		9	40	45	21
	32	29		22	56	0	7
	37	37		17	22	57	1
	45	78		9	37	78	12
	57	10		16	77	69	40
	0	59		2	52	44	42
	0	22		14	25	52	23
	39	6		12	2	55	18
	65	49		9	18	22	30
	0	0		0	0	97	30
	61	16		2	43	30	12
	30	25		12	2	13	32
	0	0		16	25	37	0
	42	2		27	72	1	46
	27	0		13	25	45	17
	34	31		47	49	31	0
	0	33		1	0	0	2
	0	24		13	52	36	95
	38	0		12	1	59	13
	16	53		24	84	56	55
	22	22		0	1	72	21
	37	0		16	73	77	12
	19	21		14	54	37	14
	27	1		15	71	2	141
	29	9		1	58	45	9
	33	7		8	42	48	41
	0	0		11	30	59	0
	0	0		0	63	31	40
	0	4		0	57	44	30
	61	54		7	0	0	40
	3	60		6	38	57	0
	0	42		0	47	54	47
	2	60		19	16	71	8
	37	1		1	34	45	36
	2	0		5	69	47	22
	1	24		7	34	46	14
	45	1		3	70	59	4
	45	26		0	92	57	3
	0	51		0	54	68	54
	27	0		1	50	45	35
	60	2		4	73	36	31
	39	0		10	26	69	34
	33	30		1	34	61	73
	34	1		3	78	31	39
	75	15		1	0	99	2
	51	12		3	72	38	18
	63	58		3	78	30	0
	57	44		7	47	42	0
	40	17		25	49	65	61
	0	4		0	46	30	53
	54	28		12	0	11	55
	48	17		12	70	11	49
	50	32		1	40	1	24
	54	8		12	46	46	14
	1	31		16	53	51	32
	0	0		2	3	20	59
	25	31		14	67	174	32
	0	0		2	36	43	9
	14	36		10	50	36	25
	34	41		15	103	0	66
	20	51		9	107	39	47
	18	48		25	47	52	13
	4	113		16	58	49	14
	12	14		29	60	40	30
	20	47		12	58	59	34
	52	39		14	79	37	39
	29	39		14	2	33	11
	19	28		19	39	69	32
	19	38		27	76	21	32
	23	43		23	51	40	73
	0	51		6	44	26	21
	0	6		10	88	50	2
	42	42		6	49	35	31
	0	36		9	0	0	25
	19	26		24	72	23	11
	26	26		20	33	51	8
	39	33		19	59	58	58
	0	39		1	46	41	3
	24	36		16	41	25	45
	0	16		23	39	82	38
	55	25		12	86	32	54
	31	1		15	0	39	33
	14	2		0	95	23	59
	33	0		1	49	79	51
	51	41		28	49	0	2
	34	34		1	34	47	18
	51	45		0	49	28	54
	43	0		0	49	28	0
	42	6		17	0	15	74
	0	0		14	101	0	41
	46	15		2	67	26	57
	37	28		2	58	32	0
	0	41		2	37	13	16
	0	10		0	36	49	0
	54	44		27	57	53	70
	57	19		38	0	21	31
	0	46		2	30	56	32
	46	1		27	3	50	83
	33	0		12	50	20	79
	8	0		8	0	59	37
	13	10		9	0	0	71
	40	8		1	65	32	48
	0	0		26	67	1	45
	24	32		26	12	0	28
	0	22		19	0	16	37
	13	34		19	0	41	63
	0	1		9	0	33	12
	38	0		18	45	27	21
	0	21		7	39	0	62
	57	0		7	32	46	56
	39	3		14	80	59	44
	44	0		89	69	0	39
	54	31		18	41	0	43
	38	18		5	31	0	1
	27	0		0	67	17	0
	40	0		28	73	39	3
	35	0		20	44	63	67
	4	31		3	60	30	63
	9	3		11	19	43	40
	12	28		95	24	57	21
	33	25		15	32	56	24
	15	42		14	57	33	47
	22	35		1	43	45	29
	11	0		15	39	2	38
	0	14		15	0	44	47
	29	19		23	50	25	0
	32	16		7	2	22	30
	39	23		15	0	30	62
	80	28		23	0	69	4
	0	27		28	33	43	37
	0	1		6	0	19	71
	29	0		21	43	31	55
	23	59		20	75	45	42
	22	7		8	0	83	30
	28	0		15	44	63	57
	16	21		18	59	137	63
	6	27		23	52	75	50
	45	20		25	23	30	19
	35	25		12	0	59	25
	55	25		17	63	23	39
	0	10		13	0	75	30
	38	27		21	42	64	57
	30	39		15	21	1	25
	0	26		21	46	0	39
	36	44		44	4	43	0
	42	0		31	40	32	50
	34	30		34	25	48	0
	0	2		16	36	52	84
	13	0		14	32	42	29
	19	31		26	52	12	10
	20	5		0	40	26	5
	20	12		22	65	64	46
	17	1		16	40	77	55
	27	14		17	42	31	17
	24	55		13	46	39	19
	29	3		46	69	135	54
	22	21		17	56	1	22
	0	44		10	36	30	0
	41	4		5	38	26	43
	30	26		14	73	56	30
	47	15		8	54	30	16
	24	0		18	27	82	18
	13	7		15	83	23	32
	56	11		12	32	45	23
	54	27		0	50	50	21
	71	54		1	0	0	33
	25	25		0	71	0	20
	17	0		13	0	34	72
	26	57		9	20	33	11
	36	57		8	76	0	34
	6	0		0	61	1	42
	56	29		19	43	45	40
	33	39		8	64	38	34
	0	11		10	43	43	34
	0	0		15	51	36	30
	46	18		12	48	74	34
	2	0		10	53	38	31
	21	25		6	0	80	1
	0	5		4	32	72	2
	20	39		6	39	0	8
	20	55		10	0	1	5
	0	3		23	56	48	36
	0	1		20	78	75	20
	50	30		3	60	30	28
	0	27		2	82	42	20
	0	24		10	62	0	0
	0	3		24	0	47	6
	0	13		8	0	0	23
	1	36		4	34	11	10
	44	0		5	8	41	80
	35	4		0	58	30	2
	27	0		0	1	0	19
	34	22		1	19	65	16
	19	0		0	42	12	73
	20	7		2	57	55	67
	0	0		3	0	58	26
	30	0		15	74	90	30
	19	65		15	61	34	40
	14	0		12	85	31	44
	12	0		16	0	24	35
	20	15		5	103	35	25
	4	33		9	53	80	9
	16	18		5	0	28	17
	1	10		5	90	36	18
	14	0		5	74	28	10
	17	0		13	53	71	0
	1	16		3	50	51	30
	1	50		11	0	137	50
	26	3		17	48	53	36
	0	6		21	63	49	33
	31	36		11	43	33	57
	7	0		8	1	45	44
	22	26		2	43	51	85
	44	0		17	32	70	8
	10	21		19	53	58	20
	42	42		23	24	33	18
	28	27		27	61	28	26
	25	10		35	2	49	33
	47	23		19	71	56	39
	28	9		20	39	60	18
	0	7		30	90	31	38
	24	40		10	7	30	8
	22	0		0	117	0	33
	52	2		7	48	62	55
	15	29		1	0	0	68
	7	0		17	22	64	59
	30	23		30	80	24	0
	53	14		2	0	8	75
	11	16		17	40	61	65
	42	1		23	59	36	63
	32	49		1	68	0	76
	33	28		21	0	0	54
	6	57		20	29	48	43
	15	23		16	78	37	79
	1	31		2	40	25	42
	19	12		23	49	60	89
	20	19		23	42	49	1
	0	24		1	50	28	48
	53	0		1	72	20	37
	34	22		0	57	65	67
	40	0		12	32	19	38
	13	16		26	61	0	0
	60	0		2	50	0	5
	28	22		1	40	57	26
	25	0		1	0	21	57
	0	19		19	43	22	2
	2	10		18	41	18	17
	6	8		15	7	0	0
	42	18		73	9	20	31
	15	0		24	0	1	1
	41	90		9	35	26	0
	0	0		0	51	18	40
	37	2		27	18	32	0
	0	0		0	38	16	37
	28	30		1	47	50	61
	46	17		9	1	39	33
	0	0		29	81	16	16
	16	5		11	22	0	18
	34	28		19	28	72	15
	9	32		0	61	24	22
	6	27		2	52	40	12
	0	24		10	44	31	13
	20	58		14	35	0	0
	20	24		26	54	111	16
	25	7		21	53	34	32
	15	0		21	42	18	37
	25	0		18	0	25	7
	14	21		24	51	38	44
	1	33		0	0	65	34
	55	0		14	67	21	21
	40	2		16	36	40	31
	47	5		15	74	33	26
	14	38		1	41	2	17
	47	0		12	0	0	20
	0	0		26	0	37	36
	0	29		32	31	1	0
	45	0		20	37	20	44
	40	53		18	0	4	0
	45	41		47	0	62	3
	35	0		32	0	89	7
	21	0		23	27	19	57
	44	22		21	36	27	19
	30	29		11	0	0	0
	0	48		10	1	46	25
	6	29		24	28	10	17
	0	54		14	0	0	63
	16	49		13	44	69	68
	17	65		2	29	49	58
	0	15		17	0	37	69
	28	24		9	49	21	0
	44	1		18	31	0	35
	18	15		12	29	26	31
	66	26		22	46	1	19
	23	16		23	58	59	23
	39	0		12	42	0	43
	19	1		2	49	35	45
	1	0		20	26	57	46
	0	39		21	27	66	1
	43	31		0	72	3	87
	53	4		1	0	48	58
	0	1		9	39	61	28
	35	24		6	74	38	15
	0	0		2	36	62	33
	41	35		0	0	46	42
	9	31		15	43	26	0
	24	25		3	21	81	30
	13	42		27	6	4	54
	16	33		17	60	60	23
	27	31		1	42	0	55
	24	16		0	45	34	23
	22	7		17	27	0	26
	28	34		0	42	37	21
	27	0		3	58	61	64
	28	0		9	40	63	64
	42	9		1	49	31	18
	56	12		1	42	61	34
	0	2		7	27	43	69
	1	23		4	52	54	26
	36	29		1	48	77	32
	0	0		7	1	57	53
	44	35		4	1	0	36
	69	42		6	52	26	32
	64	10		18	54	58	43
	66	60		6	44	60	40
	0	33		14	44	23	38
	20	50		6	44	68	37
	32	25		8	0	48	32
	57	19		2	95	36	19
	0	35		0	70	35	74
	54	34		2	88	0	10
	14	33		1	62	7	27
	9	30		9	43	34	0
	19	31		2	68	0	67
	20	19		32	70	42	6
	0	55		13	0	36	2
	2	0		6	136	71	31
	34	0		0	46	56	54
	0	27		7	15	57	0
	60	7		13	60	98	166
	37	8		11	71	45	66
	80	54		16	40	68	32
	0	18		14	61	47	40
	14	22		5	33	37	1
	0	0		18	2	37	3
	18	28		10	42	47	62
	0	0		6	57	60	0
	0	0		8	41	53	0
	1	48		22	46	27	63
	34	108		21	65	43	33
	36	35		2	55	48	53
	57	42		19	76	1	71
	36	0		4	57	169	37
	39	5		0	64	36	47
	29	23		19	2	20	49
	23	40		13	79	57	1
	26	12		6	44	35	31
	20	23		14	0	19	32
	0	0		1	36	50	38
	32	16		30	42	50	46
	0	34		0	56	3	45
	40	30		0	38	135	45
	40	17		30	56	46	58
	88	28		6	45	0	39
	70	19		22	67	40	0
	37	7		16	56	7	0
	40	23		27	89	35	52
	34	0		6	50	59	56
	1	27		30	44	47	75
	28	0		6	58	77	43
	23	13		12	46	99	45
	20	35		22	62	34	75
	24	40		32	64	51	78
	38	30		14	53	72	35
	94	10		28	34	60	30
	0	39		7	62	0	20
	44	1		7	55	1	61
	33	13		23	37	1	32
	123	17		12	21	22	31
	48	0		0	48	73	26
	63	3		12	17	28	33
	2	0		27	37	60	14
	8	0		22	69	0	25
	8	0		0	0	0	6
	31	8		25	9	31	0
	36	41		6	45	0	0
	41	0		9	38	31	45
	34	0		30	49	20	61
	25	26		26	56	23	4
	37	32		24	51	64	0
	75	38		19	45	56	15
	40	27		22	57	26	30
	58	2		27	1	46	0
	102	10		2	71	43	28
	3	18		29	42	26	22
	30	39		16	34	46	30
	24	25		27	56	0	25
	29	29		3	46	61	63
	49	61		5	64	20	27
	64	23		0	73	39	31
	40	20		15	1	34	0
	29	20		20	0	37	22
	35	8		13	0	49	38
	47	31		40	58	50	0
	40	24		2	34	38	0
	0	33		23	25	46	16
	0	41		18	32	31	37
	45	2		27	36	38	15
	0	18		15	35	10	0
	55	0		19	21	65	61
	64	57		11	23	26	36
	54	45		11	68	28	43
	55	25		9	3	31	8
	75	0		14	22	43	17
	43	56		26	19	35	7
	35	15		1	33	62	24
	45	33		0	30	41	47
	55	0		0	18	13	16
	64	0		3	72	0	42
	45	21		15	41	0	33
	45	29		26	102	19	71
	51	31		29	58	40	28
	37	0		21	43	52	25
	49	66		21	45	16	34
	20	41		0	0	53	25
	0	0		6	35	34	17
	35	38		21	42	13	62
	9	26		25	40	34	25
	95	11		3	40	30	39
	1	7		15	41	17	32
	37	29		21	5	0	56
	0	0		28	0	18	70
	61	29		1	0	60	52
	50	0		27	0	38	38
	28	42		19	0	0	48
	40	8		11	25	4	62
	0	14		15	0	50	16
	0	3		17	40	0	4
	54	8		14	19	33	0
	5	0		3	46	35	10
	0	0		20	53	17	86
	34	0		3	0	38	19
	33	12		47	2	32	27
	0	37		0	31	39	33
	44	0		8	70	30	140
	43	19		0	42	0	37
	0	11		19	55	25	27
	53	13		2	42	45	45
	0	11		16	46	37	35
	0	28		27	46	0	31
	46	43		1	0	27	3
	0	25		14	43	6	26
	0	58		16	88	19	55
	0	41		13	80	32	28
	0	16		23	1	15	41
	32	0		30	36	1	25
	29	4		7	56	31	24
	73	7		5	60	37	1
	73	0		14	35	50	36
	0	45		0	44	0	22
	11	23		0	46	84	22
	35	19		20	56	60	0
	32	19		0	34	35	35
	52	36		11	36	67	44
	28	1		17	42	63	21
	2	18		18	45	0	63
	47	25		0	55	24	88
	0	31		4	16	63	48
	0	12		4	65	51	42
	64	0		1	65	91	39
	41	0		14	47	0	51
	26	18		0	90	1	19
	46	0		0	72	65	26
	23	27		12	50	0	0
	11	1		6	59	2	29
	39	27		7	43	100	51
	33	11		9	85	67	73
	0	41		0	76	38	89
	48	22		8	37	63	49
	9	37		0	10	15	55
	0	32		0	35	27	0
	38	46		0	71	28	76
	29	37		16	1	55	20
	40	27		4	29	45	24
	25	0		10	62	2	53
	20	57		11	88	26	11
	0	0		11	28	35	1
	20	31		5	0	29	43
	1	53		2	61	21	63
	5	31		13	58	21	20
	38	69		2	51	55	32
	0	16		1	41	80	10
	37	43		6	79	16	38
	0	36		2	188	1	48
	79	32		8	44	103	34
	0	36		3	42	46	44
	0	37		5	33	59	3
	2	24		1	47	50	0
	40	9		2	78	33	36
	71	2		4	42	40	15
	39	30		6	41	77	4
	40	0		1	49	45	20
	48	53		5	46	91	44
	0	0		6	29	62	7
	0	0		3	35	39	7
	0	12		8	69	30	38
	33	26		1	97	48	16
	51	25		0	81	31	7
	50	0		0	39	59	0
	40	0		6	46	64	14
	33	21		6	38	37	24
	17	0		1	42	17	9
	31	18		2	50	38	0
	20	38		3	5	22	19
	35	23		8	0	86	19
	49	27		0	91	133	0
	65	53		9	2	26	11
	0	0		20	56	45	16
	39	27		4	44	30	19
	71	15		9	62	74	11
	57	56		3	48	55	1
		9		13	63	29	34
		34		9	53	66	26
		8		12	55	51	60
		50		17	32	37	13
		58		4	37	41	19
		20		5	0	55	52
		49		2	45	41	10
		19		12	28	54	32
		28		13	32	0	67
		16		10	56	43	11
		41		0	42	70	38
		37		4	59	87	88
		16		14	26	36	23
		20		5	1	77	39
		41		12	7	76	15
		51		8	0	80	0
		27		2	39	50	42
		41		3	0	37	8
		32		37	0	70	14
		33		12	0	39	37
		4		11	63	47	7
		67		2	65	0	16
		33		0	0	0	0
		9		15	43	1	1
		14		10	97	0	0
		33		0	57	24	57
		25		13	28	54	27
		0		1	2	32	34
		0		34	14	47	1
		14		16	29	18	18
				8	23	0	10
				0	118	46	1
				8	14	0	1
				2	29	39	33
				0	32	36	30
				13	57	31	60
				23	36	29	1
				22	0	27	50
				23	0	34	0
				1	22	0	0
				13	30	29	0
				16	19	23	56
				12	46	0	0
				21	33	44	26
				1	25	0	22
				12	3	51	3
				7	0	121	34
				21	34	30	54
				18	46	33	59
				29	28	21	28
				10	52	38	32
				9	26	16	0
				0	32	31	3
				25	30	28	44
				29	58	76	8
				9	29	28	48
				9	0	0	16
				17	1	0	52
				16	21	27	11
				13	3	26	0
				5	66	47	19
				2	6	23	33
				7	49	67	2
				22	16	38	51
				7	49	33	0
				10	35	37	0
				18	38	46	29
				26	26	43	27
				7	59	2	56
				3	0	0	15
				1	39	54	56
				5	42	38	39
				21	39	66	154
				1	50	43	1
				4	31	9	44
				26	28	30	33
				6	69	52	39
				16	57	57	60
				4	41	60	1
				6	40	44	51
				3	42	74	10
				0	71	45	42
				13	34	29	35
				8	106	31	32
				18	46	29	34
				20	67	47	21
				0	45	44	27
				18	3	13	34
				18	45	31	65
				14	56	62	31
				9	25	73	37
				22	20	12	31
				7	41	0	43
				16	67	74	1
				19	57	63	63
				2	39	43	0
				12	46	24	29
				1	45	1	33
				5	40	98	72
				14	46	7	37
				1	25	88	12
				1	48	0	58
				4	49	23	27
				6	57	0	27
				0	51	77	36
				0	43	52	25
				5	61	42	49
				0	58	27	37
				0	71	42	40
				2	54	24	32
				5	60	36	32
				3	60	42	56
				12	53	0	30
				8	54	35	10
				6	64	41	0
				4	48	64	17
				11	51	39	11
				10	15	71	8
				14	74	43	21
				9	41	77	25
				3	58	16	10
				0	61	31	24
				2	1	85	21
				0	42	65	22
				0	50	0	14
				12	44	37	26
				8	38	0	6
				8	7	4	1
				8	42	83	20
				7	0	42	0
				2	45	1	22
				2	59	0	103
				6	0	41	51
				9	97	22	0
				14	1	40	10
				22	1	20	27
				16	60	34	23
				12	46	25	40
				2	46	41	27
				0	0	41	57
				5	72	39	52
				0	6	24	19
				0	0	32	0
				1	45	35	18
				2	29	58	35
				10	1	52	27
				1	76	0	20
				13	42	14	21
				8	1	9	29
				13	31	13	48
				8	31	36	3
				9	60	0	46
				0	30	61	36
				18	22	2	21
				11	32	19	28
				3	37	51	0
				5	0	27	22
				15	46	16	47
				3	33	65	74
				23	11	42	38
				11	49	0	54
				11	37	113	17
				15	61	12	64
				9	43	39	22
				5	0	43	81
				4	0	0	30
				18	48	17	17
				8	56	0	0
				7	48	31	30
				15	46	30	57
				14	66	62	49
				9	14	28	1
				12	37	50	33
				3	74	0	15
				1	48	16	36
				17	35	86	38
				14	49	6	59
				22	29	31	24
				17	52	27	35
				10	53	28	34
				1	57	53	56
				23	52	69	75
				10	102	67	41
				1	95	57	19
				19	49	24	35
				0	32	0	26
				7	55	35	33
				0	49	54	7
				5	59	35	76
				5	43	46	26
				20	54	40	20
				15	66	70	46
				4	48	29	48
				7	45	54	56
				5	59	81	67
				12	44	0	10
				22	31	40	62
				6	59	37	53
				0	23	0	52
				5	65	43	48
				1	63	39	48
				8	37	32	39
				11	59	0	52
				12	68	32	30
				2	0	0	55
				13	53	27	60
				1	37	52	106
				0	0	71	1
				11	59	112	74
				0	60	51	42
				6	18	66	48
				0	103	46	35
				0	56	57	72
				0	42	0	1
				32	42	52	93
				20	39	59	65
				7	62	34	5
				13	57	23	77
				1	41	48	58
				8	14	171	40
				10	10	46	17
				2	32	48	52
				26	88	60	33
				7	0	41	25
				16	53	0	54
				20	50	57	55
				6	42	39	59
				7	57	0	35
				28	114	101	49
				9	52	55	42
				6	35	36	38
				2	51	1	52
				0	50	77	1
				14	39	4	40
				2	0	0	52
				0	44	52	36
				2	56	31	10
				6	72	65	50
				4	60	53	66
				2	77	118	42
				9	49	30	77
				14	72	64	26
				4	1	59	52
				8	34	24	20
				14	31	49	0
				0	144	30	27
				10	122	44	25
				16	2	44	0
				26	0	19	0
				4	77	0	18
				6	37	44	18
				20	95	27	21
				6	16	37	4
				5	0	39	18
				0	0	22	28
				3	56	29	18
				1	51	49	18
				4	57	32	19
				4	39	42	0
				8	34	38	28
				3	71	54	84
				7	90	40	81
				8	36	73	33
				1	0	2	22
				1	34	58	52
				2	93	24	0
				2	31	30	30
				9	77	0	10
				14	38	18	46
				3	0	78	29
				0	0	23	38
				8	33	28	23
				12	45	27	36
				17	40	43	25
				8	32	21	44
				1	37	55	45
				7	0	8	45
				5	15	36	59
				7	47	70	23
				14	0	35	19
				0	66	19	37
				25	43	71	34
				6	25	0	81
				7	63	39	13
				0	26	43	31
				0	60	30	62
				0	54	38	14
				5	0	96	17
				15	35	27	63
				0	41	0	0
				4	46	32	50
				13	76	19	1
				0	14	2	26
				1	81	47	31
				2	69	103	36
				8	46	56	20
				0	59	49	35
				26	47	38	51
				20	35	65	2
				14	37	41	1
				0	0	23	28
				34	21	56	32
				29	38	29	1
				1	0	61	33
				0	49	28	63
				22	79	50	42
				20	26	45	18
				16	47	10	54
				9	40	65	46
				2	4	1	42
				14	43	1	25
				12	42	26	56
				3	56	3	40
				7	37	20	0
				19	2	38	32
				19	38	52	67
				22	59	39	21
				6	65	47	38
				18	58	64	45
				10	71	4	47
				14	49	79	70
				11	41	3	33
				8	48	55	86
				21	37	68	0
				43	45	36	51
				21	53	71	53
				15	2	1	41
				3	59	25	1
				13	57	55	61
				16	19	58	0
				2	41	45	0
				11	59	67	48
				3	2	41	42
				16	66	52	88
				13	59	72	50
				30	55	30	74
				20	62	62	33
				9	1	3	30
				25	0	4	1
				8	34	63	33
				30	0	36	26
				11	31	4	48
				2	0	66	57
				13	80	73	36
				1	64	51	42
				7	38	0	53
				19	37	32	41
				12	61	47	27
				22	46	74	56
				1	0	45	1
				4	62	42	26
				7	45	54	39
				6	64	49	33
				8	27	59	30
				9	39	69	29
				12	27	31	25
				19	49	0	34
				17	60	32	33
				8	70	32	47
				8	62	0	19
				18	47	31	56
				1	59	0	78
				9	68	0	30
				1	51	1	13
				7	30	44	13
				11	82	55	40
				14	13	21	18
				7	34	61	6
				8	62	36	9
				3	5	9	5
				3	1	52	12
				1	57	62	36
				0	13	40	19
				0	31	74	7
				8	77	1	10
				8	18	40	14
				5	76	0	21
				18	49	47	4
				25	25	40	16
				0	102	81	17
				0	33	30	18
				4	29	49	111
				2	42	24	1
				10	25	80	9
				6	46	40	32
				6	28	24	20
				7	43	0	14
				5	52	22	6
				0	61	22	23
				7	32	36	21
				0	49	22	13
				0	48	19	30
				4	37	93	47
				6	54	45	16
				5	2	36	28
				2	77	68	0
				0	48	49	20
				5	22	61	27
				14	58	0	21
				1	29	27	12
				10	0	0	19
				0	32	13	0
				5	2	30	17
				0	0	11	29
				9	44	46	20
				15	30	184	18
				7	19	0	22
				14	31	50	46
				0	22	14	29
				1	20	0	26
				1	81	29	24
				17	0	64	23
				1	53	72	8
				12	1	0	0
				7	42	38	41
				22	29	28	47
				5	33	26	1
				7	64	47	28
				9	56	25	5
				1	50	33	21
				7	0	33	13
				4	0	24	18
				6	60	89	12
				4	9	64	38
				11	0	0	38
				0	28	26	0
				0	38	29	37
				8	0	28	36
				0	19	33	29
				16	44	67	41
				21	31	45	0
				38	0	62	39
				18	33	57	65
				11	32	34	56
				4	52	41	31
				19	40	39	44
				3	8	0	1
				5	29	32	1
				15	87	27	31
				14	50	48	22
				6	40	0	45
				17	75	1	17
				8	63	23	32
				13	51	74	78
				13	45	30	70
				6	59	81	0
				15	32	124	85
				11	53	1	26
				7	55	40	51
				22	46	79	43
				24	68	60	60
				21	67	33	12
				15	62	2	67
				2	55	69	26
				16	1	53	16
				22	50	51	43
				3	0	43	12
				15	67	1	31
				15	52	64	23
				0	50	31	82
				15	49	43	6
				16	62	60	25
				21	38	37	41
				2	0	56	54
				17	61	46	52
				31	45	0	24
				30	0	60	66
				22	58	57	0
				6	10	38	53
				11	47	71	32
				1	50	51	35
				1	28	55	4
[truncated: 12,649 more rows]
