# Supplementary material for: Concerted SUMO-targeted ubiquitin ligase activities of TOPORS and RNF4 are essential for stress management and cell proliferation
Source: Nat Struct Mol Biol. 2024 Apr 22;31(9):1355–67. doi: 10.1038/s41594-024-01294-7 (PMC11402782; doi:10.1038/s41594-024-01294-7)
Supplement: Supplementary file 21 — Statistical Source Data [file 41594_2024_1294_MOESM21_ESM.xlsx]

## Sheet: Extended Data Figure 3d
siCTRL				siUBE2K
UT	0h	1h	3h	UT	0h	1h	3h
0	0	1	0	0	0	5	0
0	11	0	0	0	0	11	3
0	27	11	0	0	0	5	0
3	5	16	0	0	0	0	2
4	13	8	0	0	3	12	6
5	12	1	1	0	4	5	3
0	27	0	0	0	8	0	0
4	0	17	0	0	0	30	0
0	13	4	0	0	1	20	0
0	19	2	0	0	16	6	5
4	0	0	0	0	19	22	5
2	0	0	0	0	16	1	0
1	25	14	1	0	0	25	4
3	36	12	0	0	17	16	0
0	18	4	0	0	0	34	0
1	26	5	0	2	7	14	13
0	2	0	0	0	7	64	4
0	15	0	0	2	15	19	2
9	0	1	0	0	2	27	0
0	25	19	0	0	0	32	0
0	0	0	0	0	0	0	16
0	0	2	0	1	6	49	0
0	13	0	0	2	0	0	7
4	0	0	0	0	0	0	0
6	30	0	0	1	0	32	1
0	0	8	5	0	0	0	4
4	0	2	5	0	2	0	23
3	32	3	0	4	0	30	49
1	46	2	0	0	1	0	1
1	0	0	0	0	0	3	2
5	0	25	0	0	1	0	8
0	0	1	0	1	24	0	0
0	0	0	0	5	0	0	4
0	29	11	0	0	8	3	5
3	0	6	0	0	0	32	21
2	3	5	1	0	0	35	1
5	19	49	0	0	16	0	5
4	0	3	3	5	15	49	0
8	15	12	0	4	27	65	0
1	0	9	11	0	38	46	19
9	0	10	1	0	24	18	19
1	5	19	0	0	16	3	31
0	6	4	1	1	27	14	24
0	25	20	0	0	18	34	20
0	43	1	0	1	16	65	15
0	0	2	3	6	17	33	0
1	22	2	25	0	16	23	0
2	22	8	0	6	31	38	10
0	30	11	0	4	6	18	0
0	0	0	0	10	18	0	0
0	23	24	0	0	17	33	0
0	33	0	0	9	0	31	9
7	25	15	0	1	26	45	2
1	29	0	0	2	36	18	12
2	30	0	11	6	3	67	18
6	40	15	4	0	0	18	46
6	29	0	0	3	0	0	0
1	32	5	0	2	19	0	21
2	27	13	12	0	56	12	5
1	20	0	0	7	0	40	0
0	33	0	0	0	59	0	2
0	19	14	0	3	14	29	7
0	21	0	18	8	41	5	15
12	15	22	0	11	20	24	0
4	24	5	1	0	13	14	0
0	32	4	0	1	38	1	17
8	28	19	0	0	0	17	27
0	0	0	0	11	46	0	0
0	29	0	0	0	33	0	12
0	0	31	1	2	12	15	5
2	108	14	0	0	9	28	23
2	0	9	0	7	13	10	21
3	0	0	0	1	0	39	0
0	38	1	0	0	15	30	29
3	0	11	0	10	29	57	0
0	0	5	0	0	52	7	6
1	0	0	0	0	0	33	0
0	0	2	0	0	26	40	2
8	15	0	0	9	23	0	0
1	0	0	0	1	19	50	29
0	0	1	0	4	0	26	0
0	23	0	0	1	0	23	21
3	11	0	0	10	33	40	2
4	0	0	6	0	69	20	4
0	38	28	1	5	63	48	2
2	37	13	0	8	16	15	13
0	0	1	1	6	0	14	2
0	40	0	0	0	51	17	0
0	0	0	0	0	0	0	18
5	0	2	0	0	0	6	2
0	0	27	3	3	0	4	23
2	0	0	4	17	0	30	3
0	0	0	0	4	57	40	0
0	20	6	2	2	0	13	0
0	23	15	0	10	58	13	0
2	0	6	0	6	43	58	0
2	0	28	0	4	1	37	35
0	0	0	0	0	26	29	8
6	6	0	0	1	43	13	2
0	46	0	0	7	66	78	5
2	0	5	0	0	0	52	3
0	4	0	0	7	38	17	17
0	14	0	0	11	0	30	7
0	19	1	0	0	29	0	20
0	23	0	0	6	24	48	4
0	46	5	0	11	39	0	1
0	0	24	0	1	0	0	41
0	16	10	0	21	52	118	35
4	18	9	0	9	32	0	23
0	49	24	0	8	0	0	25
9	50	0	0	14	28	23	10
3	27	4	0	12	0	0	16
7	0	0	1	1	0	7	10
0	31	0	0	14	41	0	0
0	52	0	0	0	31	22	0
0	35	16	2	9	23	31	28
8	15	3	0	14	35	0	2
10	14	6	0	0	58	15	7
1	4	14	0	8	0	14	18
0	10	0	0	23	25	13	0
4	18	0	0	15	32	10	0
0	17	18	0	1	23	34	0
4	7	7	0	0	0	12	0
0	4	0	0	0	0	1	0
1	22	0	0	8	27	0	6
0	31	1	0	7	1	0	0
0	17	3	0	26	53	58	1
5	41	3	0	27	44	1	5
0	0	69	6	1	25	0	0
4	18	0	0	21	41	26	0
5	12	0	4	7	0	6	0
0	21	0	0	2	35	9	0
2	0	34	1	11	46	15	1
6	0	0	0	0	42	42	2
0	18	0	0	13	46	9	1
0	8	1	0	7	39	7	0
3	0	30	0	8	0	25	1
0	35	7	0	8	0	0	1
2	0	5	11	5	0	4	0
5	4	0	0	0	0	11	0
2	24	0	0	9	27	51	12
0	30	0	0	6	48	12	0
6	15	1	1	5	37	7	0
0	21	9	0	9	0	0	2
3	22	0	0	7	0	52	0
0	0	0	0	1	0	2	0
0	9	0	13	0	0	9	0
0	39	0	0	4	0	24	3
3	19	0	6	4	0	33	0
0	13	28	2	9	0	0	0
0	23	1	0	2	5	13	0
0	48	5	0	12	0	25	3
1	9	0	0	12	0	0	5
0	28	44	1	8	0	0	2
0	16	0	0	2	0	0	14
2	26	0	0	1	0	6	25
0	52	0	0	0	0	0	1
1	0	6	0	0	0	0	2
3	36	11	0	4	10	2	1
1	34	0	1	4	0	32	9
0	33	8	0	0	7	0	0
0	9	1	19	0	6	0	0
3	5	13	4	4	0	11	21
8	45	13	4	6	8	28	8
3	23	18	0	1	0	12	16
0	14	0	0	0	5	5	0
0	13	12	1	11	1	0	18
1	43	26	0	0	21	0	0
0	0	0	1	4	12	31	6
0	42	0	0	0	1	23	0
1	0	19	0	1	29	0	1
0	0	0	0	4	29	1	0
0	24	63	0	1	0	36	11
0	0	0	0	2	0	71	0
0	33	0	24	0	1	0	20
0	41	0	0	0	12	0	22
0	47	0	3	0	1	18	0
3	26	11	0	0	0	36	5
0	0	0	0	4	19	0	19
0	55	0	6	0	0	0	0
3	0	0	0	0	0	42	5
0	80	23	0	0	24	0	4
0	0	0	0	0	0	1	0
0	34	9	0	0	0	36	9
0	0	32	3	0	29	5	37
4	0	19	0	0	15	2	0
0	10	13	6	0	9	29	0
0	0	27	0	1	8	0	2
0	46	38	0	1	1	12	53
0	21	8	0	0	25	22	5
1	34	16	1	0	24	0	0
0	0	0	0	1	15	0	12
1	0	12	0	0	5	57	5
0	41	11	0	1	0	0	6
0	32	0	1	0	0	24	1
0	29	28	0	1	0	32	4
0	12	25	0	2	27	0	8
1	15	0	0	0	6	38	1
0	41	0	0	7	40	8	10
0	0	0	1	2	40	23	0
0	33	0	0	0	27	63	0
0	41	12	0	4	37	0	14
3	39	2	1	5	19	2	1
0	0	12	0	7	31	0	2
1	26	14	6	0	39	25	0
1	46	16	0	0	39	0	0
5	39	9	0	0	46	0	0
6	46	4	0	1	0	0	0
0	59	19	0	0	33	0	19
0	37	0	0	0	39	5	6
0	47	0	0	0	13	0	0
0	52	3	0	0	31	48	14
5	0	3	0	6	0	0	0
0	44	8	0	7	26	0	0
0	0	8	0	9	19	0	0
2	0	0	0	4	40	17	16
0	21	19	0	0	0	1	2
0	38	52	0	0	1	20	15
0	0	10	1	0	0	36	0
7	0	22	0	0	0	0	5
4	40	0	0	0	0	36	0
4	28	12	4	1	35	34	1
0	57	31	0	0	54	45	3
0	35	0	4	0	23	46	3
5	0	0	0	8	1	0	0
0	0	3	3	5	49	59	9
0	0	29	3	0	47	29	1
1	3	14	0	0	34	39	0
1	35	44	0	3	30	26	1
0	0	9	4	0	26	40	0
0	45	13	0	0	30	23	1
5	12	0	0	0	38	12	0
0	1	1	1	4	32	0	5
1	43	9	1	0	22	34	5
0	0	0	0	7	2	22	0
2	40	6	0	5	43	21	1
0	0	12	0	13	30	52	0
0	7	16	0	6	32	14	9
5	14	3	0	1	62	34	0
0	6	0	0	3	0	31	2
0	7	0	2	6	29	37	0
11	1	0	0	1	32	30	0
7	11	0	0	2	38	24	2
2	0	0	0	0	2	0	0
0	19	0	1	5	34	0	31
10	12	18	0	0	0	31	21
0	22	7	0	0	34	0	2
4	1	10	0	2	14	8	1
2	37	1	0	3	0	29	1
6	8	0	0	0	0	0	0
0	11	25	2	0	11	17	0
8	0	0	0	8	0	0	0
0	9	0	14	3	9	25	0
0	27	10	0	0	0	8	9
0	20	0	0	10	5	64	8
0	19	2	0	6	12	18	0
0	0	1	0	0	1	7	0
0	44	0	10	12	0	1	0
12	12	1	9	0	10	9	0
1	38	16	0	13	20	26	0
0	0	10	0	1	50	16	0
5	12	1	1	0	0	2	0
0	0	2	0	3	37	0	2
0	32	1	0	6	13	29	1
0	34	6	0	8	34	11	0
0	47	37	0	0	4	6	12
0	0	1	0	6	25	14	8
3	0	0	0	0	7	4	0
10	0	5	0	14	0	0	60
2	24	0	19	13	7	9	2
6	1	2	0	0	0	0	3
1	0	0	0	10	0	11	1
0	0	5	0	0	7	38	0
0	10	4	0	7	25	3	2
3	1	3	11	0	8	0	7
0	17	0	1	2	0	0	1
0	0	0	0	2	0	1	3
0	13	1	0	0	7	0	52
0	0	1	0	0	0	33	31
0	50	0	0	4	13	6	9
0	0	8	0	0	45	5	0
3	24	17	0	8	18	0	5
0	26	33	0	15	0	17	0
0	0	15	0	12	14	0	11
5	0	4	2	15	10	19	14
1	2	0	0	0	17	31	6
1	17	2	0	6	20	6	0
0	19	11	0	0	10	0	0
0	0	6	0	4	9	15	1
3	34	8	1	1	9	0	13
0	63	0	0	9	30	1	0
4	11	0	0	0	10	0	7
6	42	0	0	0	15	5	29
0	36	12	0	1	6	0	0
0	5	5	1	1	11	32	11
0	27	15	2	7	11	42	1
6	0	0	1	12	61	9	2
0	0	33	0	8	13	25	28
0	40	1	0	13	11	0	0
0	38	4	0	0	10	0	42
0	0	0	0	6	13	0	5
0	1	21	0	0	53	28	11
0	30	0	0	0	35	5	15
1	10	2	0	0	13	38	5
10	55	0	0	10	0	0	0
0	0	9	16	0	25	36	0
0	0	0	0	25	22	0	3
0	36	39	0	11	22	40	0
8	24	24	0	0	18	29	26
0	0	0	13	12	51	34	15
3	0	1	0	14	24	37	0
0	42	0	0	0	13	6	1
3	25	10	1	2	47	10	4
0	36	9	0	16	0	0	4
0	0	35	1	20	42	4	13
5	0	10	7	19	59	1	12
0	0	12	0	0	30	36	23
0	0	29	1	6	0	10	0
0	31	0	0	18	53	26	18
1	30	0	0	1	73	6	0
0	39	7	0	7	0	10	1
0	0	0	0	7	11	28	0
2	0	5	0	17	9	0	0
3	0	6	0	12	1	36	0
2	42	0	0	11	28	20	9
0	26	0	0	1	0	4	13
3	0	11	0	4	45	22	1
0	59	0	0	4	0	1	7
2	53	15	0	12	0	26	0
0	72	9	0	16	0	10	1
0	0	0	0	13	49	47	0
3	10	0	0	0	2	29	12
9	0	14	4	0	1	0	6
0	0	2	1	7	45	24	6
0	10	0	0	0	0	27	10
6	51	0	0	9	49	4	16
1	0	6	0	12	37	16	1
0	0	0	2	0	18	37	1
4	0	0	0	0	49	8	2
5	25	5	0	0	0	0	53
0	37	0	0	15	0	11	0
0	46	7	0	13	0	0	12
9	0	0	1	0	0	29	0
3	0	4	0	9	58	28	0
15	0	7	0	0	0	31	0
0	0	34	0	7	0	36	0
4	0	3	0	5	81	21	0
0	0	0	1	0	47	1	8
0	25	0	0	0	73	27	5
0	14	31	0	0	27	9	1
0	8	0	0	5	0	0	0
0	10	0	0	16	0	21	0
0	19	0	0	9	0	7	0
0	0	0	6	12	0	9	0
0	25	34	0	0	0	11	0
0	0	28	0	0	44	30	0
1	3	0	0	6	24	0	3
8	1	21	14	4	38	0	0
5	0	0	0	8	0	0	12
4	18	0	0	12	8	23	0
9	3	0	2	0	36	26	1
9	13	9	0	6	47	31	3
0	19	27	0	0	1	0	0
0	0	12	0	9	3	17	0
5	1	16	0	0	1	10	0
0	18	11	0	0	0	47	1
3	10	22	0	5	6	0	0
9	0	4	19	6	0	0	2
0	0	1	0	10	2	19	3
8	0	0	1	12	6	43	0
2	18	9	1	2	16	0	2
0	0	9	0	0	10	49	12
0	29	6	0	5	0	1	0
11	19	31	0	11	0	22	0
11	23	22	0	7	0	42	2
0	9	19	0	7	1	9	6
1	0	6	0	0	0	37	0
4	18	17	0	0	1	31	2
1	51	11	0	5	16	11	1
0	55	7	0	7	0	17	0
0	6	5	0	9	3	5	2
0	1	11	0	9	5	0	0
7	0	3	0	2	4	54	0
0	26	2	0	4	4	25	0
11	24	15	0	0	5	17	3
0	29	12	0	0	0	13	5
4	36	0	0	3	20	30	4
3	0	0	0	0	5	0	0
1	29	0	0	5	0	15	3
2	23	13	0	0	9	24	0
0	29	22	0	0	29	42	0
4	44	22	0	0	3	31	0
0	38	5	17	0	9	0	3
0	40	0	0	0	13	0	0
3	30	0	0	0	31	0	2
7	29	11	0	0	0	11	8
0	14	0	0	0	2	0	0
0	28	9	0	0	1	0	10
13	0	0	0	0	16	49	11
0	24	11	0	0	29	11	2
0	27	5	0	2	22	3	0
0	0	3	0	0	8	13	0
0	47	1	0	0	0	13	1
0	0	13	0	7	0	7	17
0	31	5	0	0	15	14	2
6	13	33	0	0	33	9	36
0	46	9	1	0	35	0	1
0	0	0	0	0	0	4	12
3	12	0	1	3	0	1	1
4	11	0	0	0	21	22	1
2	0	0	0	5	38	6	2
7	50	12	0	1	21	50	31
5	0	26	0	0	17	4	10
5	35	3	21	3	0	25	0
0	44	11	0	0	13	0	9
0	40	9	0	1	38	7	0
3	32	3	0	0	11	34	2
1	0	14	1	1	49	10	2
12	0	13	0	0	15	15	0
7	39	0	0	0	18	5	3
0	24	5	0	0	27	0	14
0	24	3	0	0	83	0	1
9	33	1	15	0	13	1	1
2	73	4	0	0	0	0	0
1	0	20	0	2	29	27	8
1	0	23	2	2	23	41	7
0	0	25	0	2	0	4	1
1	0	3	1	0	0	0	0
0	30	30	0	1	31	3	1
0	29	38	0	8	25	27	11
5	0	9	36	0	0	45	0
0	32	8	0	3	4	21	10
0	28	9	1	0	49	18	15
0	24	1	0	2	0	25	0
0	28	12	0	0	29	0	27
0	3	10	1	0	0	0	3
0	25	24	0	1	0	1	1
0	72	8	1	5	26	16	1
0	21	23	0	4	40	5	13
2	26	7	0	7	39	38	2
1	0	0	1	0	20	22	71
0	0	33	0	2	46	37	15
0	0	7	1	3	34	0	4
2	43	2	1	6	17	13	4
0	25	28	0	0	0	0	0
5	0	12	0	0	33	0	11
0	65	6	0	0	26	14	12
0	40	13	0	0	12	16	4
0	1	3	12	0	39	16	0
0	30	15	0	0	33	51	15
1	31	18	1	7	35	34	0
0	0	27	0	0	38	0	18
0	0	33	0	2	0	29	6
0	17	0	16	14	0	0	0
1	30	0	1	0	0	2	1
2	24	61	0	1	35	27	1
0	7	15	0	0	0	0	4
5	0	0	0	0	0	0	22
0	35	1	2	0	1	19	0
0	8	31	0	5	31	4	15
0	10	13	18	0	28	0	0
5	9	0	1	3	0	26	10
0	2	0	1	4	0	33	0
3	11	0	4	1	20	17	22
0	0	7	7	4	26	50	19
0	15	0	0	8	35	26	0
6	42	26	1	5	45	23	0
11	19	32	0	7	35	30	0
0	5	11	2	2	27	32	0
0	0	25	1	0	42	14	0
0	27	11	5	0	0	58	5
0	49	24	3	0	44	46	0
5	8	33	0	12	39	29	0
7	0	0	10	2	18	63	4
0	19	28	0	10	0	3	0
0	0	0	0	4	10	12	5
0	32	0	0	15	0	54	1
0	3	1	0	0	37	42	8
0	44	0	0	9	0	3	1
4	8	12	0	0	0	2	0
10	22	15	0	12	37	6	0
0	48	0	0	6	0	12	0
1	14	11	0	10	31	20	2
4	18	0	0	5	28	14	0
0	25	15	0	12	15	0	0
1	0	15	0	5	28	55	24
0	0	26	0	0	1	35	1
0	2	4	0	6	20	16	0
6	18	14	1	8	0	1	0
0	0	7	1	0	57	51	0
11	10	4	0	15	0	0	19
0	0	0	0	0	18	28	0
7	28	0	3	4	0	31	1
2	2	0	0	0	0	1	2
0	23	10	0	0	16	21	0
0	55	2	0	3	0	13	5
2	8	0	0	0	0	18	34
0	26	4	0	0	7	2	0
4	0	2	0	9	9	24	4
6	37	8	0	0	6	29	0
8	31	0	0	6	0	27	0
4	1	2	0	14	0	14	13
6	46	19	0	0	18	10	1
0	0	0	0	1	12	1	0
0	15	55	0	0	0	17	0
0	0	16	0	0	0	22	5
2	13	0	3	7	0	40	0
0	1	0	0	6	16	7	18
9	12	0	0	9	14	10	16
5	0	0	0	7	0	21	3
0	9	38	0	4	0	13	8
0	0	14	0	0	18	47	0
0	47	0	0	10	0	14	1
4	43	0	2	10	3	67	3
2	0	29	0	5	10	21	0
0	0	3	0	0	0	14	3
19	0	5	0	7	16	13	1
0	15	25	1	13	0	26	4
13	0	0	1	9	0	39	9
0	42	12	0	10	10	0	0
5	0	0	1	0	14	0	31
1	25	13	0	5	0	38	1
0	0	3	0	7	5	57	0
1	66	3	0	0	11	0	68
5	22	0	0	0	0	17	0
0	27	0	1	14	0	0	0
10	12	7	0	4	12	33	54
1	20	1	1	1	0	29	2
12	45	0	0	6	23	5	11
0	33	9	2	0	15	9	4
8	31	0	0	0	0	38	10
0	0	26	0	23	0	34	6
3	46	23	7	3	0	0	11
0	31	0	2	0	18	6	0
0	0	0	0	0	10	5	0
13	45	6	0	0	2	32	0
2	0	26	0	8	16	1	1
7	11	26	1	6	18	19	12
9	17	6	0	13	16	7	27
0	43	0	0	1	0	0	16
2	1	33	0	4	13	20	22
0	63	0	7	9	29	9	2
4	18	2	0	0	0	23	2
0	36	10	2	1	0	12	0
1	0	0	0	9	14	34	1
0	14	0	6	5	0	19	0
0	44	0	0	7	0	38	0
9	0	0	0	11	32	10	16
0	0	2	0	6	18	8	1
0	45	0	0	0	17	0	0
7	0	5	0	2	14	2	14
2	0	0	0	10	31	12	20
3	0	11	1	8	33	35	5
0	34	11	0	6	0	0	1
2	33	0	0	7	16	8	0
0	32	1	0	11	13	25	0
0	32	11	6	0	16	5	4
5	1	4	0	4	26	0	5
0	38	14	0	8	28	10	1
3	0	17	0	0	52	0	3
5	66	1	0	1	0	17	0
1	37	0	9	0	28	0	0
0	25	0	0	3	37	25	15
0	0	15	0	9	0	1	2
2	37	19	0	6	0	0	5
0	0	6	0	3	25	0	1
0	34	0	10	17	43	0	4
3	41	3	0	7	28	25	0
1	32	0	0	0	0	40	6
3	0	21	1	13	0	16	32
4	0	0	1	4	17	0	1
0	29	1	4	0	12	20	4
0	1	12	0	0	29	0	5
0	35	0	3	9	17	0	4
0	27	17	2	3	22	0	7
2	23	0	0	4	0	32	9
0	0	1	0	0	33	29	0
0	23	0	1	0	28	13	0
0	67	4	0	0	55	0	4
0	12	1	0	15	43	6	10
0	36	11	0	0	40	23	0
0	0	39	0	1	21	3	0
9	0	0	0	1	0	0	11
6	60	0	0	0	31	37	0
0	39	3	0	0	44	11	5
3	0	1	1	0	24	0	0
0	0	9	0	0	0	10	30
0	26	14	9	0	0	0	5
5	15	6	3	0	14	20	0
4	0	5	2	0	33	2	5
0	26	3	1	0	0	43	1
0	32	0	16	0	17	0	0
0	50	0	3	0	41	2	0
1	35	14	0	0	16	19	18
1	13	20	0	0	32	3	0
2	12	10	0	1	25	15	7
0	0	41	0	0	35	27	8
0	41	32	0	0	27	0	3
0	3	3	0	0	0	0	0
0	0	23	0	0	12	0	3
5	0	0	0	0	0	0	29
1	21	11	0	0	46	44	14
6	20	0	0	0	32	93	8
0	12	6	0	3	21	0	1
7	17	26	15	1	20	6	0
1	22	12	0	0	0	0	34
0	25	0	0	0	40	29	0
3	0	25	0	0	44	0	4
0	11	0	0	6	37	6	0
0	0	0	0	0	49	0	2
0	15	0	0	0	0	24	2
0	3	0	0	0	2	25	29
0	26	6	0	0	23	15	0
2	15	4	0	2	39	26	1
0	19	0	0	0	32	0	0
0	21	13	0	0	40	0	0
7	8	14	0	3	0	6	14
0	0	0	0	3	21	8	0
0	15	0	1	0	41	58	2
5	42	9	0	9	45	0	18
0	7	3	0	0	0	23	15
27	0	54	17	2	35	16	6
0	24	21	5	1	48	2	12
0	40	1	0	5	19	0	0
14	0	9	0	0	30	26	3
7	19	0	0	3	35	5	0
3	7	10	0	10	39	19	0
0	11	19	0	0	39	67	0
0	42	1	0	9	46	24	2
0	0	30	0	0	33	0	0
7	1	0	1	6	0	16	24
0	16	6	0	6	74	61	35
0	41	30	0	7	0	1	1
0	0	0	0	0	51	33	0
2	0	20	0	6	61	0	3
1	30	0	5	0	0	45	14
7	12	10	0	2	0	0	0
6	12	0	8	4	63	11	15
20	21	14	21	0	62	39	1
0	5	31	0	3	38	5	17
0	21	1	0	3	27	25	0
0	0	1	0	5	29	0	5
0	0	0	0	1	25	44	0
1	45	30	0	0	1	29	16
0	0	8	2	0	0	22	6
0	43	0	0	0	59	0	1
8	41	0	1	7	0	24	0
3	0	0	0	4	26	14	12
0	36	0	1	5	31	10	1
2	0	0	2	7	28	39	22
0	0	0	0	0	41	23	6
0	31	27	0	5	0	42	9
5	0	0	0	0	0	9	0
0	38	0	0	3	22	0	30
12	0	38	3	0	0	0	15
3	0	32	0	7	46	28	5
0	0	0	0	0	37	0	0
0	0	22	0	4	63	12	0
0	37	55	0	20	64	44	0
9	0	20	0	4	50	39	0
0	0	12	0	10	54	27	7
0	0	22	0	6	24	13	8
6	1	2	0	0	45	16	0
0	79	9	0	7	0	0	20
14	0	0	0	0	49	30	98
0	27	34	0	0	36	29	4
0	11	0	2	5	32	4	15
0	47	27	0	10	29	43	3
0	24	8	0	9	0	10	5
0	0	6	0	5	37	3	0
0	42	10	0	9	36	31	0
8	35	12	0	7	0	11	0
6	48	12	0	3	12	0	0
4	0	1	0	3	0	25	0
2	21	17	0	8	6	22	0
4	0	0	0	0	9	44	1
0	38	0	0	5	29	20	0
0	27	32	0	5	3	9	45
1	0	0	0	6	9	12	0
0	0	0	0	0	2	2	24
5	47	25	0	0	0	0	1
0	50	0	0	0	0	11	0
5	0	21	0	9	0	21	17
0	0	0	0	0	12	0	0
7	25	12	0	2	10	1	19
0	0	14	0	7	6	16	8
1	0	23	0	6	16	0	3
0	43	35	0	6	18	17	0
0	10	18	0	7	13	14	31
0	35	2	0	10	1	1	0
4	25	9	0	10	0	1	0
1	42	0	0	0	7	10	9
0	21	13	3	18	0	0	15
0	0	0	0	1	7	0	4
0	20	6	0	0	14	18	6
2	46	0	0	0	17	1	0
2	29	0	0	0	0	5	7
0	0	8	0	6	27	0	4
0	41	0	7	16	4	14	0
1	35	44	2	7	4	22	1
4	27	11	0	13	4	22	1
0	15	24	7	7	0	29	19
0	0	8	0	20	0	6	0
3	14	0	0	14	0	12	6
0	23	6	3	3	3	31	7
7	57	28	0	3	22	27	6
0	0	0	0	5	41	30	0
0	90	23	1	16	15	22	6
0	0	22	0	21	15	4	5
0	15	11	0	11	8	38	0
0	20	21	9	0	0	0	0
0	33	0	0	1	10	0	0
0	16	10	0	4	0	46	16
1	12	8	0	11	0	70	36
0	33	0	0	21	24	1	0
0	26	0	0	10	30	14	9
0	36	20	0	13	11	62	0
0	34	3	2	13	0	28	8
7	24	11	1	6	25	18	0
0	0	0	0	9	10	42	1
0	23	14	0	8	16	33	0
1	0	4	0	0	23	25	0
0	0	4	0	13	9	0	22
6	0	24	0	6	11	12	1
1	43	5	0	15	16	3	17
0	0	22	8	1	26	24	2
0	3	47	7	0	27	0	0
0	7	10	29	3	16	39	0
10	13	7	0	0	23	27	1
0	0	1	0	0	0	0	2
1	4	27	0	6	0	0	0
5	9	20	0	4	11	0	1
0	10	12	0	6	0	0	0
0	6	6	0	17	19	34	5
0	0	4	21	25	0	12	0
0	5	19	0	2	24	16	0
0	16	8	0	0	12	10	14
0	10	0	0	0	25	29	0
3	21	6	0	0	0	13	13
0	0	0	1	12	16	23	0
0	16	0	0	0	50	23	0
0	15	8	0	11	34	0	0
4	25	0	0	6	0	5	2
0	6	7	0	17	0	0	0
3	7	18	0	20	0	17	9
9	60	43	0	10	0	20	1
11	8	0	0	4	15	34	63
0	2	16	5	1	42	77	13
2	19	6	0	4	0	15	0
0	24	22	0	5	22	11	0
0	17	8	0	9	31	34	0
0	0	0	0	15	7	29	0
8	20	0	0	3	38	22	0
1	8	2	1	6	44	61	5
0	1	43	1	7	0	30	3
0	20	0	0	0	0	20	14
0	0	25	0	11	46	11	0
0	0	10	3	7	14	34	3
0	0	41	0	0	30	20	0
0	27	2	0	4	16	33	2
0	32	16	0	6	46	16	16
0	0	19	0	15	20	15	1
0	6	7	0	3	16	38	0
4	0	0	6	0	30	24	12
0	0	0	0	0	30	52	22
6	40	0	0	1	58	14	6
0	0	17	3	9	30	0	5
4	0	10	0	0	30	0	5
5	37	0	0	0	41	23	10
2	35	33	5	7	15	42	1
0	59	7	28	5	37	0	0
3	0	39	10	5	29	46	0
0	0	0	0	0	0	15	8
16	11	40	0	2	44	36	14
0	8	6	1	1	14	0	12
0	2	0	0	2	30	24	13
0	35	14	0	3	23	28	7
0	0	17	0	0	36	8	1
0	0	43	0	0	54	0	24
0	17	0	2	0	21	46	5
0	46	20	0	2	51	12	0
0	39	12	18	1	19	0	3
0	61	12	0	4	0	25	8
6	24	3	0	2	38	45	27
14	34	16	0	5	28	40	7
3	0	0	0	1	27	1	6
0	8	7	0	0	39	41	8
3	32	5	1	0	50	2	56
4	30	0	1	0	1	8	6
0	32	0	0	0	2	14	2
0	0	0	6	0	27	36	0
1	50	6	3	0	40	48	8
0	27	1	0	0	19	46	20
5	0	16	0	0	0	24	2
1	81	22	0	0	37	36	4
0	29	0	0	0	20	0	12
5	0	4	0	0	0	15	13
2	74	15	0	1	23	28	0
14	64	0	0	0	29	11	2
0	61	0	0	0	55	8	0
0	22	15	0	2	48	0	0
0	41	37	0	0	0	13	0
2	46	5	0	0	31	5	0
2	0	24	0	2	41	6	3
0	1	0	0	0	50	4	24
7	69	16	0	4	24	7	60
0	32	1	0	0	23	7	12
2	0	9	0	0	7	0	7
2	33	18	0	0	23	4	17
2	37	1	0	0	21	44	13
3	48	20	0	0	27	14	18
0	26	0	0	0	56	22	3
0	50	0	0	0	26	0	20
7	0	2	0	3	24	1	3
10	36	30	0	0	19	41	1
0	18	21	0	0	39	0	0
0	52	0	0	0	37	10	1
7	14	0	0	0	0	47	15
0	0	10	0	1	40	18	30
4	30	23	19	1	45	0	6
0	43	0	1	3	47	12	0
9	34	0	0	0	21	23	22
0	0	0	0	4	26	0	0
7	31	25	0	0	0	10	0
3	11	7	0	3	32	30	0
7	21	27	2	0	0	16	0
0	27	0	0	0	2	22	0
0	32	16	0	1	11	32	5
8	52	0	0	9	7	26	0
0	73	16	0	9	0	5	0
3	0	0	0	0	0	52	0
11	14	1	0	1	3	14	0
2	7	8	0	0	1	2	12
5	0	0	2	10	18	0	3
1	2	0	2	2	0	30	0
0	2	22	0	3	3	51	2
3	0	4	0	0	0	27	0
2	2	0	0	0	0	2	0
3	30	18	0	5	0	0	0
0	0	16	0	1	25	0	1
2	4	24	0	0	16	0	0
4	0	13	0	1	5	23	0
3	3	0	0	8	0	16	0
0	25	11	0	0	0	9	1
0	4	0	1	6	5	13	0
0	8	2	0	2	12	3	6
5	0	3	4	0	16	1	42
8	1	19	0	0	0	12	0
0	0	0	0	6	0	15	16
3	0	6	8	1	0	58	0
4	24	7	1	2	0	0	0
2	26	30	0	3	0	39	1
2	12	39	0	6	0	39	2
0	0	21	0	3	0	3	14
0	1	25	0	0	0	38	4
0	25	8	0	9	0	35	9
6	0	15	0	0	18	2	1
0	0	30	1	11	8	2	14
5	0	8	0	10	0	28	4
0	23	35	0	0	19	33	0
0	0	8	0	2	2	14	1
0	0	15	1	4	18	30	16
7	5	3	0	2	31	0	12
0	24	3	0	0	20	0	0
2	0	28	0	12	13	33	0
0	2	0	1	9	4	20	0
0	0	23	0	7	36	0	0
4	7	3	0	6	0	0	6
11	32	22	0	14	13	7	36
6	0	7	2	4	1	52	1
0	39	16	3	0	26	0	1
0	23	20	1	7	14	11	8
14	15	0	1	0	1	30	1
0	0	28	0	15	32	39	1
0	8	0	1	1	10	3	10
2	0	0	0	10	25	0	4
7	53	17	0	0	26	19	8
3	19	0	0	0	15	0	1
1	5	11	0	0	0	0	9
0	17	0	0	7	23	0	20
1	0	0	0	6	0	10	34
0	13	7	0	5	0	0	0
2	0	0	0	0	13	0	0
14	57	25	0	0	0	31	0
5	0	0	0	11	54	41	0
0	1	17	2	2	36	1	1
6	44	6	0	7	17	0	8
0	36	25	0	15	38	54	0
6	0	12	5	7	26	39	38
0	47	0	0	0	11	29	1
7	0	0	0	0	11	1	0
0	33	0	0	0	22	4	3
8	28	3	0	3	34	23	18
2	25	8	0	15	17	49	0
6	0	12	0	2	41	12	0
2	32	19	0	5	14	9	52
6	36	16	12	0	24	45	20
0	0	0	0	6	14	70	8
2	17	0	0	3	53	86	0
1	18	6	0	13	19	18	28
0	51	0	0	0	0	0	0
0	10	12	0	8	0	33	19
0	35	26	0	9	48	24	2
2	0	18	0	9	42	16	8
0	0	22	0	7	16	49	0
0	7	31	0	8	13	40	11
0	43	6	0	12	0	0	0
3	51	14	0	3	0	27	1
0	47	15	6	0	41	0	3
10	16	1	0	8	0	20	0
0	0	35	1	0	35	6	0
0	74	0	0	14	25	8	0
0	0	12	2	23	9	10	2
0	0	19	7	0	39	20	1
8	10	0	0	0	41	52	6
0	19	9	8	2	59	19	0
5	31	0	3	10	33	10	16
6	5	6	0	9	25	21	10
5	16	0	0	8	1	5	0
10	36	0	0	6	71	17	0
0	8	5	2	5	11	36	0
2	24	1	0	4	44	12	5
0	0	0	3	10	31	36	5
0	0	5	2	0	0	30	14
3	8	12	0	10	43	28	0
0	19	11	0	0	45	25	58
0	24	30	0	3	37	34	0
5	0	9	14	0	43	35	2
0	0	3	0	8	32	28	17
0	1	0	0	14	36	42	16
0	1	28	19	5	43	11	9
4	0	18	0	0	46	0	0
6	44	0	0	0	30	27	34
2	12	16	0	3	42	0	2
0	0	4	0	8	47	29	4
9	0	17	0	7	27	0	0
0	0	0	0	5	28	0	3
0	0	5	11	0	0	0	8
9	0	0	0	11	42	0	1
0	32	0	0	8	31	0	0
4	50	17	0	0	20	0	14
0	23	0	0	8	25	1	0
5	0	0	0	0	75	0	8
0	0	0	0	8	43	11	1
1	71	13	0	13	91	0	44
4	30	0	0	7	0	10	0
4	35	14	2	0	27	0	0
5	23	14	0	8	49	0	0
0	52	9	0	4	34	7	0
1	26	24	1	8	33	18	1
4	17	20	2	0	0	15	4
0	0	10	0	0	39	9	0
0	31	15	0	10	51	17	0
0	24	28	0	7	0	12	0
0	11	18	4	10	43	8	2
1	60	2	0	6	51	33	0
3	0	7	0	5	64	7	0
3	28	18	0	5	32	0	0
0	0	14	0	8	62	4	0
2	1	0	0	4	21	0	0
0	42	21	0	0	34	8	0
1	38	0	0	4	0	0	0
0	0	0	4	4	32	25	0
2	0	0	2	0	23	22	0
0	0	12	5	0	54	0	0
0	0	0	0	0	0	33	14
1	32	14	0	0	20	82	0
2	60	11	0	0	23	0	0
0	0	0	0	0	48	0	0
0	2	0	0	1	0	10	1
2	4	24	0	0	39	11	0
0	16	17	0	0	54	0	2
0	0	2	0	3	0	0	1
0	32	0	6	3	42	27	0
4	0	10	6	1	51	6	0
1	31	0	0	0	22	59	0
2	0	1	0	0	47	0	0
9	6	16	10	0	20	13	0
0	0	0	0	1	30	0	3
0	1	9	1	0	1	0	1
0	0	0	0	0	21	0	0
5	19	3	0	3	95	7	0
0	5	6	0	1	0	31	1
0	17	4	0	3	0	34	1
0	10	0	3	4	0	23	4
2	26	15	1	0	4	9	0
3	41	2	0	0	0	13	0
0	20	11	0	0	15	2	10
0	29	1	18	1	3	0	0
2	7	12	0	1	6	1	4
0	22	0	0	0	8	33	5
3	3	9	0	6	8	4	0
0	25	7	0	2	6	5	0
5	4	24	1	8	4	37	11
0	48	0	1	0	11	45	3
0	0	0	5	1	19	0	0
0	0	0	0	4	3	2	18
4	0	3	6	5	0	0	2
0	0	0	0	0	3	13	0
0	20	10	0	7	5	1	4
2	29	19	0	8	0	11	17
4	24	0	0	0	8	7	2
0	8	0	0	1	0	28	0
0	25	3	0	5	6	0	9
0	0	10	0	10	14	0	8
0	12	0	0	0	6	3	0
0	0	9	27	0	8	0	9
9	0	2	0	5	20	42	6
0	11	0	0	6	1	0	4
5	40	19	1	5	1	0	19
0	0	16	0	1	0	1	0
0	0	0	1	6	9	18	1
0	0	9	0	3	22	66	0
3	35	0	5	1	17	17	1
0	0	11	6	9	14	0	0
0	26	0	0	0	13	27	2
0	0	2	0	2	0	40	14
0	22	11	0	2	1	41	6
0	48	0	0	5	20	0	1
0	25	0	0	0	4	9	0
14	19	0	1	0	11	31	0
8	18	0	3	0	19	9	18
0	23	0	0	3	0	43	3
0	0	0	0	6	14	23	0
7	48	2	0	0	26	0	5
0	39	0	0	13	22	0	13
0	0	0	13	11	9	32	15
4	0	29	0	7	20	37	13
0	0	0	2	0	20	23	0
4	0	0	0	0	6	20	20
0	55	9	0	0	13	4	0
5	36	6	0	7	9	0	23
1	34	0	0	4	0	0	0
3	9	10	0	1	0	0	0
10	19	6	0	7	8	10	1
0	33	0	1	5	18	62	5
0	18	3	0	0	14	18	32
11	6	0	0	7	18	0	26
0	31	0	31	10	13	15	1
0	25	0	0	6	0	17	15
1	20	18	0	7	0	0	0
0	21	0	0	2	29	31	1
3	28	0	0	5	9	0	1
0	50	0	0	15	18	52	6
0	0	15	0	10	0	30	13
7	0	13	0	16	13	52	0
0	27	1	0	13	45	0	9
0	39	0	0	0	11	14	6
0	14	9	0	8	0	20	2
0	25	8	0	1	0	34	20
0	37	0	2	0	40	34	10
0	33	12	1	11	0	38	0
0	103	0	10	6	28	0	0
12	38	2	0	2	14	0	4
5	50	0	1	14	11	0	1
10	25	0	0	0	6	10	2
4	0	0	0	4	45	0	1
7	0	3	0	11	0	45	3
0	46	1	0	8	8	28	1
4	34	6	0	13	1	26	32
0	34	36	25	22	26	12	5
7	29	0	0	5	0	38	0
0	43	33	0	10	0	0	0
7	16	14	0	10	5	68	17
0	0	1	26	13	0	17	12
8	12	4	1	0	19	21	31
1	27	0	0	10	0	0	4
0	36	18	1	5	45	0	0
0	28	1	6	0	0	0	0
0	26	0	0	0	0	0	3
12	26	41	0	11	40	46	0
0	34	0	0	11	45	35	0
1	28	21	0	7	39	18	8
0	31	2	0	6	45	15	1
1	22	0	2	17	0	24	1
0	36	0	1	0	26	11	48
0	26	0	0	8	0	0	0
1	26	25	4	3	28	0	20
0	54	21	0	11	30	0	14
6	39	0	0	12	0	23	0
2	0	72	0	1	16	39	0
0	0	20	0	0	37	47	0
5	3	1	4	4	64	41	3
0	12	11	12	12	37	32	0
0	8	17	0	0	58	22	2
0	31	12	4	8	53	0	39
0	13	10	0	0	19	68	0
2	8	0	1	13	19	0	0
10	21	0	0	4	53	67	0
6	8	1	4	8	45	15	3
2	0	5	0	0	24	36	19
8	3	0	0	11	0	28	0
6	18	0	0	1	34	26	12
1	14	34	0	16	36	20	6
7	0	7	0	17	25	45	1
2	0	0	0	12	58	0	4
0	12	0	0	16	39	4	7
0	1	4	14	11	37	4	25
4	3	10	0	8	47	5	7
0	14	0	1	0	0	14	3
1	51	0	0	0	23	0	16
1	8	39	0	8	38	4	0
0	1	7	0	1	25	12	0
0	1	0	0	2	60	9	0
0	6	0	0	3	1	27	0
0	17	0	0	8	33	19	0
2	0	7	1	5	27	3	0
0	7	0	3	10	16	0	11
0	20	19	1	9	24	37	2
0	15	0	0	1	56	38	3
0	24	1	27	16	0	0	12
0	0	0	0	7	21	2	0
0	4	0	2	6	0	9	0
3	25	13	0	9	32	38	0
1	25	22	0	6	17	13	0
4	0	30	0	0	26	17	19
3	0	0	3	6	39	19	0
0	36	0	0	0	34	7	0
0	6	34	15	0	20	0	0
0	6	16	1	10	35	18	0
0	0	0	0	0	37	6	0
3	5	36	0	6	4	52	1
0	14	0	0	1	0	11	0
1	26	28	2	6	0	4	0
3	0	17	0	0	0	0	29
0	37	0	0	0	38	0	1
0	0	8	18	1	0	18	20
1	28	12	0	0	68	2	5
1	49	3	0	0	40	22	0
3	0	47	0	2	0	0	2
0	55	6	0	0	43	21	0
0	0	12	0	0	0	13	0
0	41	0	0	5	36	0	0
0	0	7	0	4	7	26	0
7	0	4	0	0	2	0	41
0	0	3	0	9	0	1	1
0	8	0	0	2	0	4	5
0	0	11	0	3	3	29	2
0	12	13	0	2	11	17	49
0	21	0	0	0	17	0	5
0	2	6	0	0	9	0	1
0	16	5	0	5	9	26	0
0	32	0	0	0	15	25	9
0	35	13	1	4	2	31	1
0	26	10	1	0	16	42	0
0	0	0	0	1	0	16	1
1	0	12	0	2	11	1	4
6	0	6	0	3	11	28	1
3	36	14	0	0	14	37	0
0	0	0	0	0	33	42	0
0	41	1	0	0	0	33	5
1	0	6	0	0	6	21	6
6	0	7	1	0	39	7	6
0	11	0	0	1	21	27	0
0	35	9	0	0	24	53	16
6	32	0	1	0	0	21	0
1	39	0	0	1	0	66	7
1	0	0	0	0	11	20	62
9	0	30	18	0	6	27	0
3	0	0	0	0	14	56	18
0	58	10	0	0	6	0	8
3	40	9	0	0	0	39	5
0	18	19	0	0	23	1	9
0	16	5	0	0	0	13	0
9	40	18	0	0	35	0	0
1	36	13	3	5	27	22	12
3	60	0	0	0	14	19	1
0	24	7	0	1	13	26	0
2	41	0	0	4	0	28	26
0	22	0	0	0	0	0	2
0	22	0	0	0	6	14	3
0	34	17	0	5	15	32	2
0	33	15	0	0	31	43	8
3	0	29	0	0	9	1	0
1	18	21	0	3	37	0	0
0	48	7	1	0	3	0	0
6	0	0	0	0	9	0	0
0	35	3	1	4	0	50	0
0	0	29	0	0	0	0	1
0	42	53	0	2	0	7	16
0	0	17	0	2	29	0	39
1	39	0	2	2	0	40	0
0	45	0	1	0	41	4	19
3	40	0	0	0	24	22	8
0	24	14	0	5	21	33	1
0	53	9	0	0	13	15	25
0	27	0	9	0	28	73	23
0	39	28	1	9	19	0	17
0	16	28	0	0	45	53	21
0	39	20	1	0	0	36	1
0	25	25	0	5	0	33	19
4	47	0	0	0	0	21	0
3	58	12	1	4	28	49	9
0	0	0	6	0	15	16	7
0	22	0	0	9	0	26	0
6	0	0	0	0	32	35	15
3	0	23	3	7	0	35	5
4	8	12	5	13	18	0	0
0	40	36	0	5	1	23	32
1	0	6	9	0	0	35	2
3	0	0	19	14	14	24	6
0	27	0	1	4	28	18	18
4	0	0	0	16	1	18	0
1	15	0	0	5	32	35	5
4	17	4	0	4	19	37	6
1	0	0	9	12	0	33	8
8	0	18	2	0	6	5	16
0	17	48	3	12	57	0	4
0	6	17	1	0	16	50	5
0	1	9	2	5	0	15	7
1	0	0	0	5	18	4	0
0	34	21	0	0	0	36	3
5	1	19	24	0	29	0	3
0	34	17	0	6	44	0	13
0	0	0	0	6	49	9	0
4	0	15	0	1	42	0	7
0	3	0	0	11	39	7	11
0	2	0	0	14	43	0	2
25	24	0	2	8	75	11	4
0	38	11	0	0	64	32	13
0	16	12	0	0	0	46	2
0	29	9	6	5	20	1	0
0	23	0	6	14	38	1	3
4	19	0	0	5	23	18	2
11	21	39	0	2	0	0	10
0	49	31	20	9	36	7	0
0	1	0	1	0	4	15	2
3	0	36	0	1	42	0	11
0	12	9	0	7	0	3	0
9	0	5	0	8	27	21	16
5	0	0	0	5	32	0	0
0	24	5	1	20	43	12	0
6	3	1	0	22	42	1	0
7	0	0	0	0	12	21	9
0	24	3	1	0	0	0	2
1	8	6	1	17	31	19	0
0	26	8	0	5	30	28	0
0	19	0	0	13	0	36	3
1	43	10	0	7	0	61	4
0	23	0	0	7	35	6	5
1	44	0	0	5	45	0	0
2	0	19	0	8	59	0	0
0	0	0	3	0	59	0	29
0	1	0	0	12	0	0	8
5	36	6	0	22	65	51	0
0	10	6	0	0	36	0	0
0	49	8	0	9	26	9	0
2	0	9	0	0	34	0	0
0	0	5	1	0	56	31	9
3	22	11	0	1	24	11	0
0	0	0	0	10	47	26	0
0	24	13	1	9	53	35	0
0	15	15	0	0	27	0	1
0	23	0	0	17	57	27	0
1	24	0	11	11	46	0	0
0	47	0	0	14	44	65	0
0	0	0	1	10	32	8	0
0	2	0	0	4	21	3	0
2	35	4	0	20	41	28	0
0	32	0	2	17	37	26	3
2	0	12	0	0	6	61	0
0	25	10	0	8	8	0	4
7	0	6	20	4	1	31	0
2	55	12	0	3	3	38	0
1	0	5	0	6	11	9	0
0	33	45	0	1	0	14	2
0	49	10	1	6	6	7	0
7	21	5	0	10	15	53	8
6	0	0	1	11	20	3	0
0	35	16	0	0	0	0	1
0	23	0	2	5	0	17	0
2	16	2	0	0	6	54	0
0	31	15	0	0	7	25	0
4	58	0	0	4	0	0	4
0	0	13	0	1	0	11	0
0	0	0	0	0	16	62	0
3	36	0	0	3	1	0	0
0	44	0	0	0	8	0	8
0	30	11	0	3	0	33	0
0	36	6	1	0	1	0	0
4	48	6	0	0	0	53	0
0	0	10	0	0	4	28	12
5	21	27	0	0	0	16	1
0	26	0	1	0	13	29	6
1	27	5	2	2	0	19	3
3	11	0	0	6	3	17	17
3	0	27	18	1	4	0	0
4	38	2	2	14	0	0	3
0	45	15	0	12	0	13	15
0	11	0	0	14	0	28	0
2	0	10	0	11	19	35	4
1	21	6	0	13	0	42	0
0	0	0	0	1	0	19	0
9	26	2	1	3	6	31	1
0	0	37	0	0	0	57	0
6	68	0	1	0	14	44	32
0	71	0	0	1	4	0	1
5	34	24	0	7	20	38	20
3	38	2	0	9	6	43	0
0	45	22	5	0	27	29	6
0	24	4	0	0	6	15	1
0	25	6	1	0	8	40	0
6	0	12	0	6	15	70	0
1	17	7	0	5	16	35	13
0	9	25	0	0	13	38	4
0	20	0	1	2	1	30	0
3	34	0	0	1	13	55	29
5	45	14	1	1	24	44	10
1	25	0	2	2	20	52	0
3	16	3	0	6	7	25	19
4	35	5	3	4	3	43	25
5	0	3	0	7	19	13	10
0	42	20	2	7	50	39	1
2	62	0	0	6	0	43	0
1	34	4	7	0	15	43	0
0	61	25	0	1	24	35	2
4	1	0	0	11	19	13	0
1	0	1	0	0	23	0	35
7	59	9	0	5	21	26	9
0	0	0	0	6	0	0	10
0	24	8	0	0	0	0	0
0	42	14	0	0	23	0	18
0	9	11	0	12	17	48	0
5	0	9	0	0	0	47	1
0	21	0	0	0	32	42	0
2	0	17	0	0	0	27	62
0	0	14	3	11	16	24	24
7	3	4	0	0	37	22	3
0	23	7	0	2	31	41	28
8	37	9	0	3	8	30	1
0	27	0	0	0	27	14	0
8	4	0	0	0	0	68	14
0	31	6	0	0	6	18	40
0	0	0	0	0	6	3	3
0	2	16	0	0	18	18	14
11	25	23	0	1	24	0	34
1	40	0	0	0	21	3	0
0	27	0	0	0	31	0	0
0	1	23	0	2	49	0	6
3	0	0	7	0	37	4	0
0	27	15	0	1	3	8	1
0	0	17	0	1	0	0	5
0	19	11	0	0	31	4	0
3	17	8	3	0	0	4	0
0	0	16	0	0	21	36	2
0	28	0	0	0	16	35	34
0	28	21	0	2	36	29	11
3	0	27	0	0	19	36	1
3	0	10	0	0	44	22	0
0	0	0	0	0	18	0	24
0	3	11	1	4	16	1	6
4	32	37	0	3	45	13	3
0	0	13	0	0	0	24	3
0	25	8	0	0	60	25	4
0	8	35	0	0	48	40	6
0	0	8	0	1	0	0	17
0	0	0	0	1	0	0	0
11	22	13	0	0	34	0	15
5	32	0	0	0	85	3	8
8	6	0	0	0	51	0	5
4	4	14	0	0	44	25	10
0	22	17	7	1	36	42	0
10	24	0	0	5	44	20	18
9	0	0	0	0	75	23	0
2	0	3	0	1	62	0	1
3	19	8	0	1	0	24	0
5	26	0	16	4	76	0	17
0	27	29	8	2	35	28	6
6	29	2	0	7	0	25	6
0	29	0	1	0	1	23	0
6	0	5	1	2	32	40	13
0	34	0	0	0	30	33	0
9	21	28	1	0	42	29	4
0	3	18	1	2	57	0	18
0	70	21	0	0	77	56	0
0	0	18	0	6	0	56	0
5	1	12	0	9	51	0	0
1	17	10	0	0	37	0	0
10	0	13	0	7	29	29	11
0	0	3	45	1	26	45	5
4	37	6	0	2	32	0	28
0	29	51	0	0	45	27	0
0	75	0	0	3	0	50	8
4	20	28	0	6	0	53	1
0	38	1	0	4	34	16	0
0	25	1	7	8	1	23	15
9	0	0	0	2	30	3	28
0	49	4	0	5	0	57	1
2	31	18	0	5	11	16	8
0	0	3	0	13	27	22	17
1	0	9	0	8	49	18	10
0	0	20	0	0	0	12	2
0	33	11	2	26	1	43	0
0	13	11	0	0	3	42	15
0	0	21	0	5	8	12	0
0	35	0	2	6	8	0	1
1	0	12	0	4	11	0	0
0	25	15	0	6	0	0	13
10	49	11	0	0	0	0	0
0	19	5	0	8	0	16	5
0	39	11	0	10	8	16	0
3	21	9	1	8	12	0	0
0	26	5	0	3	12	0	0
5	0	0	0	3	0	33	0
0	19	3	0	3	14	0	0
0	0	0	0	0	0	16	2
3	29	4	0	10	22	34	1
0	0	5	14	4	17	63	3
0	35	2	0	5	19	0	0
0	0	30	0	7	0	0	8
0	34	34	0	16	5	38	15
0	0	0	0	14	2	0	3
0	0	19	0	3	18	23	4
0	0	0	19	4	0	22	4
0	18	14	0	4	21	41	1
0	46	0	0	10	13	17	22
1	44	0	0	14	14	0	0
3	0	0	1	9	5	54	0
0	0	5	8	15	32	16	3
0	0	6	0	3	8	0	0
4	0	14	1	8	8	19	0
3	31	9	0	14	4	2	4
0	19	1	1	6	11	1	1
0	0	0	0	0	28	1	2
9	32	26	0	17	31	24	3
0	28	9	0	6	4	40	13
0	28	16	0	1	17	25	0
0	43	33	0	0	7	35	26
0	23	9	0	3	3	41	1
0	31	5	0	6	7	13	0
1	16	0	0	0	16	47	0
0	72	1	0	0	31	0	5
0	21	39	1	8	0	38	1
1	41	3	1	18	30	48	3
0	33	22	5	0	0	0	3
1	22	5	0	6	20	0	6
0	37	14	1	5	0	40	6
0	33	14	0	5	10	35	2
3	0	4	0	0	0	19	0
0	0	13	0	15	13	38	10
0	40	44	0	0	23	24	1
5	15	21	0	0	0	0	3
6	34	16	0	9	24	0	0
0	58	12	0	9	18	55	2
1	0	17	0	0	108	4	1
0	21	0	7	12	12	0	1
0	0	9	0	0	14	29	0
4	1	14	0	3	26	5	0
0	0	19	0	6	13	3	0
0	14	0	1	5	13	0	1
0	46	16	0	13	21	0	1
0	0	19	0	0	24	0	14
0	36	9	0	2	10	32	1
10	0	0	11	11	23	5	6
0	16	1	0	10	21	0	20
3	0	1	39	10	12	5	4
0	19	0	1	5	0	4	1
0	31	9	0	14	19	16	20
0	21	20	2	0	42	23	9
0	46	9	0	0	59	8	7
5	24	0	0	0	32	0	1
4	50	0	1	11	31	4	2
0	8	0	2	12	45	0	8
5	23	12	0	10	34	28	0
6	33	31	0	4	28	9	2
0	0	0	0	12	37	23	1
4	1	0	5	0	46	17	16
6	17	0	0	0	0	0	0
0	0	60	0	5	55	33	9
0	27	20	1	5	36	7	3
0	0	0	0	6	0	8	0
6	0	13	0	2	0	29	0
1	32	10	0	12	0	43	36
0	8	4	2	10	0	35	0
0	0	21	0	13	66	0	6
0	0	15	0	8	26	0	2
2	4	8	1	4	0	38	14
0	0	0	0	4	36	43	2
3	33	0	0	11	73	4	15
0	0	15	0	0	37	25	9
0	0	0	35	19	33	0	29
0	35	19	1	0	37	3	2
0	6	1	2	4	30	0	18
0	0	0	0	5	6	32	49
0	2	17	0	0	39	11	0
9	1	55	0	2	52	1	6
0	20	16	0	0	37	0	6
0	35	0	0	5	0	34	0
0	16	0	0	2	58	15	0
1	20	24	0	0	36	32	1
1	0	1	0	2	50	0	0
4	23	8	0	4	31	42	3
5	0	0	0	0	27	28	0
0	26	0	0	0	47	0	0
0	0	0	0	7	0	0	0
0	0	8	0	3	2	1	1
0	30	5	0	0	48	23	0
10	9	53	0	0	8	43	16
1	18	0	8	0	38	2	1
0	8	0	0	3	68	6	0
6	0	0	0	0	39	17	37
0	16	10	0	0	0	5	17
7	4	0	22	0	55	19	4
0	0	9	0	0	44	0	1
4	21	0	0	0	0	31	0
4	40	11	0	4	0	59	2
0	0	20	0	0	29	0	36
4	22	0	0	0	38	4	1
5	14	0	36	0	38	20	3
0	27	48	0	0	29	40	28
0	18	23	1	0	30	8	1
2	0	13	0	0	53	0	10
4	6	15	0	0	32	30	13
1	45	7	0	0	68	7	12
0	0	13	0	0	0	15	0
5	26	27	0	0	25	36	2
0	0	8	0	0	41	0	6
4	34	0	0	3	46	36	13
9	15	0	0	1	0	0	13
0	0	7	1	2	25	25	4
0	0	0	0	1	30	36	22
1	0	8	0	2	56	45	21
0	10	0	2	0	0	19	1
10	68	6	17	3	38	38	1
0	0	0	0	0	13	25	0
0	0	7	4	0	35	0	5
0	13	0	0	0	41	0	19
0	38	22	0	0	0	0	11
0	0	25	2	0	0	30	0
0	40	0	1	3	6	0	31
7	0	1	0	7	7	25	0
0	5	16	0	2	7	14	0
2	20	0	2	0	1	24	0
6	46	8	0	0	11	14	5
0	17	0	0	0	7	31	0
4	23	0	0	0	8	16	24
1	0	0	0	4	13	0	1
2	0	0	0	3	11	0	0
0	32	0	1	4	9	27	51
0	28	4	36	1	13	2	0
11	0	9	0	9	0	8	12
1	58	5	0	2	14	14	8
0	0	2	0	0	7	0	0
0	39	5	0	2	6	26	0
3	24	27	0	2	17	35	0
0	0	0	0	0	10	0	0
0	30	2	3	0	33	0	1
0	0	1	0	1	4	17	0
7	43	21	0	0	12	0	0
0	0	5	0	9	0	0	0
0	0	4	6	0	29	4	3
1	47	0	0	4	0	25	0
9	0	3	0	9	0	6	6
7	35	6	0	6	8	35	0
3	27	59	0	2	0	14	0
0	49	8	1	0	34	16	3
5	19	0	0	0	10	22	0
8	48	0	2	0	10	14	0
5	40	9	0	0	28	22	2
0	0	15	0	4	16	33	0
0	13	0	0	5	0	23	3
0	25	1	0	3	0	39	0
0	18	0	0	1	24	0	0
0	10	16	0	0	5	48	0
0	23	5	0	0	41	11	0
0	37	0	0	0	45	19	13
0	25	8	0	5	9	31	0
8	20	0	0	0	14	49	3
0	0	1	0	1	0	34	14
5	0	32	0	11	0	16	3
1	0	34	1	7	0	14	7
1	46	27	0	11	30	18	1
0	35	0	0	12	10	0	0
1	34	0	14	1	43	0	2
0	30	0	0	0	24	4	0
5	41	0	0	1	0	11	0
2	45	0	0	0	28	0	2
0	0	14	0	9	0	12	0
1	0	0	0	8	38	10	0
0	0	0	0	7	47	24	10
3	23	0	0	0	0	1	5
0	43	1	0	1	0	0	1
0	0	37	0	8	23	0	0
1	21	12	0	8	18	0	0
2	26	14	0	14	22	15	0
3	0	31	0	10	0	8	8
4	21	0	0	10	16	11	3
6	32	9	0	8	0	0	0
4	25	8	15	10	0	23	8
0	40	0	0	9	40	0	0
0	35	1	0	0	90	18	1
0	31	0	0	16	39	20	0
0	9	6	3	4	10	44	45
0	22	0	0	0	37	6	0
15	0	0	0	10	11	6	0
0	16	3	6	4	0	0	0
5	9	0	0	0	0	0	5
4	0	0	12	4	30	4	0
2	23	0	0	10	50	28	10
3	18	13	0	10	19	28	0
0	34	24	0	0	56	17	1
0	0	5	0	17	14	27	4
0	13	0	18	13	23	70	10
0	0	15	13	0	0	0	0
0	36	5	0	2	78	14	36
0	0	39	0	16	50	46	0
1	28	44	0	16	60	2	3
0	2	12	0	0	43	8	13
1	29	9	0	8	30	12	1
2	19	1	0	8	62	14	0
0	16	17	0	8	15	0	3
5	5	0	3	14	25	29	7
0	34	0	0	8	32	4	6
0	0	5	0	0	43	13	1
0	2	0	0	0	36	4	0
0	0	0	0	1	22	35	0
3	32	13	0	19	77	1	1
2	3	0	0	6	53	56	6
1	21	0	1	16	0	28	4
0	31	0	0	0	56	14	0
0	40	1	0	0	37	14	19
4	39	33	4	16	31	16	1
7	11	10	0	9	51	24	11
0	0	17	0	15	0	21	0
0	15	0	0	0	27	26	4
3	0	0	0	0	0	0	43
10	43	19	1	11	0	7	1
0	9	0	0	0	26	40	0
3	0	0	0	1	0	0	1
0	4	4	0	4	36	22	22
3	0	2	2	0	27	22	9
4	33	8	0	0	0	2	6
7	25	0	0	15	41	27	0
0	0	25	0	11	34	13	8
3	14	0	0	5	33	29	5
3	20	1	0	14	25	18	5
0	0	0	0	10	0	29	45
10	36	0	0	2	25	39	2
0	10	17	0	0	47	26	4
0	0	20	5	0	1	56	0
0	0	0	4	0	46	0	1
0	0	25	0	0	0	60	0
4	30	0	0	0	0	36	2
8	1	12	0	0	28	0	0
0	0	0	1	15	10	26	6
1	21	15	0	11	39	3	0
0	0	5	0	0	0	0	1
0	37	8	0	3	56	32	0
0	0	0	8	6	37	27	1
0	0	25	8	0	26	0	0
2	0	18	0	9	0	18	41
0	0	5	0	8	23	54	0
11	1	0	0	13	41	0	0
8	52	0	1	11	32	21	0
0	0	30	1	14	0	18	4
0	52	0	0	14	0	14	18
0	0	7	0	1	1	6	9
0	0	32	0	12	0	50	44
0	0	0	0	0	44	0	10
0	10	0	0	10	41	16	0
2	0	30	0	3	25	0	4
0	0	0	0	8	34	26	0
6	48	0	0	12	0	45	16
0	14	13	0	1	25	35	2
0	63	0	0	0	0	0	15
5	0	29	0	0	40	68	16
5	18	0	0	0	0	47	0
3	0	12	0	4	56	5	20
2	9	7	0	1	82	14	40
0	26	4	0	5	17	38	18
0	0	9	0	0	19	17	0
3	0	16	1	0	34	46	12
14	22	0	1	22	3	33	0
0	0	0	0	0	0	22	23
0	17	0	0	3	3	24	3
0	87	19	0	16	0	26	20
0	52	25	0	4	0	85	0
0	45	2	0	8	8	0	1
0	17	43	0	9	14	45	0
14	51	1	0	0	0	32	23
1	27	0	0	1	7	0	5
8	33	0	0	0	4	47	26
4	0	4	0	3	1	37	0
6	0	30	0	0	7	56	0
0	15	0	0	0	4	0	15
1	0	6	0	0	5	47	0
0	0	0	0	0	2	42	21
0	19	0	0	0	0	46	0
0	12	5	0	0	6	26	0
10	68	0	2	2	0	1	0
0	0	2	0	0	3	84	13
0	19	0	1	4	9	0	1
14	20	3	0	0	0	61	0
0	58	7	0	0	8	54	0
5	23	0	5	0	0	34	1
2	36	0	0	1	15	0	1
7	26	0	0	0	0	34	22
0	0	4	0	0	4	46	0
8	33	0	0	0	1	5	1
0	32	41	0	0	3	40	0
4	23	13	0	0	0	16	0
0	35	39	0	1	0	12	0
0	0	13	0	6	6	25	0
0	1	36	0	0	13	18	6
0	35	4	0	1	30	38	6
3	64	0	6	4	5	11	25
8	30	0	0	0	20	0	0
9	11	12	0	0	15	13	0
0	54	42	0	0	12	1	0
0	0	48	0	0	7	22	10
0	52	44	0	0	5	18	0
12	34	16	0	0	6	21	0
0	20	37	14	0	8	22	7
0	11	0	0	4	4	20	2
4	0	18	0	0	7	0	1
0	42	3	0	0	27	2	0
0	11	14	2	1	14	28	12
2	42	13	8	5	30	17	0
8	32	1	0	8	0	23	14
0	0	11	1	0	38	23	1
0	13	18	0	5	0	0	0
0	0	0	0	0	19	27	0
11	3	0	0	4	39	1	5
0	27	0	0	0	20	18	0
0	0	47	0	1	12	0	0
0	18	0	0	2	17	39	1
0	0	15	0	5	0	2	0
0	22	13	7	0	0	11	2
4	0	32	0	0	26	0	14
0	0	17	0	0	28	26	0
0	32	43	0	4	10	0	0
3	0	1	0	3	47	30	8
0	0	19	0	0	59	0	9
0	13	0	1	4	2	1	0
0	11	0	0	6	9	0	0
0	29	0	0	7	32	11	0
0	7	37	0	3	13	0	20
2	0	11	0	0	34	40	0
0	0	0	0	2	32	25	0
0	38	38	0	0	18	12	0
0	27	17	0	8	24	17	3
10	49	0	0	0	27	3	4
0	0	0	0	9	0	11	0
0	0	0	2	0	0	26	0
0	20	19	0	6	0	0	0
0	0	16	0	13	10	14	0
2	15	9	0	15	29	58	0
0	14	8	0	4	26	5	1
0	63	0	0	8	33	16	1
7	17	19	18	0	0	21	6
8	1	7	1	0	0	10	1
0	0	13	1	0	17	21	0
3	0	22	1	0	52	35	0
0	0	5	0	10	1	37	2
4	64	24	0	5	0	0	4
0	0	28	0	14	0	12	0
1	2	0	0	8	17	16	0
7	1	43	0	0	12	37	0
0	2	16	0	4	0	0	0
2	24	4	0	9	61	30	6
0	9	19	0	0	25	60	0
7	0	0	0	2	18	5	0
6	35	21	0	7	28	2	14
0	0	0	0	0	0	26	0
0	45	0	0	9	27	22	9
0	0	12	0	3	50	7	0
0	11	10	0	11	36	72	21
0	9	0	8	7	33	27	0
3	0	13	0	0	59	11	1
12	6	39	0	14	16	0	0
0	0	0	0	0	35	0	0
0	1	0	0	1	40	13	0
0	34	0	0	11	28	13	1
0	0	8	0	1	0	57	0
0	5	15	0	5	21	0	3
0	4	12	1	5	34	1	8
0	18	20	0	6	62	0	0
0	9	22	0	12	33	56	10
0	4	22	0	10	40	0	1
0	0	10	1	1	15	16	6
0	0	20	0	5	0	5	6
8	36	58	0	9	82	35	4
0	37	8	2	10	0	1	0
0	45	12	0	2	0	36	14
0	80	2	1	2	27	47	0
0	28	11	0	17	33	0	6
0	41	11	0	11	5	45	1
0	59	0	0	0	0	47	0
0	0	0	3	13	0	12	0
8	15	0	0	2	0	24	5
4	35	10	1	0	0	0	1
0	16	13	0	3	4	29	6
1	55	0	5	2	9	47	0
3	35	20	0	0	0	63	2
0	50	0	0	11	22	71	12
10	30	0	0	16	14	0	1
9	38	22	5	18	11	14	5
9	31	0	0	16	0	3	30
0	76	19	0	10	14	27	14
12	0	2	0	11	0	0	7
0	27	0	1	9	0	49	0
0	0	12	0	0	3	35	1
0	46	0	0	11	13	9	3
1	18	7	0	6	0	11	0
0	1	14	0	17	9	38	1
0	50	0	0	8	0	37	1
3	28	0	0	13	7	10	0
0	44	2	0	0	0	18	10
8	0	7	2	6	0	19	9
11	0	0	0	0	0	37	10
1	26	9	0	6	0	32	0
0	11	0	0	8	28	32	0
0	0	0	0	0	25	27	9
0	66	0	0	0	6	14	2
5	20	0	0	17	20	51	0
0	33	2	0	0	0	42	23
0	32	11	0	3	7	0	15
0	0	6	1	0	3	0	0
0	12	3	0	0	8	59	15
8	34	0	0	1	7	30	2
3	54	13	0	16	0	32	0
6	3	5	1	0	0	47	9
3	0	0	0	0	11	19	0
4	35	16	0	1	0	22	0
0	0	30	0	0	0	0	12
2	48	0	0	6	59	0	18
0	17	0	0	2	16	38	0
1	61	0	1	18	13	71	9
0	46	0	0	9	0	23	0
0	56	0	4	17	34	33	0
10	1	4	0	0	0	45	0
8	51	13	0	0	0	0	0
0	0	2	0	2	10	0	0
3	41	10	1	0	0	0	2
9	0	1	0	0	0	0	5
0	6	18	0	0	27	0	14
0	68	8	4	0	0	18	9
0	25	0	0	0	19	47	1
13	36	3	2	0	0	6	24
11	1	6	0	0	31	34	36
2	0	20	0	2	0	24	1
0	32	17	0	0	79	0	8
0	0	0	1	0	65	23	12
0	0	0	0	0	41	21	0
0	0	0	0	0	33	5	23
0	24	11	0	0	0	25	6
8	32	14	0	1	19	27	0
14	34	1	0	4	0	0	0
0	9	0	0	11	49	48	8
0	5	0	0	0	51	0	20
6	3	0	0	0	47	0	1
0	18	19	0	1	34	0	0
0	12	22	0	6	26	0	0
0	16	6	0	0	70	0	9
0	8	16	0	1	0	2	0
12	0	0	0	0	57	0	3
4	12	2	5	7	69	4	8
1	17	18	0	4	40	24	37
0	0	0	11	0	0	4	0
0	0	0	4	5	61	1	0
0	7	0	0	2	0	1	0
3	37	1	0	0	47	14	2
0	33	4	1	0	43	10	3
0	26	1	1	10	0	16	1
1	5	8	0	1	15	23	1
4	13	27	0	0	27	0	4
6	45	0	1	0	51	0	0
0	26	1	9	2	29	0	0
4	5	7	0	0	56	0	0
10	0	15	0	1	58	0	0
0	0	2	0	0	27	0	2
0	29	10	0	0	54	23	8
0	0	0	0	3	20	0	0
0	50	0	0	0	0	17	11
7	17	0	0	9	27	0	0
2	10	33	0	5	32	17	15
14	0	0	0	2	44	75	0
0	0	20	0	0	0	0	2
5	0	3	0	0	32	0	6
2	79	4	0	0	17	27	1
9	21	10	0	7	30	9	4
0	3	8	0	5	1	1	2
0	44	0	5	0	31	26	0
0	0	23	2	0	0	1	0
10	29	0	0	5	0	39	6
0	77	1	0	5	0	0	0
0	0	4	2	0	30	0	10
0	59	19	0	0	31	8	0
0	0	2	0	0	0	21	0
1	23	1	0	4	43	19	0
0	9	16	0	9	67	0	0
0	0	1	0	0	0	23	1
0	0	8	0	1	1	0	2
0	10	10	0	8	49	0	0
2	0	0	0	0	59	14	2
3	0	0	0	1	31	41	3
4	40	30	1	10	49	19	10
0	51	11	0	7	30	25	0
0	36	57	0	4	37	24	0
0	0	24	7	4	35	0	0
0	27	0	0	1	0	0	1
1	27	28	0	1	62	17	0
0	5	29	0	0	38	25	0
7	54	1	0	10	41	0	3
8	0	15	3	10	40	14	0
9	0	0	1	14	23	0	4
1	8	11	0	1	0	15	0
7	38	0	0	0	34	8	0
5	0	0	0	0	36	34	3
2	9	5	0	1	53	0	1
0	35	1	0	4	0	0	6
7	45	12	0	9	46	25	14
0	0	0	14	0	0	57	2
10	12	0	0	0	26	34	1
0	29	11	0	6	56	8	5
5	32	0	0	8	48	20	0
1	0	0	0	0	25	24	0
0	31	0	0	10	33	12	0
2	0	0	0	0	23	47	12
4	23	1	29	25	11	41	0
0	39	0	0	7	16	0	16
3	0	19	2	1	7	18	1
0	51	11	0	6	11	38	43
9	57	2	0	7	1	18	6
13	25	27	0	0	10	10	0
0	57	12	0	0	12	0	0
0	0	18	5	8	2	0	43
12	0	27	0	6	0	13	0
0	0	3	0	9	13	48	0
0	22	2	1	5	16	10	0
0	0	8	0	0	47	0	4
4	60	0	0	4	0	37	4
0	18	0	3	0	12	1	15
0	0	0	6	17	0	0	0
0	0	0	0	14	0	5	0
1	0	13	0	11	0	48	39
3	53	10	3	1	22	58	10
0	58	2	0	10	4	10	12
0	0	0	0	0	1	8	0
0	0	0	0	0	0	11	4
4	0	5	3	18	20	54	0
1	38	0	1	1	1	2	0
3	53	3	1	6	0	7	4
0	43	4	1	1	0	63	1
0	56	10	0	0	0	32	3
0	0	0	0	13	0	25	1
7	45	10	0	0	0	27	4
0	0	5	0	0	0	0	2
5	0	16	0	5	3	51	0
0	0	0	0	1	0	2	23
5	33	0	0	13	10	21	1
0	24	0	0	14	28	16	23
8	38	23	0	5	0	0	10
5	26	24	0	0	22	7	3
0	0	0	1	8	22	33	10
0	47	0	0	13	30	34	1
0	0	1	0	6	8	79	1
0	41	5	0	1	0	23	46
0	23	6	0	0	9	4	22
0	0	0	0	0	0	0	1
3	4	20	0	0	10	0	47
0	12	5	0	26	0	1	5
0	0	26	13	15	28	77	5
0	1	20	0	14	3	20	37
0	24	6	0	8	0	0	9
4	21	0	0	0	35	73	5
0	19	26	0	0	20	42	1
5	16	0	1	10	0	0	50
0	1	0	0	0	26	17	18
0	29	3	0	0	11	39	2
0	23	1	0	3	24	4	0
0	0	0	0	2	0	9	16
9	1	1	2	4	0	11	3
5	15	39	5	1	0	13	20
0	25	3	0	11	0	0	2
4	34	2	2	23	0	20	0
3	0	4	0	11	36	4	9
1	20	14	0	0	16	13	8
9	15	0	0	7	24	0	0
0	9	14	0	2	40	0	11
0	0	26	0	1	5	37	1
0	0	39	0	11	0	18	12
4	0	14	0	14	41	44	0
0	1	19	0	0	30	14	11
0	0	0	0	0	42	0	0
0	1	4	0	0	50	23	0
0	2	0	0	5	0	0	12
4	5	12	0	1	0	19	24
0	40	32	0	0	26	8	0
6	38	30	0	7	25	18	0
8	54	5	0	6	28	9	0
8	36	3	0	0	29	0	7
3	12	25	0	4	1	0	0
0	42	0	0	11	49	0	2
5	29	0	0	0	23	0	0
0	36	21	0	12	21	8	0
0	35	47	0	5	15	8	3
3	40	7	0	6	28	18	0
[truncated: 20,157 more rows]
