# Supplementary material for: Concerted SUMO-targeted ubiquitin ligase activities of TOPORS and RNF4 are essential for stress management and cell proliferation
Source: Nat Struct Mol Biol. 2024 Apr 22;31(9):1355–67. doi: 10.1038/s41594-024-01294-7 (PMC11402782; doi:10.1038/s41594-024-01294-7)
Supplement: Supplementary file 23 — Statistical Source Data [file 41594_2024_1294_MOESM23_ESM.xlsx]

## Sheet: Extended Data Figure 4d
WT -DOx	WT +DOX	RING -DOX	RING +DOX
1	0.885458	1	1.43882
1	1.27175	1	1.37887
1	1.09703	1	1.4083
