# Supplementary material for: Concerted SUMO-targeted ubiquitin ligase activities of TOPORS and RNF4 are essential for stress management and cell proliferation
Source: Nat Struct Mol Biol. 2024 Apr 22;31(9):1355–67. doi: 10.1038/s41594-024-01294-7 (PMC11402782; doi:10.1038/s41594-024-01294-7)
Supplement: Supplementary file 25 — Statistical Source Data [file 41594_2024_1294_MOESM25_ESM.xlsx]

## Sheet: Extended Data Figure 5a
Ctr				p97i
UT	0h	1h	3h	UT	0h	1h	3h
7	19	31	11	18	12	0	14
17	41	31	7	14	50	35	24
6	27	51	41	5	30	0	0
4	37	10	3	26	24	83	76
12	40	27	2	17	34	19	31
18	54	27	0	25	0	91	39
6	32	20	22	13	45	44	45
25	40	43	4	40	33	36	44
18	28	33	5	11	36	33	36
9	26	30	25	4	17	26	27
0	32	22	74	25	42	69	71
22	17	48	25	12	25	27	51
24	49	18	32	24	31	69	27
0	32	29	8	1	47	43	60
14	20	5	3	20	28	49	47
3	28	36	12	24	34	0	27
11	29	65	0	25	46	38	46
14	14	2	3	13	63	21	2
15	33	17	4	34	39	49	46
17	54	58	26	9	29	12	45
17	29	15	14	15	43	52	33
18	27	40	1	16	35	51	57
9	22	62	10	22	43	30	32
31	19	39	13	22	29	37	25
26	51	77	32	14	25	34	28
21	49	16	6	26	35	67	18
12	47	42	4	42	34	68	41
25	27	44	17	20	28	72	20
23	21	19	4	14	5	41	0
21	51	28	50	18	40	29	34
23	71	10	24	18	22	38	25
18	19	14	3	10	41	45	31
23	0	31	8	27	41	29	19
5	56	32	3	25	72	45	71
15	0	27	7	22	40	48	0
18	16	49	2	17	21	61	46
14	46	62	2	26	12	29	18
17	21	16	0	28	20	49	13
17	0	11	12	11	24	46	20
0	12	12	32	2	13	26	16
17	13	34	24	35	0	37	0
23	25	12	3	22	39	15	27
20	35	47	5	11	38	55	7
14	41	12	8	24	24	31	7
5	14	17	13	11	0	44	17
11	16	29	6	19	48	40	49
0	20	13	0	36	19	41	9
0	15	28	13	15	0	28	27
27	52	17	6	8	1	40	0
19	10	34	0	10	27	58	50
11	8	35	36	15	26	55	19
20	21	27	10	22	58	29	11
11	24	9	23	15	34	32	47
18	0	69	21	7	21	17	18
18	30	47	8	18	7	33	25
25	18	55	1	13	29	21	25
3	5	1	5	8	0	72	35
1	27	21	59	14	50	0	7
2	36	49	2	29	29	0	4
10	23	26	5	9	15	66	32
13	35	0	1	0	41	26	18
31	81	23	1	21	50	0	26
6	20	22	7	19	24	0	26
5	39	17	23	18	21	33	9
18	41	40	0	11	0	31	13
9	25	16	3	14	26	26	51
21	55	31	6	9	58	61	6
21	52	42	1	0	42	55	0
3	30	23	9	18	26	16	43
10	79	39	28	10	17	70	24
6	63	32	1	1	22	16	14
6	54	23	13	31	1	63	18
0	0	27	2	30	39	38	12
17	69	33	2	1	32	35	21
11	41	54	2	16	25	58	0
16	36	67	10	0	45	18	8
10	49	13	1	21	6	33	5
10	65	16	9	14	56	29	34
16	54	46	22	28	30	36	21
22	0	0	0	3	26	45	16
10	48	26	2	14	0	28	13
0	62	61	2	11	60	57	9
9	36	14	0	23	63	39	6
6	66	29	1	11	43	44	12
0	74	1	12	16	39	19	6
12	74	0	18	16	46	28	29
11	1	13	13	14	50	6	47
10	50	8	1	0	39	7	0
3	55	62	10	20	44	22	18
15	0	0	2	14	31	13	29
11	35	32	13	0	41	0	15
8	0	46	2	7	34	41	43
13	47	21	9	4	46	63	37
4	70	77	26	20	2	54	62
20	1	55	11	8	50	46	2
6	71	30	14	13	40	0	23
5	1	16	7	0	44	0	26
4	31	50	0	13	25	0	38
1	56	10	4	19	46	69	21
4	39	40	34	0	34	40	21
6	49	30	1	8	54	18	35
5	43	32	2	11	55	38	44
8	74	22	0	11	65	49	35
6	32	30	19	7	53	28	33
8	33	10	15	8	55	76	74
2	40	27	12	10	28	34	2
0	45	24	3	5	38	42	18
1	56	29	1	0	28	44	22
13	21	15	11	10	35	46	39
23	0	47	1	10	39	74	31
0	86	31	18	0	6	42	29
17	32	0	1	0	39	57	19
18	34	17	1	9	48	58	26
14	34	23	21	4	2	71	23
30	23	16	105	0	49	26	15
16	45	22	2	0	81	51	31
16	63	18	3	8	39	35	55
16	45	58	48	5	39	60	72
5	52	79	15	2	36	29	0
0	78	9	0	12	22	82	32
7	52	59	11	9	48	38	30
9	29	22	5	2	28	52	33
15	37	119	0	13	25	37	40
8	51	0	9	3	23	42	20
0	53	8	27	6	28	46	17
3	73	33	9	19	25	34	21
15	38	14	2	2	18	68	39
7	37	45	4	3	32	30	22
8	41	42	0	3	28	66	41
6	86	30	2	7	69	39	32
6	37	42	1	18	42	26	0
2	42	49	11	2	15	41	16
18	65	0	66	0	0	51	21
10	90	34	1	10	30	26	18
7	35	0	7	6	56	66	26
12	59	41	17	2	34	53	42
2	56	17	6	11	31	55	29
6	56	42	10	5	30	44	31
7	38	45	2	2	41	38	0
3	85	8	8	8	31	0	0
1	31	32	8	5	22	27	30
4	48	16	35	4	61	0	19
0	47	32	7	0	58	43	11
3	24	22	10	1	0	57	26
0	64	52	2	3	32	30	28
0	65	64	0	4	66	0	18
2	68	34	39	9	36	23	16
0	78	35	33	17	44	74	17
2	67	20	20	8	22	27	21
12	50	1	0	4	59	49	35
2	61	35	23	0	34	25	14
5	45	0	3	3	28	33	10
34	58	43	24	4	42	51	29
16	68	32	14	5	40	37	13
17	35	33	5	9	27	37	0
18	23	33	0	4	37	26	2
18	38	40	5	8	73	40	26
19	26	11	5	1	21	29	13
22	44	26	0	9	34	39	15
16	18	26	21	9	26	0	2
4	0	46	13	7	84	34	53
2	29	46	4	6	48	56	1
10	33	33	8	8	0	59	0
32	50	39	4	7	64	39	48
31	46	14	0	7	18	18	25
9	0	62	7	31	36	41	39
25	31	18	6	10	31	38	26
29	80	89	12	20	19	28	14
20	54	67	24	15	0	36	35
11	59	34	33	20	74	25	63
22	55	23	2	21	40	43	26
16	36	25	5	19	24	15	51
16	1	32	1	16	64	18	31
21	79	12	0	20	31	26	68
27	73	14	9	22	17	57	29
19	0	36	11	20	26	33	29
22	72	1	1	9	39	24	25
8	72	43	11	18	56	30	58
0	47	28	22	36	42	41	39
0	26	41	3	23	0	0	28
0	43	34	41	14	60	26	54
18	65	37	33	12	35	41	31
13	36	43	60	0	40	41	24
14	3	2	8	6	22	37	0
0	26	17	4	4	46	34	43
10	33	37	19	22	42	24	33
1	42	71	4	17	19	37	62
11	35	56	7	23	35	0	42
6	31	0	5	14	16	53	52
3	60	53	35	17	26	68	73
0	52	41	27	20	31	59	45
0	45	46	13	15	27	30	0
5	72	35	15	19	34	39	22
13	11	37	6	19	31	42	45
0	0	0	5	44	70	63	23
6	30	60	16	13	45	28	44
0	56	36	21	4	28	37	47
6	35	54	1	15	34	15	45
11	29	0	4	16	39	33	35
2	26	56	1	6	30	43	41
3	35	40	0	4	26	28	65
0	35	24	0	30	21	25	47
3	55	19	23	3	28	20	21
16	7	51	7	4	16	39	24
11	33	29	8	1	35	31	41
8	92	13	0	12	48	51	36
3	62	28	8	14	33	53	24
0	31	21	0	14	41	54	67
14	31	66	1	1	40	28	18
14	63	31	11	27	0	48	0
39	51	27	1	0	65	1	22
9	58	56	7	10	40	39	81
6	55	57	3	10	79	27	41
10	60	31	1	8	0	29	30
28	72	3	1	12	26	0	22
8	54	42	5	5	47	37	0
24	42	1	0	7	61	78	0
0	36	39	33	0	42	55	29
9	35	29	1	10	47	46	24
18	39	1	10	12	15	71	23
15	23	55	33	3	64	33	27
9	46	47	1	18	31	0	46
11	41	51	1	14	77	81	42
6	60	19	14	13	51	61	52
11	43	30	9	2	40	0	45
13	24	20	6	12	35	36	27
9	18	22	1	23	32	57	33
15	56	41	2	13	65	3	24
11	0	30	5	9	34	44	34
10	65	13	18	20	68	13	0
8	35	71	1	19	63	29	0
2	0	68	2	13	56	0	37
7	53	19	14	30	89	47	39
7	45	53	1	24	48	0	28
5	65	44	3	1	52	54	26
8	22	33	0	7	52	42	21
17	37	23	0	18	50	45	0
0	1	97	3	0	41	54	61
9	50	25	11	5	42	27	18
2	50	61	3	1	40	32	0
5	60	19	7	19	49	22	24
2	0	65	3	19	34	32	26
5	50	25	8	0	30	33	7
5	53	47	8	0	35	41	6
9	55	35	0	18	1	0	27
3	41	17	2	6	56	63	26
3	53	31	0	21	70	1	22
9	0	24	0	11	0	32	27
1	1	34	0	8	29	27	34
3	15	26	18	38	72	21	22
12	89	25	1	31	76	26	24
0	71	77	5	11	71	2	25
5	45	51	3	3	0	48	13
2	66	29	0	16	58	1	14
1	40	54	7	15	43	41	48
1	63	33	5	0	1	1	9
0	39	68	1	11	53	0	30
2	1	0	14	19	33	0	27
5	50	42	0	0	36	52	74
15	40	26	8	18	0	61	66
8	24	45	4	6	60	72	52
9	80	62	2	0	51	32	0
22	57	58	16	11	35	29	33
10	0	25	36	17	49	18	46
17	30	37	0	6	52	36	41
15	22	17	2	17	47	19	40
18	4	59	3	11	55	36	41
24	46	24	0	15	38	32	45
0	64	49	2	15	90	34	25
17	53	20	14	17	47	30	64
19	55	23	7	10	40	50	64
24	32	53	19	2	37	31	64
10	39	45	8	8	84	35	32
28	34	48	11	0	60	43	100
20	26	11	0	20	37	49	48
23	43	29	28	6	26	34	76
19	48	20	0	0	68	44	72
38	54	0	36	23	47	34	15
16	51	26	1	18	59	51	52
20	33	26	13	13	83	38	48
26	31	48	7	13	82	61	54
11	45	31	1	0	36	39	32
15	25	40	26	8	54	30	19
20	53	0	0	14	62	36	30
20	11	12	0	0	2	55	34
23	14	22	1	28	38	0	12
22	58	26	0	11	42	22	12
19	27	29	13	8	46	45	14
8	43	81	15	11	0	30	51
24	49	32	4	12	56	76	41
26	56	37	4	1	1	16	44
12	53	33	19	1	57	42	59
14	52	48	33	0	27	29	40
18	38	17	17	0	41	45	44
34	57	0	2	0	43	33	43
24	0	72	0	9	36	48	39
2	1	37	0	14	32	23	39
22	1	40	7	7	43	38	22
18	47	17	0	7	37	23	31
10	40	16	0	26	28	45	0
1	33	52	11	25	49	36	25
19	36	21	14	22	26	44	59
0	68	0	0	27	26	0	13
15	82	17	3	3	28	26	20
11	41	9	34	20	16	0	40
21	34	22	0	17	49	32	29
1	77	37	0	0	61	51	34
11	31	12	0	16	63	28	1
18	37	10	16	0	64	1	21
17	39	34	20	0	0	56	0
7	29	36	0	22	2	24	0
9	1	37	1	20	45	24	24
15	89	26	39	18	23	38	39
1	1	25	32	27	64	35	23
15	77	92	0	0	34	0	31
6	84	51	3	25	74	66	37
0	52	35	2	0	46	66	38
11	41	22	24	0	66	40	12
0	72	49	3	0	39	58	25
0	42	13	2	12	46	31	0
30	0	68	7	0	31	0	0
13	68	17	10	0	20	28	23
14	55	11	10	7	58	37	39
15	36	22	47	24	41	5	19
23	67	21	1	3	34	44	20
23	51	20	11	27	33	42	29
18	33	35	22	21	35	26	15
19	31	22	3	19	48	37	12
0	0	24	10	21	22	45	14
37	0	19	1	16	49	41	18
18	67	13	2	17	18	38	3
26	64	39	8	10	82	31	14
15	70	18	3	20	24	37	49
23	45	12	15	18	0	39	41
15	43	0	0	0	44	55	22
12	61	0	25	17	22	32	35
22	55	23	6	1	34	42	52
1	26	55	2	25	0	39	119
1	54	36	3	18	44	0	43
26	25	31	0	24	52	24	19
23	12	3	72	20	27	18	61
0	40	27	9	14	34	53	31
14	44	9	3	11	12	0	35
3	34	13	78	8	0	45	26
18	89	10	13	0	32	23	40
11	65	3	8	18	35	65	12
28	23	9	32	14	47	29	41
18	8	56	4	23	33	23	27
21	52	23	2	17	26	38	55
28	52	43	33	0	0	11	40
25	49	53	26	28	42	38	46
15	51	42	13	8	30	49	42
29	52	34	1	11	51	12	38
25	43	0	7	17	31	0	51
16	29	8	25	9	0	31	33
20	53	18	10	17	38	57	32
27	69	33	1	13	40	72	67
15	35	60	25	15	28	26	58
11	37	1	11	1	35	74	0
2	52	40	7	0	44	64	38
9	30	5	2	13	51	49	51
17	67	36	10	11	26	64	28
28	67	26	5	11	25	50	73
1	2	24	73	17	16	57	54
17	80	31	5	19	0	49	17
23	51	15	1	38	46	68	27
19	44	29	7	18	22	51	36
0	62	34	34	27	18	32	51
31	47	22	1	17	24	32	28
24	36	57	1	25	10	45	44
14	52	25	30	23	22	74	36
8	52	38	14	26	0	14	33
0	26	33	25	0	19	47	39
21	0	2	14	32	19	67	0
24	27	43	45	19	31	29	25
17	20	0	30	23	21	66	31
0	0	38	24	16	23	63	88
35	31	16	5	10	39	37	39
8	27	60	10	20	0	26	22
15	27	52	1	1	34	40	46
23	66	4	32	32	1	67	29
19	32	51	15	16	0	60	23
18	0	27	3	27	29	81	0
31	14	30	10	22	24	56	12
11	38	34	5	16	1	59	16
0	56	2	23	33	11	28	20
23	36	0	16	21	44	62	57
20	1	0	4	22	29	29	77
18	34	22	0	13	0	53	28
1	1	39	2	15	33	70	24
25	45	40	22	15	36	52	15
1	83	32	4	20	38	54	42
0	34	13	12	4	40	55	10
21	45	43	2	9	51	57	26
26	0	19	46	6	61	37	32
18	1	3	0	11	66	44	40
21	30	12	15	28	60	27	1
20	22	72	1	16	37	47	20
15	34	28	0	0	61	36	44
35	0	15	1	20	58	57	42
8	1	47	53	15	2	21	26
34	71	19	3	14	40	36	33
5	66	22	2	18	50	21	0
13	77	41	32	6	52	0	19
27	15	21	44	11	39	20	67
1	47	1	8	16	43	18	30
14	54	1	3	21	30	29	28
16	62	0	5	12	60	40	31
18	38	25	0	15	35	23	21
17	34	20	0	16	31	28	19
16	37	36	0	9	23	27	34
22	22	39	4	5	54	1	44
18	26	0	0	10	48	29	32
4	50	12	20	5	20	42	55
7	15	32	0	2	26	63	60
5	12	24	0	11	82	35	30
21	15	9	11	11	25	9	14
29	22	32	1	18	1	69	26
0	20	18	0	12	52	60	45
23	23	51	0	21	34	24	0
0	19	47	1	24	23	12	24
34	53	0	0	10	26	12	25
2	2	35	3	2	0	33	29
26	38	1	1	8	44	28	27
45	49	35	0	15	26	31	31
18	4	34	26	1	35	38	65
32	19	23	0	10	22	17	33
24	28	12	1	1	28	26	48
28	56	41	13	0	0	40	29
19	51	48	3	7	32	43	23
0	54	0	5	2	28	0	23
0	39	42	2	16	40	70	90
17	21	4	2	22	50	52	38
0	30	45	0	17	35	39	46
19	31	18	2	1	0	40	43
23	36	36	18	23	33	51	1
1	21	29	15	2	16	38	16
34	65	26	0	33	75	38	38
19	64	60	1	30	30	42	63
32	60	59	11	31	59	41	36
30	58	3	0	20	88	38	49
22	45	40	1	14	1	57	0
1	60	25	5	8	39	48	21
47	40	37	12	31	0	72	16
31	68	3	0	16	63	43	8
0	0	15	22	18	36	0	5
17	86	14	0	10	0	52	23
39	55	1	6	7	35	58	9
27	43	36	3	22	33	33	16
46	71	36	2	3	24	41	26
23	60	66	66	11	18	54	0
12	55	24	2	24	67	45	41
39	26	10	1	30	28	57	56
20	37	32	1	10	0	28	0
2	88	37	0	12	41	29	22
27	70	0	25	29	28	2	20
34	39	15	4	14	51	68	14
25	34	0	13	23	39	31	73
0	36	14	12	12	57	63	11
38	2	92	0	7	38	35	24
26	44	20	8	24	25	47	16
0	47	1	16	10	72	25	7
11	22	34	14	9	45	43	18
0	55	48	3	12	57	30	23
24	70	8	6	1	58	34	0
34	60	37	2	15	42	23	0
29	51	64	9	15	54	18	32
28	21	27	43	6	53	29	0
18	0	39	4	20	1	44	25
33	35	42	0	18	73	39	33
1	31	11	43	15	3	37	33
25	39	39	7	8	45	57	0
15	21	70	5	20	31	32	15
5	0	0	0	19	52	35	10
13	46	60	30	16	65	35	20
14	0	27	29	11	30	33	25
33	0	74	4	8	0	23	4
1	58	105	41	0	42	67	13
31	54	28	3	12	58	34	8
35	46	38	29	19	29	36	8
16	83	24	10	9	36	69	51
19	61	3	7	9	63	24	19
26	66	26	18	6	35	0	19
20	31	32	38	15	20	54	21
33	52	11	0	22	23	76	20
18	71	9	15	13	50	38	27
17	48	62	4	27	37	50	12
21	35	26	26	18	48	41	10
38	0	14	39	0	25	76	18
26	38	16	2	11	48	34	13
28	0	0	34	0	0	53	25
25	56	1	4	8	3	52	2
2	43	0	16	16	1	44	51
26	0	25	0	0	37	34	9
1	39	87	0	20	22	29	7
23	2	28	31	7	65	45	20
0	1	10	10	19	42	10	12
25	50	26	17	3	71	52	1
21	58	26	19	7	41	49	30
4	38	64	23	20	17	35	12
28	48	63	12	16	55	40	0
37	18	12	31	1	43	41	9
30	0	16	17	6	47	54	5
28	14	19	4	25	34	29	8
23	30	33	22	27	0	27	23
20	36	31	3	24	37	0	8
26	45	19	16	21	28	41	9
27	32	9	12	34	22	39	32
62	32	17	3	23	0	32	18
30	76	0	3	1	0	32	21
24	0	33	2	25	20	37	52
3	0	23	55	14	37	78	37
0	36	41	2	20	44	9	28
28	0	25	37	2	49	38	16
29	44	38	11	13	31	22	24
0	40	32	18	17	64	47	42
1	24	25	0	8	26	35	37
38	91	19	0	14	62	0	28
29	72	68	1	9	52	50	42
29	41	21	3	10	45	51	32
29	34	17	37	18	34	43	33
27	52	15	3	13	45	46	40
0	31	38	2	19	37	1	26
30	58	0	45	13	7	0	28
8	38	5	18	7	34	2	37
0	61	29	4	11	64	0	36
28	1	0	18	20	5	55	29
19	49	12	12	30	21	45	48
2	44	3	1	16	2	48	29
26	55	21	51	4	42	61	22
38	81	19	8	12	39	71	21
30	103	20	1	0	44	49	33
29	38	16	8	3	5	20	24
35	36	47	25	6	21	55	33
26	83	37	29	22	42	49	37
25	50	39	49	9	47	107	29
27	61	23	1	12	51	17	0
27	42	27	11	13	0	21	28
30	50	15	3	0	0	33	0
31	1	19	3	11	28	40	21
28	22	41	3	8	77	32	0
27	76	61	0	8	39	37	0
33	43	54	3	7	50	1	0
28	28	29	3	7	52	20	34
24	50	36	46	24	1	0	11
1	96	51	1	0	38	61	16
22	59	30	4	8	9	21	35
0	38	16	27	18	41	33	30
16	69	17	0	16	22	0	24
16	35	15	21	0	63	45	67
17	32	48	13	22	4	88	17
25	38	23	2	15	41	40	19
0	67	1	2	12	29	45	54
15	33	19	3	0	0	91	26
1	59	32	21	8	35	1	74
26	68	11	6	0	46	0	0
1	35	22	14	8	61	27	27
14	65	22	6	6	3	49	36
12	52	18	1	18	40	22	22
7	60	18	1	17	65	31	18
0	28	23	9	15	40	47	30
12	16	25	0	19	46	35	29
17	1	25	5	0	32	39	11
9	19	0	7	11	45	27	10
0	46	22	1	0	83	34	26
22	0	47	2	1	30	48	1
9	39	40	14	13	39	21	18
1	54	35	1	12	0	49	0
8	0	21	4	9	48	39	24
0	54	23	12	18	73	27	27
10	52	2	12	8	28	49	20
6	77	13	8	11	0	71	20
6	70	35	0	14	23	33	17
2	29	46	31	7	43	61	28
9	62	39	4	12	22	0	32
0	40	11	28	11	30	42	17
0	63	26	7	19	5	0	18
7	80	45	15	5	40	66	44
10	68	42	44	11	17	59	23
5	36	28	20	20	0	29	4
7	48	7	3	14	34	59	23
6	31	29	24	6	53	0	0
2	41	19	27	17	26	22	0
0	54	21	12	11	32	1	10
0	60	29	10	12	0	27	20
19	24	0	46	3	43	37	25
8	38	25	12	24	38	51	7
30	45	21	10	18	46	0	23
21	87	39	1	0	1	22	19
31	42	0	20	11	0	52	0
0	33	29	0	6	56	38	44
27	36	25	0	4	13	7	20
0	22	10	11	6	0	36	16
0	33	37	1	10	41	14	13
28	34	96	18	1	41	44	0
29	55	35	19	0	40	59	23
1	44	45	12	14	0	43	15
0	87	18	3	4	21	25	9
22	32	16	16	12	0	20	6
34	50	33	19	10	27	25	13
36	0	34	1	3	42	17	16
1	40	25	7	9	39	11	58
22	55	35	3	10	34	7	9
31	39	32	1	10	38	11	24
24	28	49	25	7	31	41	13
42	0	23	17	7	38	33	0
46	34	2	0	15	38	55	0
34	30	29	35	12	32	0	35
27	0	28	3	1	33	43	34
25	56	67	6	9	46	77	15
0	24	43	1	4	56	23	29
13	37	25	0	12	29	42	44
29	45	38	2	13	57	54	28
24	56	25	0	3	41	45	48
32	13	21	24	10	32	0	2
30	65	62	2	11	67	44	30
31	35	16	31	5	42	29	30
23	16	11	35	7	24	43	74
30	70	17	26	5	52	42	17
22	0	46	5	3	36	32	34
37	58	1	12	7	39	25	31
13	41	0	8	5	34	1	21
19	21	31	25	2	24	36	65
19	36	42	8	8	32	53	21
1	56	14	18	3	26	46	10
19	70	32	9	5	30	0	29
27	41	31	7	3	33	50	0
17	60	48	24	5	0	38	34
1	61	65	12	9	35	33	37
1	66	0	3	4	49	50	15
29	70	23	17	2	23	26	22
29	82	47	6	0	47	32	22
21	51	61	0	3	9	20	0
34	57	52	4	10	37	44	46
31	42	26	2	9	1	37	32
31	36	17	1	5	20	58	28
28	34	42	4	1	26	35	33
14	53	40	51	2	32	43	73
23	81	82	10	3	20	38	23
0	35	41	10	1	9	0	43
1	83	45	15	2	30	23	42
11	45	16	33	1	38	16	34
0	38	12	1	2	23	18	0
37	0	12	0	1	24	37	20
34	53	51	11	4	33	39	49
15	70	40	6	8	9	35	18
25	0	30	19	12	26	28	58
30	57	26	4	0	26	0	1
29	49	53	1	15	0	75	33
35	23	64	20	15	27	31	16
24	24	2	2	30	28	0	26
20	43	39	5	0	38	54	37
21	39	20	1	22	42	49	18
23	45	31	0	19	38	44	20
0	0	20	64	26	34	47	16
16	57	24	13	14	42	10	1
26	36	37	4	31	26	41	11
16	48	16	3	18	29	24	24
1	34	0	12	10	35	27	24
15	44	18	8	4	45	40	8
18	41	54	12	19	47	16	18
14	97	32	12	0	62	50	0
27	35	41	46	13	1	44	26
9	24	16	3	0	57	23	20
16	32	26	0	6	20	11	3
6	57	69	4	14	25	17	37
12	42	42	18	19	63	37	33
2	23	0	33	14	47	57	62
10	42	28	4	18	0	36	54
7	54	26	2	9	55	18	16
7	35	42	13	3	39	48	22
14	41	61	5	21	40	9	0
13	44	33	66	0	18	14	25
10	20	31	4	6	38	14	32
11	89	11	7	14	46	27	22
1	31	33	9	3	41	14	23
8	29	25	18	1	28	29	29
8	59	39	1	5	1	46	0
0	12	62	0	2	45	0	10
9	34	39	0	7	60	24	12
9	0	0	0	3	34	22	0
6	29	62	0	3	27	39	33
0	38	59	4	3	46	19	17
3	0	33	1	2	7	36	11
0	0	36	18	3	20	41	37
3	0	12	0	4	49	26	15
7	0	36	1	1	0	23	25
24	24	15	33	2	56	46	39
7	49	59	1	3	31	25	40
25	0	1	3	4	0	11	53
31	17	50	2	4	56	14	1
22	65	0	39	10	19	45	25
31	29	44	1	0	17	23	18
23	36	47	23	4	44	23	71
31	1	17	2	10	19	36	29
23	0	32	2	5	0	22	31
31	38	51	0	10	27	37	48
22	34	27	8	10	11	54	0
27	0	26	34	7	67	32	45
19	48	24	8	0	32	33	8
18	49	1	5	2	32	44	71
21	41	39	13	0	60	53	45
24	40	35	11	5	1	62	0
19	13	48	1	11	44	57	27
0	56	36	5	0	26	69	29
19	58	17	3	5	28	41	26
11	16	25	1	3	25	41	16
21	16	26	18	9	43	27	63
22	26	6	5	19	16	0	17
15	33	19	37	24	36	46	20
11	2	35	0	18	14	35	0
22	86	6	0	2	56	52	35
22	35	48	5	21	61	39	19
20	77	62	4	21	34	39	0
14	2	42	7	21	29	60	9
0	43	21	0	21	50	44	30
15	45	21	11	21	39	37	0
17	68	0	0	10	59	44	21
21	31	61	0	17	33	28	31
17	36	32	2	17	35	45	22
18	33	13	8	17	35	34	29
13	28	24	0	9	15	52	0
24	1	42	9	7	32	29	0
20	40	11	9	12	28	35	35
17	53	30	59	21	49	64	33
18	61	4	8	6	48	33	15
19	30	27	5	0	15	38	13
1	32	53	19	7	25	36	41
12	31	26	52	8	34	29	30
17	18	14	3	11	15	45	27
20	40	36	22	7	48	1	23
30	34	70	3	0	0	41	29
2	38	17	2	1	36	69	44
22	32	36	1	6	28	42	22
26	30	0	1	8	27	30	22
26	33	23	1	1	22	70	19
24	22	57	13	6	18	16	33
8	21	77	3	5	0	38	13
8	10	31	14	14	0	0	0
32	44	83	14	3	34	61	1
13	27	1	4	18	70	30	0
1	57	24	1	1	25	63	21
35	23	8	47	7	78	51	8
26	51	29	0	4	48	44	8
34	42	0	7	12	61	45	10
27	94	60	26	2	0	29	16
25	1	15	61	5	55	35	0
35	57	20	24	5	37	25	27
26	1	34	15	1	37	37	26
20	0	33	18	4	34	23	0
17	46	13	5	3	40	63	2
24	46	42	6	15	48	23	0
8	39	27	9	0	35	34	11
22	70	39	5	9	52	26	43
20	16	0	31	0	42	35	28
13	35	42	10	2	0	27	8
17	46	8	6	2	34	42	19
16	50	27	3	4	20	43	0
8	1	45	2	0	23	37	14
31	32	30	7	6	40	55	7
19	36	23	13	12	31	17	19
13	80	8	1	3	73	23	35
17	34	41	0	1	37	56	22
18	73	20	10	2	25	0	6
11	42	23	9	14	49	27	17
0	45	33	0	3	25	27	0
0	60	3	5	2	36	15	44
24	38	35	1	7	37	50	19
13	23	24	0	4	23	0	29
18	45	26	2	3	46	58	47
12	47	63	7	0	5	40	11
7	22	25	5	9	62	36	18
2	53	38	5	5	19	32	13
14	34	28	3	3	0	19	41
9	42	25	0	4	47	43	35
31	31	19	0	3	55	42	30
31	17	46	2	2	0	36	61
22	61	27	2	1	0	70	35
32	32	105	2	21	23	44	28
8	57	33	1	20	27	0	31
20	3	31	9	36	32	0	49
17	33	36	6	17	14	21	61
14	73	6	5	25	10	34	35
15	33	7	5	30	20	67	57
0	27	36	4	0	49	51	30
1	31	28	32	7	10	19	38
0	31	40	0	19	43	38	26
7	34	43	0	18	17	47	1
8	1	24	0	0	17	20	33
3	35	25	11	2	33	42	0
8	49	61	2	12	51	53	66
6	87	23	1	16	20	38	34
7	55	23	1	15	17	60	27
8	26	13	11	0	13	52	0
6	40	26	20	0	17	23	26
3	27	29	6	10	26	79	31
2	16	25	0	27	12	37	15
4	48	46	0	0	0	62	10
3	0	20	1	2	24	40	29
14	40	0	3	14	48	48	43
5	32	19	1	13	49	15	23
4	62	15	3	12	65	51	21
4	41	27	5	17	0	64	21
0	35	37	12	20	27	52	18
7	40	36	21	21	16	37	20
2	0	21	0	9	29	27	54
16	30	20	11	1	18	43	18
10	44	53	0	9	39	55	0
13	49	39	3	8	34	37	33
19	63	25	0	1	35	56	27
18	45	1	0	0	79	57	36
14	0	86	1	8	49	55	38
30	43	39	0	1	21	1	21
29	50	21	5	15	50	42	26
37	22	35	2	10	39	20	17
14	50	49	5	13	40	30	45
12	38	34	0	16	50	70	8
12	56	23	0	0	68	25	50
24	35	12	14	16	40	54	53
20	17	4	0	14	33	30	7
23	47	19	1	1	45	33	12
22	12	63	0	8	26	62	65
11	0	39	3	0	56	41	13
27	10	53	2	16	39	37	16
0	36	57	16	7	40	31	24
17	22	6	5	14	26	52	54
24	59	33	4	6	42	72	13
26	27	26	2	5	36	40	14
12	38	49	2	8	26	107	11
18	10	58	18	12	50	71	18
15	42	36	17	8	61	50	30
21	16	38	4	11	9	46	0
21	29	39	18	9	40	39	21
17	60	54	0	8	42	31	11
0	52	14	7	19	4	15	21
0	38	28	1	2	31	0	0
2	29	48	16	1	49	33	8
11	0	27	0	9	16	29	22
7	83	56	1	14	33	34	9
22	38	0	2	7	17	48	30
13	36	17	6	15	46	28	29
9	50	19	12	13	13	88	12
6	52	29	1	3	26	23	48
18	32	14	1	16	0	23	17
21	67	18	0	7	15	55	24
0	29	31	29	7	24	36	12
21	46	29	17	8	28	14	0
0	38	34	2	10	27	36	66
28	45	35	25	7	17	33	31
0	30	12	6	8	11	21	20
23	25	0	30	3	33	27	33
42	48	37	3	6	30	39	0
28	20	27	3	14	18	27	23
14	23	61	6	4	10	33	19
0	27	27	22	5	31	41	1
19	34	12	1	5	16	20	8
26	27	23	0	2	0	47	38
28	43	29	2	15	8	37	31
14	36	64	3	10	41	36	21
27	52	2	7	2	37	30	2
24	32	0	4	7	20	21	0
4	51	93	1	11	24	18	38
58	43	86	1	7	26	0	42
30	21	34	4	6	11	73	31
13	40	30	0	0	25	28	93
20	0	44	4	18	38	27	61
22	39	0	7	19	26	20	0
17	45	31	2	2	17	102	55
19	77	41	8	17	25	39	0
24	27	73	1	8	38	42	0
18	34	43	17	22	22	0	42
18	2	74	13	13	32	43	26
4	39	68	0	12	49	18	37
18	34	40	1	30	53	21	2
14	17	44	31	15	22	33	56
19	43	71	4	16	0	17	23
34	0	30	8	8	66	31	37
40	57	56	6	21	67	34	32
20	39	48	2	13	37	43	25
18	23	60	0	20	77	25	69
4	19	1	0	16	92	25	1
16	57	30	0	14	35	42	2
29	46	46	1	7	58	34	34
0	11	19	0	9	35	55	45
26	39	38	0	15	0	39	4
11	99	1	15	0	34	34	28
1	22	46	1	17	34	50	30
25	39	30	5	9	37	51	0
20	46	39	9	8	0	41	39
26	38	0	0	4	44	67	51
5	19	18	20	11	74	43	20
17	27	64	43	11	0	36	29
24	29	49	17	0	48	36	47
30	0	38	35	11	45	100	28
22	28	40	4	5	20	59	0
19	40	35	19	10	17	49	49
8	56	41	21	5	64	43	30
14	35	1	1	15	36	52	35
27	43	64	6	8	39	0	43
4	28	29	7	6	35	58	35
12	56	4	7	7	13	56	23
0	46	34	7	10	29	0	43
0	0	44	4	17	49	49	60
11	27	30	17	19	82	57	44
8	23	30	26	8	36	56	0
12	35	32	36	9	1	0	44
9	41	28	10	6	1	9	27
17	47	0	2	17	35	54	34
12	29	63	9	1	35	47	0
5	37	0	37	0	28	54	75
20	55	28	11	17	39	42	32
17	15	2	18	8	31	41	4
24	50	31	6	0	41	49	68
1	0	29	0	8	7	54	51
13	47	10	5	10	29	66	56
0	12	26	31	0	20	1	31
1	43	12	7	8	49	23	32
33	37	45	24	1	55	28	47
22	25	41	1	7	0	0	65
34	31	28	8	9	39	34	27
17	35	61	0	0	0	62	25
1	1	19	0	12	2	37	49
25	15	0	22	0	70	46	41
34	24	60	14	8	1	39	43
16	0	36	1	9	44	41	43
28	20	46	2	8	43	40	35
14	21	79	1	12	24	35	33
25	44	36	26	11	19	1	43
11	63	10	4	9	55	44	32
16	53	50	1	9	31	42	26
23	32	52	24	11	41	65	20
29	96	41	3	0	59	39	0
33	83	35	7	7	36	29	16
11	40	48	3	9	56	43	22
22	32	59	28	3	0	44	1
17	61	78	2	3	30	49	21
37	43	61	3	12	61	1	23
11	28	0	24	6	47	74	25
34	29	29	4	2	66	56	57
14	38	39	7	13	24	40	18
17	23	0	0	7	36	32	28
20	50	29	0	11	47	33	22
18	16	46	0	23	15	0	27
30	51	9	10	1	53	30	15
6	101	32	3	0	14	25	58
22	94	0	2	21	27	34	36
24	52	42	34	16	30	37	36
26	42	34	7	11	25	0	36
32	32	56	22	0	30	46	38
19	10	37	3	18	27	35	45
1	66	42	36	11	45	51	32
24	0	30	5	15	94	51	0
0	26	0	3	14	1	45	12
3	26	34	8	18	29	57	11
5	32	50	16	16	37	78	34
16	34	35	28	12	28	71	13
30	39	54	18	24	19	38	26
14	37	58	10	5	36	30	23
8	43	13	6	16	0	46	34
24	59	58	1	6	27	37	26
0	74	25	0	6	50	24	54
16	30	48	15	18	34	48	54
11	54	31	4	13	0	18	23
30	58	0	0	11	24	27	43
7	57	0	0	9	21	25	33
12	47	9	13	16	0	11	27
18	54	30	16	15	9	51	59
15	69	11	2	8	43	91	62
0	68	42	2	15	26	47	59
15	0	45	7	7	7	31	33
13	0	51	22	5	19	27	46
12	71	0	19	10	10	62	29
14	33	7	0	10	31	48	131
14	20	0	9	7	32	0	69
19	36	20	6	0	31	58	70
20	3	1	2	10	1	92	0
9	13	1	15	8	62	59	28
0	72	1	12	7	52	22	20
19	55	77	3	8	75	31	53
24	42	16	2	7	62	23	35
1	37	34	7	7	43	57	21
0	0	48	1	0	47	41	0
13	49	28	3	12	1	48	28
15	37	11	1	0	48	15	19
3	44	0	27	0	72	26	29
9	0	29	9	4	24	42	29
6	40	10	5	1	29	0	50
1	59	0	12	4	31	14	31
5	29	19	0	3	57	37	37
7	38	8	13	8	0	3	17
4	50	20	12	0	53	24	43
3	42	26	14	0	51	56	22
6	40	13	5	3	1	53	34
2	28	13	11	7	48	34	41
0	34	7	7	11	23	58	109
0	33	17	4	1	32	53	67
10	49	6	13	7	0	52	21
10	17	15	3	6	51	48	28
0	49	53	35	10	42	48	29
7	0	4	2	7	0	39	56
0	36	68	16	3	69	47	29
8	71	23	6	0	42	37	59
26	55	55	10	5	28	58	30
13	0	7	0	1	38	37	21
2	38	22	29	6	48	35	19
18	61	8	4	4	39	42	22
12	16	13	1	7	57	10	14
13	33	8	3	0	41	24	0
13	34	1	11	8	27	53	33
7	27	23	31	7	59	2	17
3	47	15	13	8	41	80	20
20	13	6	9	11	41	0	0
5	28	4	5	6	38	39	25
9	0	5	19	5	55	50	0
0	45	29	28	9	7	30	54
9	57	0	3	6	68	0	55
4	13	7	1	1	32	0	23
2	63	4	0	5	15	40	24
2	49	8	16	6	0	0	9
4	29	0	3	1	12	1	70
4	55	23	12	0	0	47	29
17	36	16	6	9	33	24	15
9	108	5	0	5	42	25	15
0	32	6	14	4	42	37	20
1	56	59	1	32	16	29	55
5	83	8	2	11	47	0	25
4	51	2	20	26	44	0	9
0	81	1	0	17	37	31	45
0	46	36	6	19	30	36	11
3	52	24	18	20	27	24	23
1	23	8	10	17	0	27	79
1	77	35	24	18	16	0	1
0	60	60	0	32	18	30	21
1	60	67	35	0	13	35	10
1	67	0	3	26	37	72	0
1	67	18	0	15	59	28	19
3	64	29	10	14	31	0	20
10	25	21	1	17	38	37	15
6	29	44	7	22	34	0	29
1	0	16	20	13	0	31	22
2	52	41	7	20	51	36	42
0	35	59	2	20	55	47	56
0	40	25	5	0	0	47	79
0	0	66	0	16	90	33	13
1	63	14	32	23	59	35	0
3	40	22	5	0	57	19	54
0	55	13	1	8	50	28	26
8	37	1	10	26	2	17	0
12	39	23	15	14	0	30	35
8	24	47	1	10	62	11	36
22	14	19	72	11	28	70	46
3	49	18	7	27	56	36	48
19	41	13	4	18	0	29	40
22	31	39	25	10	40	42	38
22	50	23	13	10	49	0	46
22	53	17	0	16	50	0	36
27	38	23	8	18	2	84	33
0	68	23	2	9	20	87	77
19	31	6	3	2	33	26	41
26	52	15	37	25	31	38	20
20	50	21	15	20	46	69	42
17	26	12	10	26	31	44	52
23	54	43	32	11	19	1	17
25	20	19	1	22	29	41	31
11	42	0	17	18	61	28	34
30	22	17	24	14	16	33	47
0	2	7	1	10	17	77	27
18	46	15	1	15	38	50	30
26	43	8	46	9	41	70	30
1	42	0	10	5	59	0	36
14	35	42	8	13	29	0	35
15	14	11	1	19	42	93	31
19	0	13	38	0	26	39	20
1	62	23	0	21	1	74	86
10	46	0	30	11	53	2	55
15	66	0	52	8	0	45	15
6	35	0	0	13	36	44	31
7	41	16	1	19	31	1	23
20	43	25	30	0	0	28	24
1	48	0	6	12	15	3	60
7	37	10	0	10	0	42	32
3	53	11	0	0	45	72	15
25	35	17	8	8	44	43	25
12	98	26	4	0	35	1	24
0	33	0	6	7	40	61	24
8	36	3	1	18	29	38	25
12	22	1	1	5	23	50	35
6	28	0	10	16	37	1	34
9	25	0	2	18	24	35	29
0	0	12	44	19	34	34	19
12	31	33	0	0	65	32	34
9	47	58	1	0	29	59	15
8	50	8	0	15	12	54	23
20	45	16	43	21	39	42	14
22	43	0	18	0	47	62	0
11	0	11	3	19	0	45	15
17	73	11	2	0	0	45	47
7	0	10	0	22	0	39	15
7	49	9	10	25	51	72	54
6	48	39	35	14	23	41	39
10	2	7	30	0	1	19	35
23	42	24	6	33	57	47	10
9	87	44	0	20	69	0	22
6	48	65	6	19	0	60	28
6	51	35	10	0	38	34	0
21	0	44	0	0	76	39	0
5	20	43	0	18	34	0	25
14	28	12	3	23	27	29	0
15	55	15	1	17	30	57	24
6	37	15	19	17	42	0	0
9	81	0	10	10	16	44	18
0	28	77	9	8	53	32	29
0	37	1	27	0	49	40	49
10	24	24	25	20	26	56	24
31	64	0	2	0	39	58	42
6	48	35	30	29	23	71	32
15	68	24	6	0	31	40	0
0	53	3	18	14	1	44	26
2	66	0	8	10	37	42	59
14	0	0	0	17	36	31	42
21	46	48	22	14	20	1	103
17	3	56	7	11	25	53	0
10	1	32	20	29	38	56	0
15	53	32	2	15	33	43	14
9	51	38	3	11	21	32	27
17	53	39	7	24	51	37	50
1	42	19	1	18	24	32	0
1	50	0	1	13	14	0	33
23	55	28	37	10	25	0	18
11	40	0	5	9	21	50	60
18	30	5	30	10	28	16	11
3	46	0	0	10	54	83	34
32	48	47	5	13	24	0	26
0	23	11	4	9	53	40	21
25	42	0	3	11	55	18	8
30	29	1	22	14	8	19	14
25	37	0	0	12	32	0	23
31	27	26	12	0	40	15	10
23	39	0	2	4	15	1	92
0	20	33	0	13	26	16	29
14	26	11	18	16	30	28	0
21	60	24	21	7	36	29	33
32	83	1	2	15	34	37	24
4	0	15	1	3	52	40	32
2	40	0	3	16	60	39	71
13	45	25	8	11	42	37	70
1	0	4	26	20	38	21	77
0	48	21	0	0	42	62	32
18	15	11	21	0	44	90	31
14	27	45	29	14	28	0	48
25	63	48	0	13	63	3	0
24	42	0	0	18	24	50	37
15	28	3	5	15	25	26	31
32	33	16	11	7	44	69	36
18	44	2	1	4	36	85	57
17	86	10	1	0	0	0	11
11	65	22	2	14	31	48	0
1	24	22	4	14	17	42	7
3	22	12	15	12	38	36	20
0	40	40	0	1	55	45	31
4	42	11	6	32	23	32	13
18	76	33	22	12	53	38	48
21	54	44	2	18	19	0	34
19	52	54	3	22	0	42	31
21	56	28	3	0	13	42	47
26	56	24	0	21	23	43	23
22	48	22	11	20	60	18	25
23	32	36	3	14	62	46	37
16	36	17	0	17	1	20	43
10	54	41	29	22	8	39	121
31	35	40	2	14	0	34	26
24	54	74	10	19	31	70	48
21	66	11	13	1	29	39	0
16	1	12	0	21	53	19	21
15	58	42	16	23	17	47	0
0	21	25	2	6	15	33	0
30	58	57	1	32	16	0	26
30	51	3	12	32	49	45	0
1	51	40	3	6	42	18	29
21	43	19	19	1	42	26	18
0	40	1	0	4	25	0	17
8	35	35	7	16	22	34	56
20	44	22	5	27	20	69	18
12	32	32	0	16	22	32	21
27	41	27	0	18	20	19	46
25	65	23	9	1	20	63	33
29	0	46	3	10	27	30	10
3	41	34	22	19	26	7	17
25	46	16	3	13	44	50	77
18	31	35	3	17	19	29	16
19	27	25	30	4	34	33	28
15	39	32	4	0	26	41	45
16	92	32	3	20	36	31	29
37	19	14	22	23	0	35	28
28	77	30	3	27	60	56	24
14	51	18	14	15	24	47	0
34	58	38	3	11	32	39	32
27	50	33	1	24	29	72	54
17	19	48	16	0	24	33	17
15	58	43	5	14	15	0	30
18	20	45	0	12	24	24	46
15	42	46	25	18	38	14	15
11	74	80	3	14	15	25	28
14	1	45	5	10	28	73	17
9	54	6	1	16	32	27	21
19	70	17	8	0	28	59	63
22	49	25	0	17	43	60	16
0	32	31	7	13	0	50	12
14	69	16	22	9	0	41	14
18	33	10	2	27	29	83	33
2	0	15	23	15	51	58	48
8	57	43	1	25	0	40	27
17	71	6	2	19	40	22	86
20	55	19	70	3	65	31	11
1	41	31	9	20	47	35	15
18	37	28	0	19	19	48	14
8	0	77	0	19	60	56	31
12	84	8	2	10	53	38	8
28	46	43	4	22	63	19	22
13	59	13	3	27	60	25	25
20	0	51	2	9	0	1	0
33	46	13	23	23	58	40	0
23	0	40	0	29	66	51	31
26	57	47	3	28	0	33	32
15	38	6	5	0	32	76	20
23	61	23	0	0	0	0	23
39	27	15	4	1	29	45	24
28	34	9	8	21	32	0	0
35	44	22	5	17	52	29	19
10	43	28	0	17	0	39	55
24	33	21	13	28	36	0	0
14	43	36	0	31	38	0	13
31	26	36	21	16	0	0	22
26	0	45	25	1	30	69	37
0	50	47	4	17	40	47	30
1	75	17	9	14	22	0	0
30	39	47	0	16	32	28	56
21	21	12	4	15	35	36	50
1	36	36	6	1	29	0	0
22	34	45	4	15	36	23	30
0	47	56	2	23	46	0	0
1	0	6	8	23	23	29	60
27	0	40	2	10	7	49	62
17	63	54	7	15	18	42	12
20	43	30	0	14	26	3	0
2	65	19	2	17	52	38	47
21	49	21	48	8	26	45	31
0	35	11	4	6	4	35	9
10	35	18	8	0	53	38	84
0	9	41	14	12	23	20	71
1	103	44	3	21	22	45	45
17	0	45	0	0	19	56	39
10	81	19	19	16	0	0	25
0	47	29	0	1	9	29	51
19	45	34	0	16	37	34	71
17	56	31	10	1	0	58	21
20	55	0	2	13	35	72	50
2	38	28	10	13	26	30	33
0	56	17	0	0	22	0	51
0	72	51	10	10	26	55	0
17	51	22	0	1	34	31	31
0	61	2	1	17	20	32	11
25	63	23	36	13	1	0	29
0	66	30	11	17	21	46	33
8	31	22	1	11	25	27	48
8	49	13	4	9	20	0	26
19	32	35	2	0	22	38	54
16	53	12	13	10	41	27	38
0	62	6	5	7	16	34	0
24	30	44	28	8	16	34	25
19	76	43	5	17	52	38	58
21	45	7	0	0	0	40	44
13	65	11	8	16	25	40	55
23	44	6	4	6	0	43	25
1	32	13	2	24	52	74	16
27	48	28	1	5	37	29	25
29	51	20	5	5	0	49	21
0	33	8	3	0	0	1	0
19	46	30	3	0	0	28	29
19	0	38	0	21	17	19	9
1	39	9	0	8	0	16	15
24	27	15	1	3	7	71	30
22	45	0	10	6	13	11	44
14	64	0	4	7	49	42	16
0	53	39	4	9	28	37	28
24	0	0	6	29	65	50	1
1	45	28	2	15	29	56	14
3	38	4	9	0	64	44	17
42	38	37	5	17	43	0	29
0	46	5	3	16	58	44	31
26	0	12	31	12	0	1	52
39	39	16	3	2	41	50	19
23	48	87	1	1	33	0	33
1	61	1	5	0	40	44	11
28	39	37	17	24	29	0	2
18	64	11	27	1	43	0	15
24	49	12	0	1	35	55	23
15	71	26	0	1	1	75	0
24	56	67	0	13	39	27	17
25	36	31	0	0	41	41	21
8	0	18	4	32	21	105	18
21	0	19	2	0	75	83	38
14	48	52	15	23	33	37	16
5	53	39	0	19	32	32	40
21	49	5	2	13	52	60	25
29	50	26	19	16	14	75	22
28	45	24	25	13	24	93	1
16	34	13	4	22	59	74	15
24	41	33	0	19	25	29	10
23	34	3	7	18	61	31	9
35	60	9	44	13	26	31	32
8	55	16	6	6	33	42	59
16	53	34	32	15	25	0	36
20	61	43	2	1	43	62	53
19	26	19	2	32	48	41	33
19	52	53	4	22	56	71	55
3	18	32	30	12	26	0	17
20	45	19	22	3	49	52	0
24	29	9	2	22	0	39	67
19	50	0	1	1	52	28	20
11	44	0	8	16	45	67	33
16	31	21	26	14	31	0	44
29	44	15	0	16	33	26	22
12	32	82	8	0	40	36	110
24	21	5	3	14	0	33	67
29	1	17	38	10	38	19	36
41	69	0	3	18	47	28	32
31	0	39	1	15	45	30	57
26	30	18	11	20	18	33	0
0	45	0	1	9	17	35	24
0	41	37	3	13	18	27	37
26	42	42	16	20	38	62	38
30	32	55	14	0	31	36	0
33	51	11	0	0	20	37	28
36	44	35	6	19	27	70	0
34	30	9	16	30	0	73	39
1	76	30	0	25	17	5	20
69	72	24	0	7	37	45	30
0	74	11	17	15	17	3	15
24	39	15	1	20	45	67	1
16	40	26	3	15	28	34	37
2	0	23	1	8	30	36	43
36	0	40	1	10	11	36	34
18	0	19	0	13	34	50	18
23	59	13	0	10	11	26	0
36	49	28	1	7	27	51	24
25	37	0	15	2	33	1	12
39	40	57	20	1	33	41	15
19	66	0	1	17	17	81	17
26	46	25	5	0	34	45	42
20	29	8	1	0	19	36	23
30	45	20	5	22	13	59	40
23	39	32	6	15	23	41	43
22	0	20	3	22	36	45	9
24	72	30	33	25	39	36	33
31	31	19	3	17	23	16	28
22	0	22	0	27	24	24	28
14	37	17	2	14	43	18	57
25	57	26	0	7	0	43	22
25	36	21	6	15	23	23	27
0	34	9	1	0	13	90	10
21	48	30	0	17	16	29	42
32	42	5	0	23	19	26	22
1	49	5	7	2	39	55	21
38	39	28	7	22	21	21	39
1	64	50	1	18	18	38	25
22	0	31	4	11	26	36	21
0	35	26	2	29	53	43	37
22	47	21	2	16	30	37	29
0	43	24	6	0	30	17	20
20	39	20	0	17	29	57	25
0	29	35	10	16	73	38	30
20	57	32	9	17	27	29	47
4	33	32	53	0	2	0	39
5	32	46	4	26	51	27	13
15	34	26	50	0	43	21	23
9	49	26	14	11	47	11	0
0	21	14	32	0	52	32	20
32	1	7	16	13	30	16	13
27	74	31	2	0	61	30	16
28	83	48	5	24	45	34	11
2	0	57	4	0	46	35	20
0	63	4	9	15	63	42	21
1	0	0	7	19	12	48	12
37	59	35	5	11	76	39	11
29	74	26	27	14	1	53	22
26	55	23	40	0	46	82	15
1	87	7	0	8	1	56	1
40	56	13	0	11	55	25	13
28	67	27	21	12	32	35	16
28	64	31	6	28	0	0	42
23	60	32	15	14	26	45	48
23	43	12	0	0	56	38	26
25	64	35	26	9	43	11	27
41	43	35	13	5	38	59	25
25	0	29	23	25	46	85	27
37	28	19	24	5	46	0	46
20	55	22	1	10	24	48	34
22	82	32	0	4	58	49	33
19	46	24	2	15	0	42	28
0	42	41	2	6	48	64	0
1	41	16	1	16	75	43	26
6	0	1	5	11	47	43	47
23	13	40	0	15	22	0	26
0	54	1	42	16	22	64	7
1	35	20	0	10	42	42	34
0	62	35	17	12	0	47	0
0	22	6	8	5	40	0	23
1	28	11	0	19	34	38	11
25	35	19	1	10	47	0	36
18	30	11	1	1	17	1	1
51	40	16	0	7	17	0	0
28	37	22	8	17	25	52	27
4	26	54	7	8	19	15	51
36	24	29	0	24	40	9	0
18	44	0	0	1	54	36	39
0	28	14	1	20	54	44	24
19	0	44	41	10	20	59	40
34	32	59	26	14	29	59	19
21	24	6	0	0	14	23	47
23	34	4	0	0	33	27	29
0	35	16	4	18	24	31	39
21	29	32	3	9	45	37	41
23	29	9	0	0	34	45	32
0	29	0	0	16	54	20	41
43	23	8	6	17	46	20	24
20	25	11	2	8	41	28	24
23	112	74	5	8	30	44	33
25	22	27	2	9	38	54	64
17	69	31	10	0	72	57	45
19	51	6	0	12	51	28	29
21	13	42	15	35	34	22	46
18	66	79	6	10	43	43	73
14	48	8	0	8	49	28	20
12	2	60	0	12	41	30	28
0	88	36	3	9	67	28	15
15	40	27	4	20	45	52	30
6	45	24	11	8	51	32	46
0	71	15	12	18	13	28	29
1	79	45	8	15	14	20	38
6	56	32	2	2	52	57	31
12	60	38	6	13	69	35	17
27	76	43	27	6	31	32	48
6	2	55	1	6	11	0	29
13	48	3	5	15	35	33	73
12	23	32	0	13	40	36	31
4	76	44	12	13	31	46	56
8	39	1	2	26	22	27	30
5	0	3	26	14	45	46	0
6	35	73	11	10	41	0	9
12	90	84	2	15	21	40	9
7	48	2	5	13	20	17	6
12	50	2	2	11	17	26	40
25	1	19	7	11	34	32	13
30	85	33	7	7	62	14	18
23	31	62	3	8	33	13	2
28	79	22	7	8	19	0	19
27	25	25	43	9	9	26	13
10	53	0	3	7	27	28	19
9	52	41	0	5	21	30	8
0	6	42	12	7	19	39	15
6	83	0	0	11	26	22	20
18	36	0	0	7	71	0	14
9	27	8	1	15	69	15	12
15	74	23	2	7	38	2	24
21	46	21	2	9	25	0	14
5	30	0	1	20	44	31	18
0	18	2	0	9	24	30	30
13	38	15	0	9	0	38	10
7	40	31	0	7	45	0	36
7	28	48	1	8	0	13	9
0	21	43	0	1	50	58	13
5	18	0	1	10	31	46	16
23	43	0	0	0	41	58	21
6	37	45	11	0	55	63	0
12	38	20	3	3	21	62	11
0	50	2	3	6	0	57	0
8	23	60	0	13	10	53	8
10	17	1	1	12	29	30	45
3	49	15	5	20	80	32	12
9	54	20	33	0	29	69	9
0	74	21	2	23	47	25	21
24	56	13	17	19	9	81	26
26	62	40	22	18	30	46	12
29	35	2	0	23	0	92	25
13	61	36	0	1	57	41	27
22	69	75	14	22	36	71	27
40	50	38	1	0	45	51	2
24	68	19	7	17	44	59	27
28	50	0	5	15	1	36	98
35	38	20	2	16	0	5	43
28	58	14	3	3	24	38	36
26	44	14	7	20	44	67	1
24	62	35	12	16	43	43	0
27	65	17	38	0	51	55	0
37	44	10	2	12	25	1	2
42	63	20	24	8	48	0	32
44	17	35	6	11	35	1	62
25	25	23	8	0	49	44	53
35	44	36	4	9	43	51	48
37	70	1	4	16	0	61	0
9	54	53	4	7	37	58	23
0	41	71	18	12	41	31	49
13	30	50	5	26	39	60	1
11	58	29	6	14	40	38	66
0	63	56	11	8	38	87	37
6	50	35	22	15	26	40	40
15	0	49	17	12	46	64	0
8	0	18	11	13	54	61	51
18	53	1	11	3	41	36	54
1	54	0	0	0	24	27	70
2	39	1	37	1	40	64	0
14	44	1	6	23	37	55	30
5	65	24	19	14	29	48	33
8	0	0	34	9	25	24	49
12	30	24	32	22	25	59	36
16	34	46	5	11	21	26	0
15	45	38	2	24	0	27	30
21	56	37	2	3	0	30	22
34	66	19	4	11	66	24	59
26	40	20	2	20	27	64	24
25	40	26	69	6	1	30	50
30	57	37	2	23	37	59	40
31	37	13	24	13	43	20	11
23	83	2	8	0	29	36	41
30	38	2	23	23	37	22	30
0	0	12	0	0	0	57	3
36	23	33	3	0	10	29	40
23	53	97	0	2	0	24	26
25	1	13	2	11	51	15	22
12	48	3	12	10	24	26	25
0	46	0	18	12	0	18	38
9	1	51	25	8	8	41	33
16	44	20	9	17	23	32	17
12	40	31	2	17	22	43	69
25	32	18	0	19	24	42	28
19	37	79	40	24	20	31	32
20	40	31	3	14	46	30	38
16	70	61	0	17	44	19	56
23	1	8	42	19	54	21	18
19	38	40	13	11	33	47	31
11	16	28	3	1	0	0	2
19	47	28	8	10	80	60	39
27	39	26	35	12	58	78	35
16	35	11	10	3	37	29	9
21	26	25	23	15	29	17	45
22	36	11	3	13	23	28	31
17	51	25	15	18	30	0	36
7	58	2	13	16	25	36	19
0	46	28	18	12	42	43	24
8	88	32	18	4	39	25	42
0	35	37	37	18	27	28	27
14	91	50	5	15	25	0	13
11	40	0	7	20	58	0	12
23	39	26	34	9	36	22	27
6	51	20	5	12	49	30	59
12	38	23	52	8	43	9	28
0	63	19	14	8	22	1	22
0	2	0	11	17	62	84	38
7	36	25	4	8	28	13	14
11	46	0	6	5	71	34	31
6	37	0	5	16	25	28	4
19	0	31	6	16	21	72	18
0	42	0	5	8	40	62	13
0	0	42	29	8	24	60	13
0	66	74	48	9	75	55	6
22	52	70	7	0	46	0	14
20	0	33	5	6	24	49	0
19	33	20	1	10	26	47	58
2	1	48	8	5	24	66	33
14	79	39	63	6	17	77	26
17	60	0	27	11	21	2	21
21	71	22	4	5	16	52	37
20	42	49	1	7	7	41	29
17	41	35	1	9	31	41	39
1	66	0	15	5	28	79	8
1	56	32	1	4	13	57	0
17	61	28	51	6	17	48	29
2	68	56	2	0	22	35	26
29	40	28	38	6	30	48	30
20	42	61	23	7	27	40	45
14	0	12	2	0	30	33	52
22	0	28	0	5	18	78	23
32	35	35	13	2	53	64	61
18	73	31	15	7	0	40	32
23	44	29	1	8	2	34	11
23	49	22	2	8	44	0	19
24	42	35	36	3	51	0	0
16	22	35	5	0	49	54	26
23	0	33	8	8	1	59	21
8	78	58	1	7	32	32	22
15	0	63	1	2	17	0	14
23	65	59	40	9	33	37	42
0	33	30	7	0	46	58	71
32	48	57	21	10	2	47	26
5	71	44	2	6	40	15	11
16	77	35	0	16	44	37	21
34	53	42	0	6	66	31	1
20	34	0	0	12	17	37	1
31	14	23	27	0	40	86	27
32	16	62	3	5	33	52	62
30	0	44	4	8	34	67	12
37	73	52	14	5	30	68	54
30	44	53	24	10	35	30	19
25	49	17	0	10	0	13	6
22	38	34	16	4	26	36	15
37	50	35	18	7	1	11	73
0	63	54	27	0	0	1	29
1	35	29	11	10	92	0	26
24	1	36	0	2	24	0	62
25	0	50	18	3	38	23	1
23	65	23	8	5	17	47	0
23	19	42	12	9	27	50	10
31	67	30	11	2	28	60	9
17	0	29	8	10	0	36	17
21	62	53	14	2	32	45	20
27	65	21	2	3	1	43	27
14	21	3	19	3	35	98	3
21	34	49	1	9	24	33	12
10	31	28	7	12	0	54	20
28	26	64	5	15	44	26	6
12	49	15	7	9	0	33	9
14	46	24	3	11	0	33	30
23	41	26	5	1	39	42	0
10	39	39	23	0	47	39	4
28	21	50	2	18	0	26	11
12	1	12	23	13	38	33	14
21	54	40	15	16	57	62	20
0	44	67	5	25	28	47	16
12	0	0	5	10	0	32	29
16	72	36	16	5	36	41	5
0	52	53	6	6	46	46	15
1	1	25	3	7	28	33	10
0	61	41	10	8	34	23	9
0	69	2	1	18	47	19	2
12	94	12	0	8	27	55	6
11	41	37	13	10	26	63	8
16	59	26	15	8	39	21	11
0	1	32	3	9	0	0	18
6	55	25	18	0	54	45	14
14	60	0	3	13	35	23	0
4	29	41	0	11	44	13	9
6	33	0	0	8	25	48	41
12	30	21	1	13	38	40	1
1	33	1	3	12	31	35	4
4	49	14	13	11	38	15	4
2	12	40	5	15	21	45	0
0	61	91	0	1	21	48	40
5	37	50	9	10	32	25	4
5	45	46	1	6	0	0	0
3	36	24	16	6	33	34	0
0	58	57	9	0	22	31	1
6	25	18	11	4	27	45	42
5	50	16	0	8	26	38	46
4	56	1	1	23	27	66	15
8	36	27	8	8	23	72	30
10	23	16	10	4	0	36	0
5	12	13	6	10	28	26	0
2	32	48	0	9	24	84	18
2	30	80	0	1	25	37	25
4	65	42	0	4	33	43	48
26	37	30	4	4	33	53	20
20	40	3	10	0	55	47	29
22	33	49	8	3	15	0	15
27	49	50	4	4	40	29	7
0	28	11	0	9	11	21	41
25	72	12	14	8	66	25	35
28	32	0	0	1	43	31	20
48	79	0	26	7	39	65	27
0	25	39	19	1	28	47	37
28	23	13	6	2	12	39	20
12	77	1	5	8	43	14	38
20	42	13	6	4	19	53	39
9	36	82	3	8	28	0	31
1	35	67	6	3	37	41	16
0	30	17	10	6	33	46	58
29	42	0	13	1	31	1	16
33	39	30	4	0	37	1	22
0	65	29	20	0	42	33	25
21	32	23	0	4	27	50	10
13	28	18	1	15	26	43	45
23	55	16	13	0	32	35	28
20	61	17	0	6	61	27	24
10	38	16	17	12	16	33	85
17	65	47	12	0	8	16	18
12	40	40	5	8	12	35	25
39	29	3	3	0	48	38	27
25	34	13	12	0	27	29	12
0	66	29	0	0	62	46	31
12	48	37	7	20	37	33	24
15	36	52	4	14	52	40	21
0	1	14	8	12	39	33	20
8	98	50	0	0	42	38	25
13	47	35	5	1	31	16	9
0	36	12	4	25	71	18	26
9	36	28	2	17	30	44	27
10	40	27	4	1	44	11	0
10	0	47	5	7	21	25	15
9	60	13	17	15	24	64	21
7	41	32	13	2	28	40	42
0	63	14	6	8	53	41	14
5	45	32	0	27	23	14	26
6	40	19	30	20	39	20	0
3	27	22	0	4	33	21	21
2	26	19	16	1	53	32	19
1	43	30	2	8	39	0	0
2	19	27	31	0	20	23	19
3	21	0	3	0	49	15	0
9	35	25	2	13	31	29	10
13	41	14	2	10	52	50	59
1	49	49	25	11	1	24	8
1	46	70	6	19	25	24	19
9	62	7	11	8	0	24	4
13	29	19	10	13	69	0	9
11	45	11	9	7	41	31	47
1	37	9	0	7	22	7	10
10	65	45	29	9	21	12	23
14	36	30	3	9	24	15	22
14	96	20	6	7	35	47	23
20	39	11	46	10	39	34	8
23	51	6	8	5	69	20	19
16	34	7	0	0	31	55	9
33	40	12	11	8	30	30	7
2	35	13	0	5	47	66	4
18	1	17	1	0	55	25	8
27	99	40	0	0	39	32	11
28	63	22	25	9	34	37	19
30	55	2	1	5	42	31	17
27	0	21	0	0	47	64	17
34	0	15	18	7	121	6	10
31	63	22	11	9	73	42	22
25	70	33	0	0	50	33	23
28	48	14	5	3	50	26	13
10	17	8	20	0	26	32	7
30	53	43	9	2	41	54	12
22	0	3	19	7	35	69	5
24	58	23	3	8	90	30	10
28	55	11	4	2	41	35	10
13	72	6	17	2	70	42	6
14	25	8	1	14	51	40	13
26	25	13	17	28	75	44	1
24	33	6	2	12	49	30	0
20	0	29	0	25	23	43	10
15	36	13	18	17	44	50	6
25	0	8	1	0	33	12	4
13	54	6	10	5	34	43	8
12	46	10	0	28	26	36	2
0	49	30	9	19	38	0	3
0	23	0	14	13	48	1	2
21	19	1	1	16	24	74	4
21	22	63	7	21	46	0	1
0	22	34	5	12	37	49	30
17	23	34	7	20	72	24	18
8	20	60	0	12	39	36	24
1	10	16	1	18	79	38	19
2	32	22	0	28	0	1	31
13	37	68	1	20	52	37	17
27	53	48	11	20	35	36	24
20	29	19	4	12	48	40	33
21	14	6	12	13	29	36	18
13	28	28	31	24	0	42	44
10	51	32	2	30	34	29	19
13	24	25	8	15	27	36	26
26	46	59	21	13	43	28	0
26	38	17	0	20	43	25	20
27	16	43	18	18	56	28	37
25	11	43	22	14	38	0	34
18	36	23	10	10	37	0	29
18	26	1	4	18	40	50	32
19	41	37	2	21	45	37	49
24	12	32	54	2	50	25	54
11	0	19	0	12	50	57	57
0	23	25	3	22	78	0	61
5	41	35	2	21	0	39	44
2	19	34	3	19	41	16	0
4	17	31	9	3	0	35	27
15	0	39	1	23	15	38	13
1	30	39	6	14	67	36	49
24	21	17	1	16	44	23	71
10	19	34	9	13	36	21	17
29	34	0	10	3	61	28	21
6	24	23	18	7	75	22	31
8	28	46	4	19	37	0	44
3	46	19	29	15	85	0	45
10	32	0	8	9	41	29	42
6	15	58	36	21	51	21	27
4	60	8	7	19	0	52	70
3	31	13	19	8	29	23	28
5	60	25	1	11	0	16	41
7	41	52	33	14	38	39	17
0	66	18	13	20	43	35	0
5	0	24	1	10	32	15	11
4	43	49	4	6	40	0	17
0	21	38	5	23	37	11	94
8	56	17	2	15	61	10	0
8	11	29	11	10	57	1	19
2	16	0	2	2	53	26	34
5	34	17	1	14	34	14	43
1	48	19	59	11	83	25	34
0	20	19	1	9	65	0	11
0	34	46	7	0	86	15	33
1	25	31	0	0	42	13	24
0	38	19	41	15	58	0	3
2	37	44	32	18	48	18	15
1	32	25	19	10	45	18	33
1	29	32	0	10	1	24	0
3	26	28	12	10	52	21	21
1	20	40	20	6	43	3	5
0	0	39	4	14	35	17	43
0	22	0	1	4	39	18	8
25	19	35	3	18	41	71	22
23	21	38	12	17	33	22	12
17	17	41	47	17	7	30	20
23	28	37	0	20	29	46	30
28	25	52	20	19	0	74	2
9	26	34	55	0	60	53	23
31	2	0	12	27	42	40	39
4	18	26	12	3	0	13	22
27	19	12	2	1	63	32	19
19	20	41	31	18	56	24	19
28	0	32	3	15	35	53	12
12	7	73	4	16	11	40	0
17	14	32	27	12	35	38	12
20	8	72	19	12	42	36	20
0	0	76	15	11	29	47	13
9	20	15	31	16	44	57	0
1	1	73	7	16	32	1	8
0	44	27	11	13	50	33	14
18	59	25	8	7	35	40	16
3	32	22	3	26	43	26	5
18	12	51	19	2	50	44	10
14	20	41	0	20	23	30	10
20	41	59	3	23	55	59	21
5	38	78	0	1	46	31	0
19	51	33	15	10	29	54	12
13	1	35	24	16	33	43	18
0	24	41	3	14	34	33	10
28	44	32	1	22	35	40	32
7	77	17	0	0	40	8	15
23	33	34	7	9	41	55	15
13	0	41	8	4	32	35	24
0	58	0	1	8	29	43	5
13	45	51	2	11	34	0	8
18	29	37	12	8	24	110	5
10	56	63	3	10	7	29	25
3	71	0	11	5	29	24	16
13	71	18	0	1	29	29	14
4	52	27	9	16	23	32	15
5	70	32	1	9	17	41	13
3	0	51	51	10	0	1	24
4	35	11	1	10	27	29	24
3	34	18	21	13	50	45	17
1	43	71	3	11	21	33	24
4	42	24	36	6	22	37	19
13	31	38	1	4	62	36	26
0	62	1	0	15	0	47	34
2	28	34	7	6	3	39	21
2	38	31	2	2	0	67	26
0	40	20	5	7	19	41	39
3	26	6	0	10	24	63	48
1	22	74	7	10	49	12	23
2	40	8	3	7	27	45	0
0	49	9	0	10	34	2	16
0	42	0	1	8	0	57	25
5	28	47	3	1	24	36	43
2	39	11	1	4	37	55	34
6	38	1	26	9	60	40	25
3	64	66	1	7	31	45	34
0	18	21	0	13	0	46	23
2	49	37	2	5	30	2	67
0	37	33	0	16	21	65	15
0	61	29	14	12	18	30	29
3	56	0	0	2	46	30	32
3	1	49	2	3	25	34	28
9	5	21	0	5	17	38	0
23	49	39	1	0	23	0	34
12	64	19	20	4	46	41	15
10	57	21	9	3	16	38	24
26	23	86	5	4	34	32	25
13	27	0	0	23	10	43	0
16	15	40	1	8	16	39	43
16	38	24	1	6	30	42	1
27	14	27	0	3	18	63	0
0	40	46	0	4	17	44	25
27	53	42	6	0	21	31	0
28	27	39	7	19	41	32	26
14	47	34	0	14	24	33	51
0	0	45	3	22	24	56	30
26	29	25	16	18	22	30	25
29	40	20	3	34	19	37	31
27	32	15	5	23	21	0	39
28	23	46	0	25	12	20	15
17	46	43	2	20	8	15	44
20	33	44	15	15	21	65	28
19	0	40	0	16	9	64	16
30	38	35	8	14	30	56	0
16	65	77	2	22	29	47	14
31	0	37	6	30	61	31	1
13	90	29	19	30	41	33	43
22	53	11	3	24	23	37	70
27	22	4	27	21	67	49	30
11	83	50	16	27	55	45	28
17	35	55	12	7	20	33	15
0	60	28	0	21	40	9	38
34	60	61	0	20	56	42	33
12	30	46	18	22	76	41	0
0	37	21	8	0	46	34	16
1	76	47	0	25	35	57	36
17	36	19	6	19	53	39	0
25	74	70	18	20	38	34	16
13	18	35	2	21	27	2	16
0	48	74	7	22	30	59	16
19	40	50	21	6	35	62	1
18	18	52	11	19	13	80	0
8	59	66	1	1	63	29	7
4	26	27	2	14	40	61	34
4	20	22	6	13	56	5	23
0	48	31	17	23	46	37	20
3	31	35	10	12	50	1	15
1	1	26	0	10	77	48	0
13	0	52	3	15	16	47	15
11	38	34	1	12	31	13	28
5	100	9	14	12	58	47	11
12	40	23	1	8	70	30	13
10	1	58	0	8	0	81	18
1	37	45	1	12	81	52	0
19	61	0	3	14	43	27	20
17	31	29	0	7	50	69	1
18	47	1	13	15	0	35	11
17	0	21	1	3	27	0	7
8	36	26	3	7	58	40	18
3	33	22	2	0	1	20	0
0	60	0	5	0	55	36	12
19	53	49	12	13	1	0	13
13	34	44	16	16	29	0	32
9	39	32	8	0	61	83	5
10	19	42	2	6	50	72	0
0	50	13	2	9	31	0	57
7	0	41	0	9	47	0	3
24	18	10	3	4	43	28	26
19	37	0	22	16	36	0	41
1	47	65	3	0	53	63	36
12	37	22	4	3	36	93	43
21	49	64	0	18	62	0	16
7	26	3	37	16	62	75	25
23	79	55	17	15	93	0	12
0	28	67	2	3	66	47	1
17	72	30	2	15	32	0	0
0	50	8	2	10	67	67	48
18	83	12	7	10	41	87	21
17	76	31	5	6	32	50	55
16	54	28	1	5	41	0	28
27	66	32	5	4	39	64	28
11	31	18	2	9	38	55	24
7	37	10	1	8	55	0	48
21	59	30	0	8	63	52	0
16	55	33	1	3	36	53	47
0	14	0	1	3	42	1	42
13	50	0	1	6	0	70	38
11	52	27	6	6	48	70	22
16	24	47	4	12	48	55	16
13	25	10	1	1	97	62	2
16	72	31	2	20	24	38	25
0	66	10	2	21	51	12	18
19	34	5	4	18	43	0	26
10	34	42	0	17	27	1	53
14	38	47	29	24	29	42	38
19	49	21	1	0	46	47	14
11	1	50	1	17	56	24	43
10	0	24	3	34	57	16	22
0	25	44	1	11	15	14	19
0	0	84	0	1	36	25	0
1	33	20	3	7	25	33	34
2	40	35	2	14	47	0	34
4	47	23	27	18	55	38	50
1	14	14	13	11	36	56	16
3	2	56	1	14	47	21	22
9	23	83	1	15	44	45	41
3	52	0	20	17	30	1	23
6	26	37	3	22	0	57	72
2	68	34	9	17	43	53	20
1	45	19	8	1	66	35	32
6	71	53	1	11	39	42	18
4	27	102	2	8	36	0	26
9	24	23	6	10	0	37	24
1	45	1	0	14	28	53	31
17	90	62	1	27	41	0	0
11	56	34	11	16	50	0	42
9	40	32	35	12	24	45	20
19	19	45	29	13	60	51	56
6	20	49	16	0	40	29	0
15	42	49	2	15	46	44	24
3	16	23	9	4	49	53	49
7	15	45	5	0	45	0	24
18	50	31	36	0	26	43	32
10	40	49	0	7	84	19	31
3	22	25	6	20	36	39	16
16	71	45	3	4	37	19	46
[truncated: 12,061 more rows]

## Sheet: Extended Data Figure 5b
	CTRL			p97i
0:00:00	1	1	1	1	1	1
1:00:00	0.952953	0.88225	0.910453	1.07187	0.969321	1.08541
3:00:00	0.806064	0.637221	0.812765	1.22875	0.962122	1.20152
5:00:00	0.707789	0.583931	0.74308	1.34312	0.94274	1.49878

## Sheet: Extended Data Figure 5e
siCTRL	siRNF4	siTOPORS#1	SUMOi	p97i
136.573	195.546	179.909	141.692	1426.4
176.147	172.048	189.292	166.231	974.255
153.392	185.719	224.177	189.105	540.912
169.987	167.529	163.398	209.315	522.828
143.582	175.34	164.626	181.967	830.617
152.276	140.141	168.711	157.548	872.752
166.908	207.73	177.89	173.558	1323.67
159.541	169.955	158.284	168.985	1137.3
154.712	165.162	159.017	170.756	868.455
157.7	180.235	173.355	170.244	676.751
152.253	182.866	157.835	155.027	592.843
147.968	207.638	169.997	166.392	755.355
144.756	158.497	169.732	157.336	691.539
161.294	223.363	167.47	168.334	1320.5
166.239	184.236	162.836	196.302	648.326
163.917	202.525	218.848	164.167	1032.78
154.735	170.505	159.991	161.24	725.906
150.984	172.023	177.312	159.886	1037.3
155.287	173.899	196.337	170.056	643.407
183.656	186.708	177.993	144.422	776.246
159.323	179.879	141.307	174.936	627.066
190.316	255.655	180.493	162.644	787.628
187.46	190.844	165.774	144.263	1194.87
152.683	162.403	146.271	149.707	1037.34
167.031	232.298	165.771	180.659	851.139
154.695	200.129	157.343	159.353	792.828
179.736	181.72	175.554	185.725	656.228
160.514	145.362	152.284	188.173	797.793
149.602	164.801	156.558	156.667	1371.58
180.427	162.186	149.157	308.814	1308.69
145.607	159.35	186.516	188.853	540.192
144.406	180.194	139.434	153.859	1070.94
158.57	154.937	156.037	160.854	723.203
146.395	145.57	155.593	163.129	1421.9
161.636	155.691	171.056	166.293	811.242
167.168	190.116	168.302	158.407	318.708
171.316	179.862	171.645	177.265	929.265
179.759	165.957	163.529	177.465	913.385
180.878	180.458	158.699	164.291	1328.43
158.556	144.17	186.195	159.603	614.552
157.724	155.671	172.527	190.343	1264.53
168.523	227.671	167.161	166.096	868.387
176.166	182.407	168.813	151.328	1056.69
153.719	192.892	214.199	169.579	748.033
182.747	187.693	188.679	167.924	957.366
166.209	180.108	160.892	172.259	1377.42
168.757	171.631	154.238	153.011	1423.25
147.203	169.647	168.25	170.168	695.895
160.011	164.138	149.03	155.072	1212.92
158.633	166.947	174.756	167.614	1102.32
164.187	163.062	162.296	172.541	877.023
162.323	168.651	182.859	194.303	901.339
172.256	189.056	162.695	163.535	800.679
178.196	171.47	171.797	150.148	779.243
163.643	152.572	178.353	168.327	1771.43
190.566	191.33	175.753	155.824	998.179
145.636	165.38	162.354	178.446	830.038
163.211	172.642	158.796	160.42	515.441
149.969	169.225	187.259	172.462	2389.91
154.97	219.903	172.356	161.957	853.745
153.819	179.563	178.364	164.481	740.222
150.465	188.394	178.523	157.949	2263.6
153.277	178.845	161.935	172.634	798.912
149.13	173.322	186.34	160.689	1608.02
161.391	215.001	169.902	172.159	725.655
186.162	234.012	169.172	156.697	1287.58
188.135	183.717	171.56	162.736	1320.25
149.928	179.748	175.55	168.095	659.726
148.102	171.515	169.226	156.362	1156.8
146.631	168.268	142.658	161.28	1300.49
158.013	160.762	177.58	153.023	1186.32
156.268	180.278	152.622	148.533	1885.67
148.075	203.202	174.282	165.614	816.426
157.247	197.07	151.346	154.959	1116.08
146.327	173.69	170.008	172.294	738.559
168.679	169.728	156.815	157.274	1027.35
152.525	193.253	175.806	187.942	730.936
174.382	183.935	151.921	185.528	795.535
156.293	205.149	169.868	149.706	947.98
162.852	186.955	163.858	152.222	942.054
145.606	178.801	172.489	160.82	1617.78
149.874	193.93	175.774	175.353	1058.54
165.262	192.758	229.875	151.55	655.501
156.009	172.015	173.692	192.968	489.225
155.755	215.202	198.302	154.192	919.545
175.017	171.668	172.329	165.913	831.941
133.524	222.828	162.319	183.89	1074.22
166.977	162.25	164.852	173.827	1120.73
171.489	228.384	174.196	184.313	1163.1
165.726	197.223	221.756	169.78	2106.08
157.029	164.767	158.66	194.408	921.24
168.636	218.502	191.723	176.838	794.373
171.85	174.358	168.165	170.625	1083.41
144.096	218.824	176.61	183.16	687.141
143.993	176.592	163.569	269.164	576.65
134.905	175.534	171.63	158.839	550.263
168.967	173.397	169.315	155.292	1455.14
166.457	163.199	162.688	155.075	2515.32
162.713	173.49	195.115	153.937	954.288
158.371	167.547	177.828	159.422	1222.39
153.725	200.088	148.351	154.677	819.214
199.645	170.922	159.502	191.805	1133.64
162.166	173.548	155.773	176.4	1644.95
167.404	194.542	170.194	246.754	1074.19
148.163	157.624	172.233	192.282	623.117
163.659	191.348	161.023	154.26	993.52
154.591	147.134	169.799	156.664	745.55
157.801	185.782	181.165	172.283	760.708
158.314	209.572	151.409	182.289	1178
165.042	160.619	155.313	171.522	943.104
153.836	154.541	157.212	176.235	1969.3
170.5	165.39	168.574	173.887	1151.45
200.787	202.048	161.651	194.649	1040.78
168.889	155.885	185.796	165.979	850.003
165.042	173.789	147.355	161.69	521.232
185.088	157.541	146.652	169.635	570.941
168.576	177.038	159.095	156.076	700.106
156.104	159.834	158.693	164.993	1010.01
163.301	176.624	183.235	154.539	1841.68
182.464	156.534	130.698	176.832	1082.29
173.51	152.548	163.492	192.189	809.645
175.28	164.788	157.577	209.032	512.49
159.949	166.663	168.038	158.117	467.047
174.198	274.074	165.894	143.749	777.006
152.34	179.292	167.392	148.382	1237.37
158.894	170.318	132.082	169.342	1187.68
162.946	164.648	171.994	155.674	1415.75
153.935	159.147	153.701	154.394	1545.44
163.736	169.725	154.437	171.073	825.004
162.841	164.785	142.543	161.811	674.036
166.501	225.15	165.145	194.815	3153.58
170.909	155.933	160.341	178.562	847.327
186.338	174.402	156.386	162.818	957.461
170.206	161.038	148.285	156.998	747.59
149.973	170.039	161.467	167.317	695.517
164.202	154.214	143.046	169.505	757.377
157.258	153.34	146.602	146.64	731.974
164.495	163.548	147.831	193.49	815.681
148.796	167.709	187.619	164.802	1110.88
151.332	178.844	160.224	191.262	775.219
150.046	200.074	184.118	187.165	1107.9
207.605	154.428	162.504	164.653	483.168
151.012	165.065	160.727	181.724	844.341
151.664	164.094	155.933	164.071	794.784
178.418	211.312	172.731	171.706	951.715
140.915	183.241	127.558	166.593	810.838
147.093	184.073	178.364	170.386	908.508
164.68	192.822	155.216	179.885	783.551
183.002	154.073	156.179	158.949	737.673
154.733	194.218	158.731	166.404	1166.51
154.501	225.626	159.223	184.675	198.259
153.593	164.251	165.405	159.892	987.83
163.452	166.545	168.319	170.695	861.929
151.98	181.679	197.729	157.905	1249.3
161.005	167.986	166.581	164.865	695.019
151.246	173.197	145.812	184.223	1263.73
164.952	163.949	156.455	163.865	2182.07
149.337	160.317	181.037	149.024	1612.04
150.063	155.489	161.096	175.129	637.276
157.83	174.911	155.659	157.169	226.207
150.102	192.97	174.989	212.59	744.308
146.114	158.789	151.96	185.03	877.665
148.619	158.652	155.997	182.948	737.874
153.613	158.16	184.059	149.331	1387.66
159.289	170.704	186.201	164.22	1469.31
182.761	177.264	175.459	173.899	1754.81
147.058	241.937	233.053	258.448	619.236
157.955	217.24	175.976	151.708	1606.06
149.417	243.467	163.689	177.428	1062.53
145.898	214.078	208.549	171.348	833.527
140.293	218.502	161.537	156.643	832.607
155.857	214.25	153.267	184.098	502.763
160.74	162.273	178.601	187.944	972.664
165.29	196.903	169.828	155.803	1025.61
150.636	231.013	157.978	172.311	458.332
164.401	153.225	179.701	168.545	1468.52
164.734	184.286	184.717	193.449	947.564
166.051	180.308	171.409	168.382	1172.25
171.762	211.262	161.396	157.542	1075.23
146.966	179.515	166.251	179.353	657.247
152.42	185.598	176.006	204.5	1175.11
154.948	198.468	169.73	212.16	756.734
157.324	280.969	155.561	175.626	1076.69
158.817	177.969	182.001	168.943	660.184
156.552	161.332	153.465	153.969	718.465
159.637	182.429	155.67	167.88	1075.17
149.56	179.542	166.544	213.958	1077.92
145.53	193.676	200.082	137.036	595.466
158.395	160.184	148.963	136.127	934.983
151.415	277.451	181.251	156.503	547.147
153.546	177.264	195.558	181.271	1129.64
181.667	188.814	180.459	170.041	1278.57
148.321	189.632	154.511	135.311	967.486
161.9	177.591	144.859	158.351	2021.76
153.838	176.17	192.739	161.311	1058.08
151.103	203.93	149.853	172.534	918.518
177.081	200.428	154.683	138.664	1386.6
163.09	229.099	156.785	190.479	756.271
165.006	174.952	209.327	154.427	787.121
167.253	157.285	164.297	162.688	1163.1
169.678	181.207	160.52	152.217	671.269
164.108	185.941	157.592	157.452	934.648
170.291	170.938	206.049	203.05	1240.91
151.765	178.417	166.919	178.194	1111.64
158.454	164.301	168.804	154.246	1554.82
165.293	172.035	172.137	156.735	1212.01
166.877	221.415	171.493	226.629	678.068
171.172	173.257	162.092	190.868	885.396
159.526	189.962	178.62	159.116	633.287
167.447	134.809	213.097	163.803	949.802
175.594	137.681	166.806	142.014	694.844
136.76	165.312	174.824	179.338	889.804
206.442	175.587	187.161	158.883	780.965
172.924	174.521	179.974	164.373	611.011
183.972	225.056	214.145	192.921	2246.4
158.206	180.893	186.741	191.254	1082.58
159.16	149.016	172.013	157.921	978.957
164.002	179.453	157.567	156.991	1071.87
171.707	167.182	143.302	176.767	1632.35
171.192	166.024	155.928	186.536	612.86
158.139	191.084	152.054	250.663	1027.55
157.465	173.195	157.969	169.38	1403.03
193.759	196.634	154.857	233.606	1199.74
153.608	149.426	162.773	169.994	1120.7
148.125	196.743	167.143	180.606	1949.75
156.887	180.998	169.207	167.955	609.986
158.932	165.615	174.706	166.786	456.426
166.826	151.151	168.283	158.936	1243.34
179.176	161.731	191.044	172.29	535.431
162.073	173.818	169.612	166.21	818.088
165.211	167.959	156.289	175.55	1007.19
158.758	184.779	163.158	154.397	705.313
174.189	197.318	159.592	155.6	538.557
150.611	190.857	161.57	178.224	1091.86
160.711	175.894	184.665	166.833	932.806
159.918	208.491	143.241	163.821	847.686
158.172	175.924	150.043	151.852	529.275
192.043	172.929	165.521	206.952	1264.68
170.303	183.951	155.377	164.361	1342.13
155.645	159.011	191.059	177.846	1438.91
148.906	153.969	163.35	157.694	622.226
160.963	166.284	166.963	172.991	1013.56
149.956	195.642	151.805	244.753	1264.71
201.216	187.538	190.13	182.719	980.772
178.783	215.328	175.849	176.996	347.831
162.461	186.377	155.306	160.344	743.217
143.254	181.959	187.385	180.283	1336.37
163.841	212.21	169.432	148.964	1328.68
191.708	286.21	160.112	184.14	598.715
141.695	231.798	173.728	174.771	1100.09
142.384	306.72	224.549	170.098	858.428
158.836	158.652	162.954	170.862	752.018
162.225	199.447	158.744	176.433	817.442
176.079	184.436	163.518	166.841	887.537
147.237	214.336	152.928	172.308	1239.89
147.608	189.946	153.223	173.685	938.98
184.531	177.436	181.697	153.532	1279.28
181.377	199.95	204.475	165.208	3835.19
165.764	154.052	187.679	159.975	570.586
195.66	197.496	156.383	142.234	566.687
151.278	180.318	167.74	158.67	822.786
172.673	188.133	187.681	177.859	1161.36
155.791	194.72	149.647	166.035	910.14
173.916	143.142	196.669	165.114	931.726
159.849	169.912	158.072	176.077	555.12
184.875	168.818	152.135	165.29	1103.17
190.851	280.871	182.799	206.289	808.728
160.837	180.959	186.715	159.889	1327.9
155.796	197.936	154.764	173.727	601.258
145.343	169.959	154.743	159.482	1148.44
156.283	156.476	188.838	161	1266.2
160.001	166.822	157.268	162.181	539.005
158.528	174.212	163.422	172.001	636.876
158.405	171.755	169.071	196.131	1547
179.962	165.261	143.97	166.207	1044.5
159.426	203.145	150.196	186.014	991.827
164.93	183.566	143.096	163.65	519.581
172.188	184.538	148.213	166.037	904.139
158.692	150.485	164.539	177.123	926.113
188.606	162.266	145.506	210.416	1103.65
167.652	182.383	156.22	215.47	368.732
165.927	201.789	147.068	202.292	1382.05
157.794	168.723	151.317	188.638	1291.98
150.64	178.01	166.348	194.37	666.836
151.233	197.372	155.422	158.14	1192.53
164.959	177.438	154.188	160.072	863.656
156.949	165.401	155.311	184.839	884.761
160.743	207.663	140.603	157.758	1944.73
174.199	190.284	146.031	149.709	1024.48
152.757	307.351	172.401	157.705	2362.15
164.989	177.995	154.003	165.879	1072.88
150.955	295.615	146.859	166.63	1225.61
178.249	164.139	199.903	174.152	1195.82
150.743	163.899	182.319	176.503	1025.93
153.697	180.784	172.478	160.351	1317.49
236.876	183.756	167.822	166.933	965.976
205.483	162.291	166.43	161.575	1229.75
158.331	173.159	201.241	159.465	990.41
175.878	181.136	156.479	177.356	721.219
213.094	200.661	183.032	196.939	1256.79
146.929	171.574	169.07	154.46	1018.51
156.125	198.336	163.268	162.491	901.994
161.427	135.06	160.773	159.797	643.013
262.695	172.048	163.973	150.148	1089.09
155.944	215.747	151.433	180.221	504.747
165.505	149.199	152.844	159.15	659.093
168.802	146.856	187.78	152.436	1078.65
156.898	155.8	177.038	174.713	448.636
149.708	134.979	148.021	173.989	1384.63
144.349	160.448	159.278	149.646	1104.32
179.755	134.601	221.194	167.565	946.15
145.986	166.692	170.986	195.861	982.347
164.011	173.793	158.489	163.557	789.02
148.722	131.272	155.538	181.646	202.121
165.668	161.819	196.168	168.275	987.378
170.672	170.722	190.662	192.188	1061.81
148.77	169.936	155.269	181.534	497.342
159.029	159.482	163.182	172.362	883.245
164.575	174.918	157.772	177.346	984.205
184.963	172.495	153.801	176.958	603.563
169.521	172.514	152.166	152.392	741.982
152.398	180.233	156.734	177.43	675.55
145.068	177.079	163.95	166.643	291.927
160.078	172.411	152.93	136.152	588.299
151.527	189.646	161.415	180.095	680.435
161.127	187.191	164.102	170.281	940.388
167.47	173.909	163.528	185.092	380.967
152.678	188.014	150.128	154.926	721.454
153.557	208.986	163.156	205.042	891.048
153.789	202.304	163.843	176.655	845.098
156.24	168.762	147.436	198.862	900.985
172.188	192.113	141.719	165.355	966.098
171.227	224.805	128.543	166.541	1026.65
153.318	190.686	167.434	153.79	803.419
163.873	162.545	164.487	197.815	590.717
156.232	165.053	161.856	165.313	832.777
150.068	173.307	165.359	181.556	1139.87
159.251	165.178	170.01	174.907	1597.84
155.771	195.166	168.413	173.867	1545.88
154.798	212.761	179.774	179.325	744.994
176.96	215.133	166.683	161.362	3046.12
175.168	197.158	220.781	174.793	690.667
197.643	176.74	159.043	186.697	672.8
140.575	186.743	167.825	208.858	728.735
154.679	165.111	200.225	191.174	697.116
150.763	233.266	170.59	154.082	653.376
153.862	169.681	168.914	150.086	710.728
187.229	173.778	199.159	169.385	415.615
153.681	156.273	166.525	149.918	944.447
146.569	167.836	163.789	181.701	627.57
157.545	159.499	173.286	161.926	905.768
186.413	163.601	163.763	158.012	693.233
162.12	158.965	148.711	174.97	922.237
176.824	172.259	165.616	157.453	1200.74
156.113	156.022	158.046	154.755	649.091
159.242	227.684	145.869	161.099	459.121
150.031	163.764	189.515	168.419	492.576
152.714	153.067	185.208	155.093	1783.86
154.68	163.206	182.797	158.822	776.416
148.726	175.716	149.532	163.972	771.946
174.518	221.561	160.1	157.51	742.314
168.718	168.918	169.341	172.314	530.484
156.352	188.247	158.623	155.835	877.769
145.027	160.439	188.389	159.07	1324.76
152.179	167.581	182.78	163.914	444.749
145.179	187.861	162.15	253.464	784.722
148.632	167.729	225.833	160.751	752.957
158.26	227.496	181.265	167.711	966.924
161.494	169.177	201.178	169.959	878.721
180.516	172.451	163.764	187.346	1369.56
157.112	191.159	197.424	160.952	2204.95
147.005	157.472	170.213	168.235	1414.63
136.481	161.002	172.385	162.603	736.231
166.365	178.653	188.245	165.194	1326.71
153.58	161.829	178.026	186.727	813.589
166.287	156.62	185.227	162.791	835.308
162.087	151.18	171.042	189.606	1191.65
165.674	160.307	160.359	232.992	1198.75
152.067	162.215	175.188	173.41	841.733
168.89	175.377	158.515	167.467	952.125
172.978	154.641	173.184	167.734	718.342
163.58	164.845	160.35	159.779	725.403
136.839	179.144	176.627	170.881	805.185
153.46	160.323	178.303	164.385	1425.73
160.574	176.843	166.816	166.052	1843.34
165.622	166.206	163.987	157.704	817.281
164.484	134.022	164.523	162.086	944.272
161.118	158.688	176.371	162.044	1376.78
173.462	159.549	162.642	161.497	825.773
197.572	183.134	174.506	163.892	984.982
154.888	181.412	165.296	156.239	1568.78
156.478	158.487	165.157	169.126	1555.07
159.147	183.219	183.874	161.013	729.706
149.468	195.211	224.043	165.821	1020.81
177.836	168.123	161.68	173.697	963.785
171.49	169.204	172.065	156.668	1629.16
200.754	167.258	175.944	163.95	1508.44
153.961	160.441	157.528	173.631	815.767
144.586	170.951	161.13	199.744	490.148
172.101	176.83	160.259	164.473	1109.13
186.907	163.414	174.857	163.652	786.578
151.919	149.535	177.946	168.563	1099.68
149.843	174.849	174.948	159.529	1166.95
174.53	164.878	190.983	165.945	1005.61
159.594	174.436	165.647	157.764	1074.33
177.488	168.264	156.313	174.558	1357.21
166.169	181.485	168.835	151.051	1068.45
172.67	160.194	183.342	172.531	1072.02
164.99	183.721	174.406	161.836	704.511
165.868	184.92	166.402	175.181	938.446
168.398	215.595	169.818	154.383	1149.34
157.832	208.293	150.043	168.946	904.734
170.156	216.235	158.662	150.58	1212.14
189.078	215.458	144.755	165.751	924.285
167.289	169.709	141.782	159.74	776.087
170.046	190.196	166.049	157.521	851.575
169.267	153.712	157.504	154.566	1111.24
167.157	174.354	179.123	163.973	1742.49
180.897	169.559	166.876	159.872	536.823
194.276	156.267	149.223	153.027	855.817
180.153	206.15	166.826	182.105	917.521
152.901	161.855	157.764	165.828	1521.98
155.976	223.177	159.146	171.638	785.554
144.78	228.333	173.444	154.085	548.49
165.568	196.638	196.946	171.531	503.239
166.437	176.8	168.388	165.794	723.894
167.254	176.008	184.42	143.685	1409.22
161.485	183.874	172.645	171.923	947.823
144.53	188.867	156.152	154.59	564.134
168.665	206.856	164.938	175.447	1008.51
158.815	204.385	178.726	188.243	1338.31
157.711	181.864	149.355	162.954	1213.56
146.313	151.46	185.009	171.775	1181.9
145.988	174.491	169.706	157.918	656.634
154.704	175.016	154.281	162.052	929.715
157.298	146.553	147.05	187.476	395.854
161.644	182.823	159.393	171.933	564.19
161.204	153.941	168.313	163.384	479.687
158.975	193.826	144.227	176.339	1082.82
163.668	215.025	159.549	164.602	688.306
167.738	160.807	169.23	169.214	1152.06
162.744	184.871	166.5	178.558	1294.26
168.924	189.554	162.524	170.442	358.424
159.931	169.772	146.08	153.526	188.901
151.027	173.123	155.121	158.632	1243.08
161.333	157.462	191.805	180.594	1465.9
162.87	192.76	167.846	215.704	1247.11
165.912	196.751	169.993	156.356	710.332
274.399	157.821	171.842	170.391	1185.77
152.032	162.505	179.683	170.008	1140.86
176.412	159.616	255.432	211.236	1168.72
144.99	178.228	193.569	197.779	735.904
158.962	176.996	232.899	168.363	1071.29
208.834	171.677	178.241	155.679	256.948
154.685	172.306	154.062	213.654	1517.07
167.68	163.689	179.374	178.604	930.183
163.832	217.935	181.387	180.102	1135.88
159.222	167.506	165.472	179.132	1264.58
148.442	194.635	188.459	162.197	854.869
171.617	172.007	248.114	195.577	1331.71
156.29	201.403	149.424	161.503	761.895
160.498	151.079	199.657	172.399	541.566
152.725	190.88	188.561	154.765	818.749
166.425	214.003	170.859	161.433	913.793
166.398	165.047	204.831	157.89	815.69
154.771	184.375	171.406	158.675	587.608
155.737	180.46	141.878	182.348	1631.51
154.333	156.884	176.662	164.636	1177.12
176.365	177.811	187.637	157.432	634.639
153.444	185.645	158.029	183.013	1007.6
156.127	164.035	167.86	188.447	1608.79
171.26	164.035	163.122	159.667	905.72
158.459	160.972	165.108	173.604	1316.86
158.759	173.418	173.659	174.479	491.805
185.397	178.894	165.619	174.392	972.52
160.793	193.364	169.413	186.307	1122.32
158.565	178.373	192.642	154.703	504.011
151.829	209.792	155.501	168.458	593.975
162.649	168.578	166.572	155.837	572.709
174.534	173.38	175.772	155.876	2965.98
179.615	172.123	177.729	170.387	743.001
160.168	185.863	167.507	193.632	1149.73
143.815	207.976	171.624	216.752	982.039
201.087	181.895	153.218	172.049	1547.38
163.372	179.996	165.247	174.106	725.839
155.742	179.699	148.49	269.985	561.769
167.326	234.107	152.021	152.466	1015.02
151.201	158.9	179.254	210.648	1975.3
144.121	193.517	174.506	226.184	651.344
155.437	156.791	154.882	168.699	931.266
195.096	205.007	191.008	169.228	1022.92
150.063	210.431	198.808	146.354	633.489
167.772	199.901	171.147	161.638	726.146
182.586	213.812	163.155	180.374	563.051
162.478	173.388	196.82	162.937	751.613
218.395	170.614	162.052	164.449	644.297
153.005	191.139	329.298	154.258	1025.41
155.916	150.587	202.234	158.01	1358.71
164.763	212.292	167.98	160.501	1496.56
163.197	197.993	154.261	155.236	1048
193.37	171.168	160.502	160.364	1218.58
154.619	189.021	157.399	159.356	1920.91
159.564	232.245	184.527	183.274	879.147
178.452	206.962	165.615	171.83	1084.38
159.134	204.228	160.066	175.718	1019.76
157.618	203.981	151.154	171.478	617.421
165.123	209.242	199.747	177.214	961.471
177.62	172.432	136.707	166.002	807.868
151.372	175.059	164.567	158.192	917.003
147.176	215.181	153.182	161.886	1253.67
154.487	196.508	164.361	179.094	866.6
173.307	186.344	166.369	173.706	840.625
157.197	194.717	198.531	189.307	1050.12
147.509	173.143	153.707	161.402	741.754
151.462	175.268	152.211	180.474	742.035
147.704	174.317	151.032	181.01	488.606
175.348	158.874	151.377	185.087	568.955
154.413	184.474	193.095	186.005	1053.16
151.312	171.662	178.236	174.483	935.272
156.059	166.609	179.887	184.646	600.792
154.977	182.755	153.338	162.939	675.919
204.989	163.659	159.941	161.505	1290.44
140.938	170.869	167.764	178.864	785.312
146.801	179.366	156.529	160.073	679.099
150.845	167.62	148.066	172.864	1016.06
157.359	190.86	151.385	176.739	881.363
157.218	160.456	196.392	160.554	956.833
156.973	160.293	161.282	153.239	1129.61
141.694	185.829	172.049	175.852	722.009
160.487	190.025	179.029	164.434	633.328
157.864	182.97	152.518	156.875	1244.9
154.043	153.997	183.627	178.249	887.621
149.059	157.577	156.188	187.005	792.631
150.064	159.308	227.491	172.342	1254.41
150.202	165.77	164.076	216.511	1430.56
146.142	191.704	178.964	156.084	1386.51
150.315	144.314	156.468	157.802	1396.48
148.893	159.274	172.277	153.99	574.827
166.476	154.89	176.943	193.73	718.403
156.975	163.743	152.847	177.411	573.522
174.917	183.202	173.794	171.508	1066.74
171.903	157.271	180.667	152.965	551.865
164.03	188.318	201.724	156.206	1108.34
162.463	175.174	160.373	159.964	1753.41
155.537	176.599	146.673	169.893	1235.48
170.798	164.67	156.587	147.209	2079.97
156.765	153.132	157.011	161.243	1124.66
152.165	217.079	165.816	152.459	1154.2
162.927	147.703	155.043	181.348	2691.08
167.086	189.809	151.921	158.484	979.285
159.367	169.772	156.876	162.511	1922.02
154.803	169.532	179.155	197.689	178.798
150.125	167.796	166.274	162.581	1570.26
159.363	166.247	181.504	162.564	984.888
153.306	177.158	146.226	161.032	596.165
167.008	191.677	183.588	164.743	874.252
149.144	161.136	189.806	157.332	749.031
161.238	164.723	164.432	170.133	1111.87
164.019	175.427	158.467	165.148	3809.63
164.671	144.242	176.56	188.982	891.665
149.802	170.728	183.53	174.102	1122.9
189.766	138.603	199.331	172.982	927.711
204.781	161.719	126.222	146.514	886.512
163.624	176.733	166.748	157.982	1092.27
154.905	193.023	142.102	179.208	1201.28
155.934	165.085	141.671	178.662	1214.87
153.156	163.633	164.551	162.479	960.156
150.826	136.905	159.642	200.742	764.601
151.08	177.606	149.442	160.771	511.768
154.449	155.803	159.778	172.827	825.651
154.937	216.493	171.7	202.21	362.751
168.251	178.705	164.02	172.082	898.709
153.107	167.044	158.588	147.254	1091.97
161.35	154.682	177.582	175.73	716.199
155.49	212.047	156.81	183.019	1108.58
154.7	186.446	148.197	170.505	870.74
144.634	165.248	244.911	180.7	1086.64
167.714	174.196	150.858	174.684	793.818
156.009	186.223	158.497	163.845	1426.59
148.908	165.766	146.488	168.865	637.951
185.023	171.044	154.179	187.856	1168.92
159.916	172.939	175.228	184.72	1962.93
160.552	180.678	149.833	176.033	761.269
169.129	176.878	157.097	167.038	821.366
160.324	170.608	151.564	181.949	1255.89
182.64	215.37	154.035	180.277	1027.47
162.49	184.057	210.799	204.356	1177.29
168.99	162.725	158.572	188.111	605.708
168.512	191.846	170.203	179.856	700.429
181.644	164.211	159.234	180.234	1143.49
184.034	185.442	219.973	162.212	1078.96
156.093	174.03	172.316	193.749	1160.01
152.807	167.758	148.921	179.383	1304.3
168.783	164.351	156.342	189.474	763.899
164.817	196.733	169.661	168.013	846.199
181.922	172.315	151.317	175.961	579.334
163.785	172.013	162.166	159.754	638.164
156.951	210.923	149.18	177.094	837.439
157.727	163.743	213.118	160.244	1115.73
250.471	188.706	179.56	164.704	977.451
157.439	160.535	162.924	212.857	904.29
153.841	206.551	209.348	153.216	1351.39
165.301	164.218	186.861	169.733	750.648
164.705	143.517	161.732	167.827	566.915
154.214	170.951	159.285	159.185	767.52
160.067	164.741	166.785	191.74	1003.78
262.785	159.055	149.401	202.829	976.258
174.877	182.925	159.003	174.936	1261.06
171.807	330.988	176.563	161.653	2845.22
159.466	318.812	164.694	162.068	713.003
166.598	162.711	203.371	172.475	1267.89
155.961	185.225	176.394	143.4	1213.58
159.249	206.567	159.496	172.168	625.226
167.306	166.652	156.518	184.205	737.891
139.353	197.808	150.243	178.417	569.834
151.569	184.35	135.166	169.344	762.142
155.332	170.768	158.4	155.295	1116.11
165.47	191.055	155.149	170.571	846.802
150.943	184.506	162.821	171.064	1531.15
174.499	177.767	177.252	184.613	1861.76
175.395	166.614	178.755	162.211	1081.74
199.214	175.958	196.336	167.508	417.326
148.338	216.654	133.245	180.465	668.092
155.484	177	178.764	159.522	343.124
173.887	161.791	167.723	179.661	1508.75
197.195	201.629	130.83	159.947	761.256
172.698	152.732	163.251	171.277	746.307
193.244	184.18	170.296	166.523	1046.24
155.606	172.742	158.561	162.163	998.666
194.364	163.516	166.34	177.376	961.269
163.97	165.635	183.457	172.693	379.104
172.498	165.407	179.821	180.384	651.083
172.266	182.949	163.644	165.522	351.752
173.94	183.134	159.224	165.906	1421.91
189.99	158.907	161.038	164.068	1331.99
152.391	168.416	171.747	227.116	1110.82
177.816	144.359	163.111	179.044	1071.09
170.019	168.026	170.644	165.712	1010.49
168.749	186.272	142.324	169.403	1267.26
148.771	176.389	150.684	171.792	740.995
193.866	130.649	149.53	171.207	1314.05
156.199	194.645	151.039	152.631	663.338
154.94	181.439	179.986	168.032	714.804
181.502	168.953	167.016	149.045	1391.26
153.96	162.389	154.265	177.3	1089.03
186.67	167.801	164.318	158.561	522.632
209.045	185.412	158.097	172.406	1004.19
238.873	189.645	154.342	153.602	930.298
152.608	195.087	152.748	169.264	904.361
159.686	165.638	156.416	169.53	1189.62
153.292	184.767	163.383	158.838	865.396
230.063	170.68	150.253	159.987	811.889
178.287	158.298	160.479	148.924	761.246
158.351	178.867	157.134	164.144	808.56
159.496	185.803	157.343	160.765	1690.47
160.233	247.187	165.953	157.299	849.039
154.784	205.386	153.145	160.215	542.282
161.01	176.2	130.739	163.705	950.197
173.986	217.884	163.885	153.685	508.56
150.8	161.264	149.643	179.068	797.836
202.21	167.811	172.177	156.089	766.207
176.462	188.387	179.772	155.326	614.208
163.795	162.054	154.415	175.967	1186.48
156.187	163.054	145.33	187.933	521.531
153.709	167.097	160.723	177.095	573.266
148.078	163.71	171.87	200.388	895.234
165.347	163.124	159.668	163.545	1162.05
169.699	176.569	167.446	173.997	703.93
184.143	171.938	142.338	154.167	1443.76
200.649	185.573	153.448	163.449	1362.74
157.939	162.146	153.613	158.495	1207.98
165.556	212.086	172.391	160.374	914.418
136.611	168.635	199.686	148.015	1310.14
174.367	182.12	186.832	183.517	1266.26
160.855	179.428	231.36	159.922	1172.41
165.303	179.593	166.385	186.669	1753.07
160.25	165.166	165.482	156.621	697.293
157.364	175.764	154.256	157.962	573.317
163.076	169.302	157.167	161.03	1047.02
177.407	171.499	167.698	165.427	727.901
163.415	181.777	170.512	201.193	524.376
168.404	190.377	199.805	189.879	665.31
157.644	168.38	188.069	158.665	463.841
166.101	242.658	183.33	172.039	659.605
147.758	161.182	188.695	161.929	622.921
147.667	166.765	169.677	215.62	1024.44
160.122	188.922	182.462	163.349	1459.39
153.81	167.823	160.595	150.173	817.719
158.092	167.418	177.567	184.467	1456.81
165.128	167.27	144.012	199.251	820.07
149.242	174.438	149.901	191.61	903.942
148.912	174.534	181.224	205.637	201.93
147.703	240.628	164.89	164.143	851.878
155.675	159.762	151.788	180.751	820.632
169.803	186.074	193.439	203.362	610.974
156.475	156.484	147.225	185.639	853.611
157.047	158.16	157.227	166.438	785.035
144.355	212.899	164.234	178.803	210.569
153.742	156.42	149.658	199.49	633.947
139.062	146.298	157.611	165.281	1006.51
155.028	161.83	152.201	172.239	1050.63
158.242	165.039	150.26	178.565	1943.05
151.126	169.834	160.635	167.867	1410.02
145.147	154.605	162.874	210.83	1293.65
165.637	157.215	179.773	164.797	1195.19
182.385	166.069	155.376	173.609	1152.24
156.93	167.854	171.032	155.779	786.265
155.251	171.613	154.322	167.764	1072.92
172.678	180.085	167.541	198.768	626.438
149.639	195.054	152.307	175.222	756.611
140.8	225.568	191.276	190.292	1133.96
165.441	168.598	159.75	185.258	1153.95
168.872	174.071	180.876	194.138	610.484
191.5	183.365	170.507	164.921	832.286
154.558	161.015	149.96	161.164	996.519
206.828	181.776	166.013	172.886	475.443
154.969	161.121	157.176	218.235	500.98
169.939	170.762	162.851	175.05	622.586
159.406	132.908	164.181	197.067	1193.21
181.733	252.981	159.495	208.246	605.762
172.508	156.039	172.671	175.89	1389.99
154.009	131.683	148.063	170.911	878.726
163.42	159.4	184.526	187.656	496.465
167.034	206.675	159.992	174.563	1675.32
164.628	164.694	159.981	143.388	1031.55
154.495	160.684	158.551	162.815	1211.83
178.207	176.241	176.677	187.366	821.014
143.118	175.115	166.092	181.297	1354.25
156.793	200.434	157.38	163.112	839.245
165.529	172.845	154.545	154.804	727.673
173.107	185.708	166.754	167.731	480.487
176.458	148.296	167.186	239.541	701.774
187.504	170.707	155.663	171.31	505.816
150.219	177.063	153.093	178.652	886.286
184.556	160.624	157.706	159.142	650.076
183.987	165.197	140.862	175.433	1628.26
152.083	189.268	158.699	145.03	1878.95
168.487	175.22	186.106	163.13	571.393
168.078	187.164	169.578	166.129	736.836
162.43	175.185	167.136	153.026	896.058
178.031	221.804	172.398	159.142	587.259
164.23	158.579	158.974	154.125	1045.86
164.847	203.121	157.044	176.844	1184.16
168.058	185.856	156.529	155.373	544.687
204.223	189.134	163.633	160.491	787.12
154.432	173.275	166.399	163.895	1285.88
194.268	167.737	168.969	173.313	681.6
163.992	169.923	214.947	155.602	744.804
222.648	235.371	192.186	152.566	1224.3
149.386	204.686	161.41	176.09	884.786
151.254	166.612	166.568	236.494	740.536
159.775	185.069	190.224	166.816	3959.87
155.672	195.261	146.388	191.625	660.419
169.077	171.482	179.025	197.786	1977.03
171.449	179.111	166.977	166.462	2125.49
171.43	195.51	170.778	164.2	1738.9
192.937	168.283	176.442	193.517	1044.29
176.712	180.323	157.994	183.827	903.459
181.295	191.334	154.441	198.819	909.799
160.84	191.109	156.546	153.418	569.956
162.858	163.382	160.814	164.733	1313.62
160.454	191.941	152.849	178.809	674.469
141.712	172.951	166.809	186.022	795.214
162.183	180.624	163.597	153.902	883.073
191.275	179.582	152.061	173.688	3103.43
151.403	169.736	168.833	172.878	846.645
173.897	157.113	190.283	181.696	817.761
159.525	157.308	155.838	157.303	857.942
165.033	198.16	154.866	154.158	876.529
191.483	180.836	164.219	205.353	1336.09
223.492	160.579	148.234	207.328	1053.8
159.878	198.243	172.65	173.13	754.73
160.721	187.445	156.944	191.929	1240.9
186.038	158.094	166.529	184.109	948.909
223.437	165.816	167.369	170.649	1280.53
206.913	177.902	200.759	187.356	1051.87
170.102	191.946	154.139	174.885	1317.08
161.325	174.535	151.661	182.237	829.301
163.924	190.815	158.05	172.264	199.672
164.224	202.984	216.992	183.959	1023.72
156.145	176.016	151.823	173.817	878.945
168.217	178.184	171.461	167.287	802.605
169.44	215.532	151.658	186.726	900.195
155.6	172.975	153.005	185.006	1574.75
152.675	166.635	184.043	217.658	1094.83
162.495	185.693	154.987	160.177	1373.83
145.885	191.029	160.706	172.516	855.856
157.6	231.066	156.43	169.861	1689.72
157.959	173.088	144.155	169.19	884.291
159.591	154.391	161.32	188.254	697.804
167.171	182.63	170.854	178.366	596.712
154.987	181.502	182.524	202.745	1145.89
158.289	165.005	152.106	179.319	1196.78
182.716	170.002	164.035	176.764	3141.27
185.028	156.671	151.405	160.41	805.336
166.405	168.197	151.903	150.834	675.083
148.525	170.005	187.906	175.264	333.014
149.967	160.37	151.48	167.235	353.294
151.584	178.42	171.452	168.854	607.179
156.989	154.784	196.116	158.048	405.675
150.175	181.558	158.23	156.764	706.694
197.882	177.291	165.312	158.576	1661.92
146.802	202.34	153.403	148.627	704.964
184.697	178.395	173.063	169.442	979.803
155.897	160.557	178.65	168.851	837.967
151.005	167.911	176.998	144.194	1230.64
149.891	156.615	154.349	167.19	667.219
156.193	200.745	159.983	173.386	309.625
154.031	175.307	155.888	155.325	1037.37
148.826	168.532	156.696	143.171	1481.46
179.455	169.261	152.939	152.932	573.122
205.428	201.875	183.839	200.339	745.786
160.945	165.852	171.829	167.26	850.039
159.996	167.81	198.326	173.005	834.827
166.851	175.408	187.854	153.632	863.131
168.046	170.026	180.969	151.96	932.732
152.88	175.053	162.69	157.421	1195.24
158.357	224.064	180.158	203.793	736.024
173.179	161.173	174.156	165.57	483.973
181.43	176.707	186.876	149.789	831.688
148.533	210.753	196.716	188.76	890.425
163.492	178.846	198.686	146.916	721.376
152.621	194.246	173.476	221.912	845.585
159.27	222.974	166.745	186.572	609.752
161.758	147.763	172.726	241.956	411.445
154.593	162.27	169.351	159.781	910.799
167.215	180.53	161.41	168.009	946.868
152.894	174.457	157.976	141.851	630.712
159.327	174.045	168.393	155.758	1347.37
152.396	171.043	186.911	152.306	1159.83
163.026	164.652	160.243	161.617	621.992
163.991	170.875	209.588	158.033	937.284
164.058	155.215	163.66	183.076	1219.44
165.136	226.142	151.452	179.554	1211.56
179.633	148.204	175.497	151.674	924.16
164.61	270.369	177.364	177.97	989.467
156.277	181.11	155.907	179.916	425.096
149.191	181.527	149.165	159.016	1697.58
151.339	193.123	161.42	161.938	673.269
169.618	194.774	182.968	153.659	976.936
168.392	204.852	178.379	230.119	576.166
165.264	184.822	165.114	162.458	1039.89
140.85	175.937	161.623	210.044	748.878
164.045	232.379	146.679	176.187	640.146
179.193	199.796	163.531	161.119	1057.16
167.17	167.491	181.255	160.411	570.986
156.881	163.079	166.221	208.825	1011.2
154.463	220.987	162.933	159.143	400.509
166.133	178.88	164.482	240.801	801.945
167.751	180.814	173.291	226.534	564.624
139.326	188.082	192.569	210.019	912.445
142.085	194.03	195.478	191.485	574.943
158.854	187.164	144.839	156.456	488.556
155.083	153.614	166.651	204.133	814.274
176.083	176.536	149.186	163.456	674.104
158.359	188.952	182.18	160.456	509.594
162.2	174.454	172.031	161.345	1236.45
166.606	172.865	177.285	190.164	1258.23
163.233	211.9	168.719	155.699	1290.03
176.644	188.418	149.548	170.014	920.207
165.775	209.958	171.94	178.441	1028.17
155.197	168.34	158.465	179.094	866.568
179.266	190.981	190.789	165.438	1153.38
164.963	160.16	154.002	157.729	1211.53
171.086	204.223	190.65	189.682	1005.13
157.278	225.722	150.369	166.926	1315.7
175.184	168.4	182.12	159.685	1009.4
177.41	180.537	176.976	158.138	1623.89
186.399	234.122	150.931	211.03	1782.15
156.573	172.924	204.936	158.938	1003.41
183.451	155.037	215.068	160.108	1600.87
170.216	174.752	149.043	181.162	941.429
155.881	165.907	163.807	178.201	1396.96
181.895	171.007	195.505	170.013	880.021
145.792	145.983	276.497	168.433	1224.87
136.398	195.836	154.156	158.4	1016.16
175.252	186.949	162.623	167.887	1318.76
194.91	155.955	155.67	174.532	970.159
173.251	184.418	173.278	222.035	1384.15
150.664	172.861	173.432	175.998	1314.41
175.113	207.448	186.503	206.034	847.631
174.404	215.22	210.8	164.888	744.143
158.787	175.676	147.991	166.736	751.707
203.77	204.915	164.801	167.296	898.124
137.943	220.459	180.65	161.906	920.154
172.037	172.909	164.288	154.173	748.296
163.841	175.121	157.696	168.607	772.576
167.635	173.149	175.483	188.118	1604.98
174.473	307.456	266.445	169.264	986.469
185.671	220.902	162.709	197.854	612.541
166.89	252.666	132.425	157.498	1301.42
149.611	150.201	218.45	166.11	1040.13
157.637	184.338	169.783	170.962	991.781
166.957	160.111	296.406	177.856	372.425
165.411	212.921	132.502	175.89	949.722
180.475	189.973	158.59	175.452	309.947
152.176	216.119	161.969	164.818	625.649
155.15	241.997	186.496	167.941	687.663
152.498	160.49	163.673	147.074	1384.58
170.799	161.323	164.745	149.002	921.209
140.284	191.849	178.529	184.295	913.009
164.501	175.711	178.309	175.671	1768.11
162.348	182.674	195.319	163.836	1640.87
173.224	213.51	190.463	177.506	1729.8
141.712	170.651	165.119	166.061	843.174
158.147	188.3	171.923	177.077	993.033
168.561	171.136	172.474	172.144	815.038
161.166	167.409	196.603	169.836	1290.56
153.385	240.095	161.612	198.91	893.783
157.522	183.54	180.411	161.443	1379.56
163.248	162.319	165.111	191.433	1090.67
140.496	185.036	161.923	183.222	850.339
161.615	189.966	201.902	153.988	1369.86
153.471	191.394	163.912	188.547	907.13
145.049	169.446	167.333	162.706	795.94
172.096	186.372	139.739	162.694	833.17
171.899	170.93	200.902	185.151	860.119
152.953	211.843	170.996	191.342	526.096
204.674	191.855	165.927	151.208	823.687
164.79	185.201	173.977	160.971	921.195
139.801	186.244	171.716	156.075	1703.24
159.724	212.19	187.252	169.767	1184.49
167.37	173.694	194.086	178.456	627.065
176.602	192.922	174.679	162.629	2392.96
164.465	169.269	168.273	177.605	1865.74
153.166	214.611	158.012	149.904	1023.49
179.389	185.335	175.807	158.144	1675.47
164.064	209.739	228.667	156.376	1398.47
160.434	251.889	185.05	163.552	1098.91
160.658	175.35	172.953	153.587	898.558
162.419	176.475	166.753	159.891	738.389
153.802	171.647	142.287	153.949	2130.39
173.125	169.737	201.96	159.809	1455.93
149.991	236.017	143.333	175.043	1492.24
176.791	216.776	156.046	160.218	781.927
167.173	163.13	170.909	156.753	1078.25
158.005	167.386	184.516	153.118	1017.98
158.054	182.09	173.434	160.904	558.859
156.612	170.33	168.689	183.107	928.601
165.566	207.831	167.761	156.009	729.563
148.626	180.454	153.449	165.298	1200.41
193.69	168.262	156.417	171.659	1079.42
199.118	175.905	194.098	184.263	449.307
152.194	164.159	166.641	200.575	986.448
166.425	162.382	149.914	176.349	1065.31
175.31	177.423	176.064	169.069	933.743
155.096	184.129	157.449	180.08	1221.95
164.887	156.008	155.761	223.542	1145.54
163.384	171.004	156.911	179.985	1180.68
152.161	161.136	174.406	164.988	795.019
160.135	220.948	160.848	168.987	465.095
152.373	182.028	153.707	171.551	923.698
154.709	200.089	164.09	156.002	1118.57
155.809	190.527	163.126	163.523	628.922
163.483	198.982	159.395	170.908	889.373
158.255	163.027	145.004	165.651	1255.08
185.86	158.105	155.086	147.934	474.723
167.694	216.845	158.961	151.926	1067.46
167.486	169.132	155.274	170.051	838.449
168.652	171.072	184.055	182.023	1102.95
155.031	172.233	150.537	173.091	1032.08
162.745	160.252	148.379	190.235	279.64
153.373	162.982	154.183	157.084	931.923
182.792	181.751	175.952	162.623	861.584
168.821	175.936	162.287	194.428	1151.46
177.166	202.637	206.48	195.208	1029.56
177.408	197.374	186.865	160.815	1304.83
164.266	181.037	185.376	132.087	919.305
176.687	183.768	167.247	160.211	409.706
152.311	188.414	189.512	183.765	1107.01
175.77	174.598	152.857	167.508	372.771
161.252	158.293	167.352	178.851	525.88
190.659	175.142	170.075	130.39	699.851
182.558	175.872	169.315	170.581	968.847
153.699	194.881	168.847	180.707	1092.98
169.407	179.158	144.153	186.463	653.707
151.729	192.957	181.82	165.07	966.328
171.51	159.178	193.902	167.094	1262.49
205.877	176.53	204.714	162.563	769.967
159.529	189.923	160.38	128.895	1226.47
157.005	215.331	193.646	171.424	1116.57
173.271	200.557	141.714	201.981	796.23
159.148	224.693	146.233	179.239	606.459
178.956	213.968	182.106	174.122	648.316
165.318	215.649	154.116	167.046	1028.36
162.692	178.918	152.624	163.798	756.009
174.49	194.367	178.261	164.343	1039.01
170.396	192.574	161.928	165.031	812.845
184.618	173.723	187.046	185.007	178.695
176.729	174.494	188.196	164.381	590.171
178.157	156.846	173.629	177.243	1183.37
167.436	173.362	166.638	175.345	628.999
164.427	214.031	181.517	166.807	1120.57
172.263	155.371	159.37	158.805	667.951
168.166	201.714	186.884	215.736	2840.64
170.789	160.855	150.96	182.437	727.37
166.451	151.843	180.926	169.167	588.981
172.255	158.885	199.872	170.936	768.808
229.559	168.674	145.45	174.267	449.084
152.214	175.646	158.412	171.92	824.319
220.273	176.916	157.867	174.034	802.479
158.385	188.848	186.135	166.652	1605.67
159.787	195.293	180.77	178.333	1007.99
166.813	164.331	151.334	187.06	851.316
171.824	178.306	165.344	155.802	861.007
160.389	189.351	168.274	184.184	1632.56
163.758	212.159	177.549	165.344	623.269
168.272	171.453	195.291	153.064	728.222
153.469	175.352	180.411	241.964	577.219
152.388	182.361	149.169	162.787	1194.76
157.498	171.685	184.526	167.992	813.39
152.568	191.292	167.741	242.177	1262.48
184.088	184.975	160.986	168.348	738.464
174.051	180.76	159.621	173.658	731.749
164.888	178.813	150.882	176.178	832.616
164.125	177.18	171.326	151.002	564.121
154.593	186.831	258.762	153.06	380.333
154.126	174.179	162.855	168.37	1965.14
168.881	168.409	155.435	194.373	950.882
179.032	215.397	171.76	167.801	1696.03
141.657	175.028	147.992	166.334	478.039
145.899	155.857	140.106	159.71	1682.48
151.607	162.302	174.099	159.574	1272.84
188.765	172.232	153.935	182.072	1264.37
157.595	224.922	162.084	161.655	1139.25
143.292	157.41	192.419	165.096	3099.16
167.536	218.364	162.732	158.749	1016.19
203.354	189.203	170.477	165.597	845.282
168.828	166.198	151.369	156.33	1012.76
148.806	161.293	184.085	182.905	759.37
159.665	173.963	163.559	160.31	1430.89
169.027	161.849	162.257	151.503	873.448
165.633	166.768	164.884	170.088	1208.81
165.3	166.378	165.792	182.413	1349.12
162.948	151.532	176.662	147.924	862.583
149.671	174.355	164.831	167.58	1485.3
160.831	184.629	166.736	177.492	1002.99
172.035	160.25	173.994	157.359	845.438
170.411	164.44	172.348	145.156	1276.41
172.441	166.615	211.354	168.871	652.082
155.467	159.208	203.775	185.02	599.455
177.667	250.021	182.561	162.696	399.267
204.537	172.592	178.157	156.389	849.705
178.811	236.957	196.372	161.221	620.549
161.521	183.351	188.142	159.819	918.018
169.503	179.564	178.037	168.656	876.149
161.023	202.653	176.416	165.338	766.467
153.271	211.611	158.985	207.898	1169.16
157.031	163.464	169.018	160.821	469.7
175.62	179.063	197.196	223.205	1433.39
167.447	226.229	174.955	159.498	1242.78
153.258	189.152	163.505	165.04	1506.14
154.946	192.793	161.209	169.421	906.474
152.604	183.754	163.85	157.757	795.02
160.01	186.663	171.163	172.304	1569.63
168.101	204.105	190.394	184.069	1001.7
160.261	172.732	162.618	176.66	625.881
181.237	187.69	144.707	199.29	739.77
158.205	163.98	158.287	214.262	1255.98
164.344	157.154	197.56	164.589	750.26
161.474	166.202	168.672	180.048	1173.28
162.032	174.985	207.939	219.828	1257.98
163.459	173.602	168.847	158.735	1225.09
152.85	157.137	179.27	161.707	1016.9
153.788	164.57	156.251	278.048	931.692
158.935	182.004	158.987	158.831	1132.64
155.651	247.109	196.987	167.814	723.193
163.024	190.441	159.809	299.346	335.614
153.795	186.541	179.366	184.016	770.693
171.11	188.277	166.643	156.678	977.509
164.507	178.67	148.65	161.736	693.11
153.089	277.378	155.77	185.974	721.513
247.708	166.195	154.14	159.253	1154.88
155.124	208.264	161.862	159.894	1124.8
149.85	175.69	171.343	169.071	1248.39
154.865	172.574	173.335	185.613	908.297
154.044	195.274	160.364	172.748	976.758
156.037	176.385	158.49	164.232	1107.76
198.76	180.787	156.114	166.653	927.58
146.057	204.123	178.074	198.839	992.691
154.523	267.896	166.375	153.939	677.17
162.546	201.75	154.064	190.095	1402.66
171.627	172.576	168.116	187	1443.62
160.762	197.985	153.347	163.441	898.296
166.758	170.612	185.938	167.77	1314.4
152.327	204.786	154.347	169.914	700.344
204.999	185.26	143.896	185.116	1121.42
173.915	210.066	155.105	199.785	1199.61
182.153	178.967	164.224	176.747	1729.75
180.087	219.187	137.298	126.787	536.412
164.881	184.136	159.463	296.256	720.098
150.195	183.639	204.644	165.689	2169.29
168.236	174.543	178.885	165.692	593.378
159.968	210.424	175.735	179.487	555.489
170.804	185.528	161.862	184.54	1034.1
219.043	162.871	183.379	156.554	803.41
171.284	197.105	165.363	205.427	1066.03
179.234	165.472	160.645	163.958	985.988
172.786	239.041	161.414	150.028	881.442
181.477	149.835	194.799	159.361	1075.71
178.363	212.285	165.792	178.581	783.952
178.554	268.915	206.027	196.066	502.263
152.448	157.976	133.902	161.15	2107.73
150.106	165.531	193.219	171.778	1067.64
149.954	184.757	192.99	182.674	1399.98
157.35	171.572	152.549	197.054	672.715
167.46	164.599	156.148	163.227	1418.23
179.413	195.41	165.316	162.702	1031.3
184.586	183.116	172.205	153.052	1538.83
146.938	204.004	160.301	159.527	582.689
156.255	165.11	164.428	166.218	940.644
151.22	206.64	153.983	147.252	902.819
174.464	178.66	134.753	193.233	728.219
154.803	167.602	223.283	179.754	609.851
159.173	178.131	155.328	161.644	607.143
160.573	245.12	167.595	195.371	933.464
172.224	203.14	175.651	176.971	1310
194.575	202.313	155.672	228.745	1245.07
153.278	164.439	190.8	163.981	1095.37
177.265	164.74	187.32	163.021	497.282
163.349	215.923	137.6	190.424	835.718
191.006	155.831	149.32	157.528	1368.16
164.604	196.303	193.754	194.383	1197.52
156.274	202.125	201.019	171.682	1333.34
158.626	172.654	176.522	160.921	858.755
177.076	160.374	182.276	161.121	2933.17
180.069	169.072	212.366	156.573	1127.25
156.148	204.349	139.112	158.413	719.376
159.998	177.754	178.99	158.837	1293.09
172.209	177.345	187.836	159.078	1778.85
156.459	180.6	156.531	154.64	941.635
155.728	174.974	150.538	160.013	1056.74
179.51	171.463	170.194	155.143	963.238
175.037	213.606	157.536	164.646	839.924
177.27	164.561	148.481	193.313	773.999
180.912	167.59	162.267	179.956	1199.8
151.508	170.23	157.728	147.957	864.18
148.186	181.297	147.243	165.708	1092.1
148.625	209.949	187.325	164.72	1245.58
178.19	184.071	153.084	151.443	595.401
213.193	160.56	171.884	181.007	705.256
167.096	253.882	165.639	166.274	1025.97
156.51	227.884	199.052	168.209	1360.83
157.366	167.198	156.845	181.652	1472.15
153.646	218.667	166.933	184.348	716.08
158.742	168.947	221.575	164.711	636.136
178.659	177.63	208.771	191.299	1019.86
166.698	205.23	162.758	232.697	1213.01
188.852	164.071	151.764	153.244	765.535
156.866	178.918	145.89	163.678	1165.87
154.144	181.482	157.585	161.057	895.513
149.184	174.779	177.438	142.175	562.499
148.643	218.503	167.385	240.661	606.723
170.685	191.855	154.698	160.452	842.576
167.021	194.428	180.057	142.936	737.328
164.404	180.581	162.82	173.687	1334.79
154.055	191.783	167.416	171.215	948.424
169.731	188.901	157.59	152.101	1824.76
158.223	176.874	186.162	158.974	1217
164.508	179.923	162.976	152.693	976.421
160.553	185.894	159.312	147.557	816
151.654	189.8	164.711	160.014	673.397
172.516	181.093	165.709	153.174	3345.8
143.465	154.668	172.178	203.757	479.255
186.423	190.549	156.452	164.233	568.745
200.628	182.862	159.131	179.081	1394.09
131.156	173.977	183.03	172.049	521.068
127.397	150.494	156.639	174.125	311.711
154.306	147.132	160.421	160.299	1086.69
171.535	170.337	161.165	192.877	676.638
158.974	177.627	175.154	198.236	1009.1
161.059	172.374	164.563	173.09	1590.46
143.419	188.334	163.923	148.166	1466.56
165.565	152.925	168.327	177.457	902.051
157.615	195.189	164.64	163.559	674.366
172.185	229.806	187.027	132.736	950.316
149.564	174.004	217.023	160.149	999.53
158.162	245.806	152.838	156.277	453.289
161.015	255.683	155.78	174.57	493.579
162.923	207.536	174.386	187.198	984.66
161.35	167.861	172.464	170.505	985.915
157.846	155.548	152.766	182.2	3469.32
171.306	216.836	155.507	165.564	971.675
178.481	167.419	157.801	179.346	634.189
154.527	165.513	160.754	166.641	629.65
143.043	236.265	172.215	173.593	541.71
150.011	159.869	193.956	177.092	1843.26
145.779	166.358	169.941	195.544	542.769
151.244	186.608	176.028	161.142	464.059
159.864	187.784	173.494	193.099	798.472
174.761	167.924	204.718	190.803	849.126
145.752	161.911	156.537	165.747	1071.52
158.326	181.579	154.736	175.718	556.246
156.067	180.482	168.222	184.815	497.42
153.178	171.735	176.403	173.716	691.583
149.203	183.949	187.979	162.956	672.779
163.123	162.116	275.693	148.601	513.7
150.897	174.678	255.349	169.45	635.995
155.916	169.976	171.61	193.379	1274.15
155.464	165.816	151.107	175.746	1552.15
163.32	180.489	175.35	152.177	612.641
178.106	180.671	210.163	196.052	726.942
152.745	179.285	171.625	167.873	547.384
152.312	171.293	148.453	161.903	1208.06
179.818	161.533	191.322	179.492	914.523
169.6	190.416	187.583	147.704	856.547
161.534	180.446	168.854	165.664	536.993
207.156	156.645	168.015	153.023	550.873
157.206	195.437	153.395	165.764	1182.48
145.899	168.859	162.932	152.619	1101.45
177.913	173.554	173.175	170.334	853.79
154.886	180.756	164.689	153.497	1495.03
158.485	181.984	169.986	156.071	951.346
173.786	183.833	156.388	171.551	711.92
161.043	189.432	161.722	167.058	961.914
176.757	178.708	160.735	180.19	953.937
168.036	196.507	166.864	161.798	1347.41
193.168	195.803	195.202	176.984	566.056
160.893	161.408	161.818	204.735	959.673
162.416	172.735	194.153	158.426	862.453
152.635	191.095	177.053	169.809	593.19
154.282	157.998	167.916	194.03	1049.74
166.653	198.756	177.912	158.366	993.7
174.584	173.219	159.674	163.729	908.612
168.136	181.72	178.859	154.74	1532.62
158.73	170.393	151.617	172.361	895.082
164.588	178.827	168.022	167.294	1053.59
156.885	189.029	166.311	166.222	1475.6
160.423	266.916	167.388	156.218	524.144
150.379	251.396	127.172	161.832	1393.08
165.436	193.24	147.271	153.716	629.722
156.435	152.811	195.009	171.319	576.735
147.037	202.475	152.256	143.958	854.384
166.888	155.607	151.309	164.55	441.533
221.375	165.89	171.482	162.44	1664.62
150.095	134.536	163.982	160.983	837.398
170.567	182.233	162.834	168.686	1253.72
151.162	199.5	186.084	166.416	608.414
175.207	163.812	170.063	198.316	1149.11
153.888	148.753	160.308	163.58	670.319
156.492	189.041	170.894	157.135	536.296
161.207	183.015	160.871	189.706	851.348
164.125	179.664	170.506	150.098	597.808
152.634	153.308	157.167	159.255	868.23
147.251	183.855	159.739	148.381	419.54
167.744	179.717	142.805	155.927	2245.48
147.824	171.959	201.13	163.716	2743.57
163.38	179.218	154.767	178.644	955.067
160.188	177.693	160.357	284.633	2258.13
156.572	227.614	155.734	167.385	611.816
154.614	171.551	158.497	159.196	726.17
155.231	171.214	136.742	164.991	668.851
154.81	159.588	168.483	154.974	859.447
186.316	163.773	203.493	160.463	814.446
154.859	185.461	160.536	182.925	516.056
205.018	160.598	205.381	162.11	1457.18
172.985	176.315	174.304	162.718	820.459
189.107	158.803	165.029	175.795	689.473
177.587	175.271	181.43	162.173	697.142
202.847	168.22	166.745	173.369	466.018
172.493	188.114	137.271	175.833	597.883
148.944	175.526	145.31	173.357	1069.5
175.946	182.117	133.513	168.725	1238.71
168.853	163.293	157.112	166.281	570.782
185.827	181.438	157.31	162.123	525.742
166.151	176.142	167.109	137.82	1776.08
189.199	184.651	150.329	158.436	1415.36
162.593	169.002	163.733	167.616	641.77
167.984	177.141	159.818	163.875	1591.47
167.789	189.986	169.349	188.997	1148.69
177.157	161.647	165.483	163.191	868.435
180.641	194.289	160.932	167.465	726.393
166.977	153.462	164.831	139.185	1663.89
167.66	172.655	191.221	161.348	1018.27
177.927	185.724	160.51	166.017	1674.18
189.596	203.112	158.446	159.555	822.755
204.194	189.248	183.509	156.677	791.407
189.704	185.948	191.258	172.451	1469.58
146.634	195.544	159.454	213.56	1613.57
179.443	175.796	165.529	158.253	1167.62
158.924	185.047	177.253	162.099	1426.51
184.821	176.549	165.788	182.767	1157.74
165.357	172.954	167.066	156.02	1216.52
163.151	167.692	187.59	169.382	594.894
175.97	198.535	172.451	178.78	823.72
154.168	190.494	180.064	159.137	739.75
184.013	169.54	170.471	156.717	1125.63
163.781	222.53	167.557	164.985	801.151
163.355	177.103	173.055	174.865	679.028
145.364	165.775	156.665	184.435	1151.36
154.393	209.456	162.303	183.406	1554.61
148.453	171.015	164.032	178.606	801.474
181.2	168.465	177.696	163.889	2523.16
161.416	188.968	176.736	169.396	666.203
189.018	178.145	160.68	209.081	917.548
168.675	180.104	155.189	209.088	941.165
173.347	174.202	183.098	152.954	624.31
150.679	171.797	166.773	166.604	1347.25
164.608	195.284	202.875	175.249	1209.04
168.08	172.878	131.886	149.752	601.287
170.319	195.856	152.896	175.975	1474.06
155.183	183.531	156.523	184.877	2718.78
153.162	183.043	172.209	225.935	1476.94
160.147	206.804	157.776	166.106	1233.24
177.896	178.672	152.65	180.191	1194.89
200.36	182.163	184.204	180.29	1294.41
166.503	162.54	176.891	210.559	777.725
170.26	185.57	152.499	165.564	512.055
167.963	175.255	175.146	162.62	1069.77
198.6	174.832	173.833	171.197	868.997
177.65	168.773	152.859	167.752	592.096
168.265	182.964	155.458	201.074	984.1
157.74	186.959	163.13	168.369	865.667
184.594	226.287	161.379	157.956	452.274
150.949	167.239	159.137	170.248	642.155
171.93	177.176	166.456	159.495	243.26
132.837	182.153	169.003	172.643	499.785
151.357	215.784	171.646	172.065	857.908
194.813	222.539	180.57	168.045	1271.49
161.883	174.09	151.784	174.346	695.774
144.624	189.813	132.804	162.427	671.855
160.138	247.26	172.231	170.4	962.441
160.382	170.331	172.546	181.077	1397.82
154.603	182.498	152.282	175.391	522.628
174.48	183.419	140.796	178.11	1608.33
156.961	179.628	141.288	166.669	828.733
167.596	167.594	184.427	193.084	963.286
147.661	169.182	179.109	170.43	737.175
147.58	185.927	195.94	181.556	784.905
154.692	185.744	184.711	176.271	674.917
156.378	229.11	151.845	255.617	669.525
155.591	210.292	168.061	155.88	577.211
162.97	167.721	156.376	143.618	589.101
151.912	184.062	175.464	171.928	1827.3
162.29	164.39	171.895	158.702	897.933
152.269	171.435	182.813	191.998	514.637
156.173	171.874	162.732	169.486	719.307
153.443	164.377	173.654	177.533	843.241
160.74	158.267	166.746	159.818	960.587
166.696	196.918	175.758	178.804	812.564
202.674	172.566	189.503	189.792	1023.9
178.515	195.008	154.287	146.85	539.556
174.731	181.622	174.182	154.948	1337.91
187.893	177.258	141.8	156.106	1226.93
159.576	171.6	166.526	185.413	1105.73
191.326	141.649	155.742	158.559	599.733
166.774	182.78	197.122	150.485	1193.47
163.21	215.622	158.416	153.583	771.385
155.898	168.682	171.586	159.153	732.679
166.359	170.124	171.543	185.276	883.398
149.734	169.962	139.949	171.815	844.425
181.44	188.836	154.079	220.399	692.43
153.626	171.472	200.204	146.039	655.138
151.913	162.092	165.533	171.572	1182
155.784	176.793	151.584	182.716	1013.35
150.649	164.372	200.167	155.709	549.207
149.432	200.434	148.191	192.105	718.113
145.259	179.123	191.742	162.704	1057.52
161.815	186.135	153.132	208.798	900.619
166.026	165.379	157.064	176.088	795.13
150.077	171.677	198.619	225.088	1295.52
163.526	166.254	165.734	160.182	927.263
167.767	156.621	167.715	213.222	472.928
178.796	173.034	171.397	152.729	1141.17
146.798	159.361	172.993	196.911	1209.06
161.545	161.013	142.109	156.715	1046.2
164.681	170.702	208.209	193.728	884.829
152.931	149.614	169.879	182.605	804.949
149.58	173.744	157.179	158.374	1029.45
167.531	174.072	153.369	157.722	1138.1
187.195	174.648	154.557	173.029	1242.98
126.521	170.915	165.709	194.268	870.023
196.842	218.718	183.48	173.263	853.878
153.235	166.536	163.287	132.993	444.275
150.891	179.227	170.954	217.454	1101.26
185.307	178.383	174.781	156.235	886.295
153.151	205.21	210.999	189.72	408.678
166.172	217.34	177.244	130.514	971.737
146.917	171.808	210.22	216.986	659.435
167.553	178.46	166.621	156.004	645.905
157.783	212.312	155.441	163.359	426.644
160.55	168.591	170.406	157.766	769.039
147.67	168.882	154.75	167.573	869.722
180.279	169.805	194.523	159.102	745.567
151.343	185.038	157.386	165.688	1165.03
156.087	175.918	150.505	152.397	1324.8
170.301	172.558	148.515	149.952	1949.35
159.217	223.764	174.761	151.122	1613.13
159.367	173.843	158.935	179.348	953.323
162.275	175.072	161.848	172.188	1058.55
177.792	162.541	162.081	155.893	657.12
171.113	183.181	159.118	155.184	1106.47
150.344	167.64	173.925	162.215	1154.53
155.853	193.608	163.684	156.08	1153.3
172.038	221.61	154.838	210.069	753.937
159.356	171.471	169.556	167.274	1080.01
181.842	206.25	163.763	193.214	1055.63
227.515	168.641	159.509	169.655	3047.27
143.538	159.721	179.097	170.046	2754.06
159.712	181.843	143.948	179.729	816.706
150.538	214.052	171.256	176.422	1960.04
157.436	148.795	174.003	162.773	873.469
159.634	174.932	176.621	165.926	1157.66
158.148	181.109	178.982	150.607	1037.48
143.874	234.949	162.951	145.259	918.156
145.125	217.382	163.32	160.598	2418.41
154.216	172.704	186.789	144.773	1600.96
162.125	154.387	158.559	166.846	604.685
155.781	160.593	162.172	175.556	1137.25
168.095	223.305	152.331	175.132	1258.1
142.814	191.91	145.353	173.768	611.193
174.862	165.317	166.187	161.788	1229.48
155.334	172.335	158.045	196.145	662.224
166.246	187.197	168.101	227.826	760.382
163.727	157.485	161.74	172.329	1016.98
152.811	177.866	178.134	225.695	1005.83
162.927	164.308	161.593	163.725	1473.9
166.547	192.778	194.592	159.706	1343.07
136.974	166.302	196.494	217.13	546.16
166.277	187.663	207.178	208.059	1398.98
165.475	167.429	148.701	151.619	800.129
149.674	185.076	151.137	179.176	1740.12
151.12	187.539	159.387	165.625	492.339
145.405	171.378	162.658	190.905	542.239
154.214	164.048	144.28	229.633	1268.73
177.155	168.498	173.809	172.076	924.957
154.497	167.028	166.47	175.349	683.455
146.858	163.487	179.668	192.456	750.221
144.536	153.695	167.878	148.062	1057.24
150.15	175.569	147.639	179.768	983.512
170.395	162.295	195.614	154.366	791.574
156.676	176.694	175.088	150.869	1115.2
144.333	155.766	165.25	190.07	737.545
169.057	164.864	182.172	153.114	856.239
150.551	169.617	156.85	148.187	1294.91
160.602	164.487	189.218	150.853	886.843
155.452	160.515	157.85	164.322	1185.06
205.791	175.482	191.326	160.236	2586.72
156.623	179.945	169.35	147.003	850.296
149.668	172.617	185.607	148.3	1059.18
154.587	169.221	185.777	154.143	1043.59
155.407	163.273	292.377	177.855	792.695
158.359	162.484	175.185	164.604	1438.23
145.734	173.998	163.535	290.459	746.817
157.032	174.061	159.746	173.391	1396.57
165.127	170.539	156.121	291.965	1218.03
154.45	184.606	179.279	175.49	750.411
154.191	175.39	173.593	166.085	926.869
150.72	188.557	164.76	158	870.074
159.596	175.052	202.076	179.399	971.233
160.238	178.813	144.606	154.612	1149.99
160.109	178.675	161.891	186.025	699.331
163.596	211.066	196.756	212.679	1102
175.656	170.345	195.433	174.799	673.193
150.641	169.237	127.81	156.86	1905.98
160.085	188.422	166.11	154.832	776.146
152.2	182.397	165.049	153.244	679.627
163.468	170.447	168.378	197.541	1474.41
169.349	180.944	205.619	225.103	893.924
148.283	187.57	171.308	177.782	1321.3
160.446	154.832	131.819	150.742	679.885
159.388	185.23	192.593	164.749	845.84
162.222	214.607	167.004	170.064	904.573
170.636	185.705	184.332	169.96	1310.84
165.001	178.537	165.573	173.844	436.94
166.56	186.835	171.049	159.867	2089.1
140.984	174.697	151.371	164.741	1360.63
161.944	176.661	145.512	174.735	727.309
211.754	183.268	164.906	170.144	1233.48
162.12	194.449	177.379	173.406	1137.35
196.896	205.47	160.152	154.484	826.16
142.077	195.944	169.202	176.249	1101.84
148.155	228.042	154.067	171.599	1358.17
200.134	252.175	183.403	159.814	1124.93
156.503	206.965	146.942	172.046	842.956
159.209	174.528	187.192	150.981	990.897
157.027	181.457	159.503	176.146	880.404
149.409	196.909	178.727	159.308	1170.7
174.324	200.846	162.73	127.685	1047.6
146.052	178.41	168.292	184.204	1002.17
171.379	164.777	163.998	174.979	1047.76
163.922	199.222	177.112	177.457	899.797
191.187	178.019	167.153	167.534	971.452
147.984	166.447	151.086	162.922	1090.8
154.204	202.263	164.168	156.672	1526.63
167.575	171.412	171.772	152.714	985.582
204.264	176.644	156.257	168.665	957.71
167.517	194.05	174.777	159.136	1633.72
170.893	169.257	168.024	174.729	1376.69
190.594	175.618	151.572	172.652	607.407
172.283	167.904	150.748	175.377	965.228
164.87	169.789	159.547	179.659	2130.92
159.655	194.587	175.375	178.177	787.334
151.973	174.933	145.737	151.639	1213.9
169.57	189.651	153.44	192.342	1702.45
153.967	171.972	160.535	180.224	1235.6
145.216	162.247	147.868	190.103	1241.34
187.545	166.351	163.276	205.652	828.489
155.289	181.715	204.229	173.293	1141.44
174.725	163.527	150.032	161.265	519.881
156.395	156.995	178.16	174.508	806.648
171.562	134.61	190.604	188.238	1004.33
160.117	188.566	157.486	191.727	1044.72
156.957	179.949	212.145	170.411	1234.2
160.138	176.78	172.579	158.584	892.165
171.321	179.733	207.341	212.492	1445.97
146.772	222.633	206.587	199.965	876.002
186.063	182.693	174.109	169.715	1008.38
204.747	168.459	171.985	165.147	1382.94
197.486	186.12	171.778	148.654	1609.5
183.874	219.129	147.801	158.037	1603.5
166.569	169.387	144.395	185.011	925.706
171.085	188.262	156.24	162.197	938.138
200.574	168.655	172.919	180.944	448.531
170.495	172.816	160.295	166.85	927.534
195.208	198.063	185.562	151.773	969.525
158.585	164.865	158.692	190.33	782.234
178.173	177.59	166.831	161.269	1068.59
160.262	188.249	149.019	153.816	1149.25
156.298	159.574	181.716	163.494	1224.72
175.957	201.128	177.994	157.789	1026.46
163.864	177.462	167.538	184.27	1547.35
183.417	228.267	154.706	151.927	897.493
163.39	248.406	171.718	154.835	1159.16
161.847	178.313	157.524	157.206	924.185
165.328	174.788	140.88	169.465	1198.13
158.25	250.386	172.201	171.632	942.954
173.945	214.782	158.875	191.88	1404.97
166.738	152.76	221.512	181.701	1982.67
164.029	183.545	167.622	153.597	928.132
170.063	165.478	176.308	157.082	1096.09
152.517	185.675	181.581	177.06	772.672
163.612	181.231	146.137	169.683	977.297
169.6	169.406	161.965	193.756	991.627
157.131	162.983	159.255	158.898	1124.52
146.99	185.699	185.592	165.492	944.614
205.254	182.686	185.365	188.235	1175.82
161.919	205.104	160.235	181.869	971.555
163.139	175.066	170.374	169.882	3298.94
166.034	176.804	171.427	195.968	1100.86
168.473	153.837	165.843	174.337	917.533
163.524	191.944	210.774	135.888	1246.97
153.95	173.277	146.239	176.964	404.842
155.067	169.797	183.942	154.733	1474.67
163.961	230.442	156.818	168.68	1122.43
151.012	167.487	155.605	170.555	1057.46
171.275	181.332	153.392	164.839	1219.52
168.16	191.745	168.49	173.956	736.541
158.226	175.14	183.945	173.209	1205.67
153.018	169.565	166.938	169.788	1915.46
161.525	184.499	206.836	192.272	1304
172.008	184.675	166.397	221.782	1237.1
149.233	159.011	225.323	163.845	979.629
160.953	171.17	153.525	222.433	697.698
163.217	169.692	165.264	183.564	878.619
168.809	180.439	183.031	159.31	958.185
161.192	157.828	156.969	179.138	807.906
163.815	163.357	185.049	180.534	870.531
148.229	173.87	171.777	163.556	991.321
162.958	180.594	154.354	178.08	479.72
165.988	222.521	160.595	169.205	872.678
154.401	176.758	177.516	171.184	710.067
143.85	184.646	164.36	174.996	550.558
154.431	203.359	159.866	173.119	553.032
181.662	166.97	183.562	167.716	868.37
152.558	207.673	164.874	220.964	746.164
182.311	158.444	169.366	196.974	666.891
162.351	157.398	156.224	183.545	607.192
193.566	158.651	177.213	198.63	826.062
155.683	173.88	197.805	153.38	984.592
152.419	166.918	162.594	204.192	960.376
155.549	195.922	169.592	217.194	753.037
189.595	169.394	160.68	164.231	1097.69
163.637	187.502	174.989	185.24	1180.88
181.238	152.616	179.678	163.966	727.095
160.572	199.91	184.475	169.015	701.768
161.707	167.152	165.244	169.849	1026.97
158.446	170.4	191.524	166.121	859.057
155.07	230.069	219.458	160.24	1000.21
157.644	176.22	170.282	169.105	1079.92
165.548	188.439	202.475	176.246	744.43
155.893	188.213	161.567	161.64	827.72
154.991	210.347	176.441	160.147	857.693
154.681	127.621	162.586	200.858	785.555
150.441	193.335	163.234	172.696	585.145
146.821	169.723	178.317	170.971	572.791
152.506	159.488	202.675	167.178	929.176
181.666	214.01	161.185	162.118	595.681
142.1	200.911	173.795	183.756	186.079
175.507	162.864	149.913	154.32	947.872
188.831	166.538	149.563	190.643	448.976
168.755	182.562	160.187	171.57	763.963
156.616	158.371	164.843	153.168	199.892
149.957	169.001	154.514	205.378	417.689
218.127	181.561	156.784	177.422	657.626
155.939	176.825	187.157	167.022	1175.87
170.359	175.624	161.029	164.546	1313.94
168.902	186.794	150.412	196.77	2482.87
233.014	166.387	169.648	200.342	363.406
158.391	162.283	181.493	173.923	1874.42
159.809	172.975	157.197	217.612	432.99
176.167	176.302	162.856	183.84	1616.13
160.44	168.67	224.477	159.749	3115.72
165.799	171.647	188.487	175.847	1494.39
162.744	193.494	151.914	183.566	997.015
163.064	189.566	252.751	151.996	1254.92
181.876	168.914	185.96	166.882	1115.64
160.889	170.452	147.854	167.462	1150.41
176.578	190.876	146.688	155.532	863.267
161.968	168.785	162.894	163.522	936.041
153.296	163.756	167.336	159.309	786.642
193.729	161.158	163.54	164.491	875.746
162.075	195.857	187.173	167.676	1246.31
155.138	238.881	177.364	162.018	771.903
185.436	168.497	184.38	166.775	552.182
166.123	193.595	188.455	166.436	1028.8
158.46	201.852	185.311	172.101	682.082
167.932	190.876	178.145	172.581	1103.8
150.678	173.456	157.425	156.053	532.221
154.099	193.51	157.594	171.114	1530.74
149.858	167.385	174.575	153.8	624.625
145.423	157.996	194.094	173.859	671.515
155.753	163.139	177.789	174.141	2283.98
174.167	168.306	169.68	177.583	1927.88
167.84	192.03	164.895	150.702	1600.06
152.016	182.682	175.595	156.94	569.786
156.311	172.982	209.655	154.771	812.732
164.23	197.917	154.27	181.104	1112.89
161.818	178.39	161.619	166.898	482.206
153.507	187.572	183.369	157.181	1187.45
153.541	221.7	176.08	147.285	1234.71
152.959	227.214	160.957	158.942	778.194
169.415	157.83	154.008	152.171	727.943
163.317	195.141	175.693	174.801	314.852
133.645	147.452	162.227	161.416	895.963
178.695	200.061	164.958	172.75	632.346
158.167	221.279	165.932	171.466	1030.27
163.317	161.202	172.327	176.25	983.91
150.429	166.542	157.797	205.238	958.601
172.739	251.726	202.149	164.061	844.6
208.598	175.832	170.832	189.221	1448.06
230.55	175.88	178.424	180.723	701.952
156.684	168.06	300.467	167.497	733.114
176.797	184.406	192.579	158.381	739.134
195.364	192.605	187.229	175.066	460.747
166.091	174.575	146.692	161.866	1226.92
165.38	166.879	168.41	174.613	919.907
166.95	156.742	171.439	149.931	443.749
162.332	164.26	183.775	172.095	773.481
200.597	170.888	171.488	161.66	723.892
202.605	178.078	143.213	158.772	549.123
134.885	186.064	157.946	163.391	743.651
153.271	179.352	194.293	162.327	902.01
156.751	182.258	187.501	149.935	1090.69
170.091	189.112	174.849	180.204	725.145
152.334	189.226	192.065	166.282	1091.36
169.999	198.095	167.598	167.522	491.118
147.716	211.749	150.026	169.927	457.266
155.056	180.667	160.839	163.255	1911.59
193.667	190.506	162.264	231.322	1042.8
183.598	159.519	182.44	167.747	3220.4
161.47	183.689	188.982	154.839	1210.26
196.741	222.885	201.718	153.224	1205.87
175.109	175.354	176.742	174.991	1437.46
191.293	206.222	165.738	169.06	1492.13
156.487	182.124	134.488	173.128	524.076
162.419	170.192	156.708	166.885	786.806
157.996	181.446	136.936	182.373	983.442
164.208	171.631	157.71	172.798	737.608
155.519	183.884	169.55	205.524	1029.46
149.462	181.487	158.812	178.906	1170.2
183.978	166.34	166.21	187.025	970.345
153.698	163.555	144.071	195.202	759.979
202.803	183.826	174.666	162.78	262.597
152.352	173.897	165.293	153.93	275.46
150.859	176.899	161.796	152.131	1228.83
158.99	177.268	161.9	176.394	832.707
166.283	180.258	164.62	182.827	726.602
174.789	193.276	180.57	131.194	1374.42
151.589	162.913	178.785	191.402	508.014
170.61	187.907	195.042	131.555	1233.19
157.281	185.145	178.236	282.461	1636.94
174.238	197.118	165.365	179.02	1307.36
162.408	158.114	163.246	197.524	1271.02
155.027	160.505	177.437	175.6	977.017
161.585	224.472	152.963	158.439	812.538
147.777	309.593	184.547	171.187	827.37
158.589	320.602	161.224	197.435	739.889
148.015	151.488	190.804	246.311	1741.55
152.366	166.187	170.083	181.204	863.179
152.389	176.481	143.444	168.713	934.154
170.869	172.022	186.499	192.922	1425.89
171.908	188.857	153.89	172.863	2387.86
152.663	172.299	172.711	148.601	1056.33
166.544	168.78	172.591	164.581	847.244
161.003	168.614	156.801	172.088	585.317
173.915	193.43	184.762	181.791	680.662
165.924	204.944	147.363	176.443	953.713
179.092	196.235	146.008	154.255	772.912
165.084	204.262	167.393	161.862	990.09
150.664	176.298	167.054	154.325	677.904
158.516	161.077	185.369	175.527	2190.05
315.797	176.968	161.261	154.66	745.739
156.313	178.364	151.716	190.319	1002.76
162.474	164.837	162.931	157.749	552.049
174.966	167.224	158.278	190.005	1105.36
156.468	199.875	183.331	160.239	1055.23
153.266	173.388	157.661	156.146	799.917
172.94	180.016	200.719	172.149	783.922
174.434	172.04	152.454	151.186	565.499
161.978	174.25	166.606	174.342	1016.8
166.382	179.269	168.09	175.816	1381.31
159.532	165.223	169.903	150.293	736.067
177.185	164.687	209.963	180.948	927.723
152.063	165.713	161.684	182.052	581.018
152.635	200.249	174.201	152.606	582.737
157.14	172.493	161.644	166.44	702.985
159.41	198.941	177.026	193.324	681.105
167.217	182.47	155.295	189.162	995.95
187.189	176.068	194.64	161.238	806.641
166.524	164.204	165.388	150.53	442.665
158.025	199.093	169.133	198.292	2080.78
154.568	234.07	170.122	158.451	1023.21
154.678	184.789	175.989	162.792	1537.07
156.424	270.871	161.934	158.707	1142.31
165.838	187.552	179.009	175.965	974.466
163.956	184.082	155.57	154.423	1361.74
155.443	183.755	183.699	164.73	1696.93
163.171	202.974	179.471	181.916	1018.53
178.814	202.873	184.696	223.469	881.113
164.912	202.09	169.628	157.088	1555.36
151.276	174.164	210.444	159.346	1753.99
164.56	180.907	190.655	153.298	614.538
171.273	217.883	153.07	162.692	1157.41
163.102	186.458	160.384	171.834	1189.06
166.192	182.073	168.633	151.654	1879.64
187.396	197.898	167.317	163.268	879.288
153.726	190.262	154.444	164.865	1002.45
162.569	192.383	187.787	153.631	185.035
145.453	170.192	169.46	156.792	766.881
162.251	160.379	167.479	150.86	180.271
156.454	173.95	161.407	176.566	728.458
172.414	167.322	157.601	160.379	1240.2
173.767	189.662	151.838	160.753	1323.14
148.076	181.176	157.411	183.118	1740.47
159.371	177.181	165.646	154.312	1236.25
151.294	152.683	204.025	204.132	1666.46
135.99	163.706	158.231	177.492	1869.2
158.31	153.974	151.33	175.69	515.58
141.994	196.424	178.609	166.37	802.903
197.794	190.326	165.513	185.203	728.709
162.642	182.109	148.199	179.494	1205.59
152.457	201.915	148.759	176.446	805.152
189.745	170.179	172.884	156.41	809.99
169.908	151.714	165.298	172.728	1026.44
167.49	163.998	156.971	180.343	874.286
189.93	171.33	184.147	179.538	494.389
158.493	222.054	178.702	178.506	1064.53
175.612	151.341	164.47	167.496	559.588
163.66	159.847	201.678	183.526	931.422
163.463	161.503	162.855	175.887	698.455
160.356	193.621	174.496	162.789	1011.73
188.745	175.791	163.558	160.67	1615.99
146.133	226.382	167.985	198.924	793.406
173.661	196.642	157.943	167.865	1252.27
153.467	165.375	159.43	164.799	3955.06
192.625	180.688	166.887	164.518	898.139
144.09	188.996	164.198	175.48	673.046
171.14	192.197	161.915	176.322	1075.81
150.115	187.752	161.444	177.899	681.445
163.308	185.346	165.02	171.321	1386.72
145.133	184.681	180.156	169.918	2062.93
172.219	225.133	180.258	180.316	1200.59
165.257	201.472	164.777	178.709	1183.33
157.692	164.738	167.685	167.636	1213.05
151.989	185.663	172.265	161.754	366.454
170.542	170.171	188.67	168.365	1006.25
161.281	154.716	168.075	150.573	848.296
178.243	202.346	160.774	203.062	1116.11
159.459	198.217	134.86	164.267	559.34
153.963	162.74	157.85	178.554	522.75
167.4	180.315	255.184	171.911	787.774
161.647	182.697	166.39	159.209	396.291
149.692	165.774	169.906	158.715	683.808
150.543	187.914	170.534	163.554	545.917
162.224	165.953	171.441	160.531	1175.17
178.318	174.923	235.099	169.282	1242.55
145.173	178.16	155.018	178.234	2191.82
146.078	187.875	178.366	154.193	640.855
177.139	176.161	169.897	170.083	1009.73
165.642	169.454	144.72	154.915	577.257
149.094	169.851	164.681	175.683	955.863
157.118	190.553	155.525	155.012	855.774
158.326	187.52	158.22	175.843	754.757
167.722	190.712	173.678	189.319	1235.8
169.249	179.618	191.109	181.497	1125.27
165.443	186.286	158.003	163.376	1964.94
155.472	188.928	159.791	177.58	2057.9
157.483	166.64	147.989	171.75	1131.88
157.729	198.949	224.617	184.271	1070.17
178.706	219.822	178.182	178.016	785.145
192.138	179.524	211.808	179.769	716.062
163.858	186.145	165.238	175.788	823.274
166.278	189.109	172.764	164.334	921.12
165.676	242.795	160.497	181.987	809.036
169.206	162.655	155.907	187.445	641.246
156.296	169.004	177.895	195.524	246.133
166.863	176.186	180.448	198.767	718.686
170.587	171.865	171.713	184.105	1297.92
187.304	159.149	161.272	188.418	847.294
157.708	171.809	161.075	179.558	1318.05
171.765	167.596	146.289	209.082	720.459
163.291	175.658	164.179	172.094	769.554
169.756	155.928	149.924	163.158	1010.73
149.949	199.56	151.792	166.413	836.602
159.955	192.969	171.349	194.98	403.372
145.597	156.666	149.956	176.899	773.857
171.177	168.014	162.996	152.385	505.098
180.447	175.692	190.124	158.017	618.274
168.241	191.085	153.328	173.658	550.713
148.842	236.437	172.117	166.241	532.979
148.771	183.559	175.783	173.553	687.915
146.508	175.74	154.133	165.467	657.399
159.341	174.78	153.516	170.283	1529
146.744	189.22	160.443	160.901	802.49
170.597	157.375	175.186	196.943	874.47
164.176	190.765	153.025	163.869	943.439
148.621	159.47	153.041	173.673	1053.82
164.147	169.598	160.923	168.897	821.992
142.234	185.156	159.604	184.045	510.19
152.493	189.431	167.932	183.179	757.194
148.866	169.807	164.104	170.157	958.549
161.531	169.095	250.54	173.952	949.779
148.312	172.919	169.022	188.31	591.583
162.381	180.899	175.761	160.47	811.332
152.256	189.175	169.338	173.586	1526.48
171.236	169.804	184.639	168.92	699.443
153.458	169.863	141.169	157.884	973.606
195	172.069	170.074	151.116	938.802
216.144	174.888	170.831	157.289	1673.38
159.309	169.963	183.867	149.404	602.617
162.852	173.681	171.127	196.764	1050.44
167.246	165.912	181.628	213.552	1755.88
157.241	165.707	173.672	185.46	761.814
172.727	162.379	172.838	169.187	630.965
172.372	170.112	161.886	146.889	878.511
155.244	171.686	172.354	217.703	833.846
158.525	185.682	141.337	164.35	1442.88
165.928	171.427	139.296	151.708	895.553
153.917	167.053	166.388	164.789	512.541
141.916	173.159	161.343	179.058	687.348
154.733	165.838	170.312	164.814	580.523
158.385	162.12	174.149	171.008	1301.9
163.792	176.597	172.705	156.062	777.006
146.63	168.853	197.476	164.848	670.464
173.956	180.837	179.566	161.187	1386.75
181.95	191.79	152.003	177.532	860.298
179.679	154.994	169.609	164.314	1596.6
150.625	169.418	126.747	162.943	1131.68
158.831	175.621	144.328	165.775	581.208
162.306	177.596	159.702	166.432	772.815
185.964	162.646	154.681	167.361	584.202
155.73	200.638	159.085	183.334	1143.22
180.443	195.116	158.363	160.255	1246.22
188.667	153.734	158.921	166.827	879.97
171.275	172.019	173.931	172.864	1203.14
137.04	185.011	143.635	175.269	1260.46
160.683	174.861	185.983	158.431	1657.49
151.101	157.473	164.813	158.372	939.206
157.136	177.87	148.807	156.329	1127.57
151.697	184.109	209.757	147.723	918.238
159.055	180.365	165.477	178.968	1542.96
162.249	143.933	154.213	177.343	917.899
158.135	161.303	166.685	153.129	718.482
157.755	168.232	159.96	170.393	733.118
136.965	170.054	147.768	178.729	1210.88
185.553	158.953	150.016	175.083	1138.16
158.061	177.877	220.038	172.76	742.757
184.515	188.104	127.851	173.147	647.353
195.658	171.039	188.94	165.512	743.984
158.9	165.706	160.898	158.009	1849.85
191.429	178.554	172.399	186.534	679.653
193.514	168.668	164.516	164.047	1619.88
132.641	210.305	155.456	162.753	966.755
149.101	164.842	155.559	217.001	1226.41
151.439	192.452	146.518	228.088	1839.72
168.492	184.899	159.99	156.163	1258.14
166.263	182.019	151.857	167.394	925.189
148.972	160.086	164.567	166.265	562.012
167.167	175.978	151.112	151.833	666.783
135.912	173.615	183.094	176.929	773.907
157.331	171.744	153.223	148.455	1242.92
154.138	163.006	164.585	147.143	1213.69
164.91	165.722	153.785	169.598	685.495
168.095	164.798	157.003	170.404	1247.9
146.36	225.376	160.915	168.292	577.769
177.968	207.25	151.305	177.05	1181.54
156.224	177.572	159.735	174.459	1050.36
155.515	146.282	159.92	174.953	1186.8
144.593	159.309	187.232	188.23	897.521
161.586	225.037	156.961	165.197	1255.13
157.764	161.409	165.75	199.491	1107.53
148.406	187.568	166.106	146.972	946.411
159.355	164.323	158.003	155.035	675.667
153.022	221.299	148.828	170.226	987.211
153.578	174.41	144.606	170.177	1721.76
154.813	204.41	172.584	170.404	446.06
162.211	209.805	154.6	169.921	740.408
157.316	167.64	172.101	153.969	910.441
169.616	167.091	156.543	159.937	546.972
156.373	165.511	167.259	219.885	697.662
190.291	180.988	187.174	180.492	1052.48
184.288	217.154	181.297	201.832	868.88
181.416	162.265	163.286	183.406	524.899
156.992	179.158	155.472	173.959	733.562
155.349	188.127	178.024	158.134	569.493
183.15	147.361	179.283	162.323	510.952
244.235	165.509	169.75	187.581	1347.57
177.492	180.201	173.173	206.799	511.393
179.482	171.43	150.909	191.916	284.804
150.429	156.847	153.206	158.577	1156.48
163.592	184.362	156.192	163.278	589.563
162.8	172.972	125.937	170.94	797.636
142.439	191.267	197.916	163.709	615.274
154.539	180.592	171.559	157.708	850.723
160.636	143.211	184.818	185.852	604.069
189.328	183.001	182.926	154.755	535.079
147.117	173.407	199.03	197.098	742.022
177.825	160.934	164.639	170.077	421.669
150.303	179.569	141.188	154.132	1144.25
151.764	157.807	164.303	179.732	734.158
160.001	166.799	148.99	152.318	518.949
162.883	200.604	158.262	157.387	2692.35
168.7	188.391	292.099	172.326	1410.12
153.888	197.064	157.755	185.9	707.743
181.007	192.868	191.382	155.111	485.105
162.272	162.252	154.225	152.205	958.589
189.943	160.811	180.133	187.205	1462.18
161.351	217.495	183.331	156.242	1407.83
166.46	201.336	153.213	166.231	724.441
164.216	191.552	154.696	141.677	1055.37
153.941	161.615	165.973	166.804	1161.41
181.561	179.877	296.347	160.965	576.156
157.164	178.702	159.28	162.395	652.804
136.222	171.242	200.792	186.66	427.502
167.327	177.854	171.997	179.342	1339.8
160.298	170.262	198.043	165.046	204.068
171.601	166.863	155.829	151.046	829.934
176.621	153.011	159.13	169.45	849.507
160.715	154.72	185.547	156.426	634.924
159.946	157.512	157.518	183.406	1219.29
185.926	147.051	170.548	172.838	586.63
168.345	157.819	175.511	163.666	231.79
163.762	191.236	140.12	165.013	1074.78
184.135	176.993	164.066	161.041	789.197
158.798	182.984	159.935	173.386	495.582
162.686	175.849	176.432	169.811	929.203
187.46	170.017	164.168	176.68	1122.84
185.412	178.038	159.08	163.068	694.279
193.29	168.802	153.104	141.719	1092.58
172.111	178.118	167.921	159.47	1292.49
162.237	187.12	174.726	159.232	1265.99
162.408	164.668	165.082	159.051	921.777
161.103	226.87	194.493	153.92	1265.38
154.989	224.172	212.228	162.683	1136.28
160.676	155.017	180.222	184.108	777.642
176.938	170.768	173.01	154.692	1549.67
174.8	150.12	196.26	191.398	213.869
176.411	168.362	244.688	186.717	935.689
164.364	208.599	185.886	160.592	877.867
157.888	171.897	172.417	150.365	981.058
175.539	172.635	152.996	203.001	982.934
162.629	193.062	147.182	155.16	1057.78
161.546	232.038	162.975	149.557	1083.21
162.375	153.544	156.422	158.14	776.345
170.141	198.538	156.926	156.004	822.507
162.222	155.311	149.693	254.19	717.504
183.986	176.654	183.623	172.692	646.804
151.968	188.195	150.516	198.927	899.065
177.237	168.768	196.467	175.047	843.64
166.491	191.939	217.142	190.676	455.579
148.616	195.256	160.419	168.96	436.655
160.625	185.953	201.69	153.781	2090.74
165.051	211.653	168.588	159.542	579.931
189.738	210.19	211.975	171.18	1074.24
187.814	165.394	190.575	182.709	821.129
170.373	179.362	176.469	259.958	803.456
173.968	167.039	170.34	157.976	899.143
156.882	163.11	154.871	166.731	720.961
170.536	192.312	193.731	179.674	1042.89
174.511	183.995	163.603	170.857	625.821
173.887	172.635	149.417	166.804	954.089
163.102	216.741	152.26	158.65	815.496
177.919	190.175	198.67	154.917	617.421
203.684	168.729	150.706	171.491	370.208
158.847	171.482	147.913	177.768	911.063
158.593	163.166	175.32	177.249	552.552
171.377	178.466	161.342	154.058	936.251
180.056	185.457	143.183	188.502	574.282
[truncated: 14,235 more rows]

## Sheet: Extended Data Figure 5i
siCTRL				siRNF4				siSUMO1				siRNF4 siSUMO1
UT	0h	1h	5h	UT	0h	1h	5h	UT	0h	1h	5h	UT	0h	1h	5h
2	26	0	0	3	0	22	0	14	0	59	0	0	0	0	0
0	29	40	0	0	0	62	8	0	0	2	0	0	0	0	21
3	51	55	0	0	0	3	0	1	0	42	3	0	35	59	28
1	0	25	0	3	49	25	1	11	0	22	1	0	0	0	0
4	8	5	0	2	33	0	0	0	0	33	0	0	0	13	0
0	0	1	1	4	38	1	0	1	0	1	62	4	7	0	1
0	72	70	0	0	0	0	2	1	7	0	5	0	0	0	27
7	76	0	0	6	25	37	0	0	0	29	1	2	16	20	0
0	3	0	0	7	0	0	45	8	26	9	1	0	57	0	0
7	13	2	0	0	1	0	3	0	4	70	0	0	0	0	6
0	0	2	19	5	55	9	19	0	20	44	0	0	0	24	12
0	25	0	0	0	10	0	0	1	0	0	6	0	34	0	0
10	86	2	0	4	0	71	0	0	32	43	1	0	13	70	0
0	1	16	0	7	49	44	0	0	6	4	0	0	0	0	0
0	67	0	21	4	40	0	0	0	0	0	0	4	0	0	0
0	56	0	10	0	0	4	0	0	36	2	1	0	28	115	0
12	42	0	0	5	1	36	0	0	53	22	0	0	0	0	0
2	0	0	2	0	28	2	2	0	58	73	0	1	0	0	0
1	19	4	0	3	63	1	5	0	0	20	21	0	11	9	10
3	48	16	0	0	0	31	0	7	51	0	13	0	8	0	11
0	46	7	0	0	0	0	0	0	0	10	0	0	9	26	7
0	72	3	0	8	18	14	0	0	0	78	0	0	0	49	0
13	16	27	1	9	3	45	0	0	10	0	17	0	0	32	0
0	31	1	0	0	0	0	0	4	26	0	0	0	58	0	11
0	53	2	5	13	0	0	2	0	48	1	0	0	3	1	23
0	12	37	0	8	0	0	0	7	0	90	0	0	0	23	0
0	0	1	0	11	0	0	2	3	0	0	0	0	0	30	0
0	5	13	0	0	37	72	0	20	11	0	0	0	0	40	33
2	4	13	0	2	10	4	2	19	0	1	1	0	0	98	0
5	0	8	0	5	46	29	5	0	90	53	0	0	0	54	4
0	79	0	0	2	0	7	0	6	28	56	0	1	0	3	0
6	34	0	6	0	4	51	0	0	25	34	0	7	0	69	0
0	23	9	2	0	30	39	0	3	24	0	0	0	33	0	0
3	60	2	2	1	21	75	0	15	0	3	1	0	1	0	1
20	0	20	0	15	4	0	1	0	0	0	0	5	0	19	0
1	69	0	0	11	0	15	3	12	0	24	15	0	2	0	34
17	0	0	0	20	34	94	0	0	11	0	13	0	0	0	7
3	44	12	0	7	38	29	1	2	0	3	0	6	0	0	0
15	11	17	0	7	16	0	0	21	1	0	0	0	0	57	0
16	0	3	0	0	56	1	18	15	32	17	11	0	0	0	30
4	0	6	0	5	95	3	1	11	0	0	8	9	0	26	0
25	0	2	0	11	0	18	5	1	16	48	0	0	0	5	0
0	23	23	0	0	4	59	0	0	0	0	9	0	35	25	0
0	83	21	0	0	1	119	1	23	0	0	3	0	31	0	0
12	1	3	0	0	96	66	53	16	34	39	1	7	46	28	0
0	0	19	1	1	17	0	0	0	0	0	0	0	0	44	10
1	10	24	0	18	13	78	2	29	0	0	0	0	32	57	18
27	95	3	0	0	0	4	3	32	0	0	20	0	0	66	22
0	2	1	0	0	0	96	30	3	63	0	0	0	0	7	13
15	55	4	0	4	0	38	28	0	42	0	0	0	0	0	0
0	14	24	8	9	35	74	6	0	14	72	1	15	46	0	26
3	72	21	0	0	50	59	3	4	7	143	21	0	34	67	0
3	42	3	0	0	7	41	5	18	52	24	0	3	6	1	0
12	20	0	1	23	0	1	0	5	39	43	0	4	2	1	13
0	44	4	0	2	25	77	67	0	3	93	10	0	0	11	0
0	1	9	0	0	3	0	2	0	0	56	0	8	0	0	0
0	41	0	0	10	21	0	0	13	50	17	6	13	38	21	24
3	26	0	7	0	1	19	0	2	0	2	0	6	0	60	57
6	76	0	30	22	0	1	12	26	29	0	0	6	4	78	5
26	14	11	0	15	67	0	0	0	73	50	2	11	58	1	29
0	26	0	0	0	0	0	16	27	56	36	0	0	10	63	19
0	13	8	0	0	17	53	43	0	0	136	0	20	0	0	5
16	0	20	1	0	37	1	0	0	0	4	0	0	11	0	0
0	63	6	1	0	129	12	0	0	0	0	9	0	33	20	41
21	1	0	0	20	2	0	19	0	0	21	0	0	71	61	51
1	47	6	0	3	11	50	29	0	28	43	0	13	32	0	6
2	26	17	0	0	2	0	13	14	2	73	3	1	26	77	0
1	26	45	2	0	25	0	2	13	15	82	0	16	33	0	5
6	0	12	0	3	0	0	0	0	58	0	7	9	64	0	35
0	0	10	0	0	26	7	3	23	0	48	0	5	19	52	46
15	3	17	9	0	3	11	0	0	0	0	0	0	0	0	0
0	20	1	1	5	0	0	0	0	0	3	52	0	0	0	61
16	61	6	0	0	0	42	0	0	113	0	1	7	0	10	34
7	24	103	0	0	0	33	0	24	40	1	4	0	0	0	25
0	17	5	0	22	0	36	2	5	12	35	0	1	0	60	0
0	93	23	2	0	0	1	36	0	5	0	0	8	1	50	3
12	56	22	2	6	5	6	10	28	0	0	13	0	0	16	54
16	81	0	0	21	37	0	48	70	49	0	0	0	8	0	0
0	4	1	42	2	0	22	0	0	7	0	19	0	0	0	48
25	40	0	0	0	45	78	2	0	33	1	0	1	0	3	62
2	0	10	1	9	8	1	10	0	0	4	1	0	33	0	5
0	74	16	0	0	64	0	0	0	3	0	0	1	27	39	0
1	85	53	0	1	4	0	42	0	56	1	1	0	38	26	0
0	3	0	0	0	35	0	12	2	0	0	0	5	0	2	14
0	11	2	0	22	0	0	1	6	0	0	3	0	0	26	0
0	0	12	0	0	5	8	0	23	0	26	0	0	5	69	39
0	81	22	0	0	115	0	1	43	6	0	1	0	40	0	10
0	0	0	0	2	76	8	16	0	0	12	0	1	0	83	22
4	1	3	0	0	8	0	3	38	0	0	0	6	24	61	12
0	188	3	0	14	0	0	4	0	20	33	0	0	0	2	0
8	26	45	22	4	0	65	3	0	0	0	0	0	0	104	41
0	69	8	1	8	67	4	0	13	0	58	0	0	0	0	3
12	64	5	1	0	29	0	1	0	72	0	0	0	26	15	77
0	2	5	0	0	71	93	0	31	0	45	0	7	0	0	49
6	46	0	0	24	0	24	0	30	0	4	0	0	0	93	0
31	35	38	0	0	15	28	0	0	13	51	5	0	49	42	0
0	25	21	0	0	4	0	0	22	8	36	21	0	5	0	0
0	37	9	0	1	73	0	0	0	36	21	0	0	14	0	0
0	6	3	0	0	56	5	18	0	0	47	2	0	0	139	0
1	46	0	0	0	68	12	0	0	0	81	0	0	0	58	27
0	0	0	2	0	0	3	0	4	0	2	0	0	27	0	29
1	62	10	0	0	72	1	0	1	6	36	0	0	0	23	0
15	13	0	2	0	13	2	7	18	0	29	25	0	0	0	54
0	1	45	1	0	93	51	0	0	61	0	0	0	0	83	1
0	3	7	3	17	2	7	0	10	0	0	0	3	0	58	0
20	47	6	0	5	0	36	0	8	15	66	0	3	0	0	39
22	34	2	25	0	68	0	0	0	0	23	0	0	32	9	0
24	34	4	0	8	0	66	0	1	0	93	10	0	2	0	23
1	0	0	0	13	3	6	0	19	1	21	7	0	2	0	7
11	0	6	0	0	29	3	0	0	8	0	0	0	34	0	51
3	0	29	0	0	20	35	5	0	0	12	1	1	52	0	38
1	3	0	0	2	0	8	0	1	6	1	0	6	3	0	17
38	0	28	0	0	0	79	36	0	33	0	0	2	4	0	0
0	45	0	2	2	46	0	0	33	7	74	0	0	108	0	0
0	46	0	32	14	47	0	0	1	5	6	0	0	0	2	35
0	0	6	0	0	26	0	0	1	68	14	0	4	0	130	48
0	4	9	2	15	0	79	0	0	6	0	0	6	1	0	71
0	10	12	0	0	0	42	4	4	40	0	0	0	14	0	0
2	28	7	0	0	0	33	16	1	0	0	0	0	13	38	0
6	83	1	0	1	94	14	27	6	3	90	0	0	0	0	0
1	1	4	0	0	0	54	4	1	1	0	1	3	75	72	0
2	0	1	0	2	0	6	45	14	2	15	4	0	28	13	44
13	88	0	1	9	0	11	5	1	68	22	1	0	0	10	19
2	0	53	0	0	44	0	38	0	88	3	0	0	0	1	58
12	53	0	0	0	14	34	26	2	6	25	0	0	0	2	0
0	5	64	0	0	7	0	12	0	8	0	36	0	36	36	0
0	0	0	0	15	0	0	22	35	0	49	0	5	0	1	0
4	106	0	3	0	66	0	9	6	0	79	0	0	0	11	14
0	42	0	1	0	0	10	31	1	50	0	2	0	109	0	97
10	75	35	14	1	0	32	0	13	79	12	2	0	53	0	84
18	42	15	0	0	88	9	11	2	6	21	3	0	90	1	19
0	0	0	0	21	0	141	10	0	3	67	10	0	0	24	0
6	0	21	0	1	0	40	0	10	36	25	0	9	79	0	0
20	0	31	1	0	70	0	9	0	30	0	6	15	0	0	20
14	4	1	1	0	2	0	17	4	0	31	0	7	7	88	70
0	31	0	0	0	44	0	0	0	0	15	0	16	69	0	1
0	0	10	2	15	65	0	17	4	14	7	1	0	0	20	4
40	41	24	0	0	44	26	15	13	0	17	9	6	1	0	20
2	27	28	0	0	0	56	0	15	0	33	0	0	5	0	55
1	49	0	0	21	41	0	17	0	71	61	3	1	74	1	0
0	0	44	0	8	10	2	0	5	97	29	0	8	13	0	59
1	9	0	0	0	19	6	5	0	0	19	0	0	0	65	17
12	16	0	0	0	7	109	4	0	5	0	23	19	1	19	0
13	43	26	1	2	0	8	7	0	59	72	0	0	52	60	0
1	0	0	0	0	75	25	58	5	4	0	29	16	0	37	98
0	19	0	0	1	57	1	2	21	27	7	0	0	55	34	0
0	0	11	0	0	12	2	0	9	107	12	0	15	0	0	0
1	2	51	0	3	72	31	11	20	0	67	0	0	54	0	1
11	79	0	0	2	0	57	22	9	0	56	0	2	72	0	0
0	45	21	0	1	0	1	0	5	0	27	0	0	40	77	0
0	65	11	0	0	0	40	5	1	0	36	61	0	0	17	67
0	46	12	0	0	13	0	7	0	0	35	5	14	43	0	63
11	53	0	0	0	14	12	0	22	29	0	1	0	0	94	44
21	0	0	0	0	6	2	0	5	0	59	2	0	0	70	0
3	12	20	0	0	0	32	0	25	4	0	0	0	80	41	0
0	38	0	0	16	0	50	0	4	67	0	0	4	0	0	10
14	93	1	0	0	67	0	5	0	11	3	0	0	0	0	0
4	7	0	0	16	86	0	0	12	0	0	0	17	30	6	31
7	37	0	1	0	33	21	0	19	0	0	0	12	0	2	23
0	79	16	0	2	0	3	1	0	58	71	23	0	7	0	44
19	42	2	0	3	0	0	0	0	10	0	29	0	0	6	20
4	1	26	1	0	42	0	0	0	85	13	1	6	85	54	0
0	0	10	0	1	0	33	0	2	61	7	0	0	10	0	42
11	11	22	1	17	48	14	0	8	50	0	0	0	80	0	0
1	0	13	0	3	0	52	23	11	33	2	2	25	19	0	0
33	1	21	0	0	130	69	0	0	78	37	73	0	0	11	0
0	0	11	2	3	0	0	0	0	0	1	4	3	0	53	2
13	8	5	0	1	24	80	4	0	29	17	3	0	14	0	0
0	16	7	0	0	0	0	0	4	31	17	0	15	0	0	76
0	76	29	0	2	0	61	3	8	35	47	0	7	34	0	3
0	2	0	0	3	6	0	16	0	60	12	26	0	0	0	47
0	38	9	2	0	27	0	4	18	0	15	0	0	2	48	56
0	0	72	11	15	0	28	0	0	4	0	0	0	46	19	0
20	81	5	3	0	0	93	79	10	0	2	13	0	46	4	23
2	0	61	0	0	0	71	0	7	0	0	0	8	0	0	0
13	107	1	0	14	107	14	19	4	0	0	1	1	62	0	32
6	10	7	0	5	0	4	0	0	14	0	1	0	2	34	0
1	8	4	0	14	0	0	0	21	51	29	1	0	0	1	75
0	0	0	5	0	25	0	21	0	0	16	14	0	0	42	0
18	19	13	3	0	134	0	11	0	0	37	14	1	25	89	42
1	68	0	1	0	0	89	0	8	46	0	0	0	34	2	11
31	26	52	0	0	0	25	0	0	0	0	0	2	17	58	0
0	1	0	0	0	51	54	0	0	56	0	0	0	0	48	0
8	15	0	1	8	17	8	5	0	0	0	0	0	7	0	0
7	39	6	0	0	0	1	0	0	10	0	14	5	0	99	26
0	72	39	1	0	17	11	1	27	47	0	1	0	0	0	16
22	106	0	0	0	0	0	3	0	13	45	32	0	45	53	27
0	7	4	0	1	14	97	0	0	3	5	13	9	1	19	0
0	0	0	0	0	45	26	0	18	50	0	43	0	3	2	0
0	85	0	1	0	1	11	0	21	77	0	1	0	0	0	3
14	48	0	0	5	80	27	0	1	25	0	0	0	0	20	0
0	0	2	0	2	1	50	22	0	0	16	0	0	47	0	16
1	28	49	2	0	5	0	7	0	0	0	1	0	75	51	0
0	71	1	0	12	118	41	1	0	0	37	0	0	0	64	0
20	2	0	0	0	30	0	1	0	5	0	0	0	2	2	39
0	39	1	1	0	105	79	0	0	0	0	2	0	52	65	25
0	0	7	2	11	11	90	20	0	0	1	1	7	0	44	42
0	46	0	0	10	10	0	11	18	32	37	0	0	0	0	0
6	0	6	0	0	85	48	57	23	23	37	4	2	63	0	0
25	10	37	0	0	109	7	20	1	0	0	0	0	0	0	42
7	8	4	0	17	11	3	35	0	0	0	9	0	42	17	0
1	0	0	0	0	23	1	0	0	0	0	0	0	43	54	1
26	85	10	0	0	56	0	16	24	30	1	22	1	31	17	0
17	13	11	0	12	0	52	0	0	4	63	0	1	0	56	25
27	16	16	15	15	2	53	0	8	0	41	0	0	0	47	41
0	7	19	2	8	70	13	1	35	0	34	14	0	0	0	0
15	44	3	0	0	23	0	1	0	55	0	0	0	0	0	0
14	6	7	22	8	60	1	1	19	0	5	0	0	2	35	9
0	73	8	6	2	60	0	9	1	0	0	2	5	1	0	2
6	0	37	2	0	22	4	0	0	0	64	1	0	5	15	20
1	24	71	0	1	120	20	18	7	0	26	0	0	1	0	0
11	25	29	1	0	68	0	0	0	55	2	8	0	45	0	16
27	38	1	0	1	1	89	0	25	0	0	28	0	1	78	31
0	66	9	0	0	33	19	0	11	0	6	0	0	0	3	38
0	61	25	1	0	0	1	26	0	50	70	8	0	51	29	2
0	11	47	0	0	61	0	0	1	0	0	0	4	0	49	0
5	12	10	0	20	95	72	6	7	0	0	0	1	0	86	8
0	32	3	0	1	9	85	0	0	2	14	0	0	0	30	9
0	62	0	0	0	18	13	1	0	15	113	0	1	81	0	0
10	85	3	16	8	61	9	9	0	29	36	0	0	64	3	14
0	0	22	0	20	42	1	10	13	0	58	2	0	28	0	25
29	0	16	0	0	0	22	7	0	0	0	1	0	62	0	32
0	25	23	0	0	65	34	26	0	0	0	10	0	45	0	37
0	24	0	0	9	9	41	0	32	34	1	0	7	8	51	103
1	3	3	0	24	73	0	44	0	0	48	6	4	0	0	0
0	43	4	1	0	0	85	2	0	0	32	0	2	0	1	0
4	79	16	30	22	1	0	1	0	0	0	12	0	0	32	35
9	64	22	0	27	0	1	39	2	23	3	11	0	0	0	6
9	16	53	0	8	29	70	33	1	16	4	0	1	0	0	43
0	3	0	0	0	0	9	3	10	7	51	3	10	0	30	0
13	24	0	0	0	27	28	0	0	1	6	4	1	89	0	1
0	19	9	0	19	14	6	3	1	0	0	5	0	60	29	0
0	2	44	1	0	88	35	12	0	0	8	0	0	0	47	10
8	75	23	0	0	0	9	0	0	0	0	23	0	0	0	0
1	0	41	1	17	0	0	3	24	4	0	1	23	70	0	26
0	27	31	0	10	0	0	0	25	0	104	1	0	0	99	79
0	9	1	0	13	25	65	0	0	21	0	9	12	0	7	4
0	24	0	0	0	0	19	0	3	87	0	2	14	94	0	1
21	52	0	0	4	32	15	26	0	55	0	0	3	2	63	0
2	27	40	0	14	0	23	0	0	72	0	0	0	0	30	0
0	0	5	0	0	6	34	17	0	0	68	0	0	41	29	72
0	63	5	1	19	109	0	0	35	0	31	0	0	0	0	0
7	4	40	0	31	0	11	0	5	0	27	7	0	0	51	14
1	62	16	0	0	78	12	24	22	52	0	13	0	0	0	0
1	2	0	0	0	0	46	0	0	0	9	0	1	60	0	0
0	25	20	0	9	22	0	0	19	0	1	13	0	85	0	0
1	2	1	0	2	10	59	45	0	39	0	0	26	60	98	7
22	94	28	0	0	11	0	0	0	49	0	0	0	32	57	59
0	3	11	0	16	0	40	0	19	0	10	2	4	0	4	0
6	67	11	20	13	57	0	25	16	76	0	4	0	0	0	2
8	18	15	0	0	2	58	0	0	0	2	16	24	38	1	0
21	1	0	0	7	1	18	0	0	0	0	0	0	57	41	1
13	68	20	0	0	0	0	0	0	60	48	6	4	9	1	15
3	1	0	0	10	0	14	0	0	7	1	0	0	0	76	68
0	41	2	1	0	92	0	0	0	19	0	0	0	0	0	11
14	85	2	0	0	11	20	1	0	0	0	0	0	60	46	10
6	49	17	1	5	0	27	0	1	34	0	4	0	0	6	32
0	76	19	0	0	40	3	0	3	0	17	0	3	1	0	2
0	10	9	0	23	17	37	2	5	45	1	6	5	0	0	1
0	0	8	0	11	0	1	0	2	0	0	2	0	0	0	3
0	38	6	0	0	0	0	0	0	2	7	2	0	6	0	56
23	6	0	0	0	0	0	0	0	38	0	9	0	0	0	11
9	108	0	0	0	0	0	0	0	9	81	2	22	40	25	0
19	10	5	0	0	0	24	0	14	0	0	1	2	12	53	0
2	40	7	0	0	21	101	9	1	42	1	0	0	0	0	46
0	110	6	0	1	19	0	14	0	102	26	0	20	0	0	16
1	7	21	0	0	9	0	6	0	11	52	1	22	0	22	5
0	75	2	0	23	0	27	0	0	40	0	19	1	0	62	0
10	19	1	0	0	0	1	0	6	40	0	1	0	0	90	20
0	78	7	25	1	86	0	0	0	5	0	3	0	55	0	0
1	20	0	0	0	0	59	0	5	94	0	0	0	0	21	27
20	17	0	0	5	38	3	0	0	41	61	3	17	59	5	1
0	0	19	0	1	78	1	2	0	48	24	0	12	5	0	42
1	70	12	0	0	52	7	2	9	0	1	13	0	32	110	24
12	4	24	0	3	3	59	0	19	0	15	0	6	0	75	0
19	30	19	0	0	0	27	4	3	23	34	0	4	2	45	0
1	19	14	0	0	0	0	0	1	92	16	0	4	0	0	44
4	48	23	0	0	0	0	0	6	36	1	0	0	16	34	52
4	0	2	0	4	15	37	0	0	28	0	0	3	97	0	36
0	15	2	0	0	20	23	0	7	0	0	0	0	9	0	0
5	128	5	0	0	79	1	32	0	13	0	4	0	55	0	7
13	24	16	0	2	0	52	2	0	15	95	12	0	0	5	0
0	54	21	0	2	108	0	0	1	2	0	2	0	10	75	0
4	7	19	0	0	6	2	0	1	44	62	0	0	76	0	20
25	2	0	0	0	1	9	0	0	18	0	0	2	0	0	0
4	61	57	0	0	6	2	4	0	3	2	15	0	1	22	11
1	0	24	0	6	0	71	0	34	0	0	1	0	1	35	18
17	32	27	9	0	21	0	12	0	15	88	6	0	28	58	0
1	10	18	1	0	42	58	1	0	0	34	1	0	0	0	0
0	35	19	0	0	91	0	0	0	40	13	0	0	0	116	17
0	0	0	0	0	64	20	1	0	0	24	0	0	36	0	0
17	49	15	0	0	81	0	0	0	4	0	2	0	0	0	11
10	62	1	1	4	0	0	16	13	32	0	0	0	0	1	0
6	1	49	0	4	0	0	24	0	59	0	42	4	0	0	0
6	0	95	0	6	0	0	0	14	0	1	0	1	72	3	0
2	48	0	0	0	23	82	65	7	0	15	1	0	1	30	0
0	0	40	3	0	15	54	5	0	1	0	36	0	30	0	0
16	34	40	6	3	18	58	19	0	7	0	7	0	0	64	10
2	0	1	0	0	0	58	0	4	13	42	19	16	0	74	0
3	53	1	0	0	0	21	0	0	0	0	0	0	0	0	60
0	0	23	4	0	116	1	0	0	0	27	0	9	0	80	49
4	39	0	0	1	45	70	56	21	70	3	0	0	0	0	0
2	1	6	0	0	0	76	0	20	0	51	30	0	0	72	0
3	0	2	0	15	0	36	0	0	12	0	0	0	0	45	21
22	55	44	0	0	0	69	0	4	28	0	0	3	48	26	68
18	38	54	1	0	39	70	0	1	0	28	0	8	0	0	22
4	0	0	0	2	39	59	0	0	69	47	0	0	0	0	52
0	37	60	24	0	0	22	33	0	12	0	0	2	93	0	33
4	1	3	0	0	110	0	0	18	0	3	0	0	3	45	8
5	15	8	0	0	108	92	33	0	0	0	2	2	0	0	0
22	0	2	0	0	38	28	1	0	0	25	0	10	77	0	44
1	31	0	7	15	0	0	0	0	0	1	0	0	0	7	57
6	0	4	1	9	38	36	0	0	10	11	24	0	64	0	16
0	13	33	0	1	0	16	49	31	0	20	0	5	0	0	0
0	47	54	0	0	1	1	2	67	2	0	1	4	0	0	13
0	5	12	0	0	0	77	2	0	52	50	3	5	0	41	0
25	96	0	1	19	41	14	0	2	0	0	1	0	0	46	35
0	87	0	0	1	43	47	18	10	13	84	0	0	5	0	0
3	38	5	2	0	0	1	0	7	76	37	0	0	52	0	21
0	0	0	0	0	64	0	18	1	0	3	4	0	0	88	31
16	0	1	0	1	0	92	12	35	8	7	0	0	0	0	42
0	57	5	0	11	0	0	0	2	1	0	2	0	72	70	44
3	0	7	2	4	63	33	0	0	30	43	65	0	5	28	35
22	104	48	0	1	37	0	0	1	0	0	0	2	45	0	0
5	29	2	1	20	45	62	3	10	0	26	5	0	0	0	0
11	42	26	0	0	0	53	0	0	46	61	45	0	0	0	0
0	0	1	46	6	108	0	0	23	16	0	6	0	0	52	4
0	25	16	0	7	0	60	0	0	5	19	0	0	46	77	20
1	0	0	1	27	50	1	20	12	2	6	0	0	0	72	0
35	0	23	0	1	31	15	0	1	2	58	12	2	79	12	34
5	78	0	2	0	21	2	1	2	70	12	0	4	59	0	2
6	2	3	0	0	0	23	0	9	47	0	0	0	6	0	0
0	23	55	2	0	1	5	0	0	7	118	1	0	47	69	0
0	1	5	0	0	57	29	0	25	84	66	56	15	0	47	1
26	26	25	0	6	0	2	5	18	0	9	5	0	0	0	1
15	0	13	6	17	57	5	0	0	0	60	0	4	33	44	0
10	31	24	0	11	99	55	0	13	0	0	0	0	60	0	0
14	0	43	0	0	2	48	0	0	31	0	0	0	29	0	10
38	37	0	0	0	22	0	2	1	0	0	0	0	85	0	0
0	70	5	0	0	38	0	8	2	0	10	0	0	47	2	1
25	0	0	0	1	4	36	18	0	0	0	0	0	53	60	23
2	0	55	0	1	39	19	5	0	0	0	48	1	0	0	0
15	42	1	0	0	5	0	0	0	6	0	1	0	11	50	0
11	1	2	1	0	146	0	0	44	0	1	0	1	0	0	1
1	0	41	0	0	61	3	0	1	86	0	0	8	0	0	9
8	0	1	0	22	25	0	3	31	0	0	3	0	0	25	31
4	84	0	0	0	1	0	0	0	0	0	0	6	22	51	0
5	35	14	0	0	20	13	0	0	0	0	1	1	0	0	0
1	6	50	0	0	55	0	0	1	2	30	0	0	84	0	0
2	0	0	0	0	0	26	1	29	0	31	1	0	0	27	66
0	14	0	0	0	8	0	0	0	0	0	4	0	0	0	6
3	8	23	0	0	14	39	3	0	52	0	51	0	75	0	0
28	0	2	0	6	10	14	19	28	0	0	0	0	6	0	8
11	57	0	2	0	0	39	4	0	58	17	0	0	0	0	26
1	10	19	4	2	0	84	0	0	0	67	0	13	0	0	20
0	18	0	0	0	41	0	0	0	40	0	0	7	1	57	0
2	47	14	0	0	2	0	48	0	0	5	0	15	0	77	3
37	0	22	0	0	69	0	0	1	80	3	0	5	84	0	0
0	56	0	0	8	0	0	0	6	0	40	11	0	0	0	0
0	105	0	0	8	27	0	84	2	72	6	1	0	40	44	22
13	16	7	1	0	0	86	0	0	11	0	0	0	0	0	14
0	1	5	0	0	68	96	0	0	3	0	2	3	27	6	3
3	21	67	0	0	9	0	1	0	0	1	50	0	48	0	71
12	57	21	19	0	54	0	0	0	5	0	0	0	52	88	0
34	102	1	0	0	5	81	25	0	55	0	0	0	13	0	21
12	0	1	0	3	0	91	0	0	1	53	0	3	11	0	0
0	2	0	0	0	97	35	0	3	0	0	0	0	27	54	2
2	18	14	0	0	0	28	0	0	42	14	17	0	0	0	32
19	41	11	0	1	38	56	4	35	75	89	81	0	0	72	65
1	42	2	14	6	49	4	0	7	14	0	0	2	39	35	0
0	97	0	0	5	0	43	18	0	0	0	1	0	8	47	0
2	53	0	1	0	110	15	0	25	0	20	0	0	3	0	16
9	0	1	0	20	20	0	55	6	31	57	0	1	9	0	0
0	0	39	0	0	94	12	29	0	0	0	54	0	1	47	17
31	3	7	0	0	1	32	0	12	70	16	0	0	4	0	2
22	0	15	0	7	77	0	0	1	0	0	0	3	58	71	15
0	13	30	0	1	109	19	7	1	5	0	0	0	0	0	1
10	22	11	1	7	0	0	0	0	0	59	0	20	0	0	0
10	39	0	1	12	14	0	23	18	0	0	6	0	0	0	0
2	36	34	0	0	40	49	3	0	0	1	0	0	79	79	0
0	17	7	0	2	0	0	14	0	35	0	1	0	0	0	0
13	71	0	0	1	85	0	0	17	26	60	1	3	0	0	61
0	47	10	0	0	16	0	4	1	71	60	1	3	36	33	0
0	17	3	1	1	41	36	4	0	67	52	0	5	1	0	0
10	4	53	1	8	21	16	0	0	0	0	0	0	85	6	0
18	3	12	0	0	0	83	1	0	0	43	0	1	44	65	55
0	8	48	25	1	103	0	8	0	0	68	0	1	1	0	1
18	0	3	0	0	11	0	6	0	29	0	0	0	28	40	3
5	3	5	0	0	63	0	8	0	0	30	0	0	0	0	0
9	0	26	5	0	70	15	0	0	47	0	1	11	0	65	1
0	12	17	0	8	6	16	2	6	25	0	39	0	67	66	10
11	58	27	0	0	0	0	1	0	0	64	0	0	0	40	6
7	0	0	0	0	0	13	0	9	0	7	1	1	0	53	10
0	13	0	3	10	0	55	0	15	0	1	0	0	11	43	0
0	65	0	0	5	0	4	1	11	14	0	1	0	0	0	0
9	10	0	0	0	84	41	0	4	35	45	77	0	0	52	30
16	19	0	0	1	141	99	1	7	0	29	0	0	35	57	19
2	0	0	1	0	0	43	2	7	0	1	0	0	0	0	1
8	45	5	1	1	0	1	0	0	8	0	0	19	35	0	0
4	61	0	0	0	62	0	52	0	0	0	3	0	9	31	0
0	0	40	0	0	0	0	3	0	26	111	0	0	0	0	2
12	24	31	0	0	83	0	0	2	23	45	1	16	4	0	33
0	59	0	0	3	20	91	0	0	0	36	0	3	0	115	0
24	0	7	0	0	72	0	0	0	0	3	0	1	77	11	0
3	81	0	0	0	0	76	0	5	0	1	0	8	82	0	19
5	19	1	0	0	26	3	6	0	38	76	0	0	0	0	46
14	93	13	1	0	12	4	0	24	0	81	13	16	2	0	0
2	1	2	0	1	57	80	2	0	70	0	5	15	0	0	0
27	10	19	0	0	2	0	56	0	0	13	1	0	8	0	5
0	8	28	0	1	17	82	0	0	0	80	18	0	0	1	0
0	73	35	0	0	0	79	31	0	0	3	0	11	98	63	1
6	2	21	0	0	43	62	0	0	8	56	0	0	0	0	0
1	19	1	0	0	0	11	0	13	0	10	1	0	94	4	0
0	15	13	0	9	2	0	0	0	0	0	0	0	4	70	0
0	26	0	1	0	87	0	4	7	0	1	1	1	17	49	0
20	0	22	0	0	0	38	6	0	0	0	0	0	5	2	0
0	0	11	0	1	71	0	10	0	0	0	0	1	2	0	38
0	33	16	0	0	13	25	54	0	0	4	4	0	26	35	10
8	0	7	0	3	0	0	0	0	70	1	0	0	0	4	0
10	17	3	0	0	34	0	0	24	34	11	8	9	0	0	34
32	79	27	0	0	0	28	0	0	1	50	0	0	0	0	0
3	3	32	3	0	0	9	1	13	0	0	0	0	0	0	1
0	8	5	0	1	41	43	0	4	0	0	1	0	0	0	7
0	52	11	0	0	0	0	20	12	63	7	0	6	0	22	45
6	0	14	13	4	84	0	1	0	72	26	0	1	0	0	0
23	20	10	1	0	0	0	0	0	44	0	0	0	93	88	0
3	3	22	0	2	0	0	32	0	0	3	0	0	134	0	0
0	8	21	4	0	60	0	4	0	8	14	4	11	58	0	19
8	34	0	1	4	61	20	0	0	1	54	0	1	32	72	0
20	70	0	0	0	22	2	34	0	56	20	0	0	0	0	5
13	12	11	0	4	0	3	13	0	87	44	0	0	33	0	3
2	54	12	0	0	1	0	0	15	95	0	4	3	32	0	0
1	56	4	0	0	1	0	0	0	0	31	1	5	0	0	26
31	31	0	0	1	19	0	2	0	3	13	0	0	51	3	46
23	40	57	1	8	36	23	15	0	0	73	4	0	0	1	0
0	2	30	0	0	23	0	0	0	36	0	34	0	86	0	0
11	5	0	0	0	0	0	0	1	0	0	2	0	77	102	0
0	39	19	0	1	19	23	6	28	0	3	0	3	0	26	1
0	84	7	0	0	0	57	0	0	1	19	0	2	0	103	14
20	66	30	0	0	3	3	1	0	0	56	1	0	0	34	61
8	8	0	0	18	37	0	0	1	0	31	7	0	0	15	0
1	79	11	0	0	56	48	9	6	7	0	0	1	68	0	18
0	19	20	0	11	1	20	14	13	35	0	3	0	0	68	0
21	42	6	0	0	10	41	0	0	0	0	0	1	7	0	0
0	0	0	0	14	1	0	0	0	0	22	7	0	0	12	2
0	0	21	31	0	5	68	0	0	0	0	0	13	56	50	35
3	0	1	1	0	51	0	0	0	0	62	0	0	0	11	35
16	61	15	2	0	0	0	47	23	11	43	24	0	0	4	0
26	0	20	1	11	0	88	0	0	27	0	3	0	1	30	0
0	46	72	0	15	0	17	1	33	1	1	15	0	51	0	54
12	2	0	4	1	80	1	0	0	71	19	8	0	0	86	45
0	51	0	0	0	71	0	1	0	0	0	1	5	0	0	12
3	55	2	0	0	18	4	6	0	47	0	5	8	0	0	0
30	0	17	0	14	16	14	17	10	1	47	0	7	0	0	2
7	12	11	0	13	2	81	23	20	6	92	0	0	1	129	0
0	71	0	27	0	0	0	10	4	29	28	0	0	0	0	38
26	0	19	3	0	0	0	2	31	0	76	0	1	0	5	0
22	0	25	0	8	32	95	0	0	8	18	0	0	8	0	0
1	35	45	0	0	0	27	22	18	31	30	4	0	17	0	0
8	0	1	0	1	120	20	0	12	57	7	0	1	0	2	0
10	25	0	0	0	0	53	18	11	0	60	0	8	102	19	0
24	17	6	1	0	63	0	0	13	58	65	0	0	21	0	0
0	35	15	0	1	2	7	0	1	0	36	2	0	52	0	38
0	48	0	0	6	6	138	56	0	0	0	4	1	28	0	0
2	67	0	0	5	23	0	4	0	2	0	52	0	42	48	0
13	64	9	5	12	6	42	0	14	12	69	1	0	53	83	71
3	0	9	1	26	0	20	8	8	0	18	0	0	0	0	0
27	78	11	0	0	51	19	0	36	46	6	0	0	0	0	74
14	21	0	0	2	90	55	0	0	0	5	4	0	0	12	45
0	2	0	0	0	3	0	0	0	0	62	0	0	0	0	0
4	48	47	11	0	9	1	1	0	6	20	1	0	28	27	34
0	0	0	0	0	52	51	0	1	10	0	0	0	50	73	19
0	18	28	5	0	42	2	24	1	0	0	3	0	0	9	51
3	59	0	0	15	116	8	0	24	0	60	2	0	6	79	57
0	34	0	0	1	61	0	4	38	9	58	0	0	65	0	27
0	0	0	0	0	12	30	1	0	2	0	19	0	0	32	18
11	22	1	1	0	3	0	2	3	63	0	1	0	0	4	0
2	70	1	0	13	0	29	2	0	13	33	0	0	0	0	0
0	0	18	0	2	0	0	2	49	3	54	17	4	33	0	0
17	24	31	1	11	0	25	5	0	59	0	5	0	24	0	0
19	7	15	0	1	13	0	0	1	38	23	0	6	0	65	29
1	3	1	0	0	20	0	0	4	75	9	2	0	0	46	78
18	21	48	0	8	75	38	0	0	35	40	0	0	21	121	23
13	35	1	0	0	75	0	11	9	4	15	0	0	0	31	0
0	63	4	0	21	9	0	12	19	0	1	0	13	32	6	3
4	86	1	0	7	0	0	3	40	36	0	0	2	16	61	0
1	15	23	0	13	64	0	0	0	70	0	0	1	0	40	58
11	0	49	0	0	0	26	0	0	25	37	28	1	0	0	2
23	0	58	0	0	0	89	1	0	0	3	12	0	31	4	1
0	8	4	0	11	0	0	0	11	46	0	0	0	0	0	0
13	24	67	0	2	5	0	4	0	0	4	12	0	30	23	21
0	13	2	1	1	68	39	6	3	0	31	6	1	45	0	54
0	4	0	0	14	125	0	36	0	7	32	5	0	0	2	3
0	3	3	0	0	0	0	2	1	0	44	19	3	30	0	43
0	83	5	1	9	66	0	0	1	0	17	0	11	0	0	0
0	0	2	0	15	2	0	1	0	152	4	0	6	5	0	15
1	52	1	0	20	25	0	1	31	0	52	44	4	0	0	0
0	72	66	0	0	0	0	1	0	0	1	0	7	44	0	0
0	34	10	1	4	114	4	24	17	0	1	0	10	0	0	0
12	19	0	0	0	7	34	17	0	70	0	0	2	0	58	1
0	12	27	0	0	5	4	49	0	0	15	0	1	26	0	62
0	2	85	0	9	21	0	6	0	4	2	39	0	56	11	68
11	55	0	0	0	1	0	5	0	21	21	1	1	0	42	34
0	46	1	0	17	1	69	2	7	40	23	1	8	29	14	14
6	59	13	0	0	0	63	0	25	45	6	0	0	0	114	73
11	61	90	0	0	0	5	4	0	0	3	1	5	12	0	0
2	14	25	0	6	125	0	0	16	55	0	2	0	0	28	2
20	0	33	0	0	14	42	0	1	12	0	0	0	0	68	0
7	0	0	0	0	0	124	0	0	124	0	2	2	0	5	44
0	9	2	0	3	8	45	0	0	31	21	0	1	13	0	6
0	0	4	0	1	1	5	1	20	5	0	0	1	4	43	6
16	34	5	5	5	0	0	1	2	22	39	11	15	29	125	0
5	0	13	11	2	0	2	0	33	85	36	0	0	0	0	40
10	0	0	0	1	0	1	0	17	0	38	0	0	0	14	0
0	29	2	15	0	15	103	14	20	0	52	1	3	0	14	0
0	40	54	0	1	0	0	0	11	0	18	13	0	0	70	0
10	3	1	1	4	0	1	7	3	0	5	1	0	0	76	0
21	80	1	0	3	65	82	0	7	0	0	1	0	0	0	5
1	7	1	2	25	0	19	26	32	0	37	32	0	44	0	15
18	78	29	0	0	0	0	12	18	0	20	0	1	0	0	19
0	0	8	4	3	0	0	0	10	0	24	5	0	4	0	37
0	0	9	0	9	23	2	0	40	62	25	0	0	21	75	1
4	5	26	0	6	60	0	0	21	0	22	0	0	0	0	41
0	0	42	1	0	0	30	0	13	91	3	1	0	0	56	0
7	12	6	0	0	13	7	2	6	0	25	0	1	0	0	41
20	0	8	0	3	58	24	0	8	25	34	0	0	11	61	8
1	0	25	13	0	72	8	0	11	0	21	0	0	90	3	0
10	89	0	0	6	68	34	37	16	0	12	0	22	0	0	0
16	16	0	0	10	5	46	61	0	0	28	3	15	0	0	84
1	46	0	8	1	56	0	0	0	35	0	15	1	33	0	0
0	15	0	0	0	23	17	11	0	0	19	0	0	80	1	27
0	90	53	2	0	51	1	1	10	12	57	1	0	0	41	9
0	5	17	0	21	0	13	36	0	52	5	0	0	2	52	2
0	0	0	0	2	36	0	1	0	64	79	10	0	0	0	0
12	0	7	14	1	0	64	1	12	13	8	19	0	0	4	23
15	4	31	0	1	1	30	0	0	0	0	0	0	0	0	0
0	36	0	2	0	9	0	0	0	0	0	5	0	1	1	17
17	0	8	7	0	43	16	13	0	0	0	0	0	0	61	10
7	0	11	0	7	34	10	0	0	18	40	0	0	0	0	1
0	69	37	0	0	43	0	0	1	8	72	1	1	58	0	0
0	3	15	0	0	23	78	0	0	0	0	11	4	0	0	52
0	0	0	0	0	0	1	0	0	6	0	0	0	0	42	0
0	93	0	0	5	4	4	17	1	9	20	0	0	33	14	53
19	43	1	2	0	42	2	1	8	44	0	0	1	0	5	44
0	42	0	0	0	44	16	13	11	43	35	2	0	0	97	40
21	18	25	0	0	49	77	21	20	0	34	0	0	2	0	0
10	0	0	1	9	3	0	16	0	34	1	0	0	0	48	14
0	10	0	0	0	0	0	1	0	64	41	0	0	111	46	28
0	0	15	0	8	55	4	0	2	3	19	0	0	73	0	17
2	49	8	10	0	4	0	1	0	41	36	16	0	2	10	26
4	0	0	9	9	10	83	15	4	15	37	24	0	0	3	0
6	11	7	0	12	38	0	0	0	12	65	0	0	12	34	66
0	58	10	0	0	1	1	0	0	37	0	0	8	3	1	14
8	27	0	0	12	9	8	0	0	0	33	1	0	19	66	24
4	9	20	0	18	62	28	2	0	3	43	0	0	31	66	53
3	187	11	0	0	5	0	33	0	69	13	2	0	12	2	6
4	28	7	0	10	41	6	0	6	0	49	0	2	0	67	21
0	50	1	17	0	66	0	28	0	50	0	1	0	52	2	71
0	26	25	1	0	33	29	4	0	25	45	0	0	99	1	34
1	55	46	2	2	0	0	9	0	0	8	0	0	22	1	0
4	58	4	7	0	71	23	0	27	9	7	0	3	0	76	0
0	29	18	0	10	50	28	14	12	0	0	0	0	0	0	0
0	37	7	0	9	34	8	8	0	38	0	33	0	88	0	14
0	2	0	0	3	0	47	5	17	4	2	1	0	3	45	0
0	57	0	0	6	45	26	0	0	0	0	22	0	0	38	13
4	2	4	0	25	0	21	0	21	59	0	0	0	55	57	22
0	51	33	0	0	1	11	1	1	12	17	4	0	40	0	0
1	4	14	0	1	12	1	0	0	89	79	2	1	94	0	22
14	28	53	4	5	56	21	0	5	51	0	0	3	17	0	0
0	37	27	0	0	79	50	0	0	0	5	7	0	10	81	0
0	89	21	0	0	23	41	0	22	1	108	23	11	12	14	0
0	52	5	0	0	14	0	0	1	8	0	0	0	9	75	0
0	43	0	0	4	0	0	0	0	0	27	0	0	46	0	0
3	17	0	0	1	57	0	0	19	23	70	0	0	0	8	0
2	43	16	0	21	11	36	0	0	40	43	1	0	1	0	10
10	52	29	2	8	79	2	52	17	1	2	0	2	0	24	0
0	7	40	1	21	2	25	50	1	0	95	4	0	2	50	34
17	17	24	4	34	0	37	0	36	1	69	0	0	18	2	28
0	51	6	15	2	80	17	3	9	0	1	1	0	54	92	0
3	45	0	6	0	40	49	0	0	0	0	12	3	1	0	2
0	0	40	0	20	81	2	1	10	15	0	21	1	1	0	1
1	40	3	0	19	6	64	2	1	70	32	1	0	85	70	0
3	13	3	0	6	10	0	0	19	0	0	0	0	86	3	13
8	0	32	0	17	11	76	2	5	3	0	4	0	0	0	0
1	11	19	0	4	0	32	0	0	58	28	0	1	0	0	44
3	62	51	7	0	10	12	0	0	0	21	0	0	34	0	0
0	18	32	1	0	0	58	5	22	52	9	0	2	1	34	0
12	74	0	0	3	99	0	0	0	50	45	0	8	49	9	17
1	34	12	1	13	90	2	0	10	0	70	6	9	0	0	6
9	0	53	0	10	0	0	1	1	11	0	0	20	96	21	0
0	6	17	0	14	2	45	3	4	0	28	2	7	0	0	9
6	23	0	1	0	65	23	24	1	58	18	0	0	42	0	0
0	25	27	0	0	8	45	0	6	0	48	5	0	25	21	0
15	62	3	12	3	1	0	1	37	0	7	15	11	0	70	18
13	33	31	0	0	0	13	0	0	0	0	0	0	0	0	0
1	88	0	0	0	63	0	16	0	0	0	0	0	65	70	13
9	12	8	0	9	92	49	0	22	0	22	0	10	0	0	1
0	28	3	0	0	78	3	3	0	39	29	0	8	29	0	12
8	28	10	0	3	94	49	0	29	0	56	0	0	0	0	0
2	12	60	0	0	15	102	18	4	25	0	0	0	18	0	95
6	0	72	0	0	8	2	2	0	1	0	5	0	1	23	14
0	27	2	0	9	0	28	0	0	0	45	0	0	6	126	2
0	0	57	0	0	9	12	0	3	34	55	0	0	40	122	0
4	30	0	0	9	43	18	0	0	50	1	0	4	47	64	27
0	46	10	0	2	1	0	0	24	80	20	1	0	61	26	0
0	27	5	0	21	0	11	9	2	28	10	16	0	0	0	0
0	0	41	0	0	11	0	0	15	1	18	0	0	0	0	0
0	1	10	1	5	0	0	5	10	0	99	2	8	0	0	22
0	0	31	10	18	0	6	0	1	0	13	1	0	23	0	1
0	3	0	2	2	65	40	3	3	0	10	0	0	27	23	0
8	0	12	0	7	0	0	21	3	0	13	1	0	7	0	0
0	20	1	0	22	110	61	0	8	2	59	11	24	0	0	0
7	68	33	0	0	51	117	47	27	0	0	1	17	0	82	0
0	0	10	0	0	6	0	18	14	0	0	18	0	79	36	0
0	4	0	0	1	16	0	0	16	50	67	1	1	1	37	15
10	3	0	0	4	4	15	15	4	5	0	18	1	0	0	73
22	0	7	0	0	0	20	0	8	1	7	0	0	11	0	0
8	66	9	1	1	138	2	0	0	45	0	0	12	47	0	0
1	1	63	0	0	0	63	27	0	102	0	0	0	2	0	24
0	54	0	2	6	0	3	5	0	0	0	0	0	3	2	66
0	4	37	33	5	1	47	0	10	0	0	5	0	39	72	0
1	17	0	0	0	30	11	0	24	0	0	0	0	0	0	13
0	61	9	2	5	56	7	0	0	0	10	6	0	0	0	54
4	85	2	0	10	0	1	0	0	22	0	2	14	0	0	0
0	12	0	0	0	8	134	0	0	50	52	0	10	0	47	0
6	24	18	1	0	0	59	0	39	0	5	0	4	18	36	2
0	45	14	0	0	5	41	0	1	74	0	5	10	0	0	32
9	48	14	0	2	43	41	0	20	41	0	0	1	0	17	6
0	53	19	0	0	4	0	60	22	37	52	0	17	0	23	10
0	1	59	0	0	57	38	0	29	3	0	0	0	0	54	53
16	38	50	0	0	0	0	7	18	32	11	0	0	0	23	40
0	45	32	0	1	0	55	0	0	0	0	5	10	0	0	42
0	4	12	3	0	61	0	0	10	36	28	0	0	40	0	0
0	0	42	0	15	3	0	1	0	39	20	0	0	0	34	0
25	27	9	0	0	11	57	0	6	123	19	1	0	12	14	59
0	1	1	0	0	0	0	0	0	0	1	27	2	0	0	0
0	0	2	34	0	19	0	25	0	0	23	0	1	1	13	45
0	34	0	0	0	0	7	0	0	0	0	0	8	33	4	0
4	11	33	0	0	5	0	0	20	31	47	27	0	22	68	45
0	3	1	0	0	26	27	0	0	57	1	1	0	2	0	29
6	0	14	0	2	43	44	0	0	0	5	0	0	33	67	68
31	0	39	0	0	57	0	7	0	0	29	1	0	0	50	34
9	1	2	0	2	4	19	28	1	0	32	0	0	24	81	0
0	32	20	2	0	55	0	2	0	61	47	0	0	0	1	28
0	17	0	0	1	0	51	0	6	0	4	0	0	7	72	19
0	0	26	1	0	33	0	45	0	0	0	0	0	0	0	3
0	7	0	0	3	0	0	0	2	37	0	0	0	57	1	18
8	114	18	2	1	12	79	0	0	48	2	0	1	37	29	0
17	0	21	0	0	0	0	0	6	29	0	5	0	0	0	3
0	44	33	0	9	7	0	23	0	50	0	4	3	51	34	17
0	1	18	15	1	1	0	1	0	0	0	0	8	0	0	1
18	0	38	3	0	104	14	0	0	54	0	0	0	1	49	25
0	0	58	0	0	52	70	0	17	9	0	3	0	42	0	0
0	48	0	0	3	11	26	12	0	1	93	0	0	3	0	19
8	0	9	0	1	0	55	13	2	0	49	0	1	68	63	0
11	6	6	1	6	0	58	6	0	24	0	0	0	2	58	37
0	1	13	2	0	36	43	0	0	0	26	0	0	48	37	25
1	0	0	0	12	0	0	10	0	0	2	0	0	0	46	29
1	19	24	0	0	0	37	0	0	19	8	0	0	0	42	0
15	0	0	0	6	6	0	0	10	0	123	31	0	22	1	62
37	0	10	0	4	60	47	45	33	66	0	1	0	42	0	17
0	1	9	0	0	0	20	0	0	13	1	55	2	20	1	44
2	92	86	0	10	0	12	31	2	20	0	0	0	0	0	0
4	60	13	0	0	15	27	0	6	0	79	0	1	0	0	51
2	4	76	10	0	0	74	6	0	0	0	0	0	74	0	28
0	0	44	5	0	0	0	20	0	1	31	0	0	26	28	45
8	23	47	0	4	13	23	0	0	0	0	1	3	5	33	0
0	0	5	1	0	0	1	0	27	63	10	15	0	0	0	21
13	106	5	0	5	27	0	51	28	12	72	0	1	0	47	0
3	0	8	0	0	46	75	11	0	78	23	23	0	2	5	0
0	0	3	0	0	0	73	0	3	0	16	0	0	84	9	38
0	6	45	0	0	23	15	1	0	63	5	12	1	5	0	2
0	70	0	0	3	0	0	0	0	45	13	0	0	4	41	0
0	17	8	0	0	0	52	0	1	0	83	0	2	3	77	0
8	0	0	1	6	59	23	24	0	6	35	9	0	0	0	40
1	0	16	0	6	0	0	17	0	0	0	2	0	2	0	0
0	20	3	0	1	0	6	10	8	72	39	0	3	89	18	0
1	100	55	0	0	4	67	0	3	15	0	3	0	0	0	44
0	1	5	0	0	90	0	0	1	28	10	0	17	60	2	0
0	12	26	1	0	0	6	10	0	0	0	0	0	36	0	0
2	33	0	2	0	50	0	0	26	1	25	1	0	63	0	14
12	73	14	2	14	53	10	29	0	0	84	0	0	1	50	0
1	20	1	0	0	1	0	0	0	60	0	1	0	37	13	0
15	33	3	0	0	0	0	8	35	55	37	1	8	57	1	16
0	0	0	1	1	0	3	2	0	1	0	10	1	2	2	30
6	28	5	3	10	41	0	9	0	10	60	1	0	0	8	0
0	9	1	9	0	1	36	3	0	10	0	2	3	54	0	22
5	1	0	0	2	0	48	3	0	26	16	24	0	5	0	0
0	73	11	0	12	1	50	1	14	26	79	0	0	73	24	1
0	45	0	0	0	22	3	0	0	1	0	3	0	4	0	0
0	20	18	0	4	47	52	6	0	1	34	0	0	0	0	37
17	0	6	0	0	9	19	1	0	5	1	0	11	67	0	0
16	40	27	0	2	0	58	0	1	24	61	2	0	0	0	20
5	35	5	2	10	59	57	0	0	3	36	1	0	0	0	1
0	12	3	0	0	9	47	41	15	0	0	0	0	0	0	11
2	31	6	0	14	0	0	21	1	25	37	13	0	0	0	0
0	0	0	0	17	28	18	2	0	3	15	0	0	0	1	0
0	27	1	0	0	54	73	0	0	17	6	6	2	35	0	54
10	36	33	0	0	43	7	23	0	0	0	0	2	14	16	48
0	23	0	0	6	6	39	24	9	0	8	0	9	0	64	0
9	3	19	0	4	0	40	5	39	51	30	3	0	0	0	26
9	75	1	1	14	0	56	3	0	31	0	0	0	0	63	0
13	0	16	0	0	0	63	0	0	0	41	0	1	0	1	0
0	15	59	0	0	66	26	0	0	7	0	0	0	26	30	1
0	58	59	0	1	0	0	23	0	0	0	0	0	43	0	2
6	11	6	0	0	16	40	0	6	79	20	2	0	0	4	73
0	54	66	6	0	92	13	0	0	14	0	1	0	0	76	0
1	27	1	0	3	74	38	0	0	57	35	0	0	46	48	44
24	0	6	2	0	6	7	2	0	19	51	0	0	65	4	0
16	32	0	1	0	0	8	22	0	12	0	0	8	0	0	0
7	3	7	0	1	0	42	0	21	54	0	0	10	0	0	0
0	33	20	0	12	18	4	0	0	5	10	21	1	0	0	0
20	32	0	0	1	1	10	2	0	0	0	24	0	48	0	66
7	44	0	1	3	24	0	0	13	0	7	0	5	0	35	0
0	46	60	0	0	44	19	0	0	1	0	0	0	0	0	5
11	1	0	0	9	39	68	0	0	25	16	70	3	0	86	0
0	36	0	0	0	60	0	0	0	28	41	0	12	0	31	0
3	9	4	0	1	0	0	0	0	31	67	0	10	0	4	61
0	2	0	0	0	0	1	0	0	0	18	0	0	3	16	10
18	25	1	0	0	0	11	0	0	6	0	1	0	0	0	0
15	3	37	0	0	0	0	58	43	42	40	0	0	55	58	79
3	24	3	0	0	7	4	37	23	0	62	0	1	32	7	1
0	10	0	0	0	0	0	0	11	0	10	0	5	3	42	0
9	59	56	0	1	8	1	22	0	0	0	2	24	30	0	5
0	2	9	1	8	68	2	30	8	0	0	0	0	0	3	0
0	5	0	0	0	10	0	1	1	46	0	0	0	0	0	16
2	26	137	1	1	38	59	0	31	3	22	2	0	19	60	5
0	44	8	1	10	71	8	3	0	1	52	22	0	0	13	16
0	33	0	0	20	15	5	0	1	0	24	1	0	6	0	0
0	51	31	19	0	0	34	1	43	50	0	1	2	0	74	0
0	0	26	0	13	58	65	0	26	77	0	0	0	0	39	14
0	22	33	0	0	105	2	0	7	0	0	2	1	1	4	10
21	55	15	0	0	40	47	41	25	68	48	0	9	0	28	48
0	3	88	8	3	3	5	0	0	57	88	1	1	0	82	17
0	55	4	0	6	0	1	0	9	21	0	0	0	0	72	0
2	30	0	0	0	0	1	0	1	18	0	0	0	6	0	25
15	69	8	3	0	0	103	0	0	20	0	0	1	0	6	0
0	0	8	0	0	33	0	2	6	0	0	21	3	0	27	40
36	2	40	0	0	6	0	6	0	0	13	0	1	0	0	0
0	16	0	0	20	66	44	0	0	1	114	0	0	0	63	0
0	32	1	0	0	72	0	2	0	77	0	0	0	0	0	0
1	49	12	0	0	0	27	0	24	0	41	0	2	0	38	0
0	80	48	0	15	0	6	0	2	18	86	7	0	52	0	0
1	6	0	1	1	0	69	40	31	0	29	1	0	66	0	2
0	1	5	1	0	26	15	1	10	84	32	0	0	0	2	9
0	58	64	10	1	1	0	1	11	0	0	1	0	1	22	94
24	0	11	0	0	0	42	0	0	64	93	5	0	0	0	57
0	88	0	0	15	0	59	0	12	49	0	0	0	1	68	0
1	15	1	0	20	0	75	1	0	16	0	0	0	0	0	25
12	1	3	0	14	23	17	20	7	0	76	11	0	0	30	15
1	23	18	1	15	28	0	0	0	0	0	0	0	0	0	1
7	2	39	0	0	0	0	0	11	46	27	9	0	0	0	0
0	77	1	0	1	1	0	0	8	46	36	0	0	0	0	4
0	0	55	1	1	47	31	0	12	0	0	0	6	2	0	23
0	82	0	0	1	53	0	8	0	39	0	0	0	0	27	0
29	46	0	0	1	1	21	8	1	17	27	1	0	0	48	32
23	59	35	0	5	64	58	0	20	4	145	1	0	3	3	17
0	12	19	0	0	83	11	0	18	0	0	0	0	47	103	0
0	112	12	0	7	0	1	3	2	68	59	0	0	21	51	0
0	98	6	0	0	63	95	0	0	8	0	29	13	0	108	78
4	37	0	2	0	0	0	0	0	0	0	3	2	3	0	0
7	4	2	1	1	58	0	3	0	95	68	0	0	5	33	0
33	37	6	0	0	96	48	0	0	44	0	0	1	0	0	0
5	12	0	0	13	3	0	50	0	73	0	0	0	0	0	0
11	0	2	0	0	0	1	0	6	37	76	0	0	58	45	0
10	5	2	0	14	7	0	2	0	0	25	5	0	0	0	10
0	0	5	0	1	0	2	11	0	12	0	0	0	63	0	1
12	0	13	1	0	5	4	4	20	0	0	0	0	33	0	75
0	11	6	2	0	0	0	0	0	0	0	5	13	5	0	47
29	0	12	0	7	2	0	0	0	0	0	1	4	50	0	27
6	0	31	0	12	30	3	0	0	0	3	0	0	0	0	0
0	0	0	0	16	74	12	0	0	10	0	0	0	3	0	22
0	2	1	1	0	45	2	0	0	0	0	27	6	0	0	0
0	35	43	0	0	45	57	6	28	0	0	1	1	49	74	0
12	0	2	0	1	0	9	44	1	35	1	0	0	0	0	42
0	74	0	0	0	7	0	0	0	19	2	37	3	0	87	0
0	37	8	0	0	0	60	0	2	1	0	0	0	41	0	0
12	33	13	1	0	5	0	1	0	25	0	1	0	28	2	24
16	76	18	0	0	95	97	0	0	0	0	0	0	0	59	3
0	51	3	0	0	5	20	1	6	17	0	0	0	34	0	48
1	0	7	0	0	31	1	18	17	11	0	2	0	27	0	0
0	27	21	43	7	0	55	0	13	21	0	0	0	9	13	0
25	0	0	0	14	1	0	4	6	0	0	0	12	0	96	0
0	155	1	0	6	16	22	0	0	2	0	0	0	9	60	0
6	5	1	2	0	12	33	0	11	0	0	0	3	44	0	33
0	72	30	1	0	98	50	31	13	0	52	6	10	0	0	100
6	1	0	1	0	99	50	0	5	0	0	15	0	37	120	0
0	18	30	0	7	1	38	0	0	18	0	8	5	0	85	0
7	33	0	0	0	0	48	25	21	93	24	3	9	0	2	0
14	20	38	0	0	0	2	0	0	45	0	9	0	1	56	0
9	0	2	0	4	56	5	1	0	0	15	0	1	48	12	0
16	13	2	1	0	75	0	1	0	32	35	2	10	0	0	10
0	38	11	0	0	93	67	12	0	17	0	0	16	12	0	0
12	73	0	0	6	3	11	2	0	46	22	32	0	0	56	0
12	0	17	0	0	2	81	0	0	21	30	0	1	89	63	0
7	28	34	3	13	1	52	26	20	0	35	0	0	0	90	44
18	79	16	24	0	1	37	52	1	59	0	11	0	3	27	50
1	0	45	0	13	16	0	0	27	0	1	6	1	0	64	0
1	46	31	7	2	0	34	2	9	21	5	8	0	13	79	86
21	0	0	33	10	48	0	0	2	6	0	0	0	47	0	59
2	33	2	0	1	1	3	10	0	0	0	0	5	2	1	0
6	1	0	0	0	0	7	0	0	0	7	0	0	0	105	0
26	34	28	0	1	66	1	3	7	34	0	0	0	29	0	34
2	0	25	0	0	3	0	0	53	0	73	0	20	0	0	0
20	31	59	1	0	0	0	1	2	23	1	0	3	0	64	0
0	0	17	4	5	16	89	19	7	0	2	21	0	7	63	0
11	44	37	0	0	140	1	4	0	28	0	0	1	0	106	0
22	85	21	0	0	0	0	1	3	43	0	0	1	16	89	34
1	0	2	2	12	4	0	0	9	0	37	1	0	0	41	28
13	0	0	0	4	0	43	0	0	34	0	0	2	0	89	0
1	77	0	0	3	81	2	0	38	6	0	12	0	0	71	77
0	63	11	1	0	14	0	0	0	0	0	0	0	0	4	43
0	7	4	2	1	6	6	0	36	21	0	4	0	0	26	0
1	57	3	0	12	2	30	14	1	33	21	0	0	1	38	11
32	7	11	0	0	5	46	0	0	1	29	0	0	0	65	0
15	3	21	0	10	75	1	0	11	2	34	2	1	0	69	0
5	0	13	0	0	52	0	37	0	1	0	70	1	3	70	0
1	50	0	0	2	29	13	0	1	99	0	1	16	0	0	59
0	25	11	2	0	3	55	0	11	0	0	1	10	0	0	0
14	5	0	6	0	66	2	0	17	11	1	0	17	0	69	0
0	4	13	0	0	6	0	19	2	11	4	1	0	2	23	0
1	5	50	0	6	15	1	48	30	0	0	1	4	0	95	92
18	45	0	0	0	2	0	6	0	21	0	0	2	0	0	0
0	0	31	0	1	39	0	29	34	0	32	0	3	46	0	0
0	1	0	17	0	34	47	0	0	0	0	0	0	31	0	31
15	61	1	0	10	0	0	0	0	3	0	0	0	27	31	74
1	66	0	0	15	13	0	0	0	2	31	0	1	0	1	0
12	0	31	3	0	47	2	9	43	35	89	0	0	71	0	0
16	54	0	0	1	3	1	0	11	2	1	3	1	9	25	18
0	76	28	0	9	125	38	0	0	20	0	0	5	0	1	40
18	25	4	3	6	37	49	0	24	0	29	9	5	57	41	0
9	107	29	0	0	0	0	34	25	62	0	0	0	15	50	17
30	0	0	0	0	30	0	0	0	53	49	36	0	36	0	42
0	0	8	0	0	0	51	10	0	0	0	1	0	3	0	10
1	60	28	0	0	59	5	4	0	14	69	4	0	57	1	0
0	11	7	0	0	6	66	0	11	1	11	0	0	1	0	12
0	77	1	1	0	26	33	0	0	54	44	0	0	0	4	36
9	1	28	0	1	18	27	0	0	6	0	0	0	25	22	42
0	0	2	0	0	62	0	0	11	52	16	0	2	49	0	0
0	23	0	0	8	0	0	1	9	0	31	0	0	58	0	34
2	0	11	0	17	0	0	17	2	2	0	0	0	17	32	0
24	42	8	0	0	0	20	0	0	0	0	0	2	0	0	18
15	52	43	0	1	66	61	0	1	31	0	0	0	0	0	21
0	6	15	0	17	72	15	23	28	14	0	0	5	19	0	1
0	26	1	0	0	3	0	1	0	33	45	0	1	0	0	46
5	0	0	0	0	0	110	0	0	0	1	0	1	0	82	0
5	50	8	0	5	36	6	0	2	0	56	0	0	0	0	16
6	36	0	0	0	0	0	0	12	0	1	0	0	0	0	101
0	4	54	0	0	1	0	0	0	1	10	38	0	0	0	3
0	86	1	0	0	37	13	4	14	0	85	0	0	57	0	20
27	14	28	0	29	0	18	5	11	0	0	0	5	0	35	38
12	0	71	0	0	0	14	37	0	0	0	0	10	0	53	3
9	12	4	0	1	0	4	45	13	0	1	14	1	0	0	39
0	78	12	2	1	77	78	0	2	63	0	26	4	0	1	4
9	0	0	0	8	37	2	74	19	17	11	0	0	0	32	1
45	3	0	0	12	6	0	0	0	0	0	1	0	9	60	11
0	0	5	1	15	35	39	0	0	0	0	1	0	21	0	55
0	0	0	1	22	57	0	8	0	0	60	0	0	88	46	1
39	17	11	0	3	78	0	14	0	79	0	2	0	0	35	0
1	56	5	2	16	81	30	1	0	0	0	7	0	61	1	0
3	50	14	0	29	0	26	15	20	0	0	4	0	0	0	0
0	0	0	0	0	15	0	1	2	3	46	3	0	28	0	2
0	19	49	0	16	26	3	0	13	19	17	0	11	0	32	23
0	68	1	0	0	7	1	0	1	12	0	9	0	0	42	0
27	0	1	0	1	48	48	0	0	43	48	0	0	85	0	58
0	0	23	0	27	4	4	0	0	3	40	1	0	1	22	30
0	41	61	0	0	0	0	0	0	4	0	46	1	55	12	30
2	6	0	0	10	45	0	0	0	9	14	1	1	60	56	17
6	0	13	4	0	0	83	1	1	0	99	8	10	5	62	6
33	6	7	0	1	32	0	0	0	0	37	1	0	0	9	6
19	19	23	0	13	59	0	2	6	1	7	0	3	0	78	60
0	15	19	1	0	48	0	3	22	0	61	15	7	3	1	0
7	48	0	0	0	40	60	0	0	0	12	0	1	0	0	0
1	98	0	0	3	28	0	15	24	30	0	0	3	5	85	0
4	74	86	0	9	1	0	18	0	0	1	2	1	26	0	22
26	11	1	0	17	78	5	0	5	37	7	0	0	1	1	11
10	16	5	0	3	18	52	25	0	37	9	3	1	28	0	0
6	80	0	0	0	44	50	10	0	0	58	2	0	0	9	0
0	16	3	5	22	0	0	62	11	0	15	1	0	47	0	0
7	19	29	1	0	0	22	0	2	0	39	2	8	0	10	2
23	34	3	2	0	6	0	20	0	0	32	0	8	0	26	16
2	21	36	1	0	0	4	1	0	57	77	0	0	0	0	16
0	57	15	0	15	60	0	0	0	0	0	0	0	84	0	22
0	5	18	10	3	73	38	0	22	0	24	11	0	0	0	0
0	52	11	0	12	2	0	33	1	0	0	1	0	0	6	14
2	113	34	0	0	91	0	0	6	11	0	0	6	0	41	0
3	0	2	1	1	9	11	0	38	61	29	4	0	0	31	21
4	98	16	3	0	0	0	0	18	5	18	1	5	0	2	0
0	52	0	0	19	49	0	30	0	3	30	0	8	94	3	21
6	119	6	0	0	0	2	0	0	1	15	3	0	0	53	2
0	34	20	0	0	1	101	6	0	0	4	1	3	45	11	96
0	0	6	0	11	0	4	1	30	60	0	3	2	1	1	0
22	142	14	0	24	48	6	24	16	36	0	7	0	2	21	49
0	14	0	1	0	0	9	0	0	28	28	0	14	50	70	0
0	16	17	0	0	4	0	0	0	18	24	0	0	51	0	46
0	19	0	0	0	85	67	0	10	0	13	4	0	58	0	0
0	11	2	0	0	57	1	1	8	7	0	3	0	2	0	0
0	0	0	0	3	7	57	0	0	0	12	0	9	58	6	0
3	2	4	2	0	0	5	35	0	3	0	0	0	0	0	19
0	0	40	0	13	0	1	0	8	0	2	0	0	4	12	0
0	50	1	0	9	0	24	0	28	14	0	34	0	16	0	0
7	18	8	0	7	103	0	0	0	61	43	3	0	0	59	46
0	51	5	3	0	1	0	1	0	7	0	0	10	26	0	25
1	4	35	20	7	3	43	0	2	31	28	11	30	52	24	29
0	0	56	1	1	0	0	4	1	27	0	0	0	28	0	0
16	0	10	1	0	41	8	0	22	26	0	1	11	6	0	1
0	41	8	0	0	4	26	0	0	18	0	0	0	0	0	4
0	0	15	1	2	54	8	0	12	0	0	10	0	0	12	0
0	108	40	2	2	82	0	10	23	114	0	0	1	72	11	1
1	83	5	0	5	0	17	21	0	1	0	0	7	0	0	24
0	13	9	0	1	5	0	7	0	0	0	8	0	20	4	15
0	29	41	1	14	6	48	0	15	0	18	0	0	0	0	0
0	80	17	0	0	86	0	0	13	0	134	0	0	0	12	0
17	60	22	0	0	15	4	0	47	4	0	1	15	0	0	22
18	36	17	0	8	112	1	1	0	0	9	1	11	0	0	4
0	9	3	8	0	0	91	0	54	0	29	7	3	67	25	0
0	43	16	1	1	0	18	30	0	13	42	10	1	66	1	0
0	0	26	0	0	36	8	2	3	7	0	6	12	0	4	0
25	53	0	16	0	80	2	11	12	28	18	0	12	19	0	46
5	56	22	0	7	0	1	87	0	50	1	0	0	0	33	0
1	2	16	0	0	0	15	0	0	0	13	11	0	52	2	0
1	75	0	0	9	0	5	0	6	0	30	0	0	29	0	0
0	1	38	0	0	0	31	0	0	0	9	8	17	0	0	0
1	1	0	0	0	107	114	1	0	21	0	3	0	0	0	4
11	43	0	1	0	0	9	8	15	63	36	0	0	5	122	0
23	14	46	0	7	0	0	5	26	15	39	1	0	63	0	0
24	80	1	1	0	2	0	35	0	60	4	1	0	0	34	75
1	45	32	0	0	34	0	7	9	25	31	0	6	1	0	1
0	10	5	0	0	76	0	5	0	20	0	1	0	0	0	0
23	45	45	2	0	0	0	24	36	0	0	0	0	1	68	16
0	0	44	21	0	11	54	1	0	0	19	0	0	82	0	0
13	88	8	1	0	4	0	4	3	0	48	3	0	64	1	37
5	9	2	0	13	0	11	0	0	16	0	1	0	42	34	0
2	6	38	3	0	32	0	0	0	12	57	3	0	0	6	10
0	0	0	1	1	0	0	22	7	1	8	0	0	0	0	0
4	21	0	9	5	0	56	63	22	0	0	0	15	3	25	15
8	46	38	0	8	0	0	3	1	52	0	0	15	0	0	0
11	0	60	0	0	0	30	0	1	21	13	0	2	0	77	33
35	0	2	0	2	129	7	0	0	24	6	33	4	0	54	6
1	70	0	0	1	2	18	5	0	32	0	11	0	0	73	26
7	3	0	13	0	7	6	1	0	0	0	0	22	0	0	0
0	1	32	0	0	50	39	0	0	0	54	1	8	0	24	44
36	13	28	0	5	0	15	0	36	0	41	0	0	99	44	28
33	0	31	0	3	21	0	69	0	4	4	3	4	54	82	46
39	35	0	0	11	0	1	0	9	32	25	0	0	35	14	1
4	0	16	0	14	0	1	0	9	0	23	1	0	1	13	74
1	1	0	7	0	0	0	0	27	34	0	52	4	0	0	0
5	23	36	0	0	3	5	65	1	0	47	0	2	0	0	16
10	3	9	6	5	5	0	22	0	31	0	0	11	0	0	0
13	88	0	0	9	5	0	1	10	5	10	0	0	37	0	40
0	40	23	0	0	55	72	34	0	0	0	0	0	18	0	0
28	32	17	0	14	31	0	0	0	0	71	0	0	11	113	0
7	51	8	3	0	40	5	0	0	1	0	19	0	17	99	1
1	2	79	0	0	31	12	0	3	0	6	5	1	0	2	5
0	0	3	0	0	3	0	34	0	0	5	0	0	2	6	1
8	1	37	0	0	0	35	0	0	0	53	0	0	70	57	9
0	75	64	0	0	0	0	24	26	0	2	1	0	4	7	20
5	3	37	0	35	130	27	0	0	9	42	0	2	50	0	21
0	52	1	0	9	0	0	0	3	0	9	0	0	0	1	0
22	36	14	1	4	48	0	16	0	0	14	8	7	0	0	19
0	53	3	4	0	0	62	0	0	48	1	3	0	32	16	0
4	93	0	0	0	0	18	6	0	29	27	0	5	20	57	0
0	49	59	0	0	15	0	1	0	5	84	5	0	0	0	1
20	68	2	0	8	47	0	30	0	44	13	0	0	0	28	0
14	3	13	0	0	2	0	0	11	49	0	11	0	0	0	8
0	18	51	0	14	36	0	23	0	30	19	5	1	0	0	50
23	8	13	0	1	49	3	0	0	1	32	0	0	0	0	25
0	25	22	0	0	34	31	15	0	0	36	0	3	0	0	0
6	0	0	4	0	84	0	32	0	0	0	0	0	0	78	1
8	19	29	0	5	0	2	1	13	15	0	5	0	0	31	0
5	22	22	41	0	15	0	0	0	0	6	1	0	0	1	29
9	51	13	0	0	0	38	22	20	7	0	7	1	114	53	0
1	2	16	0	12	1	0	0	0	49	0	0	0	0	58	0
0	0	24	0	4	141	0	0	0	0	0	12	1	0	0	13
1	102	1	0	1	0	1	2	0	0	1	0	0	0	20	1
1	6	9	0	0	2	5	9	15	42	9	10	0	11	0	0
9	59	8	0	0	0	1	1	0	61	0	0	0	0	0	30
2	0	0	0	0	0	1	0	1	58	52	1	0	0	10	105
13	53	90	0	3	0	9	57	5	0	0	0	0	0	90	0
3	62	29	0	19	58	1	0	0	7	0	0	0	1	62	0
1	38	11	6	3	3	51	16	13	0	0	1	0	0	106	0
15	29	10	0	0	0	5	0	0	3	34	0	5	0	0	12
0	0	0	0	0	50	47	1	0	0	0	1	1	1	1	77
0	0	29	0	1	0	54	2	17	68	51	2	0	0	63	52
13	59	26	0	7	32	14	0	0	45	0	1	0	4	3	5
1	2	0	0	13	1	30	0	1	43	0	3	0	0	80	0
28	0	0	1	4	6	52	0	0	35	7	0	0	0	0	22
9	6	3	0	18	47	61	11	0	3	27	2	0	7	0	89
0	0	23	1	0	9	20	0	0	0	11	0	0	0	2	74
0	1	1	1	0	0	43	0	0	5	23	0	0	51	3	32
0	25	0	0	0	0	114	0	0	93	1	1	0	0	0	0
0	0	14	0	14	7	1	0	3	0	8	0	0	0	0	42
4	18	23	0	0	73	0	0	0	7	0	0	4	62	79	5
1	37	0	1	0	0	1	0	13	0	0	1	0	5	81	0
0	3	2	11	18	55	0	1	3	0	0	0	0	4	0	39
10	63	0	0	0	59	19	15	17	0	0	50	0	65	1	36
3	0	0	5	0	18	0	0	0	37	24	1	0	17	0	0
5	22	0	0	16	14	82	33	0	0	53	0	0	7	41	0
0	1	0	0	0	61	33	2	24	0	0	0	0	1	0	28
0	25	17	4	0	39	57	5	0	0	0	0	0	43	0	0
0	0	9	0	5	13	14	37	8	0	24	0	0	16	49	0
7	47	1	0	1	15	4	5	0	37	21	0	5	50	1	0
17	10	15	0	4	0	0	24	16	1	0	0	0	0	0	0
12	0	0	0	0	1	48	2	0	1	0	44	0	11	81	28
0	0	0	4	4	0	1	0	22	0	1	0	0	0	37	4
0	127	6	0	0	46	49	0	0	66	0	0	1	32	0	54
8	30	0	0	4	75	0	10	0	9	3	20	0	15	0	0
3	28	34	1	0	0	0	6	2	35	0	0	19	0	0	0
0	4	1	2	0	0	0	3	1	0	34	0	0	0	1	26
1	47	32	0	11	2	0	5	14	0	67	18	0	56	0	37
0	19	41	0	0	0	0	1	0	1	25	2	0	0	95	0
13	6	1	0	1	28	0	0	0	4	0	0	0	0	0	6
2	42	0	0	2	0	0	0	1	66	22	0	6	0	25	0
5	1	1	0	0	42	0	8	0	16	0	1	2	26	87	0
24	45	0	0	0	0	49	29	0	0	0	63	13	1	0	13
0	0	0	3	0	27	24	0	0	19	70	1	10	47	0	23
8	53	14	0	17	0	2	0	0	0	4	0	10	27	21	38
23	0	14	0	0	0	23	0	0	64	26	39	0	7	53	0
0	10	39	1	0	18	0	0	18	1	25	0	0	0	58	24
4	0	25	0	0	21	65	0	23	77	55	0	3	0	0	0
4	0	3	0	0	13	23	5	0	0	44	16	5	0	39	13
0	39	11	0	12	91	59	0	0	0	62	8	0	0	0	5
2	1	48	11	1	48	24	0	3	58	1	0	0	8	0	18
0	46	0	1	0	37	39	0	0	0	31	0	12	0	0	0
0	57	0	0	14	0	0	0	0	1	67	4	0	0	27	0
20	13	15	0	1	0	1	13	21	20	67	16	0	0	0	0
5	69	62	0	31	122	8	0	24	0	0	0	1	0	87	0
7	0	0	4	6	36	21	3	1	0	0	0	1	8	0	0
0	12	1	0	9	7	0	16	6	1	0	0	8	63	3	34
25	53	3	2	2	46	0	1	24	0	73	2	0	8	65	1
2	1	6	2	2	0	17	8	14	0	98	2	13	0	0	34
0	4	14	0	0	0	72	0	0	1	4	0	0	0	0	0
19	0	51	0	22	67	0	0	0	0	0	0	0	46	2	48
6	64	0	0	0	0	72	0	0	97	0	1	7	0	1	0
0	7	3	0	0	42	40	0	1	0	3	0	0	1	0	14
0	0	9	6	0	87	0	0	0	0	0	0	0	10	78	21
0	92	27	2	0	2	6	49	0	91	0	0	11	0	0	14
0	60	0	0	0	44	104	0	0	18	0	0	0	62	0	6
0	0	7	0	0	0	36	13	26	0	0	1	0	31	0	1
0	22	0	0	1	65	6	3	2	0	47	25	0	0	0	27
39	0	26	1	17	0	35	9	0	47	0	0	0	2	0	0
11	59	38	0	0	11	0	0	7	0	0	0	0	41	14	0
13	32	58	0	0	9	0	0	3	0	22	7	0	40	0	23
43	14	8	0	5	0	37	0	0	29	0	0	0	0	0	22
2	33	12	0	3	130	52	0	1	15	0	1	0	5	0	8
3	35	47	1	0	0	0	0	0	10	0	2	0	0	0	0
13	6	0	2	0	15	0	13	23	3	0	1	0	0	0	1
19	15	0	0	4	10	8	0	0	42	19	0	0	0	71	0
6	91	46	1	1	0	0	40	0	0	0	0	0	0	13	53
1	41	0	0	2	0	1	0	0	7	0	53	1	32	0	0
1	22	16	24	0	24	44	54	5	7	78	0	0	0	34	52
11	2	18	0	0	0	6	75	25	1	70	0	0	69	51	0
27	70	9	0	2	0	0	0	29	34	0	0	2	0	1	25
2	22	5	0	0	2	0	0	9	35	76	5	0	58	43	0
0	0	24	0	0	24	84	0	0	30	38	0	0	1	61	33
1	1	0	0	6	4	45	0	1	0	41	33	4	0	71	1
15	2	14	2	3	0	0	1	0	0	0	1	0	0	52	0
4	0	0	0	0	0	0	81	0	0	33	1	9	0	8	11
0	19	0	1	0	45	0	0	0	16	0	0	2	19	0	39
12	30	24	0	17	47	21	0	21	3	0	0	0	3	0	2
4	49	2	1	0	1	4	30	0	0	0	0	0	60	0	27
2	24	0	12	0	5	41	1	27	0	0	0	0	10	50	14
36	61	20	1	0	11	18	0	0	38	0	14	0	76	74	57
13	5	20	4	0	52	34	0	14	21	87	3	0	1	39	0
0	53	23	0	0	0	1	0	3	0	0	0	3	80	83	13
1	78	6	0	0	47	16	28	2	0	0	1	0	0	1	2
0	8	0	0	1	7	1	8	1	0	1	2	0	0	78	0
37	26	13	18	13	0	0	2	2	0	21	6	0	2	0	0
3	0	2	0	0	12	1	0	0	0	33	0	0	0	86	47
7	0	0	0	1	0	12	0	1	0	53	60	12	0	27	28
0	46	13	0	0	5	80	0	1	29	0	0	0	42	94	6
39	61	1	0	8	14	0	15	0	58	31	0	13	11	39	30
8	27	17	10	0	56	27	0	11	0	0	0	29	19	0	38
0	2	10	0	0	0	1	0	1	0	14	0	2	0	0	0
0	0	0	0	12	74	76	17	1	16	24	1	0	52	9	59
33	21	0	1	0	29	9	15	4	0	43	0	11	81	56	0
4	65	4	0	0	97	0	2	40	49	0	0	0	67	0	0
17	35	0	0	3	39	90	0	0	0	0	0	0	0	37	31
0	47	9	0	0	86	10	0	30	1	30	0	0	1	107	0
0	3	39	0	4	0	2	0	0	1	0	0	0	41	0	0
18	3	14	0	0	0	106	0	0	29	57	0	0	62	0	0
0	0	17	1	0	93	0	14	2	0	0	34	6	70	93	31
0	25	2	0	0	89	0	0	18	24	35	3	0	0	37	23
36	51	2	0	0	1	0	55	1	45	0	0	0	2	38	2
0	0	2	0	0	1	41	2	2	3	0	2	0	42	0	23
29	94	5	0	0	25	38	8	0	0	47	5	0	0	1	0
7	64	0	0	9	27	65	0	27	0	5	2	7	2	4	1
2	10	0	0	10	69	34	0	30	34	2	1	0	0	95	3
20	59	0	0	15	0	0	0	0	43	23	0	2	0	37	0
0	18	0	0	2	0	0	13	0	89	0	0	7	0	90	52
0	52	10	0	12	50	62	0	1	0	9	0	0	33	4	0
0	13	78	0	0	1	7	29	0	4	10	52	7	3	36	0
0	0	7	0	0	16	0	2	1	0	0	5	0	0	78	0
0	36	6	0	0	95	0	2	1	0	0	5	0	0	18	0
0	0	0	2	0	1	0	1	1	0	32	0	7	10	4	0
0	63	70	0	1	100	32	0	2	55	5	0	0	0	0	0
0	1	9	2	0	0	23	3	21	0	57	32	0	29	52	14
2	17	28	0	0	20	4	0	0	9	0	0	5	0	0	0
0	0	0	0	0	7	10	0	0	0	2	1	0	0	0	47
9	0	16	0	21	20	14	0	5	2	30	13	18	0	5	40
0	0	0	0	5	40	0	0	6	28	8	0	0	59	0	44
5	121	4	0	19	0	44	53	25	4	3	0	0	44	48	60
1	2	22	1	0	92	66	6	0	0	0	1	3	33	0	0
2	14	0	0	0	50	55	1	14	0	26	19	10	62	1	0
15	3	25	0	0	26	0	0	11	49	0	1	0	0	22	0
16	82	11	2	2	0	66	5	15	82	17	0	3	0	0	42
3	0	16	1	12	10	58	0	10	0	1	0	4	52	46	61
13	27	63	0	0	20	25	0	0	7	66	32	0	0	66	0
0	13	5	1	20	0	11	0	0	17	8	4	0	0	0	14
18	0	2	1	0	24	0	0	15	96	0	11	6	46	48	0
0	0	0	0	15	92	18	0	1	10	31	0	0	0	0	0
0	4	45	0	0	0	41	0	1	2	0	43	0	48	0	81
0	0	42	1	13	0	24	0	4	0	13	0	0	2	55	1
5	1	2	0	14	0	1	0	0	1	40	0	17	30	6	0
0	26	50	1	6	38	37	1	0	69	4	0	0	3	0	29
0	16	33	1	0	58	31	0	0	0	0	0	0	58	11	0
12	1	0	0	8	73	45	0	0	65	0	1	8	20	10	70
2	0	11	0	5	37	50	0	1	82	0	6	0	0	1	10
0	102	0	0	3	43	0	0	2	0	35	0	0	0	0	1
15	7	1	3	0	1	0	0	23	32	16	9	6	0	68	2
0	0	4	0	0	1	82	0	0	61	0	0	5	18	60	12
0	77	3	4	0	2	0	0	0	0	68	0	0	32	6	0
8	48	64	0	0	57	1	0	0	26	1	6	0	0	6	9
15	85	0	0	18	0	95	0	5	18	3	0	0	8	0	0
0	49	3	0	0	2	0	17	0	64	0	1	0	71	59	0
0	0	15	0	0	1	0	5	13	0	87	8	0	0	97	70
0	64	23	0	0	2	19	3	2	0	6	0	11	43	0	0
0	2	17	33	29	56	30	0	0	39	6	0	0	0	0	6
0	52	2	0	5	0	0	5	0	25	18	0	1	1	0	0
6	30	2	0	6	25	1	0	2	38	57	1	5	0	0	0
15	37	2	21	0	83	0	0	0	70	52	8	0	0	42	0
19	23	3	0	0	2	5	0	12	0	35	19	0	1	0	0
5	3	8	5	1	5	1	0	1	0	0	0	0	39	75	64
0	56	26	2	0	0	18	1	2	0	0	1	0	47	0	4
0	101	2	1	1	14	0	0	0	67	12	4	0	0	0	0
1	5	6	0	21	50	0	0	0	0	63	3	3	2	111	14
19	0	0	0	6	18	0	0	18	24	11	45	0	45	3	0
3	62	2	3	0	0	0	0	0	57	86	9	0	12	129	60
33	98	9	0	0	39	2	12	1	48	0	23	0	26	2	3
4	16	0	0	0	27	7	0	0	0	17	0	0	10	0	25
4	14	0	0	0	1	23	35	0	85	3	1	0	2	0	0
0	21	44	3	1	33	0	0	0	31	50	0	0	0	2	72
17	2	8	1	0	100	0	0	0	67	0	0	11	0	2	8
6	9	39	32	5	10	0	9	0	80	63	0	0	49	61	58
5	0	34	0	0	6	86	4	0	0	34	0	0	30	33	0
31	0	0	0	20	1	9	2	15	0	0	0	0	48	0	0
0	0	0	0	0	0	35	0	0	4	0	0	0	9	4	0
25	105	11	0	14	2	15	0	3	43	0	4	0	0	0	10
0	34	0	17	0	24	43	18	5	79	35	5	0	0	0	48
3	24	0	5	17	1	42	4	0	9	0	16	5	0	0	0
1	10	9	0	34	66	66	0	0	62	1	0	0	0	114	48
10	74	20	0	0	20	89	7	15	0	1	0	0	13	2	35
33	16	2	1	4	0	0	3	12	50	28	0	0	103	36	0
5	63	58	2	0	2	62	0	0	0	48	38	0	66	61	0
0	5	47	0	19	13	0	14	0	0	80	2	1	0	0	25
27	4	26	1	0	0	14	7	10	0	47	0	4	2	35	0
0	45	5	0	5	125	88	0	0	28	53	0	0	0	3	0
0	14	0	0	0	11	0	34	10	33	12	0	0	0	0	0
0	1	7	0	1	2	0	0	0	62	9	27	0	14	0	0
22	71	65	0	1	15	0	2	24	0	0	5	0	0	48	0
0	94	0	0	0	18	12	1	0	0	53	23	0	0	0	0
0	0	2	0	2	9	1	6	0	0	0	1	0	64	0	0
20	9	7	0	14	0	4	3	1	0	2	0	4	0	2	0
0	0	7	1	10	24	2	0	1	0	0	6	0	0	0	12
0	38	14	0	11	0	20	0	11	0	0	26	0	24	0	0
0	27	0	0	0	0	126	1	0	24	64	0	0	22	48	39
0	47	3	0	1	66	0	2	38	0	35	0	0	4	1	27
20	54	17	0	0	73	2	0	0	2	31	1	0	4	0	0
33	12	0	0	34	0	100	2	7	0	15	0	0	0	8	16
0	78	22	0	5	0	68	0	6	0	13	1	2	0	0	1
7	6	0	0	0	0	65	0	1	15	0	0	2	54	0	0
15	36	24	1	6	0	18	8	0	61	11	1	0	0	69	51
0	34	16	1	0	90	1	0	0	24	21	0	0	0	0	0
0	39	11	0	15	0	14	10	22	29	0	1	0	0	0	0
0	32	38	0	0	0	56	4	1	4	49	2	0	26	0	1
22	52	32	0	9	0	25	0	0	26	26	11	0	0	35	1
22	94	11	0	1	0	6	3	0	0	0	0	0	0	27	84
0	68	3	0	8	143	7	0	0	38	4	0	0	74	45	0
0	78	30	16	0	30	0	0	0	49	0	0	0	61	0	35
19	9	0	0	0	2	28	4	0	4	36	1	6	17	0	0
0	24	14	0	0	16	0	0	5	36	5	0	0	0	0	0
0	47	3	0	1	50	4	27	10	13	2	0	0	0	30	0
18	2	0	1	0	1	19	16	0	38	2	28	1	1	68	27
21	71	1	0	3	20	1	0	3	1	0	0	0	0	37	0
21	15	96	1	21	15	36	12	2	6	29	0	2	12	0	6
7	13	0	0	0	3	0	14	10	81	23	57	0	0	0	5
9	1	13	10	4	0	11	0	0	0	1	12	4	54	22	0
0	23	0	0	2	2	0	2	0	0	0	2	14	0	0	8
0	92	19	0	7	0	3	4	0	13	67	2	0	0	37	0
10	40	30	0	2	0	9	8	34	0	2	3	2	0	2	24
0	0	0	0	21	0	6	0	0	0	83	1	0	0	0	1
1	8	33	30	1	49	0	33	1	0	0	2	0	33	0	0
7	11	41	1	1	20	0	2	0	0	0	0	0	0	25	1
10	47	10	0	1	123	0	0	0	9	52	1	0	68	90	3
0	5	0	0	0	77	0	0	0	0	35	0	0	0	0	53
5	14	6	0	9	11	1	0	4	32	13	2	1	0	0	65
0	5	0	0	0	127	16	0	2	82	0	9	0	67	13	53
0	0	33	0	0	1	0	0	1	26	8	0	2	0	1	9
16	0	4	0	0	2	28	1	28	2	29	0	22	0	63	51
14	43	23	0	10	0	47	13	17	23	0	1	6	6	8	3
0	83	18	4	2	0	99	0	0	0	0	20	1	23	37	68
1	2	1	0	10	0	42	0	1	50	0	1	3	0	0	40
0	48	0	0	0	11	26	0	1	4	11	0	3	0	41	0
0	21	0	0	0	0	14	41	40	65	17	2	1	56	2	34
2	60	0	0	11	83	10	17	19	0	25	0	0	114	13	0
11	33	0	0	0	86	2	15	10	0	0	0	0	0	18	0
0	50	20	1	3	0	0	10	16	0	101	0	1	49	0	0
1	5	1	0	0	3	1	0	0	0	17	0	1	6	122	1
15	1	0	0	1	0	86	0	0	0	0	0	1	69	0	57
16	37	27	0	2	52	0	4	0	0	79	0	8	2	0	50
1	18	0	0	1	75	0	0	0	15	43	0	0	25	0	32
0	0	4	0	0	1	24	0	5	42	0	0	7	75	55	0
0	8	40	0	0	3	0	3	0	79	0	11	4	0	0	0
19	14	5	0	0	0	7	1	8	0	82	4	0	0	72	0
6	1	36	0	1	47	41	8	21	42	0	3	7	0	0	0
10	59	0	0	0	30	35	0	0	20	38	5	2	0	27	0
0	31	6	0	0	12	50	10	4	76	0	0	0	75	0	5
0	30	0	1	2	17	51	1	0	41	25	0	15	0	1	0
4	76	1	0	19	93	19	0	0	4	21	3	0	1	1	0
0	21	19	0	0	0	0	0	2	34	0	0	0	0	1	43
3	39	9	0	0	2	12	0	0	21	2	2	2	0	1	14
24	35	0	3	0	0	33	1	1	0	1	3	18	104	1	13
4	4	0	0	0	54	0	13	3	0	10	0	0	0	62	29
2	11	87	0	0	63	1	0	0	61	106	1	34	49	0	4
1	0	4	0	0	52	99	4	41	41	21	0	0	0	68	0
6	27	42	0	0	91	0	8	0	8	52	12	11	0	0	0
22	87	2	0	1	0	4	2	0	1	0	0	0	31	14	12
10	2	0	0	0	1	80	6	18	62	31	8	0	0	0	0
3	0	45	0	0	63	57	0	0	51	4	0	0	1	0	32
0	0	0	0	3	18	0	67	43	28	0	0	0	8	0	0
0	1	0	0	2	0	1	0	0	1	35	9	2	18	36	15
9	23	34	0	3	0	0	0	10	51	0	4	1	93	84	0
10	42	6	0	9	39	1	0	14	0	58	0	0	0	0	2
30	1	0	0	5	0	50	1	5	47	0	0	3	0	0	16
3	30	0	0	6	62	126	0	1	1	0	0	0	95	0	0
0	16	1	0	0	3	26	11	0	35	0	1	0	0	13	22
0	0	1	1	15	94	77	0	24	56	3	0	0	0	0	0
3	38	4	0	0	0	54	14	0	0	42	1	0	0	0	27
0	0	0	0	10	2	0	0	8	12	32	0	2	1	25	2
0	51	2	0	0	0	0	0	20	7	0	4	0	63	48	0
17	0	10	0	2	1	1	0	8	94	0	0	2	1	0	8
0	16	0	0	4	0	10	4	0	38	0	0	2	22	59	1
11	0	47	0	0	0	0	1	22	0	1	1	0	0	0	4
25	42	0	0	15	53	56	0	1	0	0	1	1	78	0	4
0	51	0	0	0	43	73	1	12	123	46	0	1	0	24	29
0	16	0	0	1	66	1	9	0	32	0	0	41	123	1	0
17	33	1	0	0	45	45	0	7	95	29	18	0	0	125	59
0	38	0	0	12	17	60	0	0	1	0	1	0	0	14	28
0	5	21	36	1	0	11	17	8	3	44	0	0	0	30	0
0	51	17	0	4	2	43	0	0	0	6	55	0	0	95	19
26	21	18	0	22	0	61	17	0	0	54	0	0	0	1	43
9	18	8	0	1	0	6	0	0	0	0	1	1	0	2	12
7	8	19	0	0	1	55	11	15	0	57	0	26	1	0	0
23	63	0	0	1	30	1	0	0	39	0	0	4	0	0	0
1	0	10	0	5	7	80	36	0	1	0	7	2	8	94	0
0	56	3	1	0	9	1	2	16	53	50	0	0	0	92	0
19	29	18	1	23	8	0	0	0	74	0	0	3	0	0	18
18	24	13	14	20	51	0	1	0	0	48	0	0	3	0	78
28	60	18	0	0	54	0	0	0	0	0	8	2	0	18	9
20	0	0	0	47	0	51	0	16	118	29	0	0	0	48	18
0	11	0	0	34	43	0	6	0	0	75	1	2	14	56	0
4	47	12	0	11	0	5	0	0	0	2	0	10	6	72	0
4	0	4	0	0	0	73	0	0	0	8	2	0	0	147	0
1	45	4	2	5	0	0	34	0	50	0	0	5	68	72	0
0	0	2	7	0	0	0	0	0	0	0	44	5	0	2	0
30	57	0	0	1	41	1	24	0	0	0	1	0	45	0	0
13	80	59	0	0	2	23	0	0	46	0	0	8	0	0	63
32	1	0	0	16	58	21	0	15	25	28	0	1	0	48	18
1	20	0	0	8	1	11	2	0	1	26	1	1	0	23	0
0	4	1	8	1	11	88	0	0	0	72	0	0	0	0	7
0	39	2	17	36	5	0	30	0	0	19	0	0	0	99	40
24	78	0	1	0	28	37	36	0	42	0	2	0	38	1	36
3	54	44	1	0	1	73	0	0	71	57	0	5	0	66	0
4	74	11	0	19	0	4	5	4	43	0	20	1	24	0	36
0	2	16	0	0	0	0	13	9	0	1	1	6	67	0	0
0	0	0	0	0	0	0	0	1	29	1	0	0	63	38	0
2	14	0	16	9	1	9	5	0	41	39	25	3	4	63	61
24	32	1	0	8	55	41	66	1	31	0	0	0	0	0	0
0	0	35	0	1	0	0	1	19	47	0	0	0	0	0	0
1	81	27	0	0	0	25	0	0	7	0	0	0	0	0	2
11	89	23	0	2	1	22	95	0	0	23	0	0	0	34	33
0	10	11	0	0	9	35	18	10	0	0	0	7	26	103	0
0	3	0	5	7	24	34	28	9	0	0	0	0	0	29	17
29	4	4	3	16	131	22	0	0	0	133	0	0	75	2	29
10	12	14	0	3	40	53	33	0	0	0	9	0	29	0	44
0	1	16	0	1	3	0	0	1	33	0	14	5	0	0	55
0	4	20	3	10	0	80	0	0	8	2	12	0	34	1	14
16	110	1	0	31	63	0	0	16	0	1	0	0	0	96	2
12	10	14	0	0	60	45	6	11	40	0	5	0	0	0	0
0	12	43	0	0	44	0	58	0	44	0	15	1	1	1	59
0	3	2	0	2	79	26	1	0	7	0	4	0	36	84	0
1	27	103	1	0	104	28	0	3	0	55	1	0	46	0	79
5	4	5	0	3	19	33	40	7	0	12	10	0	22	0	35
3	0	11	0	18	102	1	4	0	0	0	7	1	0	0	23
28	36	0	0	0	43	23	0	0	0	0	1	1	1	62	0
0	0	6	0	0	0	71	0	0	3	0	0	0	0	72	0
0	0	4	0	0	11	0	27	20	0	16	0	0	9	11	0
0	0	2	4	0	0	97	15	12	0	10	0	0	5	0	0
0	60	0	0	1	69	110	0	0	1	0	53	0	0	0	0
0	6	11	0	1	6	0	28	0	0	61	0	0	0	78	2
0	2	0	14	0	9	42	0	0	54	1	18	0	9	0	30
24	56	24	0	0	0	33	0	9	42	3	1	4	1	0	1
0	109	0	0	4	3	30	0	22	0	44	2	0	0	37	0
0	7	20	0	1	47	0	17	0	0	0	18	1	74	0	78
0	2	8	0	0	81	4	3	0	0	0	0	0	0	0	42
5	129	1	0	0	19	24	0	18	1	0	0	0	0	1	8
22	0	0	0	0	0	23	0	1	14	0	0	0	0	60	0
0	48	0	0	0	25	11	0	14	0	68	0	0	10	44	56
13	0	8	6	1	26	4	0	15	0	50	1	0	29	63	0
0	1	30	0	2	0	64	1	2	1	4	0	1	57	0	44
10	108	29	1	14	0	0	1	24	38	0	2	3	63	0	61
0	0	0	0	1	25	11	0	26	0	0	23	0	11	15	4
0	2	0	0	0	75	0	7	1	0	65	0	0	18	0	12
3	39	31	0	0	9	0	4	0	0	0	2	2	0	21	50
0	14	1	2	0	115	0	2	20	18	1	1	5	10	0	30
4	48	18	0	0	57	3	0	1	47	0	12	0	70	0	0
1	50	2	0	0	0	11	17	0	19	9	1	1	40	45	7
9	4	4	0	0	31	0	0	9	1	8	3	0	0	0	18
0	0	4	0	0	73	32	4	8	0	0	0	0	0	34	22
1	50	2	0	12	1	0	50	2	5	1	0	7	84	35	0
9	13	0	0	0	16	18	14	25	0	0	1	5	0	0	50
0	0	1	0	0	0	1	0	0	27	0	1	0	56	22	24
9	61	0	1	0	2	18	1	0	0	0	0	0	0	0	21
0	98	7	0	1	0	0	0	4	11	34	0	0	0	0	0
17	32	15	0	0	31	0	0	8	53	0	0	0	79	0	71
3	9	16	0	0	63	4	0	0	0	0	3	0	0	98	3
0	55	6	1	0	0	0	1	4	0	0	1	0	0	0	39
3	27	7	0	0	1	76	0	20	71	99	0	0	0	4	8
0	0	8	0	0	98	26	0	1	82	1	1	0	0	57	0
0	38	0	9	0	20	87	5	30	0	15	0	0	0	0	1
0	89	11	5	1	0	1	0	1	37	0	0	3	12	0	34
21	17	5	0	9	80	0	1	0	71	0	0	0	56	0	1
0	19	23	0	2	63	0	3	0	8	5	0	1	0	5	136
1	0	23	0	0	15	1	2	0	0	38	46	10	2	95	37
6	5	32	2	11	0	0	0	0	0	52	0	2	67	0	41
21	46	1	0	0	0	42	0	16	11	0	0	2	57	0	31
4	28	0	1	4	0	4	0	3	22	0	0	8	22	1	19
21	0	6	0	1	73	11	2	0	5	12	2	8	7	0	0
0	17	0	8	0	0	80	3	28	64	0	1	15	1	0	63
3	1	20	1	0	0	21	0	0	0	34	0	0	0	67	85
0	98	13	4	0	32	10	1	0	110	39	0	2	1	0	0
4	23	0	0	12	0	5	0	0	0	27	7	0	4	25	0
3	56	13	0	0	0	0	3	0	90	80	9	0	0	109	8
1	24	0	0	4	2	2	0	0	108	33	1	0	0	0	59
17	0	3	2	0	43	1	28	0	6	67	5	0	31	51	0
33	1	11	0	0	0	0	0	0	45	11	0	0	7	17	18
0	2	39	1	0	28	0	0	14	0	1	52	38	1	24	1
6	10	0	2	1	36	15	6	39	2	0	10	0	82	5	0
0	29	10	4	0	13	53	1	22	65	6	5	0	69	24	80
8	80	2	0	0	10	42	0	0	8	32	0	1	81	0	0
20	13	0	0	0	28	35	6	0	0	102	2	14	35	0	43
13	67	6	1	3	14	30	0	2	33	3	25	3	0	72	22
1	0	0	0	0	0	15	0	1	0	25	0	0	0	23	1
19	1	2	0	0	31	90	10	7	1	6	0	0	0	0	0
19	65	22	0	2	0	2	29	0	36	62	2	3	55	0	0
28	17	0	0	1	85	0	17	0	54	24	1	0	1	0	1
0	41	0	0	1	19	54	0	30	3	27	0	0	1	16	13
6	2	13	0	24	93	51	0	0	0	2	0	0	62	0	0
0	51	0	0	0	94	0	1	14	53	29	0	2	0	0	32
0	6	17	27	4	1	2	1	8	90	0	1	0	77	1	26
26	63	0	0	4	0	37	0	18	0	1	4	0	4	0	38
7	1	16	0	0	0	16	0	0	0	6	1	0	0	0	0
12	36	9	6	0	93	6	0	0	4	0	15	0	0	0	25
0	0	5	0	0	0	0	18	0	1	0	0	0	0	0	40
0	0	26	0	13	87	0	8	11	21	48	2	1	52	39	0
10	0	2	1	0	0	68	8	5	81	18	0	0	0	61	0
0	3	3	0	1	0	0	14	16	21	0	0	1	0	63	1
0	0	48	0	1	42	29	16	4	0	0	0	0	0	2	11
26	22	58	0	0	0	59	27	2	57	56	0	0	51	27	0
0	4	20	0	0	82	6	0	0	61	26	0	0	0	0	7
0	45	0	0	0	63	1	9	3	67	61	15	0	0	0	0
0	47	0	0	13	19	1	0	10	59	47	1	3	72	72	0
0	0	1	0	0	0	13	27	4	32	69	1	0	0	0	11
13	34	3	0	4	17	24	1	5	67	43	0	0	0	144	12
0	0	46	0	0	1	74	0	11	29	0	27	0	35	63	23
0	0	31	0	0	84	10	2	1	0	8	47	2	25	47	3
6	0	17	0	0	0	0	22	15	49	34	1	6	14	20	8
0	29	0	11	0	35	6	15	0	125	85	1	1	0	52	10
0	21	1	1	1	3	0	3	0	6	76	0	0	0	0	37
0	0	25	0	0	22	13	0	5	0	16	4	0	50	153	15
0	56	0	0	4	1	0	0	0	46	2	0	0	0	0	0
0	0	68	0	19	0	41	0	2	0	30	9	5	0	0	23
0	53	35	2	0	2	48	0	0	0	14	1	0	2	1	19
8	0	14	2	11	66	50	17	0	58	24	10	4	0	86	43
0	38	5	0	3	60	0	5	0	96	0	0	3	65	0	0
34	16	73	1	0	0	7	1	8	18	0	20	0	0	9	28
25	43	1	0	6	0	1	0	2	0	10	47	0	0	0	33
6	55	0	7	20	0	2	15	0	140	56	0	0	0	1	25
0	51	0	1	2	76	1	0	0	88	30	0	0	0	1	7
1	0	55	0	0	6	67	23	11	30	4	0	12	44	10	0
0	8	6	0	0	17	29	12	0	58	20	20	0	0	0	1
1	0	1	1	2	0	7	0	19	0	28	4	0	25	38	66
0	3	0	6	0	64	0	0	0	0	0	0	9	0	0	0
3	46	23	7	1	0	60	0	16	57	89	0	0	2	123	0
0	0	83	3	11	83	2	0	0	55	0	3	0	0	0	0
1	51	28	2	17	81	119	0	2	16	10	0	0	0	55	62
0	11	26	2	0	21	1	0	9	0	0	0	0	51	105	51
18	0	14	8	0	20	16	0	0	0	33	1	0	58	0	6
0	0	18	0	15	6	0	0	11	56	20	35	0	0	20	0
7	0	36	0	0	47	0	0	0	32	1	0	0	39	2	25
6	1	19	0	0	27	0	0	0	49	47	0	0	49	88	49
5	118	35	1	1	19	0	33	0	0	5	0	0	28	0	2
0	20	0	0	0	76	0	0	18	9	18	3	0	16	4	0
0	12	0	0	0	21	0	0	0	0	42	0	0	5	0	1
0	124	9	0	0	1	0	0	0	17	2	28	10	0	0	31
0	32	43	9	0	29	35	0	0	0	9	0	3	0	42	45
0	7	14	1	0	0	70	0	8	89	0	2	3	72	46	40
0	2	60	4	0	0	0	0	22	0	45	0	3	0	0	24
0	14	13	0	0	0	1	12	9	30	23	4	0	3	92	1
0	65	25	0	2	37	0	74	8	1	40	3	10	0	0	5
6	8	45	1	0	0	56	0	0	0	77	0	12	75	0	24
0	91	3	0	0	0	54	35	0	0	93	4	3	0	0	0
0	0	28	0	3	121	1	0	0	16	35	29	0	0	8	9
1	20	0	0	0	77	94	0	0	0	0	0	0	19	55	1
1	73	1	5	0	0	0	1	4	2	0	0	9	43	39	49
0	26	0	0	0	9	0	2	0	0	10	0	0	0	72	8
7	33	47	0	0	47	0	0	0	0	70	0	0	0	6	0
15	95	0	55	2	29	72	29	0	75	56	0	22	0	0	19
0	0	42	0	0	12	73	0	16	54	1	0	20	0	59	0
0	51	4	0	0	9	0	82	1	44	0	0	0	0	0	0
19	55	10	0	0	0	22	4	17	26	0	4	2	47	9	1
1	0	44	0	4	0	68	23	14	0	0	1	0	72	95	0
1	53	4	0	3	125	0	10	0	32	58	12	0	17	32	0
5	108	1	0	0	20	0	0	0	27	0	0	0	0	1	32
1	41	0	0	0	62	3	0	0	3	13	0	0	41	0	15
0	48	9	0	0	0	0	29	0	80	37	9	0	0	63	0
0	4	2	0	2	72	0	0	1	0	0	0	2	1	0	14
2	0	0	1	0	8	42	0	23	54	46	0	14	0	15	0
0	5	0	11	2	0	65	6	0	0	0	0	0	2	18	0
5	0	0	2	0	0	0	11	7	0	0	1	0	0	0	0
0	94	9	0	1	55	3	0	32	0	1	2	9	0	0	0
16	26	0	0	0	0	52	12	25	25	0	1	0	11	0	3
7	43	4	0	0	20	12	1	0	0	45	5	0	22	37	33
0	0	4	1	0	119	63	31	0	21	0	0	0	0	85	6
15	10	21	0	0	29	10	3	0	0	30	2	0	9	65	0
1	54	7	0	0	1	52	0	0	0	71	0	0	17	40	53
23	12	16	0	0	51	41	0	0	17	0	0	0	0	61	21
6	0	0	0	0	0	32	7	1	1	49	0	0	0	0	13
4	1	43	0	0	107	0	3	16	40	79	1	20	0	28	11
6	0	11	0	0	12	8	0	0	10	7	4	18	24	26	35
36	1	1	0	0	0	58	0	0	0	97	1	5	0	98	32
10	6	4	0	0	0	0	4	0	34	6	0	0	0	73	0
0	19	15	0	0	0	8	0	5	79	0	0	0	77	17	0
0	26	27	0	0	0	0	17	33	0	59	1	0	9	0	0
2	0	20	0	0	21	1	28	0	6	0	0	0	0	25	0
29	42	1	0	0	66	15	0	0	5	0	0	1	19	0	1
11	0	0	0	9	48	0	0	0	59	1	0	0	44	0	0
4	41	0	2	0	81	6	5	0	13	0	1	2	5	0	13
2	1	14	4	0	9	0	0	3	78	64	36	0	0	19	1
0	0	41	0	0	35	1	0	1	0	19	23	0	1	33	0
1	0	14	0	7	1	46	0	0	93	1	0	0	0	0	47
3	29	10	3	0	27	56	0	0	1	74	0	1	0	0	0
12	22	0	0	0	102	20	2	10	0	72	0	3	0	0	0
24	57	1	1	8	1	22	1	2	0	0	0	1	0	0	0
0	27	2	0	6	4	87	0	0	0	0	0	0	0	10	30
0	2	0	0	0	1	0	5	1	21	0	42	0	46	45	0
2	38	0	0	0	0	3	0	0	20	0	0	13	0	0	0
6	0	0	0	3	1	0	3	0	102	0	27	0	26	0	13
0	0	30	6	0	0	43	0	12	0	0	0	0	63	0	0
6	79	56	0	0	64	0	0	0	61	26	46	0	0	0	6
0	0	19	0	0	1	26	12	3	20	0	3	0	9	13	0
0	0	21	14	4	87	0	8	7	0	0	5	4	0	40	66
0	26	1	0	0	0	0	0	0	67	87	1	1	1	0	12
26	49	5	0	0	0	0	3	2	0	11	0	7	45	85	41
10	0	1	0	0	72	62	2	39	33	1	77	0	1	0	0
21	3	24	0	0	37	0	0	0	1	25	6	0	0	49	71
0	10	0	0	5	2	17	0	11	88	62	1	1	0	1	50
0	84	0	0	2	15	0	12	0	26	0	5	0	56	0	31
25	3	1	0	0	4	0	5	3	66	44	0	6	45	0	19
0	0	0	0	0	72	0	12	0	0	76	1	2	9	0	20
3	1	20	0	13	0	32	0	1	55	0	0	0	1	0	0
19	35	10	0	1	4	5	2	0	94	0	0	0	0	25	4
0	64	0	1	0	0	40	2	28	0	14	0	1	40	0	0
24	0	53	0	0	34	111	0	0	0	32	7	5	7	1	90
8	18	0	0	0	8	0	0	2	0	0	15	11	33	83	0
6	2	2	0	10	0	0	1	23	52	3	1	0	0	1	0
7	1	0	0	10	6	0	0	16	62	55	8	0	0	0	0
12	14	2	2	3	5	25	37	20	68	50	2	0	0	0	0
0	71	6	0	6	0	0	21	6	0	55	3	3	0	78	2
0	35	5	0	35	0	11	11	15	39	77	1	0	0	3	34
1	8	81	0	0	0	1	1	24	35	0	11	0	1	0	0
0	83	0	0	11	71	55	0	17	48	0	0	17	17	3	0
0	17	0	0	4	26	46	0	2	69	0	0	0	51	0	49
0	29	6	0	19	38	1	1	11	82	32	0	0	0	33	0
4	89	3	0	0	101	57	25	19	53	0	0	0	0	41	1
0	2	1	0	2	69	0	0	0	79	38	0	0	53	0	63
0	22	15	26	0	88	0	2	8	0	0	0	2	0	5	7
8	7	0	4	0	1	4	1	16	72	0	3	0	1	0	0
6	65	26	0	4	11	0	0	24	56	1	4	8	0	54	5
3	30	33	0	2	62	82	0	10	0	0	3	0	1	1	0
5	79	0	0	0	15	63	12	0	0	0	62	0	0	1	45
1	8	28	0	0	33	2	2	24	35	50	5	1	0	0	10
1	0	10	0	0	34	12	9	0	0	46	21	19	0	91	4
1	29	0	0	4	89	2	0	0	70	84	0	0	35	0	8
16	15	32	1	19	13	0	0	1	48	28	1	0	15	40	71
0	74	0	0	1	56	0	0	0	0	0	2	1	36	0	0
1	54	16	0	0	2	0	0	6	0	48	0	0	1	0	0
0	19	0	0	9	0	0	0	27	15	3	13	0	10	86	19
1	1	1	0	2	0	1	15	0	0	10	0	0	0	96	94
0	1	40	0	0	45	5	1	6	0	27	0	0	75	8	2
0	119	8	0	12	0	28	0	0	0	48	0	0	72	5	3
11	37	0	1	14	3	1	9	0	0	1	2	0	41	33	0
11	7	11	0	0	3	1	12	0	2	0	0	0	1	1	4
15	59	85	0	0	0	0	0	23	0	0	0	11	0	2	0
5	41	0	0	23	14	0	27	0	3	0	0	20	0	0	64
3	2	42	0	9	11	125	44	7	0	0	1	17	0	64	7
22	0	0	6	1	1	0	28	10	0	0	0	0	37	0	15
19	47	85	2	0	1	0	1	0	40	59	2	0	80	0	4
0	37	10	0	9	127	0	24	0	0	1	2	1	49	0	0
0	3	1	0	11	0	46	32	0	0	75	0	0	4	0	3
1	11	16	0	0	76	5	0	14	18	48	7	21	0	0	65
6	0	0	0	13	18	0	1	0	0	62	0	5	63	91	28
0	0	6	0	0	6	0	26	0	9	12	1	0	3	15	0
5	34	0	8	1	79	25	0	0	0	95	13	2	0	0	0
0	0	0	0	16	6	72	17	0	47	82	4	6	0	0	0
0	47	0	4	23	0	0	0	0	27	68	0	4	0	0	7
9	0	17	6	0	0	107	4	7	30	18	23	0	1	8	0
20	13	19	3	0	0	0	0	5	35	47	3	0	45	54	0
2	32	0	1	17	0	0	0	0	13	1	2	0	64	44	5
0	0	79	1	0	0	0	0	0	47	32	0	4	0	0	0
24	75	3	0	0	93	27	1	6	4	0	0	4	1	3	8
11	44	4	0	6	0	0	4	0	49	43	0	14	0	1	18
8	0	12	0	0	15	29	3	0	15	0	0	0	79	0	0
0	0	5	0	0	0	69	0	0	1	34	0	9	0	15	36
0	13	44	0	3	25	19	0	26	89	0	4	0	83	0	16
13	13	19	0	0	77	2	0	7	0	0	22	0	1	37	0
0	35	6	0	0	0	40	5	22	4	0	0	0	0	43	0
1	44	9	1	0	0	37	0	0	32	68	1	6	19	72	8
26	2	3	1	0	0	23	0	0	29	65	11	0	0	0	8
0	24	16	24	5	2	9	4	4	16	11	1	1	1	17	0
6	83	0	1	0	2	0	0	12	1	29	0	0	49	78	0
0	11	14	0	1	3	23	0	4	15	83	0	0	0	0	2
26	34	6	0	0	15	0	0	1	0	1	16	1	0	22	0
0	6	0	0	5	99	0	6	0	18	0	0	0	0	21	0
0	35	0	0	0	0	0	11	1	88	17	1	0	2	1	14
26	35	12	1	0	0	37	6	17	16	8	41	0	2	98	0
8	0	8	0	11	65	0	0	6	5	6	0	0	5	42	55
3	0	8	0	0	0	1	13	0	0	11	0	0	65	0	0
1	0	4	0	0	69	0	0	12	0	31	2	0	0	16	0
1	50	0	1	0	17	16	26	1	0	12	0	6	64	36	0
0	0	13	1	9	64	0	4	34	0	0	0	0	0	64	1
13	32	24	0	0	0	23	0	0	47	1	24	0	0	16	0
4	25	1	0	14	47	61	0	2	0	83	0	5	16	0	35
0	2	16	2	0	10	1	0	12	0	0	0	0	0	22	1
0	20	15	13	1	64	0	0	0	0	0	9	0	0	17	12
8	0	0	0	0	23	7	0	0	0	0	4	6	0	79	68
9	0	5	0	0	17	120	0	5	0	60	12	0	3	2	5
0	18	6	1	14	0	26	0	13	20	0	11	2	28	0	24
0	0	4	3	0	28	0	0	0	0	0	1	2	1	1	0
0	1	1	13	0	0	0	1	9	25	60	1	0	0	0	83
24	0	22	0	1	0	1	0	5	69	12	18	0	0	0	1
17	19	12	0	2	40	0	1	1	0	0	0	0	2	75	0
5	9	18	0	0	0	51	23	20	49	56	32	0	0	69	46
0	41	11	14	0	0	0	50	0	0	33	5	0	43	66	7
17	42	1	0	0	8	64	0	1	39	7	1	0	0	0	0
16	1	57	1	7	0	0	26	2	0	28	0	2	1	0	0
0	58	0	0	1	28	0	0	5	0	0	15	1	73	0	31
0	65	30	0	0	7	3	3	24	9	2	0	3	0	0	7
0	7	0	0	11	21	2	4	0	46	0	2	0	22	19	34
8	5	3	0	12	5	0	0	15	0	37	7	1	0	8	8
0	13	23	0	25	0	46	19	4	0	113	0	1	20	42	4
42	54	13	0	1	0	3	0	20	175	0	0	0	0	103	14
7	63	35	14	2	82	26	21	30	0	0	1	1	3	61	0
29	48	17	0	0	5	21	2	9	0	3	17	0	0	69	0
0	0	0	0	0	1	18	38	0	54	0	9	0	1	82	8
2	0	1	0	0	1	46	0	0	81	0	3	0	0	0	0
0	29	35	0	0	0	2	1	22	45	23	5	0	0	0	1
8	0	0	23	0	0	0	20	0	0	0	24	15	0	30	2
0	0	5	0	0	0	76	0	0	12	64	4	0	0	71	0
0	1	41	0	0	28	7	14	0	0	50	0	0	0	0	32
28	10	0	1	5	2	0	3	7	0	43	18	0	9	45	0
14	72	16	0	0	15	32	0	0	16	0	9	4	0	2	0
1	29	16	0	1	78	0	0	3	0	0	0	9	48	20	1
3	20	5	9	20	7	42	0	0	38	44	0	0	17	109	31
19	5	41	37	0	6	70	66	1	76	0	0	0	0	71	24
7	9	70	0	23	0	0	0	18	0	0	15	0	7	0	0
17	0	4	3	0	2	0	0	0	47	0	0	0	0	0	52
0	0	63	0	0	39	38	31	0	0	50	18	0	0	97	5
27	32	45	0	0	63	34	11	1	46	33	1	7	0	1	8
2	0	9	0	0	0	0	2	1	10	23	0	0	0	1	10
5	45	53	0	6	54	3	45	4	65	8	6	0	0	0	77
0	12	42	0	26	4	44	62	5	0	52	0	0	0	26	0
15	15	51	0	3	10	1	0	0	2	6	0	7	0	1	0
1	0	19	0	2	34	77	0	1	0	41	10	0	0	28	68
0	31	0	0	7	0	0	1	0	27	76	0	0	0	60	0
15	69	4	0	0	73	1	2	18	0	33	40	0	0	30	19
0	57	3	0	0	19	2	43	18	25	57	0	0	0	29	21
4	75	51	0	0	10	72	0	18	0	58	0	0	9	0	0
6	23	29	0	9	38	0	11	1	0	0	18	0	0	0	2
5	3	32	0	3	108	39	1	9	0	8	0	0	0	35	52
19	35	0	0	22	0	5	0	11	5	46	0	0	18	0	60
0	23	0	12	12	0	8	8	0	33	33	0	0	0	113	0
1	35	5	0	0	14	11	0	15	28	16	29	12	0	0	0
0	35	25	0	0	0	0	18	0	0	1	15	10	60	121	32
3	32	33	16	0	0	67	9	5	0	55	0	0	0	54	28
24	95	0	0	4	59	0	0	0	75	0	2	0	1	73	13
6	8	3	0	0	13	16	0	0	0	27	9	3	0	35	0
0	48	18	0	0	0	16	26	12	0	32	5	2	0	76	4
14	1	70	0	0	0	64	0	37	62	69	0	0	30	9	17
6	14	2	0	0	92	86	4	0	0	53	0	0	66	39	0
0	26	0	1	0	70	1	8	0	26	19	0	0	22	22	39
0	44	31	23	0	39	56	0	7	0	13	9	0	29	20	9
5	13	2	1	14	72	52	32	29	0	58	3	13	0	106	3
3	13	1	0	5	16	0	0	24	50	0	0	12	0	95	24
1	0	38	21	0	0	15	16	0	18	14	1	2	0	31	29
1	35	4	0	0	82	0	32	43	3	7	4	0	0	0	15
4	77	24	1	1	60	0	1	5	0	0	4	0	0	1	0
2	1	2	0	0	0	0	2	0	0	0	1	0	62	53	0
11	62	19	0	1	54	0	16	0	65	0	11	9	1	0	23
0	16	0	0	0	0	0	0	44	0	22	3	1	26	25	0
12	32	0	0	0	0	0	0	24	2	49	61	0	74	0	66
0	49	0	5	14	42	0	0	1	0	1	0	0	35	0	0
0	39	5	0	0	7	0	0	9	0	50	1	0	15	0	0
0	3	17	0	0	1	16	0	0	22	0	0	0	0	0	63
0	105	3	0	0	0	3	0	42	0	38	0	6	1	56	32
0	13	25	0	9	46	0	0	1	0	50	2	0	0	0	0
11	25	4	0	0	69	7	0	0	39	0	1	0	0	0	6
1	6	17	0	12	8	0	25	22	2	8	0	2	41	0	1
0	0	0	0	0	73	26	0	29	20	0	43	5	0	0	47
5	24	50	0	1	31	13	6	2	0	14	0	0	38	0	1
1	6	38	0	0	0	1	0	0	5	0	0	0	26	0	0
0	0	0	0	0	97	0	4	3	5	66	1	0	0	0	1
14	84	2	1	9	64	0	33	0	6	8	0	0	50	9	0
2	11	12	0	8	5	30	1	0	32	0	0	0	0	46	2
0	50	2	0	9	60	61	48	0	1	0	3	0	0	0	1
12	15	14	0	0	40	0	10	0	31	24	0	9	46	51	0
0	7	21	0	0	27	5	2	36	22	8	0	0	0	1	78
0	34	9	1	0	4	6	1	28	2	1	0	0	6	0	1
35	22	22	1	0	11	0	18	5	34	58	1	8	61	0	0
7	0	1	2	0	50	68	0	0	41	33	56	3	34	3	70
9	0	0	0	13	58	69	8	1	51	0	8	1	0	0	16
17	0	13	0	0	1	1	12	0	0	105	2	5	25	0	0
0	0	0	1	2	0	2	6	10	23	11	0	0	0	0	8
1	12	20	0	5	0	20	1	3	43	36	2	2	0	27	0
0	0	0	0	9	75	64	31	0	28	0	0	0	0	0	0
9	55	0	3	0	0	4	0	0	30	46	0	5	72	50	0
7	0	67	0	16	72	39	12	12	5	31	0	1	0	0	34
0	106	24	0	0	0	20	37	17	3	0	9	1	25	0	27
10	21	7	0	3	0	58	11	16	0	89	18	0	0	55	0
0	0	8	1	0	9	15	0	0	9	0	2	0	36	4	0
0	0	0	2	20	43	1	4	5	72	0	2	5	0	43	0
5	35	9	5	6	0	76	0	0	0	0	31	0	0	70	1
0	0	29	0	0	0	15	3	0	96	22	0	0	1	16	7
7	1	0	0	0	0	0	0	14	50	0	0	0	12	20	0
1	14	0	0	0	8	36	81	0	54	21	6	0	0	0	5
16	1	88	0	1	16	0	0	0	0	91	25	7	58	0	36
1	41	0	0	0	47	0	0	19	88	48	8	0	0	16	0
0	11	0	0	0	59	11	2	4	2	0	0	0	7	54	58
0	0	5	3	0	3	48	0	6	53	0	0	0	54	0	0
0	1	10	0	0	64	2	2	31	39	0	2	0	4	0	0
0	52	39	0	1	41	2	9	0	2	0	0	0	0	2	0
24	27	31	0	0	11	0	0	0	0	3	0	1	37	25	2
3	70	9	1	0	41	1	12	5	43	49	3	0	0	10	1
6	26	0	0	0	31	0	0	3	54	0	2	2	7	0	70
0	90	11	0	0	1	58	8	2	35	15	42	0	62	0	0
1	11	0	0	0	27	38	3	13	0	62	0	13	0	68	0
29	0	27	12	5	36	1	3	6	29	0	0	0	26	95	5
0	51	0	0	0	60	19	0	0	0	3	13	3	0	19	52
29	37	0	2	0	69	27	6	1	12	0	0	1	32	0	54
0	11	5	0	2	8	55	0	0	0	0	3	0	69	1	0
1	0	0	0	0	3	0	0	0	3	12	4	0	13	36	0
29	44	5	0	0	38	1	0	0	72	57	7	0	16	0	59
0	31	36	0	0	56	38	0	1	23	0	0	0	1	23	29
0	35	5	0	7	0	52	0	0	37	0	2	0	0	79	1
1	43	4	0	3	56	0	0	0	61	67	6	0	60	35	20
7	24	49	2	0	27	0	18	0	0	0	0	6	0	23	2
21	4	12	1	0	48	0	1	18	14	48	0	0	49	13	0
20	68	9	0	0	104	14	0	8	0	0	0	0	0	63	47
0	51	1	0	0	0	0	2	0	100	0	5	3	0	64	0
0	5	10	1	4	0	0	0	0	54	25	1	0	1	0	1
1	7	0	0	11	0	17	11	6	14	104	0	1	0	0	0
1	68	46	20	0	4	46	34	25	0	0	0	12	19	7	0
1	0	0	4	0	31	0	1	0	0	0	0	0	0	0	0
29	56	36	0	1	87	3	0	10	0	0	0	0	0	0	0
10	16	6	0	1	87	0	0	0	0	5	0	0	0	28	1
0	0	1	0	6	6	2	0	0	14	0	2	23	0	49	44
0	20	3	0	4	0	1	1	0	0	52	2	0	1	74	25
0	3	30	0	9	29	3	8	1	0	0	0	0	0	14	7
0	5	23	0	0	34	0	0	24	3	47	0	0	2	0	0
0	30	25	1	2	96	0	7	0	72	0	0	0	106	59	40
6	50	10	1	0	47	3	0	14	44	18	3	8	0	0	6
0	0	26	0	0	7	39	0	0	0	30	0	0	0	0	48
39	0	0	4	0	1	0	0	3	89	86	3	0	0	0	0
0	77	6	0	9	0	71	54	39	12	0	0	1	0	0	0
2	19	0	0	8	0	3	12	0	0	17	0	7	0	0	0
1	68	48	0	2	0	0	1	3	0	0	0	14	39	38	0
0	46	21	0	6	94	58	23	12	66	69	5	1	28	5	14
11	15	12	0	0	2	13	1	0	24	49	31	0	5	0	80
32	16	5	0	1	0	53	0	0	0	21	21	0	1	40	0
0	22	34	0	17	0	1	21	5	0	0	0	0	86	75	40
0	2	50	0	15	1	36	0	2	10	0	6	0	0	43	66
0	8	0	17	0	5	0	0	0	36	0	0	15	0	0	0
0	73	41	0	0	13	21	40	0	0	44	8	0	33	0	0
0	64	10	1	0	75	0	1	0	13	48	3	0	0	0	58
10	6	0	0	11	0	0	13	1	4	66	0	0	0	78	1
15	38	82	0	47	112	1	2	0	27	23	1	0	49	28	84
6	0	0	0	8	0	37	0	0	23	60	45	0	80	15	0
9	13	17	0	3	12	45	0	3	0	16	10	0	16	6	8
1	6	4	0	17	65	0	0	0	24	114	0	0	0	81	0
9	34	80	18	0	83	0	0	10	3	15	4	0	0	3	0
11	55	34	0	25	0	0	0	1	0	22	0	0	61	0	0
31	6	0	0	8	96	0	2	0	52	0	0	0	60	0	0
0	30	0	2	0	27	34	0	0	0	17	0	0	45	0	14
0	68	50	0	0	44	1	0	0	55	0	0	2	0	0	5
0	8	14	0	16	115	0	9	0	5	9	2	0	45	7	6
0	85	0	0	0	0	0	0	20	22	54	0	1	85	41	14
0	24	2	0	20	3	0	12	38	8	17	1	6	52	100	2
18	50	72	1	15	1	24	0	18	0	92	0	0	0	34	32
1	0	0	0	0	0	25	3	0	0	0	85	0	0	44	0
0	1	37	0	0	76	5	0	16	49	0	0	0	0	0	0
0	56	11	0	17	0	24	21	13	54	0	34	2	44	43	19
0	0	6	0	10	28	55	0	9	0	22	3	9	0	71	0
7	2	49	21	18	47	1	2	0	28	4	0	4	16	0	33
0	17	0	2	0	17	0	0	0	0	1	0	1	0	36	0
0	19	58	2	17	52	1	4	10	27	5	1	1	0	0	0
0	50	14	0	0	85	25	1	22	8	25	0	0	0	33	78
13	0	36	0	0	3	0	0	3	0	0	3	0	0	0	9
0	0	38	0	0	53	0	0	0	0	138	38	0	63	23	33
10	31	0	5	21	63	1	9	0	0	28	0	0	52	0	0
2	32	5	0	1	5	0	1	3	5	47	0	0	53	1	0
5	23	0	0	36	32	2	0	22	0	15	0	0	49	28	0
0	32	28	0	1	48	56	0	14	0	0	0	0	39	0	24
0	70	0	0	19	106	18	0	0	2	0	2	0	0	4	0
8	50	1	4	3	27	0	0	30	70	102	0	0	0	34	0
9	4	0	0	0	25	61	0	35	16	29	2	2	48	46	0
5	32	66	1	1	76	44	40	7	0	0	0	0	16	96	0
4	7	13	0	0	0	0	0	2	0	0	1	0	0	88	2
0	22	5	1	8	9	0	2	0	0	34	0	0	0	32	26
0	20	11	0	0	64	47	0	1	110	17	7	1	89	0	0
19	0	29	0	0	116	2	4	35	0	104	0	0	40	0	0
0	40	21	0	33	66	0	0	1	18	0	6	6	56	0	49
3	74	0	0	0	0	5	0	0	16	21	41	0	20	47	38
7	6	0	0	0	27	0	3	0	0	23	5	0	103	0	0
0	44	0	0	0	3	37	0	1	25	35	0	0	0	0	70
10	38	19	2	29	1	86	0	43	5	0	2	4	72	11	5
7	18	1	0	5	1	86	3	0	0	42	3	0	0	46	0
0	0	1	6	12	0	37	0	0	9	0	1	7	68	32	2
0	3	19	15	0	21	47	37	7	82	48	1	0	19	0	0
0	12	0	0	0	109	0	9	0	1	24	4	4	93	66	12
2	56	0	1	0	20	0	29	0	0	9	0	0	0	0	0
3	45	5	0	0	0	49	1	0	56	36	43	1	0	59	0
0	57	6	0	0	0	6	17	0	0	25	36	7	7	3	0
1	5	0	6	18	0	0	0	22	0	3	1	0	0	26	18
7	0	6	0	0	18	14	0	0	2	76	4	0	89	0	0
18	18	3	0	0	136	0	7	10	0	36	11	7	44	1	19
5	30	70	0	0	26	1	0	9	17	70	9	8	0	79	0
2	3	6	0	6	0	64	2	0	16	63	0	0	0	20	2
1	35	3	0	0	131	48	0	0	0	35	17	17	1	55	35
17	3	23	0	0	0	0	1	32	0	1	0	0	0	1	23
0	65	0	1	20	6	48	0	5	0	96	0	0	111	7	0
0	15	0	0	0	0	60	64	24	0	27	0	0	0	1	0
2	0	1	0	0	14	38	0	7	1	0	8	0	0	0	0
0	126	0	0	0	25	7	6	1	0	0	0	0	34	33	1
0	33	0	0	1	84	75	0	5	62	0	0	0	3	1	0
21	0	25	0	0	42	48	0	0	38	34	1	0	13	0	0
0	14	9	0	0	7	54	7	23	71	9	16	0	0	28	0
8	39	76	9	0	49	3	0	23	0	111	0	0	48	53	0
0	0	1	0	1	0	37	76	2	34	22	0	1	88	49	5
6	25	0	0	0	54	0	0	7	26	0	0	0	34	0	0
14	0	40	0	0	4	32	26	10	31	41	0	0	6	143	0
10	76	0	1	4	9	72	0	0	18	21	4	0	0	0	28
24	18	0	0	0	0	36	7	5	4	95	0	1	3	0	51
0	46	0	0	4	16	0	1	33	29	29	4	14	0	0	26
0	74	0	0	0	47	0	0	1	51	0	0	0	0	0	0
1	2	57	0	0	0	0	0	0	0	56	0	0	89	0	61
16	1	4	0	0	0	5	0	2	0	79	7	0	0	0	1
0	61	52	0	0	67	77	0	1	9	34	4	0	62	27	0
1	0	0	0	0	0	30	3	16	2	25	0	0	0	0	0
0	40	65	0	0	0	0	3	17	24	39	10	0	1	75	0
12	0	0	0	7	2	0	92	0	63	0	1	0	0	0	0
6	77	0	0	0	0	70	0	0	74	27	4	5	0	46	3
2	0	4	10	7	56	74	29	0	0	0	0	4	74	0	22
0	35	0	0	7	1	0	3	0	104	11	0	0	0	83	0
12	34	3	0	0	49	0	0	0	0	4	0	9	0	0	0
0	0	22	0	2	21	0	7	0	0	24	4	0	14	35	27
0	0	37	0	1	19	69	0	0	0	25	1	3	10	65	51
0	18	7	0	5	30	0	0	4	33	0	2	0	0	13	1
0	26	30	21	0	30	0	0	1	15	18	32	0	0	0	0
17	45	76	0	6	1	6	3	8	110	0	0	0	38	0	48
2	28	16	0	14	7	0	0	1	0	33	0	0	0	59	0
0	4	0	0	0	9	31	2	1	30	5	0	0	50	0	1
9	0	0	1	0	47	4	0	0	52	14	0	5	0	0	0
27	4	0	0	0	32	0	1	4	0	3	10	0	0	1	3
1	0	0	0	0	144	13	0	5	64	85	57	1	23	31	0
0	0	0	0	0	0	0	0	8	15	0	0	0	0	2	0
6	51	21	2	1	54	13	0	0	0	1	1	0	13	0	29
1	42	0	5	0	11	47	0	0	0	15	0	5	0	0	0
19	30	0	0	8	0	34	6	0	0	51	16	13	8	1	13
2	0	58	0	0	0	40	0	0	52	53	0	0	0	16	0
12	0	3	8	0	1	13	0	3	83	0	50	7	0	0	47
1	121	24	16	2	0	78	2	0	16	7	28	0	0	31	0
0	0	28	18	18	16	11	0	3	0	44	2	0	1	49	36
1	0	8	1	18	83	9	0	25	23	0	0	0	39	13	0
27	0	18	0	1	52	29	32	5	98	0	30	2	0	85	50
32	45	0	0	0	21	55	22	8	0	71	0	0	0	0	0
0	31	27	0	7	9	54	0	0	83	70	0	0	19	0	72
11	10	0	0	4	15	60	0	0	0	36	0	0	0	0	7
9	43	3	0	0	65	31	5	0	0	0	2	0	69	58	0
0	50	41	0	1	5	0	2	0	5	18	0	0	0	78	34
21	30	19	0	17	0	4	0	0	59	30	1	0	69	9	4
18	0	1	0	0	54	52	14	12	27	0	0	0	0	0	0
0	38	0	0	0	0	14	0	0	0	0	1	0	51	32	20
0	45	21	0	3	54	22	0	1	33	1	0	0	85	49	35
11	15	5	0	11	0	13	0	0	0	0	15	0	72	0	0
0	39	1	0	1	21	73	0	2	0	0	81	0	2	116	22
9	0	0	0	10	92	2	0	0	1	25	0	7	22	39	0
0	0	21	1	0	34	0	0	6	0	19	0	1	0	0	7
0	13	33	0	0	84	11	0	2	19	38	0	0	0	1	53
0	88	3	1	2	0	2	0	0	36	59	0	1	25	0	0
0	70	11	0	4	122	63	0	13	21	24	1	0	36	2	58
15	59	46	0	5	1	36	1	0	2	0	0	0	7	68	0
0	31	10	0	3	71	110	21	19	0	63	39	0	61	51	0
0	0	3	0	1	19	13	0	26	1	13	2	0	0	24	0
0	58	9	0	0	0	5	0	2	0	103	19	0	0	8	21
0	51	5	1	0	7	19	0	1	0	28	0	0	50	0	19
0	81	47	0	12	17	65	0	0	10	56	0	0	0	88	4
0	9	21	0	11	75	0	2	11	0	5	0	9	0	1	0
0	80	0	0	0	6	75	0	0	64	5	0	0	77	87	19
0	58	41	3	1	0	2	1	0	64	109	0	0	40	0	61
6	27	9	5	16	8	10	0	10	0	0	0	1	0	2	0
4	7	0	0	16	94	86	31	14	0	2	3	0	0	0	0
1	78	7	0	0	48	10	0	31	47	26	1	0	4	43	22
0	14	7	0	0	0	17	7	0	25	0	7	0	60	1	0
12	23	9	0	12	104	0	0	0	0	0	0	2	58	55	9
1	21	5	7	0	20	1	1	0	17	0	15	0	51	9	0
0	5	2	0	1	0	0	0	0	7	111	22	0	0	72	3
0	58	1	0	7	88	41	0	8	0	0	1	0	0	18	0
17	47	4	0	9	0	0	0	0	0	0	0	0	0	0	20
2	12	1	0	8	71	1	1	0	0	2	0	1	0	0	0
2	12	1	0	1	129	0	56	0	0	26	4	0	0	3	5
0	12	0	0	0	8	49	0	18	29	42	1	7	3	0	0
1	1	0	0	0	6	0	3	0	0	38	0	0	0	34	0
1	51	6	0	2	19	47	1	21	0	42	14	0	2	1	23
0	37	78	0	0	83	0	0	0	39	77	0	0	70	0	0
0	26	5	0	5	98	48	0	0	0	2	45	0	3	61	1
5	14	18	6	0	22	1	0	0	39	4	32	0	4	0	23
0	29	1	0	7	70	0	2	0	1	0	0	6	0	59	9
7	2	0	0	1	0	2	8	0	0	58	0	0	54	0	0
2	16	9	0	17	1	0	56	0	0	86	0	0	31	81	0
2	20	0	4	4	57	59	0	11	7	15	0	0	0	0	0
0	0	28	0	7	0	98	10	3	0	3	2	0	21	0	34
0	44	4	0	16	0	68	0	0	0	24	0	1	0	0	2
0	35	8	0	0	0	18	49	33	0	0	0	0	4	75	0
0	45	13	3	0	4	52	10	0	0	34	1	17	2	81	34
0	57	29	1	1	71	0	33	17	0	42	0	0	0	0	0
0	48	40	0	10	26	0	3	1	52	10	1	0	0	1	0
10	1	0	1	0	0	0	9	2	0	0	7	0	28	101	37
0	52	54	0	0	108	78	1	9	18	4	1	14	1	37	0
0	3	14	0	4	20	37	0	0	95	48	14	7	0	0	0
0	43	7	0	0	45	20	0	25	0	35	10	0	3	0	0
6	16	17	0	5	14	29	0	19	61	25	0	0	0	2	10
1	0	0	0	21	0	0	0	0	1	0	1	0	62	19	0
0	8	0	0	5	36	1	0	29	0	57	2	1	1	94	7
0	55	0	0	0	0	36	0	13	0	37	13	0	78	0	0
4	83	53	3	25	0	68	0	0	15	2	0	0	11	0	0
5	80	3	0	0	0	3	0	14	1	1	0	0	0	24	0
0	0	7	0	0	30	37	31	5	8	0	0	1	42	69	0
17	0	14	0	1	31	50	0	18	0	0	3	0	20	1	0
0	0	1	0	0	0	121	1	0	0	86	7	0	0	0	0
0	39	0	0	0	0	1	0	0	0	54	0	0	37	86	0
12	3	2	0	0	0	0	0	10	57	23	1	0	7	0	0
1	55	18	0	2	0	10	0	18	0	54	0	2	90	69	0
21	28	1	0	0	84	30	0	0	50	6	1	3	4	0	57
0	91	48	0	5	0	43	0	0	1	0	8	1	0	0	1
0	0	0	1	0	0	3	0	0	3	0	1	9	41	64	78
2	97	32	0	0	93	12	2	24	0	0	8	0	1	0	54
0	10	24	0	0	0	1	0	0	0	0	2	7	17	0	1
1	19	62	0	0	52	0	0	0	33	2	3	2	0	0	61
11	56	0	1	4	1	59	0	0	0	13	0	0	27	0	0
0	25	0	0	0	99	76	23	0	104	66	44	9	53	99	0
0	1	16	0	0	36	4	7	0	0	0	0	5	3	87	0
19	26	16	32	3	87	18	1	16	0	35	0	0	4	0	62
0	0	3	2	0	0	0	9	17	1	48	5	4	0	0	20
0	0	0	1	9	14	1	2	1	0	0	0	0	98	75	1
2	6	36	2	0	48	6	5	6	1	30	16	13	1	89	0
0	30	5	0	0	10	4	21	0	0	0	2	0	4	42	67
0	21	0	1	0	0	50	1	2	0	53	0	13	0	0	0
16	57	0	0	1	0	56	1	0	0	5	0	0	0	12	51
0	29	45	4	0	72	0	11	0	21	0	0	0	41	0	11
0	32	12	0	8	67	1	0	0	0	0	1	0	54	0	0
10	6	0	0	0	1	4	6	0	109	96	0	0	0	0	44
4	34	0	0	4	0	1	6	26	64	27	40	0	4	0	40
0	78	6	0	0	14	6	6	44	7	39	9	0	56	13	2
15	11	0	0	0	29	35	0	0	0	19	30	4	0	86	0
1	43	0	7	2	0	0	0	11	44	44	1	0	54	88	0
21	80	0	0	0	48	0	0	10	107	51	1	0	62	0	73
0	5	42	1	0	0	59	1	3	1	0	0	0	0	86	0
0	1	5	0	0	54	2	0	0	47	46	28	7	0	0	61
3	68	0	0	0	1	90	0	0	82	0	10	0	52	0	28
1	0	0	0	0	18	1	11	0	24	25	0	0	81	0	22
1	1	1	0	6	1	1	1	7	1	9	0	0	82	100	0
0	14	0	0	8	3	2	0	0	11	22	1	0	1	9	0
0	88	0	3	0	48	0	0	19	17	67	0	0	5	2	40
5	1	0	0	3	1	8	0	0	14	0	4	0	1	0	16
0	30	35	0	6	67	3	18	0	35	6	32	0	2	23	3
0	0	41	0	5	10	52	0	1	0	79	0	1	0	22	17
12	23	0	0	0	44	29	0	0	0	48	0	2	0	0	36
6	0	33	0	0	0	4	24	16	58	14	0	0	51	8	36
0	47	22	0	0	19	0	0	0	37	10	1	0	28	0	1
4	25	26	0	0	0	24	0	0	1	0	1	0	0	30	29
0	44	6	0	0	83	60	0	21	37	5	1	0	0	0	1
0	30	2	0	0	0	7	11	4	0	42	26	0	63	45	1
0	43	2	0	0	74	9	0	0	37	0	0	0	7	0	0
0	58	5	0	1	54	0	1	0	0	0	7	0	1	0	16
0	64	36	0	17	75	0	0	0	58	0	0	0	1	0	61
16	71	1	0	0	5	0	0	1	0	35	4	0	0	24	40
0	30	25	5	21	17	0	0	10	1	0	0	0	1	0	81
17	10	0	1	8	0	40	0	8	72	0	3	9	4	50	0
14	29	15	0	0	0	0	0	0	0	0	0	3	0	0	63
1	52	18	0	0	33	1	0	0	17	18	14	0	0	95	47
0	0	4	0	0	5	0	0	21	1	48	0	0	106	0	1
12	9	1	5	0	76	40	5	0	32	1	32	0	0	90	0
2	1	1	3	0	73	74	0	1	38	2	0	0	35	9	0
0	91	0	0	3	0	0	4	0	0	32	26	0	0	0	0
0	0	0	7	2	9	0	0	0	105	34	20	0	0	39	30
0	56	0	0	4	14	0	1	0	0	52	1	0	67	55	1
18	0	61	0	0	0	0	1	16	74	43	43	3	0	0	26
17	0	4	1	26	0	0	1	13	26	0	0	0	0	18	0
0	0	41	0	0	17	1	3	23	36	1	0	0	0	92	57
0	41	0	21	0	11	50	4	1	0	63	6	0	78	0	0
0	6	7	0	0	39	2	20	0	2	1	8	0	0	28	0
8	20	9	0	0	68	0	5	2	6	4	4	4	0	15	0
0	6	6	0	0	0	0	0	0	34	68	0	0	1	78	21
0	39	0	2	13	7	7	10	10	43	6	0	1	0	20	2
6	51	2	0	0	0	75	0	0	2	31	0	0	0	0	0
1	6	4	0	1	27	10	0	1	46	0	0	8	68	0	3
0	5	0	0	0	0	39	0	0	43	0	4	0	56	1	0
0	0	8	7	5	0	87	0	18	0	59	4	0	0	60	11
0	36	1	0	4	0	0	0	4	61	13	0	0	0	70	21
0	52	13	0	0	0	33	2	14	39	21	0	10	0	104	0
3	0	2	2	0	16	1	6	3	0	18	2	0	39	70	0
0	35	4	3	23	89	0	33	15	31	1	0	4	0	104	0
21	19	24	0	0	4	44	0	1	51	0	1	0	16	0	8
5	0	0	0	0	0	10	1	0	3	28	4	0	1	91	0
16	21	21	0	1	0	0	0	5	45	36	36	13	41	0	0
0	59	0	0	2	6	0	66	0	0	4	0	1	25	0	0
11	35	39	0	0	12	72	3	27	0	37	0	6	56	0	15
0	38	16	0	1	0	0	8	0	16	0	0	0	53	18	0
2	52	55	2	4	0	38	0	1	0	0	1	12	0	0	0
24	0	1	0	24	18	41	2	2	2	0	0	1	0	0	70
10	16	4	0	7	80	33	1	0	0	9	0	0	59	1	1
0	7	28	0	26	0	64	0	7	48	65	0	1	14	0	1
0	28	0	2	0	73	26	46	0	0	0	0	0	0	72	14
0	9	0	0	0	1	13	0	0	0	0	0	0	0	0	14
1	74	1	15	0	0	5	1	0	1	0	0	0	48	1	0
0	3	0	0	0	72	0	41	14	4	0	1	20	68	45	0
13	0	0	0	7	32	5	0	0	24	12	1	0	71	52	0
2	47	6	1	0	0	0	0	0	0	36	19	0	15	0	15
2	59	56	0	0	14	37	64	1	18	1	2	0	0	0	21
0	0	1	20	0	30	0	4	12	44	0	0	0	44	7	0
2	45	1	0	0	39	0	0	19	51	48	1	0	0	1	2
0	38	1	0	5	0	55	27	10	0	0	0	0	0	0	0
0	0	0	27	0	1	22	0	0	23	1	0	9	0	10	18
17	0	0	1	2	18	13	4	0	0	25	3	0	23	1	54
5	0	12	2	0	53	19	0	0	6	0	0	4	0	0	23
6	10	6	1	18	63	9	1	4	0	30	1	0	1	0	25
0	0	0	0	1	0	0	1	12	85	11	8	0	0	0	0
2	80	1	0	17	37	47	5	0	0	0	0	0	9	35	24
0	31	0	1	7	1	0	49	9	40	3	1	13	0	29	0
0	60	3	0	0	52	1	20	22	30	0	5	2	2	3	0
0	24	38	0	0	84	17	0	0	51	0	2	0	0	59	0
1	0	24	0	1	0	20	0	24	1	35	0	0	59	64	62
0	0	44	22	4	59	1	0	10	65	0	0	15	81	0	12
0	57	9	0	6	47	58	23	0	24	0	0	0	0	1	9
0	29	0	0	1	1	74	18	0	0	1	0	0	0	0	0
0	60	8	0	6	64	0	1	13	86	42	0	0	21	0	7
18	33	7	0	29	1	15	0	1	14	44	0	0	0	0	24
8	9	61	24	19	74	2	0	0	3	169	4	8	81	82	0
1	40	0	5	0	116	1	4	0	1	4	3	0	0	0	35
18	0	10	0	0	60	0	26	0	45	0	4	0	0	0	12
3	2	40	1	0	26	0	2	7	48	12	2	4	81	90	0
0	1	1	16	1	0	0	0	0	22	14	0	0	37	0	4
17	0	3	1	1	0	11	0	7	50	35	0	0	0	3	6
21	109	0	0	0	0	24	15	23	51	0	0	0	9	18	35
8	0	50	0	16	61	0	2	0	73	0	0	0	62	18	0
0	1	5	1	0	0	126	0	0	66	0	0	0	0	13	0
10	7	51	0	6	45	74	64	0	0	13	0	5	0	78	54
11	53	1	0	0	0	8	17	29	0	27	19	15	52	0	31
0	0	5	1	0	23	39	0	11	60	3	3	0	1	0	0
10	42	30	0	0	72	0	12	0	0	9	0	0	0	0	3
2	52	0	0	5	1	1	0	0	56	1	0	0	0	0	29
0	104	0	0	0	27	25	0	1	13	16	0	0	0	52	5
8	79	0	0	0	0	35	0	0	0	6	2	0	0	1	0
0	45	24	0	0	78	44	0	0	8	0	0	1	16	0	0
0	0	0	0	3	12	0	0	1	0	0	9	18	0	0	36
3	0	0	0	8	4	35	0	0	12	9	0	0	1	11	3
1	0	9	0	13	75	40	14	2	0	79	0	6	87	0	3
6	0	4	0	0	73	24	15	2	46	6	0	14	0	2	0
0	109	0	0	0	0	0	4	3	58	56	0	0	0	0	0
3	29	0	1	1	82	6	0	5	0	4	12	18	9	48	61
8	13	18	0	8	22	103	0	9	35	1	0	13	7	43	0
5	68	0	0	6	0	0	0	0	0	37	1	9	0	0	0
0	69	0	5	0	82	14	0	9	46	41	0	0	0	0	0
14	118	0	0	0	2	1	22	34	40	0	0	3	37	0	0
0	23	83	0	0	0	92	0	0	72	39	0	15	46	0	26
8	8	0	1	0	4	1	2	0	36	0	0	0	0	0	0
1	0	69	0	7	30	0	1	0	23	0	32	0	69	105	51
0	14	13	0	6	125	1	17	0	60	0	1	0	0	0	0
[truncated: 10,850 more rows]
