# Supplementary material for: Concerted SUMO-targeted ubiquitin ligase activities of TOPORS and RNF4 are essential for stress management and cell proliferation
Source: Nat Struct Mol Biol. 2024 Apr 22;31(9):1355–67. doi: 10.1038/s41594-024-01294-7 (PMC11402782; doi:10.1038/s41594-024-01294-7)
Supplement: Supplementary file 27 — Statistical Source Data [file 41594_2024_1294_MOESM27_ESM.xlsx]

## Sheet: Extended Data Figure 6f
Elapsed	U2OS_Sictrl_mock			U2OS_Sictrl_200nM			U2OS_SiRNF4_mock			U2OS_SiRNF4_200nM
0	1	1	1	1	1	1	1	1	1	1	1	1
8	1.12598	1.09715	1.09811	1.1673	1.14618	1.18844	1.11734	1.11113	1.09305	1.07912	1.10409	1.17133
16	1.3644	1.40988	1.448	1.43738	1.48671	1.55962	1.37178	1.367	1.34481	1.28296	1.30495	1.35546
24	2.12071	2.10451	2.15315	2.1884	2.22954	2.44095	1.98825	1.91622	1.94292	1.72798	1.80389	1.84518
32	2.30592	2.2452	2.30876	2.25685	2.3438	2.40385	2.12354	2.07009	2.12158	1.5855	1.59984	1.72705
40	2.94165	3.03447	3.10399	2.84847	3.07056	3.1352	2.69432	2.63786	2.74506	1.57674	1.65299	1.76147
48	3.74577	3.8716	3.86905	3.65308	3.91544	4.03758	3.37994	3.32612	3.40877	1.5846	1.63906	1.80367
56	4.83919	4.93201	5.00996	4.5355	4.66171	4.91724	4.20761	4.19395	4.1931	1.60939	1.6476	1.84572
64	6.03041	6.22317	6.26792	5.44029	5.87822	6.28578	5.20192	5.10889	4.97896	1.77335	1.80105	2.03139
72	7.35773	7.75016	7.58133	6.66162	6.96966	7.66151	6.43262	6.25946	6.07383	1.97415	1.98094	2.26562
80	8.8607	9.33673	9.08727	8.05004	8.26114	9.37885	7.5362	7.36002	7.18583	2.18391	2.23435	2.52129
88	10.5528	11.2407	10.7993	9.55275	9.601	11.2911	8.98072	8.70059	8.51066	2.46655	2.57559	2.92036
96	12.4088	13.5862	12.6444	11.1588	10.8733	13.1561	10.5514	10.0498	9.62673	2.99548	2.96736	3.35552

## Sheet: Extended Data Figure 6g
Elapsed	SiCtrl_mock			SiCtrl_200nM			SiTOPORS_mock			SiTOPORS_200nM
0	1	1	1	1	1	1	1	1	1	1	1	1
8	1.05093	1.0369	1.0068	0.980434	1.00744	1.13818	0.985398	0.980017	0.943703	0.980017	0.996016	0.918952
16	1.25961	1.26711	1.27309	1.16327	1.24055	1.36578	1.19974	1.15522	1.18968	1.15522	1.15034	1.10152
24	1.57978	1.5781	1.56311	1.42981	1.53295	1.71316	1.43481	1.39941	1.41844	1.39941	1.44289	1.32894
32	2.00928	2.08622	1.98093	1.79503	1.93122	2.20826	1.8274	1.74176	1.87004	1.74176	1.78758	1.68782
40	2.70997	2.6519	2.66941	2.37965	2.48812	2.82906	2.43332	2.20818	2.45322	2.20818	2.3322	2.16099
48	3.44955	3.38709	3.3102	3.00905	3.07209	3.6224	3.11055	2.84739	3.19812	2.84739	2.93227	2.77417
56	4.40297	4.29502	4.25983	3.70112	3.87245	4.43674	3.98818	3.55558	4.11533	3.55558	3.69723	3.53494
64	5.49164	5.38729	5.42237	4.55736	4.88709	5.59453	5.08187	4.59968	5.22521	4.59968	4.65555	4.38336
72	6.83604	6.70204	6.80731	5.62621	6.07686	6.90996	6.43639	5.69087	6.51998	5.69087	5.88723	5.44714
80	8.59559	8.14642	8.3498	7.0033	7.44794	8.45004	8.0004	7.02294	7.91614	7.02294	7.24371	6.6207
88	10.4913	10.0631	10.3531	8.30536	9.16685	10.34	9.75863	8.7496	9.84873	8.7496	8.78662	8.12616
96	12.9586	12.0644	12.3416	10.0886	10.9382	12.1465	11.8039	10.4833	11.6352	10.4833	10.6562	9.73232
104	15.4308	14.4931	15.0141	11.9431	12.9615	14.1898	13.7662	12.7824	13.8976	12.7824	12.8441	11.3716
112	17.6141	16.5453	17.1669	13.7014	14.5659	15.6767	15.8537	14.5729	15.4424	14.5729	14.882	12.7008
120	19.2406	17.4946	18.3302	15.1484	15.2972	16.5134	16.9679	15.8199	16.7074	15.8199	16.1485	13.5839
