# Supplementary material for: Concerted SUMO-targeted ubiquitin ligase activities of TOPORS and RNF4 are essential for stress management and cell proliferation
Source: Nat Struct Mol Biol. 2024 Apr 22;31(9):1355–67. doi: 10.1038/s41594-024-01294-7 (PMC11402782; doi:10.1038/s41594-024-01294-7)
Supplement: Supplementary file 28 — Statistical Source Data [file 41594_2024_1294_MOESM28_ESM.xlsx]

## Sheet: Extended Data Figure 7a
	G1		G1/S		S/G2
siRNF4+siTOPORS#1	14	27	61	55	25	18
siRNF4+siTOPORS#4	20	22	54	58	26	20
